# Supplementary material for: Argonaute 2 is a key regulator of maternal mRNA degradation in mouse early embryos
Source: Cell Death Discov. 2020 Nov 27;6:133. doi: 10.1038/s41420-020-00368-x (PMC7691497; doi:10.1038/s41420-020-00368-x)
Supplement: Supplementary file 3 — Expression level of maternal gene [file 41420_2020_368_MOESM3_ESM.xlsx]

## Sheet: Cluster Ⅰ
Supplementary Table 1
Expression level of maternal gene in cluster Ⅰ (FPKM)
Gene	MII oocyte rep1	MII oocyte rep2	2-cell control rep1	2-cell control rep2	4-cell control rep1	4-cell control rep2
Rbbp7	5284.48	5021.13	640.108	514.094	329.887	318.583
Oaz1-ps	2074.97	2559.8	539.043	1244.49	736.449	722.017
Tm9sf2	1793.38	1384.53	86.5491	69.2796	74.856	63.0812
Gm6382	1613.73	1521.6	183.999	177.655	101.792	90.9278
Zar1	1418.34	1309.02	1.70042	0.004864	0	0
Txnip	1156.93	969.581	0.209821	0.250064	0.161386	0.184106
Gdpd1	965.827	1015.29	0	41.9968	0	0
Plat	893.686	529.743	0	0	0	0
Sec13	892.673	1027.31	237.446	175.662	185.097	136.019
Gm6485	822.15	937.514	310.796	414.189	331.209	489.049
Orc5	730.5	940.579	18.2806	102.262	27.312	8.47445
Pnpla3	712.397	410.265	0	0	0	0
Gm14176	696.95	680.774	195.19	376.45	254.732	95.3349
Magoh	694.703	1028.08	297.733	321.884	194.594	206.001
Gm1070	683.398	644.138	5.79372	3.46738	5.50882	12.437
Nup37	630.431	691.292	42.1761	0	43.6903	25.1118
Med10	612.44	761.576	132.696	173.827	487.74	230.472
Bub1b	598.278	503.049	0.131768	0.431519	0.373348	0.027745
Obox2	527.327	986.832	0	0	0	0
Rcn2	503.672	443.304	0.675458	17.1201	14.1662	9.1648
Dnajb4	496.543	508.116	0.044641	170.611	0.003666	0.639195
Hnrnpf	485.18	429.321	192.729	81.7753	501.824	1.32346
Dbf4	444.143	463.231	108.906	120.071	90.9932	77.2352
G3bp2	437.96	357.804	45.0672	92.9964	24.3907	83.8907
Brix1	435.448	466.367	68.8781	80.3462	144.924	146.891
Cd164	428.154	321.82	86.2281	85.9405	125.824	46.2278
Mphosph10	425.879	694.337	107.115	111.043	150.059	166.772
Orc6	420.069	470.631	56.5	22.0396	66.7759	42.1437
Pole3	414.102	253.449	35.8437	44.53	47.6609	31.1726
Fam220a	412.39	417.238	65.6468	69.8674	51.6139	35.5594
Gm10193	367.14	519.525	167.547	186.045	274.056	277.219
Atrx	352.793	132.703	4.70605	6.85214	8.74778	14.6246
Cd55	351.389	167.853	0.039617	0.758076	0.049399	0
4921524J17Rik	350.411	389.596	100.264	99.2106	165.522	107.674
Fbxw15	345.67	461.444	0	0	0	0
Snx16	345.142	337.278	55.4223	56.6237	124.304	85.6677
Gm9762	338.931	281.576	89.0906	70.2267	51.9869	60.9295
Klhl8	337.738	217.571	0.030957	0.039466	0.039257	0.040949
Gm37486	337.584	391.802	129.756	90.9563	128.789	191.283
Sfr1	329.441	250.908	59.5455	57.88	81.3884	31.844
Cops8	325.331	405.193	0.762254	78.4886	4.33848	19.285
Dnaaf5	324.974	234.158	42.5381	30.7455	37.7234	40.4149
Clk1	323.454	271.837	0.188011	0.320203	13.1736	3.19785
Gm12168	322.929	416.351	85.1176	59.5517	55.1248	70.5295
Zswim3	315.89	285.886	26.6217	21.6813	9.27399	21.7702
Srpk1	307.153	379.776	75.7291	88.8304	94.719	54.2617
Ubxn4	307.009	343.79	38.0176	35.6819	36.0914	31.6968
Cited2	302.038	225.754	2.9309	2.67869	1.85894	3.11085
Ciapin1	295.976	335.764	108.8	47.2703	33.3516	90.9073
Gins4	290.403	282.488	158.533	124.609	268.052	260.613
Golga7	289.049	312.221	75.0367	95.74	84.6196	50.5559
Gm6829	287.36	205.545	108.851	115.284	77.903	57.1101
Mtfr2	278.72	723.464	0	18.3529	0	0
Mdm2	274.925	195.025	8.64333	48.8549	74.8268	17.7749
Sumo1	272.334	0	36.5183	260.348	35.1092	3.0888
Rab6a	272.021	199.81	59.6538	41.1981	37.6304	47.657
Wdr92	271.444	287.585	33.6679	29.3185	21.5437	12.3142
Ctps	271.154	150.978	59.2517	0.225016	63.1271	29.3204
Rsc1a1	266.864	146.245	20.8779	27.8044	61.2948	4.08583
Esco2	265.411	260.748	62.7946	92.4636	51.7769	50.2977
Cept1	265.166	257.047	0	0	0	0
Rhot1	264.594	0.274244	65.389	38.7226	51.1426	42.5218
Plk1	257.302	192.613	42.0253	48.4709	104.529	50.8611
Igf2bp2	251.45	162.389	9.97422	10.8747	20.6966	22.0605
Gm8258	249.277	281.193	39.5693	34.9572	54.3906	60.481
Nadk	245.499	154.711	134.279	112.398	139.145	102.133
9530068E07Rik	244.293	240.927	35.7697	30.8296	24.7805	26.7157
Depdc7	241.311	224.287	14.0873	8.03391	0.209754	22.0748
Gm13736	236.043	211.354	91.031	85.0138	169.15	98.5271
Lrrc57	231.912	114.79	39.2965	70.5697	51.9334	34.5571
Tusc3	230.306	0	0	0	0	0
Nsrp1	228.435	232.188	6.9107	11.3042	12.3162	18.6046
BC023719	221.793	142.446	0.658497	0	0	1.97603
Atl1	221.282	86.8867	0	0	0	0
Psma2	220.726	261.371	19.641	22.8525	31.6322	0
Cdca2	218.309	169.506	1.80112	0.22039	0	3.40485
Nsmce1	216.741	236.271	57.7924	52.5127	46.8793	16.8271
Sdc1	212.203	144.57	35.5873	24.2192	28.9637	10.4166
Gm13651	210.689	230.462	48.1856	41.8946	35.2018	54.9684
Plekhj1	206.124	223.34	79.6187	86.3049	67.4141	49.4721
Plaa	205.094	104.534	88.7774	16.9	81.5026	21.9918
Dclk2	202.768	102.89	0	18.4061	0	0
D10Wsu102e	202.218	249.159	81.2413	17.4346	51.2558	58.4435
Taf13	196.977	358.155	30.2395	58.6717	86.6324	90.9229
Ppp2r1a	196.125	163.188	30.7278	4.92463	53.7748	3.79775
Aurka	189.473	226.927	47.6751	186.357	108.626	117.852
Ak2	187.238	214.349	53.6189	63.8048	62.9435	84.2942
Tpd52l2	187.11	202.909	23.8265	28.3534	53.1875	33.9643
Slc39a10	186.883	192.166	54.8375	2.68873	29.9491	17.06
Rac1	184.866	93.5506	19.6395	0	26.5714	23.5359
Mos	184.825	161.814	0.556061	1.29363	0.069912	1.56688
Lamtor3	183.728	208.297	15.7138	13.0384	10.2698	3.28337
Gsg2	180.308	153.495	44.0644	51.4501	38.9614	54.4817
Rab2a	179.032	186.989	0	0	0	0
Wasl	176.91	148.409	2.24092	106.08	24.9439	18.5078
Ecd	176.146	74.309	0	0	0	0
Sptlc1	175.288	182.823	0	0	0	0
Stoml2	173.567	288.945	30.5566	58.195	130.987	17.4896
Psme3	171.789	150.388	39.4909	56.1308	51.8975	110.613
Ccnl1	170.464	181.044	31.1833	30.7557	25.7962	19.877
Fam90a1a	168.465	0	0	0	0	0
Gm5637	168.332	175.826	7.67639	9.56078	5.31311	6.26001
Nol10	167.234	101.096	0	0	0	0
Mettl9	160.556	186.082	19.6468	16.3676	41.6461	16.473
Spag7	157.709	260.462	120.862	143.792	91.5337	66.7198
Nelfa	156.72	142.364	46.0885	55.1278	44.5253	54.0626
Gm7895	153.405	134.186	14.8558	21.6252	23.9742	27.479
Snx11	151.287	29.0915	20.7785	38.0737	13.1538	14.2838
Fpgs	151.013	8.17462	8.47372	0.290022	13.0108	13.0976
Anapc16	150.865	149.98	61.6756	55.1082	36.9977	30.7262
Ern1	150.035	87.6759	0.069937	0.075681	0.105786	1.66997
Slc23a2	148.853	164.946	0.099717	12.8322	0.037745	0.037342
Bbs4	147.886	142.611	17.8474	20.7808	10.3016	18.7078
Rab10	146.511	144.971	0	33.2909	47.0559	38.7384
Gm20563	142.379	138.464	16.2906	11.4358	27.1028	13.7537
Rae1	141.928	136.493	73.2346	30.5813	56.5729	38.5496
Gorasp2	141.841	100.263	11.8191	0.445391	1.27263	11.0056
Taf7	141.453	161.521	34.2423	52.8356	21.7535	17.4902
Dlgap4	140.172	22.5979	0.381875	4.45242	0	0
Gm16437	139.988	138.035	46.2316	23.3803	47.1529	45.8277
Ddb2	137.7	108.476	8.22983	0.87127	10.9554	8.01827
Rnf113a2	136.289	143.117	36.581	40.7794	68.8784	52.5939
Mest	133.716	27.3483	0.017618	0	0	0
Smyd3	133.411	171.473	15.9986	11.4625	4.71808	18.9217
Slc7a6os	133.128	153.06	0	19.2352	32.0993	16.6426
Bod1	132.934	145.568	1.57726	27.6403	29.6165	30.4785
Nfs1	132.457	0.134759	0.194567	0.855852	0	0
Aaas	132.333	48.7261	22.9056	31.0757	29.0499	13.2752
Zcchc10	132.193	155.333	7.06606	0	10.5259	0
Gm9816	131.251	116.839	61.0963	56.1636	75.7872	75.0031
4833420G17Rik	130.916	110.94	47.153	58.4658	20.706	14.3137
Slc25a38	128.456	127.416	22.5988	24.5187	46.97	29.2229
Rpl37rt	128.395	167.719	34.6939	62.5845	66.7658	86.5246
Mlx	125.33	169.812	5.18173	3.03184	0.279633	8.96489
Psmd4	124.654	112.562	10.4588	10.6536	105.681	25.0694
Gnas	124.001	100.999	11.433	13.6239	2.40526	9.3236
Rdh10	123.887	115.572	0	0	19.4845	26.9578
Canx	123.697	129.883	23.0219	26.4657	51.8944	52.1362
Oaz2	123.662	61.9355	43.7668	16.7921	56.9896	51.9832
Crk	123.009	110.693	30.5986	50.2387	29.7705	58.1708
Rnf187	122.471	81.5345	13.2814	16.9982	17.8377	16.8949
Naa35	121.503	99.4321	12.4132	12.7947	16.3643	12.9463
Tpx2	121.291	100.413	32.6765	35.4457	70.3998	56.4455
Ctnna1	118.752	113.994	33.3685	29.7076	19.9703	21.8507
Tmem38b	118.388	119.014	17.5998	19.7213	12.7909	10.1291
Phf1	117.765	0	0	0	0	0
Mtpap	116.243	100.264	21.5985	18.4238	10.5065	12.5768
Prr23a3	114.674	104.374	9.79608	11.1718	12.7719	5.0106
Ppig	114.057	55.0773	17.7684	4.93413	26.2726	62.1605
Bccip	111.151	139.121	61.7603	65.2861	120.2	72.2821
Polr2d	108.843	108.911	30.3402	44.3193	26.3619	29.8624
Mcph1	107.913	66.5714	20.1414	25.1863	22.5199	14.0078
Luc7l3	107.745	208.282	11.6576	19.2589	16.0983	37.686
Smug1	107.294	18.6568	0	0	0	0
Ubl3	106.506	115.844	45.8922	45.8996	70.0168	32.962
Matr3	106.166	115.519	12.747	40.534	75.4808	24.4865
Prkar1a	106.139	106.827	26.4768	30.5801	23.6077	17.2312
Prpf38b	106.006	151.937	18.6086	24.4186	32.1726	35.9804
Gm8508	105.44	81.0099	20.6202	20.0706	35.727	11.1936
Cpeb1	105.116	52.8969	0.497829	0.243621	0.08397	0.166373
Ngly1	104.394	88.8994	0.351694	0.685496	0.120036	0
Rnf26	103.571	49.0845	1.97379	17.9888	28.5108	18.4466
Nup88	102.731	44.1141	2.06089	7.13878	3.45988	1.45147
Ncapg	102.021	113.695	0.118611	0.233951	0.126794	0.190619
Ccno	101.612	82.8812	12.3907	11.634	22.4713	2.31398
Cryl1	101.522	105.007	0	0	0	0
Psma1	100.74	152.634	17.59	29.1806	96.6591	26.4631
Kctd13	100.715	142.226	19.4466	20.9399	35.7933	23.2145
Ndfip2	98.5417	110.231	0.173661	0.123488	0.055622	0.029944
Abhd11	97.4933	78.1514	0.340281	0.273249	0.39624	0.103788
Fbxo28	97.3796	123.744	4.0369	6.97487	5.192	5.75369
Banp	96.9402	24.8113	0.633868	0.415707	1.03712	2.3579
Srsf4	93.5529	89.6664	28.06	15.4281	24.528	19.5126
Edem2	93.5109	49.0794	0	0.487355	0.03319	0
Pgrmc1	93.3434	90.4979	18.3533	23.7115	87.6041	13.5639
Ap3s1-ps1	92.8054	75.4613	31.6803	27.8719	46.7761	42.1472
Elovl5	91.0998	5.72769	0	0	0.014789	0
Sdcbp	90.3574	52.0528	28.1264	31.3235	20.7329	12.1769
Cdca4	90.295	58.6355	12.3919	36.6897	25.232	2.29982
Pls1	90.0725	41.2476	0	0	0	0
Gm527	89.9361	48.601	0	0	0	0
Top1	89.1256	199.254	2.80447	1.9886	4.26978	58.5376
Ttc39c	89.0496	45.8315	0.06422	0.120098	0.008582	0.018132
Cox18	88.4183	49.9433	0.875217	1.77553	14.0968	0.388571
Psen2	87.399	58.7096	0.047338	0.455153	0.069838	0.131835
Mfsd1	85.7286	95.3975	16.0311	13.0009	40.5604	21.8395
Smn1	85.6723	94.3495	10.0442	13.1158	13.3198	12.4601
Tmem150a	83.8763	73.0282	0	0	0	0
Hspd1	83.2704	49.4983	34.2421	0.600998	21.731	16.2233
Mipep	82.7717	49.2707	0	30.9247	0	0
Tbc1d8	82.5515	0.128178	0.060702	0.08299	0.053899	0
Epb41l5	80.5994	68.3271	0.075937	0.177801	0.236994	0.008853
Fam132a	80.4296	124.194	1.84458	0.366788	1.52492	0.499815
Bcl7b	80.4037	88.3133	21.7172	26.8756	29.677	12.4112
Cep85	79.8539	78.3504	0.143414	0.273046	12.1124	0.184853
Zdhhc24	79.7365	129.856	1.16977	2.11139	0	1.3139
Tmem199	79.3859	90.1138	14.6015	18.3703	16.6241	15.0534
Edrf1	79.1591	63.9411	0.281181	1.39777	0.59809	0.695848
Gspt2	78.8568	72.1447	5.54753	8.51542	3.44798	6.71082
Nup93	78.7654	52.6979	0	0	0	0
Acbd5	78.3842	85.5322	34.3293	84.5988	49.2122	27.8926
Ergic2	78.2895	112.857	12.5999	22.83	19.4567	14.1881
Nkiras1	78.0752	45.6203	14.7552	0.484721	19.7001	15.1524
Cep78	76.6166	76.982	0	0	0	0
6330549D23Rik	74.7834	56.0202	19.4471	19.4927	30.5182	34.1617
Glce	74.357	44.026	10.4838	9.60675	5.31056	6.51694
Bckdhb	74.3457	83.0936	21.5769	19.4466	15.9387	13.7831
Tprgl	73.1603	66.3403	19.0559	22.9128	31.7543	21.7843
Fbxw21	72.9156	42.7012	0	0	0	0
Smarcb1	72.5545	67.1014	50.9471	0	38.4066	0.15097
Mrpl18	71.9657	78.953	29.1727	30.8149	27.5572	13.9711
Astl	71.9095	0	0	0	0	0
Tmco6	71.3265	25.3386	0	0	0	0
Zfp280d	70.3724	45.8628	35.2601	21.8634	17.4075	6.81073
Gm15790	70.0398	59.9989	16.9877	15.2435	19.1861	17.5622
Armc8	69.4654	54.0551	1.48199	0.378642	3.63179	0.07429
Sec23a	69.3149	58.8794	0.288138	0.349962	0.240033	0.481477
Topors	69.0964	0	0	0	0	0
Gnb1	68.9657	56.8014	43.471	9.91869	20.9463	13.0467
Pabpn1l	68.1148	44.0043	0	0	0	0
Zcchc17	68.0897	68.7976	21.7518	28.5525	30.2012	21.0021
Ggta1	67.5892	0	0	0	0	0
Abhd16a	67.0355	57.1981	3.48825	4.38665	1.53728	0.825635
Atp2c1	65.7082	28.5908	0.376941	2.91486	0.236476	0.284639
Smoc2	65.6595	60.9247	0	0	0	0
Gatad2a	65.5733	64.3816	29.2168	23.6521	37.817	34.4696
Txndc5	65.2127	81.3941	0	0	0	0
Ppa2	64.9003	65.2839	19.8402	24.8657	18.5359	5.48791
Tpra1	64.3496	68.4317	0.379959	7.59384	0.930654	0.103692
Ezh2	64.0836	96.1125	18.2892	9.24149	5.03956	16.3801
Gtsf1	63.3365	24.323	24.0267	15.5313	11.9132	9.69674
Rbm17	62.3158	10.272	0.304568	0.473277	8.41331	7.12278
Timeless	62.0334	7.13743	1.86493	2.88155	3.58702	0.806148
Tmem30b	61.8124	39.6134	0.705148	1.18334	1.35105	0.633714
Smad2	61.5648	54.7561	6.83816	27.6345	20.3621	37.5683
Ssr3	61.5175	78.3175	16.6219	21.3196	31.2841	4.51003
Gm15285	61.3785	58.305	12.7798	10.0958	14.1248	3.68801
Tmem201	60.321	9.16773	5.47961	4.52559	0.591059	20.7519
Gk	60.1331	18.5299	0.395638	0.307114	0.13207	0.588529
Camk2g	59.4485	62.7122	0	19.325	0	0
Rnf168	59.3869	56.1478	9.01776	0	0	21.6675
Stk3	59.3689	1.4563	0.521932	0.640251	0.152587	0.043001
Gmcl1	58.5812	23.5445	0.001591	0.007257	0.00499	0.004563
Clk3	57.1118	0	0	0	0	0
Snrpd3	56.6543	62.1407	18.212	16.892	15.1171	18.4455
Upf3b	56.617	75.7665	6.66128	11.3562	21.1431	13.4687
Palb2	55.6754	30.1876	0.740987	10.0726	3.19277	4.25275
Tmem5	55.6605	57.0717	20.4355	19.3722	7.47226	30.5264
Snap23	55.4865	36.9849	26.5962	13.9675	30.4234	9.04209
Snx18	55.197	64.8603	5.28931	6.49842	9.0703	12.0488
Mterf3	55.0668	50.4599	5.36664	1.65486	12.2119	0.45869
Nfkbiz	54.7371	46.1454	0	0	0	0
Echs1	54.2187	0.006197	0.005946	0.968553	0	3.63448
Scfd1	53.5739	17.2672	0	0	0	0
Rab3gap1	53.5288	57.3287	0.005076	0.0059	0.004701	0.001935
Kdelr2	53.4513	56.0764	0	0	0	0
Troap	52.6049	0	0	0	0	0
9430038I01Rik	51.9565	56.2686	6.78955	13.9564	12.717	9.25662
Gtf2a1l	51.9004	41.5356	0	4.2841	0	0
Pnisr	51.7586	66.2838	3.27688	4.61829	9.92336	15.7496
Arl14ep	51.652	62.4509	13.4395	2.04924	17.2932	6.41432
Stim2	51.3148	44.96	0.089088	1.10565	0.154402	0
Edc4	51.0129	53.2215	7.09841	1.47551	7.66658	15.9766
Slco3a1	50.5072	15.8683	0.073901	0.095184	0	0
Rpe	50.0895	49.0563	19.4163	22.893	41.1793	26.7492
Satb1	49.9295	41.2444	18.7332	15.775	15.3732	12.1284
Kdelc1	49.6174	0.209026	0.534933	0.228918	0.124812	0
1110059G10Rik	49.3969	48.3761	1.46009	1.57351	5.70301	3.53181
Dcun1d2	49.2686	30.8576	0.588104	0.407296	0	0
Scp2-ps2	49.1787	58.9316	20.6446	27.7991	42.2269	23.6178
Herpud2	49.0025	38.0244	0	0	0	0
Prex2	47.9377	21.9891	0.291882	0.474233	0	0
Galnt11	47.767	90.0636	0.014791	0.02131	0.313346	0
Zfp212	47.7051	0.21043	0.043384	0.271062	0	0
Phf6	47.6867	7.0746	0	0	0	0
Zfp944	47.464	0	0	0	0	0
Gm6776	47.255	45.0581	17.3225	11.7591	12.041	7.1334
Fa2h	46.722	0	0.387225	5.18456	0	0
Rell1	46.6965	2.8036	0.851958	21.6339	0	0.221964
Ncaph	46.628	27.2476	0.266401	0.448395	0.25034	0.279528
Ndc1	46.4754	0.206614	0.089172	0.182254	0.138055	0.121915
Hus1	45.4574	43.6765	0	7.20009	6.91336	0
Kbtbd6	45.1452	35.7542	2.78298	3.23514	2.94752	3.80678
Donson	44.8886	37.5797	0	0	0	0
Raly	44.8102	46.3888	0	0	0	0
Sin3a	44.6258	78.4539	1.2002	10.1461	0.292794	0.272893
Gm15529	44.0919	35.4908	17.4243	20.8835	27.3717	16.3189
Ctnnbip1	43.8787	53.3502	0	0	0	0
Selk	43.2045	42.663	1.95079	0	6.86177	1.2695
Kif18a	43.1652	54.3072	30.2564	26.7514	24.3131	35.5608
Nup107	43.04	0	0	0	0	0
Tshz1	42.6947	45.8418	0	4.44477	0	0
Tcte2	42.5852	39.9237	0	0	0	0
Gm5776	42.5295	41.472	20.2274	24.3305	26.931	21.7659
Ctbs	42.1857	37.4273	3.44993	0.018355	6.01944	2.77685
Rubcn	42.1785	2.27292	0.293668	0.732342	0.256674	0.235576
Pou2f1	41.712	13.004	0.113767	0.174602	0.793289	0.269716
Dera	41.5663	19.3288	0.066827	0.004896	0.019186	0.056687
Mrps15	41.4617	51.5181	9.31183	14.3411	20.5675	19.9681
Pnma5	41.188	42.3183	7.19412	40.4615	5.30799	5.81706
Rbm22	41.0887	36.8326	8.46425	9.37154	22.5496	18.2418
Bbs5	41.0837	113.234	18.2571	20.0494	17.0919	0.09248
Gdap1	40.8125	0.078946	0.069485	0.045526	0.049635	0.027958
Rbpms	40.6247	25.8234	1.34831	0.290876	11.2914	7.11471
Rdh12	40.5583	36.2113	1.4239	3.18401	0.337189	0.7772
Sh3bgrl2	40.4377	0.080133	0.2654	0.478247	0.404393	0.668346
Atp1a1	40.3284	58.5968	0.021395	0	0.067996	0.058341
Whamm	39.7841	31.5552	0.755711	0	1.78431	1.47974
Ints12	39.5955	86.9553	11.696	13.4335	19.061	7.12938
H13	39.5366	44.0717	0	0.050864	0	0
Gm13378	39.3421	61.9524	5.02608	6.21055	4.8434	7.83886
Cenpv	39.2982	0.219537	0.174963	0.139943	0.078018	0
Ube3a	38.5594	38.2053	3.13463	1.40848	10.356	0.522519
Iscu	38.5544	34.5682	9.14398	4.87944	27.1697	15.2312
Foxn3	38.4811	56.0162	0.732561	0.833039	5.61552	7.12439
Msh2	38.3925	69.6748	0.11238	0.146416	0.870999	0.844604
Pcgf1	37.9708	34.5822	0	0.029274	0.028476	0.023525
Sh3kbp1	37.4848	26.3791	0.397809	19.4301	0.319167	0.482472
Akap17b	37.4741	21.0045	0	0	0	0
Pard6b	37.3232	23.1857	7.07192	9.44968	2.78155	0
Snrnp27	37.2189	64.5912	12.5683	23.1852	5.43249	12.8036
Ryk	37.204	48.0779	0.109103	0.117849	0.118395	0.093197
Tspan5	36.5249	35.3596	0.256065	2.60148	1.68663	0
Gm11189	36.4345	32.991	13.0719	12.5295	22.3198	19.48
Tbx4	36.2624	66.2475	0	0	0	0
Tmem243	36.2309	15.7094	2.14223	0.254965	1.33682	0.791743
Kbtbd4	36.1491	34.5639	10.6468	0.269956	8.34144	13.0861
Creld2	36.1236	74.5208	0	0	0	0
Kif11	36.1132	0	0	0	0	0
Gm32996	36.0722	24.4204	2.77201	0.756161	0	1.55121
Gm336	35.6329	28.6221	6.67841	9.17297	5.6569	4.29986
Gpr180	35.6251	2.07547	0	0.217926	0	0
C1galt1c1	35.3997	40.907	0	0	0	1.34853
Gpatch2	35.2503	35.9036	13.5527	12.9604	4.66131	10.2174
Shmt2	35.227	0	0	18.1031	0	0
Mrpl3	34.9855	29.5961	0.11215	0.237058	24.2426	0.116725
Slc25a4	34.7871	37.7564	1.12184	0	3.17126	0
Cpt2	34.7661	0.542974	0.152581	0.061825	0.266129	0
Rbm44	34.4557	4.37038	0.758718	0.629892	0.150214	0
Exo5	34.3539	39.2967	9.05286	13.3046	10.4051	9.93695
Daxx	34.3079	36.0326	9.53272	13.2959	5.04212	7.16683
Pex11a	34.1895	32.7404	0.325771	1.60244	5.17905	6.09022
Rbm6	34.1463	5.59056	5.16212	3.34319	2.71938	17.3484
Vma21	34.0074	44.9851	4.3873	3.63799	4.47874	1.26271
1110037F02Rik	33.9897	34.53	0	0	0	0
Ncstn	33.9586	0.461421	0.113649	0.13103	0.166489	0.160155
Cxcr3	33.8244	42.4838	0	0	0	0
Ppp1r35	33.7107	51.9022	0.39723	1.05818	0.213253	1.84065
Mfsd9	33.6394	32.3001	0	1.09315	0	0
Ints8	33.5659	0	0	0	0.130341	0.003783
Seh1l	33.5353	3.59782	0	7.98585	3.59629	4.14826
B4galt6	33.4731	0	0	0	0	0
Tmem50a	33.4099	35.1903	1.22005	1.88646	2.92368	0
Pptc7	33.3978	15.8777	4.81088	5.4784	6.00439	8.77052
Acsl1	32.8424	0.085295	0.051579	0.067774	0.049943	0.048834
Tfe3	32.8141	0.256331	0.035089	0.025538	0.021968	0.032987
Brca1	32.6097	0.303918	0.103272	0.41353	0.232196	0.143496
Mettl25	32.5695	27.2021	4.78192	1.11477	0	6.93093
Axin2	32.3228	14.0911	0.1344	7.47624	0	0.061451
Dctd	32.3082	19.0988	0.212967	0	1.32012	4.79859
Peli1	32.2515	5.89196	0	0	0	0
Poc1b	31.9668	5.61919	0	0	0	0
Med11	31.4399	35.4848	0.610151	1.64342	3.79819	5.35951
2700049A03Rik	31.1464	10.3469	0.077372	9.65468	0	0.760579
Ipcef1	31.0886	56.9761	0.409889	26.613	0	0
Capn10	30.467	20.4717	1.61109	6.48108	8.15519	9.53068
Smad3	30.3664	0	0	0.449844	0	0
Ercc6l	30.3427	38.1088	8.44044	14.8888	23.1222	12.2823
Ss18	30.3184	0	0	0	0	0
Gm17404	30.282	18.4146	0.132665	30.541	2.10916	13.3367
Pak1	29.9964	0.628784	0.213646	0	0.069857	0.45156
Slu7	29.7392	0.396473	0.421424	0.174024	0.138615	0.141838
Eif2ak3	29.7156	38.6422	4.1716	2.39086	0.904457	2.75136
Shoc2	29.4791	0	0	5.8381	0	6.0858
Slain2	29.4244	7.07357	0.065601	0.082991	0.066374	0.302497
Pid1	29.4161	29.9268	1.28622	4.96742	0.023597	0
1700024P16Rik	29.0498	24.1978	0	0	0	0
Stt3a	29.0045	9.27211	0.031591	0.073165	0.0815	0.061099
Dnaja4	28.9874	0	0	0	0	0
Nos1	28.795	7.3624	1.59698	3.46047	0.532369	0.679824
Brca2	28.5728	16.4488	10.0874	1.71088	2.48705	6.04515
Atp6v1h	28.5645	15.043	0	0	0.287318	0.128963
Zfp58	28.4624	21.1402	0	0	0	0
Bst2	28.1814	27.5899	3.68504	6.3308	8.66587	1.94103
Casc5	28.0792	40.3462	7.31582	0.403836	9.21639	11.8953
Slc25a48	28.0571	2.45156	0	8.83316	0	0
D030018L15Rik	28.0079	17.2789	1.29814	0.943443	0	0
Hpse	27.9945	0	0	0	0	0
Eif2b1	27.658	5.46573	4.13443	1.95799	7.83634	0
Gm8146	27.6309	20.7691	6.22443	5.36839	6.99224	2.1361
6030458C11Rik	27.5256	0	0	0	0	0
Stard5	27.3703	0	0	0	0	0
Ints9	27.2865	0	0	0	0	0
Slc30a9	27.2476	41.0007	0.040589	0	0	0.218046
Slc35a1	27.1004	1.6837	0	0	0	0
Rev1	27.0748	0.336884	0.275126	0.309241	0.950852	1.93107
Myl12a	27.0009	24.9989	2.45679	60.6038	7.94992	0.327431
Tmtc3	26.9993	0.015566	0.008666	0.012027	0.2287	0.00651
Slc18a2	26.9903	11.493	0	0	0	0
Ccnt2	26.7669	25.8313	11.4758	14.345	14.4954	16.9177
Steap2	26.7113	19.406	0.94002	0.565127	0	0
Gm8181	26.5957	33.113	13.9776	9.41877	18.7947	14.1768
Samhd1	26.411	30.8163	7.09141	8.93164	11.6125	11.3213
Akap13	26.3981	20.4217	0.079677	0.151572	0.10884	0.070199
Map4	26.3478	39.1146	8.80255	1.81505	5.49266	1.17853
Brip1	26.2501	37.0132	0	0	0	0
Gm6877	26.0158	22.8336	14.7006	12.5226	32.561	8.95023
Slc44a2	25.9923	0	0	0	0	0
1810043G02Rik	25.7114	0.01114	0.006386	0.007991	0.004926	0.003949
Gnpnat1	25.5124	17.6553	9.30393	0	3.19695	4.26637
Senp5	25.3444	15.9769	0.815906	3.41881	4.69581	6.5761
Dnmt3a	25.2282	23.8271	0.058626	0.156135	0.323073	0.448263
Acbd6	25.0765	21.8713	5.24297	0	10.8836	9.42867
Vwa9	25.0638	21.6434	9.8299	0	0	16.796
Gm6505	24.987	19.7197	6.78295	9.84767	15.1353	7.3228
Jak2	24.9292	0	0	0	0	0
Mob4	24.8528	23.9689	0.072959	0.008604	8.42506	0.009539
Btbd9	24.7748	31.257	0	0	0	0
Dse	24.6686	0	0	0	0	0
Nudcd1	24.6608	0	0	0	0	0
Grb7	24.5063	0.09087	0.030829	0.047214	0.140326	0.030087
Poc5	24.5058	0	0	6.55058	0	0
Phtf1	24.4881	35.1284	0.104786	3.08986	0.300775	0.152781
Zfp131	24.2291	26.6508	7.54909	10.0749	10.9634	11.0003
Zfp3	24.2101	24.6942	1.77569	0	1.79882	1.38649
Cnot4	24.1985	10.867	0.123907	0.020478	0.014281	0.003624
Cnppd1	24.0564	27.1538	11.006	16.4234	11.9288	18.2448
Tuba3a	24.029	0	0	0	0	0
Slc7a11	23.9562	0.807886	0.107109	1.13482	0	0
Dcaf7	23.9494	12.2571	15.0209	0	4.94629	5.20778
Nufip2	23.8482	63.6954	16.5337	14.7477	10.316	20.6518
Efna4	23.6685	16.4696	0.27122	0	0	0
Dnajc13	23.6533	32.0609	0.560183	0.658443	1.76393	0.483895
Slc25a32	23.4572	0	0	0	0	0
Cobll1	23.2854	0.298791	0.148012	0.222155	0	0
Ext1	23.22	22.1877	0.195909	3.7022	2.63191	0.179719
Pex7	23.1757	12.3852	0.244457	0.154463	0.15647	0.076107
Ireb2	23.1231	0	0	0	0	0
Fbxw26	22.9375	6.1831	0	0	0	0
Il1rap	22.7581	0	0	0	0	0
Dmtf1	22.5298	20.9761	0.708107	2.83759	6.83172	5.02819
Zfp449	22.5201	13.8893	0	0	0	0
Mfn1	22.4862	32.2407	10.5852	12.6219	22.018	23.8353
Usp19	22.4534	4.14105	0.191035	1.41556	0.641061	2.39687
Zfp654	22.4342	20.2405	7.13801	9.77713	7.1674	11.3139
Prkaca	22.4275	0	0	0	0	0
Mrpl32	22.3783	21.2901	4.19171	7.24803	5.31334	3.19744
Eea1	22.2463	22.6395	0	0	0	0
Smc3	22.2354	24.4601	1.30374	1.55986	3.81994	4.14784
Gm18913	22.2244	22.7795	5.18751	0.521616	13.0192	2.61379
Ubash3b	22.1201	0	0	0	0	0
Ccdc15	22.0754	0	0	0	0	0
Gm1866	22.0549	24.8038	4.69379	3.09106	4.42647	3.11724
Srsf10	22.0238	14.7963	5.33115	9.05016	13.4782	0.550206
Sema4d	21.9163	39.9183	0.116168	0.052142	0	0
Msl1	21.8261	22.3665	8.04065	2.78254	2.99023	9.32496
Oma1	21.8055	0	0	0	0	0
Ica1l	21.7019	0.447696	0.268663	0.230166	0.031277	0
Spata7	21.5235	9.79601	0.323526	0.44041	1.53309	0.39393
Gm8641	21.4809	23.8432	3.43675	4.56957	4.41085	2.44851
Gm16464	21.4484	18.7423	1.56976	3.48923	1.71665	0.857729
Tet3	21.4323	0.051643	0.001765	0.002112	0	0
Tmem39a	21.4135	9.33534	8.28857	2.05739	0.607722	12.0253
Gm43393	21.2629	0.950298	0.317443	0.199728	0.090511	0.149322
Ccdc82	21.2531	40.9172	0	36.9708	0	0
Swap70	21.213	16.4238	3.83378	2.10151	12.161	0
Pms1	21.0588	1.49667	0.575463	0.002892	0.044367	0
Afg3l2	20.9842	0	0	0	0	0
Zfp318	20.8635	24.2337	0.184598	2.6212	0.166107	2.43583
Gm42650	20.8477	18.4826	0.848699	0.842806	0	0
Pxk	20.7044	0	7.79165	0	14.1582	0
Acpp	20.5474	13.9965	6.29768	6.52925	7.77467	0.094908
Srd5a3	20.3843	23.0995	0	0.880482	0.072153	0
Gm12663	20.2688	19.3186	7.67644	5.75242	19.6131	12.8083
Limk2	20.2262	0.097884	0.075364	0.073827	0	0.128896
Rnf139	20.1866	10.51	1.14993	0	3.62141	0
Zfp451	20.136	0.440707	0	0.027809	0	0.098544
Rcan1	20.1296	10.6461	7.27407	0.59714	3.44748	2.83668
Rnaseh1	19.9884	0	0	0	0	0
Ptpn21	19.9598	1.63471	0	0	0	0
Clcn3	19.9577	9.91805	0.125312	0	0.285588	0.282932
Peak1	19.7883	66.1769	0.014106	45.8726	0.11489	0.574998
Gpat4	19.7811	0	0	0	0	0
Gm5809	19.7785	26.9212	7.7709	7.62092	20.2044	7.06586
Reps1	19.4655	1.56086	0.067794	0.860361	0.176076	0.228665
Zcchc14	19.3562	23.1464	1.18777	2.89789	3.49565	1.16999
Zfp866	19.3501	0	0	0	0	0
Rnf214	19.3341	24.091	2.24129	0.509742	0.298116	0.29761
Scarb1	19.2836	7.77985	0.127558	0.301712	0.010176	0.012069
Pgam5	19.1895	16.6502	0	2.7215	1.30711	0.393118
Atp6v0a2	19.1877	2.35816	2.39292	1.62849	3.05487	3.03548
Taok3	19.0853	8.19167	0.128757	0	0	0
Rab12	19.0584	10.1438	2.10171	0.030451	3.11692	1.98529
Tbc1d1	19.0552	0.124339	0.021661	0.038519	0	0.095447
Gm19757	18.9103	11.0472	0	0	0	0
Ap3s1-ps2	18.8474	15.0965	7.11334	5.80668	8.78842	13.6287
Sh3rf1	18.698	0	0	0	0	0
Idh3a	18.6162	28.0427	0	0	0	0
Fbxl12	18.4669	23.0231	3.77697	4.58081	3.70684	21.6605
Rassf1	18.1742	15.0446	5.13109	4.43181	2.28934	6.22306
Kctd3	18.1546	14.8448	1.26624	1.49164	1.06442	1.36236
BC022687	18.131	18.146	10.1107	9.50405	16.9074	16.5184
Ndufs4	18.1136	19.8623	4.08257	2.03252	3.80508	0
Scamp1	18.0609	24.3286	0	18.8759	0	0
Lmo4	18.0553	17.4252	4.05817	7.40274	1.7384	5.18336
Erp44	17.7381	0.420629	0.179595	0.378036	0.215019	2.13812
Spidr	17.6208	13.0126	0	0	0	0
Wrnip1	17.5548	7.69334	0.961047	0.801061	3.6339	0.951337
E330009J07Rik	17.1915	0.165186	0.034688	0.021899	0.027634	0.072621
Ythdc1	17.1192	0.296309	0.683565	0.377719	0.104826	0.56701
Itm2b	17.0452	0	0	0	0	0
Ostf1	17.0429	42.5088	12.7305	14.7725	8.34676	3.72303
Ift81	16.9689	83.5669	0.146163	0.17618	0.187829	0.007538
Lsr	16.9236	0	0	0	0	0
Nab2	16.7621	1.72189	1.55893	0	0	0
Dgcr2	16.7108	13.5789	0	0	0.84293	0
Mir22hg	16.7074	30.4567	0.053223	1.78867	0	0
Adtrp	16.641	11.2503	4.9138	4.06979	5.00008	4.614
Ptov1	16.527	17.0051	0.268963	2.03437	0.16769	0.161443
Slc22a23	16.459	7.91393	0.380693	3.93788	3.53615	0
Pdpn	16.4003	0	0	6.62098	0	0
Mfsd10	16.3525	2.01483	1.50243	0.169565	0.123709	4.26661
Ldlrad3	16.2629	0	0	0	0	0
Gm24270	16.2213	40.4678	3.23659	4.98119	1.96283	6.10424
St3gal5	16.2017	0	0	0	0	0
Gm9729	16.1261	14.9086	2.34209	3.6988	0	1.7508
Pde8a	16.0944	0	0	0	0	0
Fam193a	16.043	0.188355	0.15038	0.292789	0	0.096545
Dmxl2	15.949	0	0	0	0.121707	0
Plrg1	15.9407	0.143044	0.104626	0.240711	0.082927	0.164238
C330018D20Rik	15.9307	34.1762	0	0.175758	0.705636	0
Mospd3	15.9045	20.4247	7.02453	5.46555	7.548	11.3722
Rerg	15.8838	0	0	0	0	0
Prkrir	15.8317	18.114	7.66094	11.0946	14.5608	7.0865
Klhl28	15.7976	0	0	0	0	0
Fam69b	15.6997	24.6254	0	0.008168	0	0
Tmem27	15.5874	5.29355	0	0	0	0
8430429K09Rik	15.4088	34.2968	6.62369	6.06894	2.25199	3.30684
Capn7	15.3204	0	0	0	0	0
I830077J02Rik	15.18	19.495	0.488841	0.414924	0	0.598166
Kmt2c	15.1138	0.649314	3.70007	0.148291	0.105513	3.77145
Eftud1	15.0392	0.072063	0.048552	0	0.01881	0.013801
Phf20-ps	15.034	14.3899	2.8168	7.09437	3.48635	7.97969
Exo1	14.9728	12.9487	0.263519	2.46603	0.752666	1.81733
2610528J11Rik	14.9688	14.6224	4.08265	6.37187	3.62347	0
4921506M07Rik	14.8888	29.7902	0.338017	0.60471	0	0
Ccdc173	14.8602	11.4701	0.006491	0.02874	0.014819	0
Ccdc174	14.841	0.204231	3.03801	0.057682	7.99342	0.162559
Gm7332	14.483	26.642	5.72832	6.22969	7.06554	4.68437
Trappc1	14.4542	0.495401	0.683236	29.1134	0.062182	0.050447
Rnf145	14.3763	5.44537	0.181668	0.222687	0.2125	1.04002
Fyn	14.3712	0.107277	0.095349	0	0	0
Tnfaip1	14.3006	0	0	0	0	0
Mon2	14.2536	0	0	0	0	0
Pik3r1	14.2529	0.329751	0.502726	0.647616	0.170087	0.092158
Amd-ps4	14.2495	7.42235	3.646	0.042796	2.79056	0.04157
Jarid2	14.2143	20.4017	3.56663	2.65141	5.7785	3.11361
Bnip2	14.2119	18.6401	5.80294	10.3675	12.5821	11.8477
Garem	14.2109	0	0	0	0	0
Mthfd1	14.1364	0	0	0	0	0
Secisbp2	14.1147	14.5784	0.254181	0.218806	0.027678	0.046584
Gm14698	14.1126	16.2118	1.41947	2.34236	4.00213	7.87566
Mia3	14.0092	0.699786	0	0	0.458241	0.070963
Trim35	13.9996	18.1491	0	0	0	0
Dmwd	13.9713	9.72521	7.5267	6.24864	3.21519	13.1426
Tmem97	13.9011	13.4108	0	0	0	0
Osbpl1a	13.8989	3.0236	0.757032	0	0	0
Mtap	13.7799	0.066767	0.030494	23.0766	0.032968	0.029757
Pycrl	13.7732	16.1723	7.3832	13.606	6.11931	0
Gm813	13.7029	30.27	0	0	0	0
Gpr137c	13.6455	16.3954	1.99407	0.845416	0	0
Abcg1	13.6381	11.7119	0	0	0	0
Opn3	13.6204	15.8624	0	2.3779	0	0
Slc25a16	13.5801	0.128833	0	0	0.886005	0
Foxred2	13.5621	14.0486	0.075189	0.070576	0.225066	0.554699
Glud1	13.5178	0.158939	0.071985	0.364313	0.274471	0.277195
Scap	13.4288	1.22719	0.426208	0.322296	0.191601	0.242379
Shcbp1l	13.4151	10.1128	0.096379	1.01715	0	0
Cluap1	13.4052	0	0	0	0	0
Arpc4	13.3422	17.7608	1.81581	6.75095	10.4174	1.75231
Zfp235	13.299	0.311568	0.021114	0.010053	0	0.013581
Kin	13.0626	14.1102	2.80998	9.39905	0	8.23213
Tmem265	13.0353	1.76095	0.623118	7.96444	0.656784	2.58783
Socs4	12.8344	12.1182	4.12006	3.63644	5.09136	7.15185
Gm9057	12.7691	11.9318	3.59056	5.28194	0.823658	2.23195
Gm5422	12.7474	10.726	4.27751	3.76914	3.60652	5.46485
Zbtb24	12.7128	0	0	0	0	0
Plac1	12.6661	15.5126	1.61859	0	0	0
Pbrm1	12.636	3.35268	0.036252	0	0	0
Gm28923	12.6043	3.81378	0.070594	0.100714	0	0
Zfp398	12.537	4.20404	0.300168	0.022136	0.134107	0
Sox8	12.4355	8.87527	0	0	0	0
Guk1	12.4345	14.7374	0.314127	0.251557	0.23353	0.24872
Nfrkb	12.2347	0.303376	0.080433	0.14424	0.095178	0.153693
Arf5	12.1026	0.050276	0.485457	0.005659	0.004975	0.007059
Pycr2	12.0609	9.0232	3.52175	4.20757	2.20942	1.86241
Dlgap5	12.0584	11.888	3.3571	4.5416	4.68893	0.12455
Mctp2	12.0283	0.071103	0.306804	0.053078	0.016727	0.015263
2010111I01Rik	11.9642	11.5854	0	0	0	0
Arhgef16	11.9097	12.5749	1.80272	0.912705	1.53816	0
Zfp442	11.9052	10.9824	0	0	0	0
Znrd1as	11.8984	17.8565	2.11257	3.87285	0	1.68444
Elk4	11.8847	0.671189	0.239226	0.199795	0.12304	0
Eif4e1b	11.8444	0.613376	0.591911	0.891457	0	0
Zfp518a	11.7986	0	0	0	0	0
Moap1	11.783	12.458	2.27871	2.14072	4.20209	1.8295
Orai1	11.7609	12.9569	2.9246	5.89165	4.30986	1.21314
Fam69a	11.6287	12.8349	0	0	0	0.132643
Arid4a	11.6275	10.5745	0	0	0	0
Fam110b	11.6207	6.13716	0	1.32787	0	0.329861
Clptm1l	11.5702	0	0	0	0	0
Mrpl35	11.4928	13.9301	4.33811	3.62332	5.00578	2.67377
Sertad2	11.4672	10.0983	7.31088	9.43278	2.09424	11.4863
Gemin8	11.3705	2.53128	1.27255	1.72178	0.299914	2.01424
Bbs9	11.3047	4.30993	0.105868	0.022869	0.024922	0.015552
Ttyh3	11.2755	0.064221	0.035058	0.033456	0.024733	0
Mtif2	11.2307	20.1346	2.20261	2.97247	5.14933	1.60272
Phf8	11.18	17.7702	0.312567	0.650109	0.517697	0.218651
Evi2b	11.1557	8.70454	0.32851	2.15323	0	0
Sgol2a	11.0505	14.2237	0.779642	0.774728	0.652934	0.46472
Camsap2	11.0464	4.73216	0	0	0	0
AA474331	11.0415	14.1095	1.87549	0.917259	1.62969	0.395796
Mettl15	11.0312	17.6428	4.14374	0	0	1.7513
Bbip1	11.0167	2.08745	0.572683	10.558	1.55391	0
Nprl2	11.0106	0.206264	0.116472	0.145084	0.154345	0.071387
Arhgap29	11.0023	0.691739	2.08586	1.58302	1.58736	0.751176
Hp1bp3	10.9701	7.72961	4.2059	4.24788	1.50597	1.25963
Ufsp2	10.924	16.1875	0.098831	5.24484	0.187487	0.052394
Bri3	10.9144	11.0165	0	0	0	0.97715
Mb21d1	10.8457	0	0	0	0	0
Cldn15	10.8257	17.3659	0	0	0	0
Pcgf3	10.8193	16.3739	6.67114	6.2213	1.69182	5.12124
Gm28172	10.8109	10.2317	0.07425	0.215981	0	0
Ier5l	10.7791	4.67247	0.678191	0.857897	1.5431	1.33504
Tmtc4	10.6751	12.2117	0.005957	0.140644	0.01659	0
Il2rb	10.6522	3.22651	0	4.13403	0	0
Pdcd6ip	10.6195	0.498554	0.179132	5.23473	0.272667	0.648654
Dpysl3	10.5784	0	0	0.051576	0	0
Aida	10.5641	14.5816	0.218665	0.211406	0.024935	0.439305
Prkar2b	10.5634	0	0	0	0	0
Siah1a	10.5381	0	0	0	0	0
Dgkd	10.4943	13.9343	6.76612	7.00785	2.39508	1.11668
Chrdl1	10.4745	3.54174	0.630955	0.11478	0	0.158068
Zufsp	10.4538	11.2308	0	0	0	0
Mrps16	10.4353	13.3939	2.57863	2.46534	8.58741	2.14443
Fra10ac1	10.4178	6.25264	1.29726	0	0	0
Krtap4-6	10.3722	4.8486	0.372284	1.34391	0	0
Gdpgp1	10.3568	9.47754	1.25994	0.715647	3.50982	2.30803
Alg2	10.3439	13.4166	2.5672	2.15144	5.91989	3.41235
Rpap2	10.3288	13.4569	0	0	0	0
Suclg1	10.274	5.57595	1.38508	2.56056	1.93387	1.31123
Ormdl1	10.2218	4.98613	0	0.006014	0	0
Tyw1	10.1927	11.9925	1.53597	0.855242	2.42427	2.17781
RP23-54G21.3	10.1466	21.3605	0.228855	0	0	0
Rph3al	10.0094	19.1237	1.28722	0	0	0
Snrpd1	10.0033	12.1464	1.88802	3.74526	6.50813	6.16498
Wdr37	9.87958	0.17016	0.286062	0.098976	0.111407	0.091168
Lgr6	9.84243	6.20852	0	0	0	0
Lrriq1	9.84194	15.8071	1.15257	4.02575	0	0
Ddx4	9.83121	0	0	0	0	0
Idh1	9.74247	0	0	0	0	0
Lhx2	9.70034	4.83488	0.682713	0.931934	2.09515	1.11211
Mrps36-ps1	9.67056	5.07257	0.574611	0.328106	0.142722	1.35333
Cdr2	9.66863	0	0.032885	0.051867	0	0
Apc	9.66364	0.325078	0.178652	0.182826	0.435469	0.503122
Gm9008	9.55056	14.3768	0.757825	1.11289	0.289506	1.31654
Csad	9.46857	0	0	0	0	0
Lzts2	9.44549	4.07637	1.2893	0	0	0
Rab23	9.44116	27.2244	3.17409	3.94495	4.3703	6.52084
9330182L06Rik	9.32203	10.584	0	0	0	0
Papd5	9.31577	1.89497	0.332648	1.9451	3.13457	0.703411
Chic2	9.30139	6.41869	1.01545	0	3.70586	3.88228
Zfp90	9.29127	11.2302	0.621954	1.48231	0	0
Add1	9.28749	0.79368	0.322651	0.202158	0.601033	0.686372
Steap4	9.27297	10.7931	0	0	0	0
Ccnd3-ps	9.23368	7.24931	1.97228	2.01088	5.3714	1.78844
Dram2	9.13532	10.2791	1.0624	1.51827	1.0864	0
Gm13092	9.10793	4.75196	1.50766	3.20587	4.94807	1.42405
Snrpb2	9.05797	7.15375	1.85438	2.5945	2.63641	2.1056
Spock3	9.0328	1.41152	0.764271	0.510644	0	0
Srebf1	9.03157	6.73024	0.158699	0.144845	2.31889	1.44714
Efcab11	9.01323	8.91419	0	0	0	0
Stx17	9.01293	7.63611	1.86942	1.43433	2.29029	0
Tmem57	8.91728	0.118349	0	0.016788	0	0.007509
Gm9806	8.84997	10.2737	0.709094	1.01934	0.418711	0.159275
Arhgap21	8.83219	15.8225	0.686138	1.10276	0.334085	0.167914
Adcy9	8.81304	7.10138	0	0	0	0
Tbc1d19	8.78987	0.924682	0.449413	1.54246	0	0
1700016H13Rik	8.78896	0	0	0	0	0
Tspan33	8.70935	0.033214	0.015062	0	0.025539	0.026143
Flt1	8.7073	8.48577	0.37148	0.010832	0.005988	0
Tbc1d23	8.66982	0	0	0	0	0
Tmem214	8.64651	0.144477	0.066463	0.28506	0.718473	0.072526
Plekha5	8.62961	11.6258	0.727398	0.901784	0.853643	2.52162
Camsap3	8.62414	0	0	0	0	0
Uvrag	8.59832	8.66602	0	0	0	0
Mrps33	8.58698	12.2361	4.61826	5.14098	3.2844	5.36211
Bfar	8.58324	0.883378	0.180934	0.292383	1.46194	1.19661
Enpp4	8.57547	13.6707	0	2.74609	0	0.295968
Susd3	8.53736	16.1687	0.279153	0.370763	0	0.600921
Fam8a1	8.51148	4.15971	0.087059	0.127365	0.104945	1.54822
Gm7061	8.50732	7.6326	0.226269	0.504072	1.1996	0.012147
Sh3glb1	8.44965	16.0187	0	0	0	0
Actr8	8.40738	0	0	0	0	0
Aplp2	8.3487	7.70188	0	0	0	0
Gm6740	8.34178	9.75144	1.28113	0.601511	0.670403	2.21543
Vwc2	8.27858	8.20177	0	1.78971	0	0
Fam234b	8.18024	0.017638	0.010963	0.041596	0	0.006594
Spag5	8.12242	0.495289	0.40009	0.742425	0.22216	0.248717
Slc9a1	8.10258	0.082524	0.042126	0.050927	0.196996	0.045283
Commd1	8.0995	12.2411	1.11461	1.34254	1.06114	1.44143
Dscr3	8.08791	5.80221	0.660971	0.360142	2.26794	0.439675
Gas2l3	8.07511	0	0	0	0	0
Slc9a4	8.03884	6.3331	0.841352	1.93838	0	0
Gas6	8.03815	6.74416	0	0	0	0
Fgf9	8.0085	0	0	0	0	0
Kctd18	7.94495	0.225409	0	0.114806	0.357796	0.062214
BC003331	7.89051	10.0105	2.69113	3.12497	4.13617	4.52559
Cnpy1	7.84374	4.5801	2.62889	3.9872	0.613145	1.37988
Vrtn	7.81463	4.45605	0	4.94165	0	0
Tmem63b	7.72927	0.168222	0.99845	1.72368	0	0.169158
Clasp1	7.70479	4.25636	1.09493	1.00096	0.432625	0.490081
Ctns	7.69479	5.25574	0.058529	0.059971	0	0
Glg1	7.68386	3.32138	0	0	0	0
Kcnk18	7.63465	0	0	0	0	0
Mtdh	7.62587	30.9076	2.86687	0.087928	10.4156	0
Pja2	7.61892	3.5513	0	0	0	1.68668
Heatr5b	7.57401	0	0	0	0	0
Pigh	7.47936	0	0	0	0	0
Cep104	7.4442	11.3588	6.39996	0.095722	0.711948	5.83985
Golga3	7.43571	3.84622	0.187769	0.131931	0.054809	0
Trib2	7.37328	0	0	0	0	0
C130036L24Rik	7.36488	7.17896	1.50026	1.5799	0.606087	0.772763
Gnptg	7.35574	0	0	0	1.40746	0
Alkbh1	7.27501	3.21789	0.644377	0.540082	2.40244	1.46372
Rap1gds1	7.21731	0.663925	0.0198	0.565107	0.012923	0.032072
Zfp703	7.15757	3.54948	0	0	0	0
Vmn2r-ps111	0	76.0965	0	0	0	0
Slc31a2	0	36.4371	0	0	0	0
Mn1	0	35.3247	0	3.96036	0	0.816026
Myef2	0	33.8073	0	150.849	0	0
Sh3bp1	0	26.7964	0	0	0	0
Fbxw25	0	24.0645	0	0	0	0
Mcfd2	0	22.8966	0	0	0.051761	8.99653
Mterf1b	0	20.85	0	0	0	0
Rp9	0	18.2818	0	0	0	0
A630010A05Rik	0	17.8925	0	7.8336	0	0
Rad51ap2	0	17.8401	0	0	0	0
Fastkd3	0	14.5573	0	0	0	0
Xrcc4	0	13.5904	0	0	0	0
Gm28989	0	9.30517	0	0	0	0
Vcpip1	0	9.02448	0	0	0	0
Dctn4	0	7.00472	0	0	0	0
Chdh	0	6.29889	0	0	0	0
Lactb	0	5.89486	0	0	0	0
Srbd1	0	5.35795	0	0	0	0
Dtwd1	0	5.25928	0	0	0	0
Ube4a	0	5.25196	0	2.87788	1.10834	0.719267
Wif1	0	5.23904	0	3.34436	0	0
Ccdc3	0	4.92776	0	0	0	0
Zfp182	0	4.79477	0	0	0	0
Nek7	0	4.69618	0	0	0	0
Wfdc3	0	4.61449	0	9.10333	1.62418	0
Nr2c1	0	4.43782	0	1.54837	0	0
Gm9581	0	4.3829	0	0	0	0
Bphl	0	4.30142	0	0	0	0
Aagab	0	4.13573	0	0	0	0
Vwa2	0	3.56593	0	0	0	0
Lgals12	0	3.51665	0	0	0	0
Zfp334	0	3.28798	0	0	0	0
Mthfd1l	0	3.27457	0	0	0	0
Aes	0	3.19022	0	0	0	0
Katnal2	0	2.92276	0	0	0	0
Numa1	0	2.83125	0	0	0	0
Zfp938	0	2.6234	0	0	0	0
Muc20	0	2.54064	0	0	0	0
Scaf1	0	2.49209	0	0	0	0
Atp10b	0	2.45281	0	0	0	0
Htr5b	0	2.41932	0	0	0	0
Igfbp7	0	2.39299	0	0	0	0
Ptger4	0	2.33888	0	1.45025	0	0
Marveld2	0	2.32259	0	0	0	0
Zfp963	0	2.19046	0	0	0	0
Efnb1	0	2.13605	0	0	0	0
Ankrd46	0	2.11448	0	0	0	0
Fstl4	7.15155	3.60667	0	0	0	0
Med31	7.13729	5.64798	1.16511	3.17769	1.17735	3.84302
Aph1b	7.13268	0	0	0	0	0
Cars	7.09396	1.5614	0.136174	0.386829	1.42947	1.62405
Hirip3	7.07918	20.2892	0.725087	11.6027	0.836846	1.39405
Prickle3	7.07398	0.17372	0.012845	0	0	0
Slc35c1	7.07274	3.52245	3.142	1.24455	0.311321	2.91113
Thsd7b	7.05356	0	0	0	0	0
Tmem104	7.01485	3.33708	0	0	0	0
Zfp277	7.00634	2.0059	0	0	0	0
Slc12a9	6.98088	0.11617	0.058894	0.056431	0	0.131455
Prepl	6.97118	0	0	0	0	0
Slc33a1	6.96189	0	0	0	0	0
AC084391.1	6.96184	0	0.110826	0.070255	0	0.110349
Tmem19	6.95958	6.84459	1.90454	3.44164	0.464168	3.45262
Gm43479	6.90282	3.56156	0	0	0	0
Rbm12b1	6.87479	11.3364	4.88368	0	1.55497	0.105386
Xrcc6	6.77246	3.16712	0.153072	0.185238	1.67849	0.065562
Slx4	6.71573	3.45587	1.84109	0.723205	0.944062	0
Trappc5	6.69041	5.68455	1.34268	2.55042	2.15777	3.66566
Ptger3	6.67797	7.29176	0.526084	0.74914	0	0.809243
Sdccag3	6.66685	17.3273	3.40853	7.85078	10.9336	1.91134
Zfp708	6.64023	5.56542	0	0.045151	9.01784	0
Birc6	6.62549	8.81709	0.916163	2.98776	1.75671	8.08075
Dhx57	6.52256	0	0	0	0	0
Nupl2	6.51042	0.174293	0.3941	0.105225	0.140918	0.205529
Tdrd12	6.50667	0	0	0	0	0
Pdia5	6.45355	10.0666	0.866638	0	0	0
Vps53	6.43861	4.67548	0.410768	0	1.66002	0.894994
Rab3il1	6.36553	33.2434	3.93544	13.5866	16.6975	10.788
Twsg1	6.36299	4.22209	1.14608	0	0	0
Clstn1	6.28562	0	0	0	0	0
Prr7	6.27616	4.81063	0	0	0	0
Ets2	6.2649	0.672697	0.485167	1.35713	0	0
Ift57	6.2488	0	0	0	0	0
Slc35a5	6.24087	0.057358	0.160424	0.58538	0.051554	0.002075
Mblac1	6.22161	3.65315	0	0	1.70628	0.622543
Thra	6.17563	0	0	0	0	0
Gm11977	6.16422	12.5763	0.879809	1.79628	1.48427	2.5265
Zfp956	6.15097	2.77324	0	2.09679	0	0
Fitm2	6.14558	4.94522	0	1.46462	1.05761	1.71663
Mras	6.1365	4.88773	0.861824	1.04963	1.8211	1.00951
2310022B05Rik	6.05688	8.24382	0	0	0.332556	1.4772
Nbr1	6.04403	10.9929	1.90901	1.80835	0.997538	0.949337
C330013E15Rik	6.03263	4.23446	3.43139	1.88331	0.727308	0.540788
1700056E22Rik	6.03183	4.62218	0.207082	0.231871	0	0
Magi3	6.02379	0.009949	0.00317	0.004187	0.003243	0
Cnot3	6.01151	0.431561	0.250414	0.225578	0.140571	0.267839
Gm7324	6.00959	5.43179	0.088528	0.270268	1.18867	0.809852
Pdha2	5.99123	6.09931	0.170117	1.64807	0	0
Bmp6	5.98729	0	0	0	0	0
Klc1	5.95344	3.67954	0.88601	0.443495	0.673434	1.40226
Sft2d1	5.95207	7.88028	0	0	1.82113	0
Nabp2	5.93712	0.908601	0.424949	4.32848	0.909991	0.385883
Ubr7	5.91742	0	0	0	0	0
Gnb2	5.90963	0.182255	0.06955	0.142602	0.088197	0.062443
Gm7160	5.8917	5.49422	0	0.250588	0	0
Ice2	5.88537	26.2619	0.863635	1.06421	0.398247	0.424062
Casp9	5.87555	0	0.02211	0	0	1.22178
Zfp952	5.86734	6.1999	0	0	0	0
Dok4	5.85263	0	0	0	0	0
Gm13061	5.83729	4.79654	2.48282	1.97559	3.78493	5.46818
Gm3555	5.81771	6.97405	2.7081	2.16647	3.7021	3.58148
Mrps5	5.79457	0.536671	0.011839	0.219949	1.04638	0.179416
Gm37599	5.77498	4.6352	0.965652	1.01029	1.06758	2.99349
Mgat4b	5.72311	11.2026	0	0	0	0
Gm715	5.67776	3.42512	0.186811	0	0	0
Gm12470	5.65346	2.64401	0.395287	2.25582	0.434784	0.058797
Rhbdd2	5.61257	0.146944	0.527426	0.775116	0.008325	0
Daam1	5.60636	14.2654	0	3.40376	0	0
B4gat1	5.53198	7.75385	2.73052	0.252806	1.2194	0.422529
Dnm1l	5.51609	3.17391	0	0	0	0
Apba2	5.47556	0.134211	0	0	0	0
Gm24871	5.42354	2.15746	0	0	0	0.125731
Crnkl1	5.39432	2.16305	1.18637	1.11151	2.20501	0.413212
Mfsd6	5.38651	8.75697	0.022098	0.045727	0.009157	0.016555
Gm6728	5.38501	9.48404	0.402018	0.853836	3.20141	1.05657
Nefh	5.31899	6.3776	0	0	0	0
Zwilch	5.30657	0.643551	0.427192	0.878117	0.253331	0.961331
Kit	5.29661	8.34442	1.68463	3.09116	0.538723	0.743366
Stxbp5l	5.28851	17.5479	0.297075	0	0	0
Proca1	5.25819	5.5029	0.826471	0	0	0
Furin	5.24365	0	0	0	0	0
Apip	5.22951	7.53628	0	0	0	0
Ccni	5.18119	2.46	0.175669	0.089714	0.128988	0.149079
A330087D11Rik	5.17988	0	0.380467	0.114489	0	0.047985
Pkmyt1	5.17899	1.36074	0	0	0	0.901719
Cc2d1b	5.17062	3.89175	1.32676	0.381879	0.090393	1.13351
Jkamp	5.16906	5.44409	0	0	0.352207	0
Msh3	5.11689	5.55854	2.11704	2.03851	0.989291	0.668248
Smurf1	5.11238	0	0	0	0	0
Kif1bp	5.10715	0.557964	0.173902	0.214031	0.255789	0.317351
Tmem138	5.08059	0	0.659661	0	0.874257	0
Rreb1	5.07417	6.21188	1.11617	3.46013	0	0.632371
Cenpj	5.06628	0	0	0	0	0
Gpsm2	5.06062	3.07721	0.945614	0.934078	1.1822	0.438085
Wbp1l	5.05757	0	0	0	0	0
Glt8d1	5.05205	0	0	0	0	0
Zbtb1	5.02235	3.96044	0.439598	0	0	0
Gpr27	5.01968	4.77352	0.095835	0.280953	0	2.5218
Esrp1	5.00935	6.02283	0	0	0	0
Exoc4	4.99463	11.3169	0.30733	1.9709	0	0
Gm8802	4.97723	6.42116	0.303594	0.589502	0.824722	0.256288
Ppp2r5e	4.96982	0	0	0	0	0
Ntm	4.94665	8.67199	0	2.57572	0	0
Celf2	4.94531	0.039757	0.018029	0.025207	0.018257	0.493974
Hist1h1c	4.94188	3.18022	0.438394	1.14905	1.83702	1.38967
Sap25	4.93303	0.415807	0.200699	0.256638	0.20728	0.201594
Lgalsl	4.93225	0	0	0	0	0
Pnpt1	4.90828	0.154989	0.142329	0	0	0
Phip	4.86116	3.35018	0.35152	0.747495	0.340687	0.164578
Gm12784	4.85659	7.59705	0.277036	4.06025	0	0
Dhrs13os	4.85605	0	0	0	0	0
Sh3bgrl	4.84281	0	0	0	0	0
Iqcb1	4.8337	0.017347	0.007174	0.011212	0.370648	0
Tnks1bp1	4.82682	0.495579	0	0	0	0
Ccdc88a	4.81543	4.76291	0.29488	0.456651	1.20885	0.264693
Pitrm1	4.81078	0	0	0	0	0
Mapk9	4.77649	5.63523	0	0	0	0.763855
Fam168a	4.7152	6.18681	0.083914	0.118273	0.152026	0.085542
Zfp532	4.66459	3.11384	0.345021	0.110189	0.345157	1.04728
Katnal1	4.63413	0.072512	0.026477	0.048261	0.032302	0
Adad2	4.62825	1.44723	0	0	0	0
Mir7657	4.6171	5.88741	0.142756	3.12313	0.112559	1.46284
Elp2	4.61045	0	0	0	0	0
Slc25a14	4.57815	4.69034	0.127911	8.19521	0.05794	0.075909
Cttnbp2	4.57054	1.58992	1.57482	0	0	0
Tmem194b	4.56153	2.47515	0	0.329714	0	0.06171
Gm5107	4.48474	5.20961	0.61415	0.060422	0	0
Tm2d1	4.47476	0	0	0	0	0
Tmem106c	4.45267	0	0	0	0	0
Kif24	4.44813	5.35939	0.478594	1.34922	0.991122	0.741895
Mef2d	4.43707	3.70399	0.369903	1.57518	3.43478	0.424628
Gm13491	4.42932	2.44155	0.348963	0.316476	0	0
Srp54b	4.38224	1.62867	0	0	0	0
RP23-17C12.1	4.37672	1.75746	0.332843	0.099162	0	0
Dbndd2	4.36966	3.08676	0.705823	0.293914	0.001476	0.225217
Atic	4.34393	4.28189	0.303259	0.127088	0.828946	1.14364
Lpin2	4.33485	78.8745	0.3644	0.494919	0.406633	0.52781
Gm5281	4.33177	2.31445	0.107689	0.57485	0	0
Rnase6	4.32969	7.29217	0	1.69501	0	0
Isl2	4.32567	0.837612	0	0	0	0
Rora	4.32183	8.09444	0	0	0	0
Olfr1174-ps	4.31022	2.44959	1.33174	1.10894	0	0.036153
Ube2d3	4.30858	4.46287	1.35712	0.866028	2.72457	3.76917
Pthlh	4.26487	2.14255	0	0	0	0
Mpg	4.24468	11.3043	0.052867	0.655846	0.042404	0.132767
1700051O22Rik	4.24065	4.04385	0.182044	0	0.268518	0.667243
Lpar1	4.23505	5.23528	2.05585	0.930002	0	2.02646
Hspa13	4.20209	0	0	0	0	0
Pex26	4.16221	5.13977	0.197742	0	0	0
Usp3	4.15292	0.29751	0.414984	0.256099	0.230451	0.287666
Mrpl45	4.15181	0.075761	0.027429	0	0.063235	0.079417
Oaz1	4.12582	69.431	2.19034	0.369475	0.4222	0.447193
Vmn1r158	4.12186	2.66995	1.33106	0.283106	0	0
D11Wsu47e	4.10726	2.85618	0	1.56215	0.883261	2.4846
Mrpl21	4.08595	1.49854	0.01838	0	1.18972	0.034189
Lamb1	4.06365	1.02235	0.333224	0.570618	0.086417	0.010686
Bcar1	4.05227	3.53785	0	0	0	0
Nucb1	4.02433	0	0	0	0	0
Exosc8	4.02413	0.991899	0.160297	0.422729	0.702978	0.277763
Zfp40	4.02023	3.88718	2.43247	1.44656	0.39363	0.932453
Rbfox2	4.01775	3.53861	0	0	0	0
Kat6a	3.98968	0	0	0	0	0
Mon1b	3.9825	0	0	0	0	1.85725
Zfp964	3.98048	2.36452	0	0	0	0
Macrod2os2	3.97155	1.32937	0.769055	0.127249	0	0
Ambra1	3.97041	0	0	0	0	0
3110009E18Rik	3.96393	5.89751	0.914771	1.79566	0	0
Gm15962	3.95458	4.02636	0.568681	4.19328	0	0
Gm37015	3.9355	2.78327	0.112848	0.638475	0	0
Uggt2	3.93177	3.11012	0	0	0	0.096052
Cd99l2	3.88741	6.04592	0.145629	0	0	0
Olah	3.8804	2.58945	0.764773	0.169443	0	0
Prkacb	3.87195	3.26709	0.081172	0.729124	0.448269	1.91115
Tpk1	3.85278	0	0	0	0	0
Ehd3	3.82862	3.51337	0	0	0	0
Apeh	3.82228	5.68601	1.36453	1.94657	0.061291	0.646745
Rnf169	3.8216	0	0	0	0	0.729599
Sumo2	3.78017	0	0	0	0	0
Slc35b2	3.76992	3.43925	0.662245	0.617409	2.18013	1.72714
Zkscan6	3.7631	5.86959	2.10299	5.21621	5.53296	2.0917
BC021767	3.76273	4.02398	0	0	0	0
Sart3	3.75203	0.11282	0.031721	0.036209	0.146326	0.105705
Tmed10	3.69659	0	0	0	0	0
Ate1	3.65377	0.062346	0.030531	0.144382	0	0.864587
Slc7a1	3.64627	1.07331	0.003561	0.004485	0.004465	0.003683
Gcfc2	3.64197	0.460834	0	0	0.208695	0.060701
Traf3ip1	3.63745	0	0	0	0	0.526904
Mtus2	3.61839	0.727725	0.049493	0.665548	0	0.596491
Caprin2	3.61802	6.48135	0.729986	1.72857	2.33833	1.50946
RP23-100A10.4	3.59621	4.43065	0.627693	0.045924	0	0
Pim2	3.57441	0.547296	0.265958	16.9891	0	0
Kcnk13	3.54658	0	0	0	0	0
Fsd1l	3.50371	0.111343	0.027759	0.041074	0	0
Hace1	3.4984	4.17672	0	0	0	0.032185
Cuta	3.48463	5.58254	1.10742	1.43434	0.236545	0.215613
Gm42670	3.47785	3.6182	0.267568	0.524742	0.084386	0.33957
Mir22	3.43389	3.45797	0.714457	0.952537	0.040284	0.061939
Zak	3.42817	2.32123	0	0	0.679351	0
Entpd5	3.42186	5.60155	0.425359	6.05693	1.98819	0
Trim33	3.41539	1.89512	0.372669	1.3739	1.60191	0.577884
Mterf1a	3.41297	6.81497	0.143833	0.001531	0	0.341118
Wasf3	3.40713	1.75682	0	0	0	0
Gm20541	3.37085	5.93415	1.30555	1.09081	2.83746	1.58584
Slc12a5	3.3591	6.72356	0	0	0	0
Prss8	3.35561	0	0	0	0	0
Gdf15	3.33291	4.81115	0	0	0	0.696841
E130308A19Rik	3.33275	1.74353	0	0	0	0
Naa30	3.32142	17.8462	1.83308	4.85717	1.02821	1.32937
Gm10654	3.30768	3.84856	0	0	0	0.082876
Ube2r2	3.30496	3.662	0	0.691172	0.916254	1.42086
Zbtb46	3.29655	0	0.415051	0	0	0
Fbxo21	3.27938	1.14324	0.087083	0	0.40672	0.934728
Zfp110	3.27552	0.793358	0	2.42077	0	0
B4galt5	3.27258	0	0	0	0	0
Mycbp2	3.27206	2.18112	0.043017	0	0	0
Mir8097	3.26234	0.134871	0	5.42065	0	0
Ndufaf2	3.24835	0	0	0	0	0
Ly6g6e	3.24085	3.32452	0.719304	0.431618	0.346089	2.02107
Mmd	3.23854	6.22244	0	0	0	0
Gm11361	3.23693	2.61525	0.55718	0.334474	2.77253	1.08178
Pigk	3.23234	0.402118	0.554258	0	0	0.109147
Prpsap2	3.22653	4.76506	0.685679	0	1.48327	1.53474
Brwd1	3.21956	3.703	1.01702	1.3755	0.486742	0.307055
Cd59b	3.2096	0	0	0.213753	0	0
6430548M08Rik	3.20338	2.35576	0	0	0	0
Emc10	3.20255	0.108903	0	0	0.092071	0.029978
Pdx1	3.17732	2.7331	1.34705	0.648403	0	0
Cachd1	3.17352	0	0	0	0	0
Gm10334	3.17192	0	0	1.83984	0	0
Tram1l1	3.15938	1.90449	0.151972	0	0.008683	0.260884
Thumpd2	3.15839	2.00909	0	0	0	0
Vps37c	3.13648	2.1485	0	3.68551	0	4.20077
Zfp606	3.13373	0	0	2.84389	0	0
Slc25a26	3.11475	0	0	0	0	0
Chst14	3.10513	2.72323	0	0	0	0
Dpf3	3.09262	1.26479	0.115524	0.093879	0	0
Cpped1	3.07597	1.2425	0	0	0	0
Dynll2	3.04838	3.07343	0.577149	0.192252	1.01269	1.71855
Taf10	3.04088	3.086	0.433978	0.173795	2.05788	0.487297
RP23-412J12.2	3.02825	2.32845	0.547629	0.248196	0	0.075439
Eif4g3	3.00504	0.909233	0.265304	0.485329	0.393393	0.380807
Gm15378	2.98826	3.69433	0.287451	0	0	1.64471
Zmynd11	2.98774	5.01158	1.37837	0.954202	0.954547	0.094402
Tsfm	2.983	7.98088	0.555146	0.087454	0.99876	0.187808
Golga2	2.98054	2.95272	1.05151	0.160257	0.699534	0.117686
Gm24406	2.95383	2.42773	0.922211	0.322826	0	0
Gm18701	2.93333	2.62262	0	0.035521	0	0
Usp46	2.91891	4.31935	1.69382	2.29668	0.045654	0
Ebf2	2.91821	0	0	0	0	0
Zfp583	2.91221	0.532624	0	0	0	0
RP23-103E11.5	2.89363	1.50226	0.588252	0.416501	0.627391	0
B430305J03Rik	2.86103	6.90784	0.293332	0.054578	0.226577	0.146721
Mettl1	2.83488	4.17792	0.24637	0.375164	1.17574	0.863773
Tspan14	2.83483	36.3299	1.79928	0	0	5.55242
Msantd4	2.82536	4.00651	0.671595	0.945317	0.819717	0.745328
Zfp184	2.82341	7.68823	2.61046	2.84358	6.3656	0
Dtd2	2.81161	4.00049	0.510724	0	0	0
Ccdc191	2.80189	20.834	0	0	0	0
Sec24b	2.80162	0.32425	0.09872	0.335826	0.158816	0.324879
Tfb1m	2.78194	8.31052	0	0	0	0
Gm9577	2.73803	1.87516	0.416001	0.260734	0.795732	0.723522
C77370	2.73555	0	0	0	1.68539	0.243035
Tmem158	2.73284	3.55424	0.379663	0.058687	0	0.05096
Gm38158	2.73217	2.89395	0.641896	1.46638	0.284884	0.341811
Numb	2.69674	0.93891	0	0	0	0
Etaa1os	2.69308	5.70663	0.82037	1.47808	1.54964	1.87884
Myo10	2.68629	2.14466	0.375069	0.526309	0.736505	1.66973
Gm8609	2.66454	2.86455	0.509131	0.605646	0	0
Zdhhc6	2.63462	0	0	0	0	0
Nt5c2	2.62179	0	0	0	0	0
Ccnj	2.61436	2.89052	0	0	0	0
Gm7984	2.59106	2.25214	0.362992	0.489467	0.306266	0.063099
Rasal2	2.58973	0.18004	0.083705	0.090349	0	0
Nudt16	2.58955	2.54829	0.094813	0	0.009077	0.004509
Cacfd1	2.58805	3.53807	0.105116	6.17109	0	0
RP23-134A10.15	2.58528	16.4103	0.828405	1.45061	0.34902	0.075829
Ski	2.57762	0	0	0	0	0
Igsf3	2.57715	1.37039	0.5783	1.42722	0	0
RP23-181P23.4	2.56403	0.00114	0.152224	0.001679	0	0
Gm13803	2.55547	1.00293	0.149372	0.63979	0.920585	0.744669
Tnrc6b	2.54486	16.0476	0.614206	1.56875	0	0
Snx29	2.51476	12.2636	1.21358	0	1.81795	0.506852
Slc35b4	2.5075	4.51135	0	0.916849	0	0
Tmem81	2.47213	4.29323	0.392099	0.660892	0.087322	0.348975
Hspbap1	2.46705	0	0	0	0	0.565674
Suox	2.46639	1.56032	0	0	0	0
Ndufa10	2.46608	1.16304	0.662109	0.834441	1.86309	1.173
Zfp81	2.45288	0.56977	0	0	0	0
Mbd4	2.43967	2.78178	0	0	0	0
Ggnbp2	2.43366	35.4469	0.187381	1.01631	0.578611	0.234744
Cds2	2.43232	4.42123	0.249874	0	0.540175	0.545871
Nim1k	2.42015	1.99318	1.17176	0	0	0
Gm43353	2.41923	0.597435	0.282932	0.447766	0	0.030409
Rhbdf1	2.41096	5.79745	1.58203	2.95921	3.95478	0.689324
Gm11985	2.40021	2.60451	1.3915	1.46522	0	0
Plpp6	2.3879	3.50596	0.039757	0.45365	0.469527	0.72312
Barx2	2.37833	1.45634	0	0	0	0
Hdgfl1	2.37056	1.3939	0.176411	0.440941	0	0.923515
Gm5475	2.36202	0	0	0	0	0
Dapk2	2.34644	0.029231	0	0	0	0
Lrmp	2.34592	0	0	0	0	0
Kdm1b	2.34547	25.0967	0.102841	0.131553	0.126282	0.097783
Edn1	2.33908	0	0	0	0	0
Fbxl2	2.33108	2.69793	0	0	0	0
2310069G16Rik	2.32745	1.44389	0	0	0	0
Olfr819	2.3186	1.74032	0	0	0	0
Megf9	2.31109	2.39836	0.283982	0.240393	0.404411	0.406818
Chd2	2.30959	20.638	0.786909	0.762078	0.125686	0.092115
Trmt13	2.29673	3.93336	0.876251	0.79871	2.57822	1.38769
Olfr681	2.29443	0.826473	0	0	0	0
Caskin2	2.23807	0.059276	0.029921	0.038451	0.05161	0.035025
Xpc	2.22972	0	0	0	0	0
Cyp2c69	2.21605	0	0	0	0	0
Gm6197	2.20902	2.26228	0	0	0	0
Trim23	2.20793	0	0	0	0	0
Rnf133	2.1884	0.828238	0.078832	0.348749	0	0
Ep400	2.18056	0.906712	0.203668	1.79977	0.082191	0.301007
Gm9387	2.17004	1.67129	0.192157	0.026423	0.990007	0.730899
Gm5263	2.14945	0.96006	0.32822	0.068812	0.668559	1.33953
Srrm1	2.14256	4.15491	0.253163	1.9151	1.93389	0.638643
Diaph1	2.12279	4.7558	0.074469	1.1595	0.11832	0.595814
Klk15	2.08761	6.81889	0.819714	0	0	0
Zfp511	2.08243	0	0	0	0	0
Pinlyp	2.06842	0	0	0	0	0
H2-Ke6	2.06583	6.52413	0.102872	0.195139	0.727261	0.396022
Sf3b5	2.01597	2.03925	0.078095	1.03909	0.067399	0.052049
Gm11353	2.01193	3.23644	0.742131	0.673493	1.03978	0.612173
Gm11588	2.00855	0	0	0	0	0
Cep68	2.00549	3.92495	0	0	0	0
Spata17	1.99602	1.98625	0.113866	0	0	0
Thoc6	1.98414	2.48166	0.343697	0.12254	0	0.356228
Gm24187	1.98138	1.72681	0	0	0.225118	0.095291
Tubgcp5	1.97806	0.05903	0	0.065037	0	0.518799
Ccl4	1.97393	2.32906	0.063715	0.348786	0	0
Gm43137	1.94653	2.5629	0	0	0.735669	0
Camta1	1.93377	3.04643	0.213817	0.128836	0.069525	0.031112
Setd6	1.93349	3.04814	0.478687	0.319661	0	0.146112
Mtmr7	1.9266	3.44664	0.744353	0.773753	1.0384	1.51663
BC021891	1.9062	4.72964	0	0	0	0
Gm25839	1.9012	1.04566	0.113687	2.80558	0	0.6918
RP24-457L7.3	1.89453	3.56177	0	0.88394	0	0
Eps8	1.88885	1.34396	0.094046	0.165361	0	0
Mthfs	1.88592	2.5383	0	0	0	0
Atp11a	1.85745	0.891081	0.068373	0.107599	0	0.119432
Smarca5	1.85374	7.47961	0.983224	2.1197	1.16309	0.385406
Gm15397	1.83939	2.62193	0.467539	0	0	0
Mvb12b	1.82541	7.22883	1.51062	0.895224	0	0
Gm42730	1.81513	5.16435	1.12413	0.654786	0	0
Gm26558	1.81147	0.763046	0	0	0.038696	0.031805
Nudt6	1.79846	1.63589	0	0	0	0
Dph6	1.78357	2.87318	0	0	0.010529	0
Efcab7	1.78057	3.94957	0.073408	0.115543	0	0
Bola3	1.7787	2.47235	0.08934	0.231045	1.33185	0.286115
Rad18	1.77775	18.6223	0.250255	3.12469	0.063602	0
Kbtbd3	1.76462	3.66431	0.300496	0	0.541923	0
Pygo1	1.76186	1.73568	0.083876	0	0	0
Pikfyve	1.75966	4.28553	0.818324	1.51223	0.864723	0.209031
Etl4	1.74027	2.57448	0.428392	0.74006	0.419504	0.374495
Fan1	1.73031	1.33265	0.492806	0.608903	1.00879	1.59831
RP24-78M9.7	1.72371	1.39873	0	0	0	0
Lima1	1.70948	1.04617	0.04904	0	0.026272	0.027953
Sulf2	1.70747	1.23275	0.117442	4.7066	0	0
Gm28523	1.70708	0.574018	0	0	0	0.386505
Pelo	1.69968	3.02253	0	0	0	0
Rhbdd1	1.69592	1.59607	0	0	0	0
Prps2	1.67186	1.89461	0	0	0	0.398639
Tmem178b	1.66534	1.16588	0	0.035875	0.004863	0
Ephx4	1.64968	1.82082	0	0	0	0
4933412A08Rik	1.63807	2.1163	0.083694	0.42034	0	0.050479
Neil2	1.61606	0.776533	0	0	0	0
5830462I19Rik	1.6118	1.63349	0.486307	0.275842	0.079254	0.190932
Gm25332	1.58634	1.52299	0.047224	0.088264	0.012864	0.105076
Lrrc32	1.57079	0.445994	0	1.77617	0	0
Lekr1	1.55713	1.85563	0	0	0	0
Trim30d	1.54487	7.74076	0	0	0	0
Mipol1	1.5265	3.90751	0.073871	0	0.152994	0.103325
Wwc1	1.49901	1.71157	0.117251	0.142609	0.23536	0
Gm6261	1.48412	2.50835	0.057465	0.107521	0.524288	0.212321
9330102E08Rik	1.47154	2.49254	0	0	0	0
Adarb1	1.45702	0.627391	0	0	0	0
Snx14	1.43538	1.008	0.15627	0.008116	0.005916	0.430727
Gpatch1	1.40578	0.893795	0.01792	0.020861	0.142717	0.014369
Gm14038	1.36892	3.30872	0.487061	1.54203	3.27625	0.125638
Olfr1010	1.36282	1.62487	0.450609	0.313006	0	0
A930018P22Rik	1.35225	2.50209	0	0	0	0
Thsd4	1.34842	2.71659	0	0	0	0
Gm15688	1.32101	1.37399	0	0	0	0
Mir423	1.29805	3.10066	0	0.127995	0	0
Cdc123	1.29586	1.45276	0.116503	1.24018	0.097455	0.123344
Gmpr	1.29513	1.08466	0.0472	0.062797	0	0
Ffar2	1.29095	1.81217	0.045348	0	0	0
Dhrs2	1.28536	1.50019	0	0	0	0
Pih1d3	1.28511	1.04921	0	0	0	0
Gm13152	1.273	3.83956	0	48.9908	0.433491	0
Sufu	1.27155	3.26117	0	0	0	0
Ckap5	1.26628	2.46278	0	0	0	0
Prss44	1.25713	1.10906	0.013783	3.02046	0	0
Slc35a2	1.24328	2.67366	0.936033	0.087666	0.574371	0.004909
Gm12864	1.239	2.62425	0.154124	0.297176	0	0
Acot5	1.22924	3.25864	0	0	0	0
Vmn1r212	1.22073	1.57134	0.249169	0.575728	0	0
Gykl1	1.21559	1.03168	0.086252	0.225346	0	0
Fasn	1.19808	5.95207	0.576057	0.405262	0.990737	0.845336
Fuz	1.16413	1.99021	0.321772	0.017016	0	0
Marcks	1.16232	1.02011	0	0	0	0.033545
Spaca1	1.14199	5.28039	0	1.05212	0	0
Gm14558	1.12179	2.95502	0	0	0	0
Nr3c1	1.09592	4.58549	0.271346	5.00675	0	0
Cd36	1.09577	5.97081	0	0	0	0
Ndufaf6	1.07477	0.968478	0	0	0.71225	0.67238
Gcm2	1.06201	7.31934	0.235996	0.357407	0	0
Abcb1a	1.05353	3.53607	0.06796	0.071966	0.638489	0.095802
Ppfia1	1.0518	1.70674	0.229563	0.28499	0.595814	0.35888
Gm14506	1.0507	2.22191	0	0	0.0315	0.041801
Adgrg4	1.04948	1.50266	0	0	0	0
Gm15246	1.01888	1.64857	0	0	0	0
Btbd2	1.00305	33.0858	0.474008	0.566949	0.073363	0.219208
Crbn	0.996821	16.7839	2.33724	1.05121	0.003449	1.17862
Bsdc1	0.961438	3.22428	0.130727	1.63302	0.191793	0.049668
C2cd3	0.960089	2.36249	0.159494	0.692058	0.643965	0.719288
Znfx1	0.939594	3.40441	0.086472	0.140337	0	0
D830025C05Rik	0.885103	1.66576	0.19784	0	0.261947	0.069422
Wnk2	0.884487	1.12782	0	0	0	0
Gcc2	0.87753	8.29649	0.500793	0.508025	0.394456	0.141691
A830073O21Rik	0.876043	1.30017	0	0.019808	0.733658	0.028865
Sult1d1	0.862659	2.38371	0.204202	0	0	0
Gm20499	0.841434	1.25641	0	0.516479	0	0
Ms4a1	0.838556	8.8484	0	0	0	0
Gm10479	0.820863	4.07891	0	0	0.202115	0
Whrn	0.803136	2.52766	0	0	0	0
Vmn1r76	0.763365	12.6357	0	0.192407	0	0
Itga10	0.757723	2.9425	0.671198	0.593227	0	0
Cdkn1c	0.742491	14.6545	1.24422	0.412921	0	0.063278
Lmntd1	0.71594	1.43471	0	1.78263	0	0
Ins2	0.710156	1.83715	0.088605	0	0	0
Gm13592	0.707893	1.42048	0	0	0	0
Ppfibp2	0.699779	2.16296	0.17569	0.24296	0.161726	0.031633
Rad54l	0.67135	1.72788	0.045248	0.115174	0.372128	1.12445
mt-Tt	0.556406	12.6694	0.257052	0.337599	0.323922	0.274347
Zbtb25	0.546494	2.84215	0	0	0	0
Mettl7a1	0.515246	1.82979	0	0.113663	0	0.807792
Elp5	0.419355	8.82725	1.1029	20.4326	2.19696	1.64139
Synj1	0.417696	2.72817	0.168817	0.23659	0.14597	0.185912
Tbccd1	0.366094	27.6314	0	0	0	0
Zfyve16	0.348557	1.84226	0.093509	0	0.288916	0
Mir1902	0.297689	6.10237	0.15257	0.156666	0.171397	0.188289
Gstcd	0.292932	17.9343	0.216422	0.203365	0.452934	0.104117
Kif4	0.286792	50.0436	0.081345	0.210623	0.044821	0.728471
5930409G06Rik	0.270774	27.1236	0.095678	0.144641	0	0
Gm4822	0.240235	2.60151	0.022647	0	0.081605	0.088169
Adgra3	0.231624	17.1571	0.079124	3.07492	0.060965	0.00375
Hnmt	0.229614	2.44263	0	0	0	0
Gm27920	0.225592	35.0742	0.104709	0.136149	2.36036	0.028536
Gm42437	0.225369	7.8415	0.421577	2.00988	0.210972	1.65728
Taf15	0.217716	5.1221	0.282129	3.37631	0	0
Ctdspl	0.196792	3.85764	0	0.11052	0	0
Gfm2	0.194681	8.63921	0.65295	0.404967	0.060848	0.08828
Pla2g12a	0.177152	5.69343	0.070513	0.039517	0.053231	0.175431
AI314180	0.174917	11.8403	0.049418	0.069763	0.0585	0.116198
Gtf2h2	0.160723	14.6611	0.113108	0	0.196433	0.571397
Runx1t1	0.158716	20.6104	0	0	0	0
Rpa1	0.157472	16.8264	1.16512	0.321033	0.041469	0.075833
Slc12a6	0.154038	6.81263	1.59645	0.144027	1.17661	0.149003
Tex9	0.152786	4.55194	0.179928	0.129206	0.176363	0.236412
Dstyk	0.151074	9.53405	0.072404	0.101284	0.118891	0.10601
Zfp248	0.118211	2.21208	0.055114	0.230443	0	0
Mapkap1	0.09478	6.4398	0.036488	10.3467	0.089547	0
Asb3	0.082087	5.3401	0	0.070843	1.58199	0.03652
Pitpnm2	0.072557	3.29325	0	0.117562	0	0
Blvra	0.030679	45.5043	0	0	0	0
Zfp260	0.013651	7.41052	0.006783	0.010732	0	0.005178

## Sheet: Cluster Ⅱ
Supplementary Table 1
Expression level of maternal gene in cluster Ⅱ (FPKM)
gene	MII oocyte rep1	MII oocyte rep2	2-cell control rep1	2-cell control rep2	4-cell control rep1	4-cell control rep2
E330034G19Rik	2966.56	3617.66	1695.78	1648.67	0.298339	0.368169
Oog3	2854.54	2964.67	1839.27	1894.26	40.5581	28.651
Rn18s-rs5	2607.03	4274.62	1723.39	1918.94	4.70242	14.7235
Gm1965	2403.31	2863.5	2782.95	2503.97	6.57061	10.3462
Gm839	1070.78	1123.78	955.693	976.874	5.10977	0
H3f3b	1056.12	1783.32	897.112	1067.73	260.663	400.32
C87977	1045.4	1153.3	900.328	1287.95	5.80869	7.26686
Tiparp	1031.96	912.738	731.399	649.617	24.3538	40.0982
Mphosph6	948.672	2314.74	2317.29	2583.85	13.1345	11.688
Skp1a	776.619	740.746	815.768	746.257	201.147	131.32
Ccnb1	761.917	667.791	638.39	6.94905	6.08044	14.9379
Smim14	757.579	950.044	444.301	384.272	3.79689	22.3934
Gm8121	735.158	914.4	618.652	638.327	18.953	4.36079
Spin1	730.854	874.368	343.92	486.752	0	17.2007
Med27	705.235	563.691	52.2599	103.712	149.396	112.901
Ccndbp1	690.346	1067.32	1023.96	952.217	34.7486	25.3246
Itga9	668.431	565.535	512.303	375.835	0.088452	0.113558
Gyg	661.466	923.327	518.25	883.795	0	0
Bmp15	650.167	404.056	787.149	436.075	0	0
Gm1821	629.686	444.832	645.157	766.287	116.369	101.603
Cdca8	600.841	452.175	200.52	258.634	2.40219	2.34894
Rbm38	579.047	168.665	326.048	263.847	1.61829	3.40706
Nlrp4f	572.072	495.486	402.874	289.992	0	0
Nlrp9c	561.475	250.573	431.298	313.166	0.647145	2.32172
2700029M09Rik	543.544	360.028	422.849	618.64	1.38652	22.1018
AY036118	532.165	790.782	333.337	538.69	34.1132	189.168
Gm15361	503.704	694.14	543.717	443.029	71.3183	77.993
Fbxo8	486.46	490.742	333.954	300.534	17.6283	0.076993
Dusp7	484.65	542.815	202.596	334.009	0.969183	2.79934
Gm10094	484.239	683.821	442.547	557.923	157.165	151.048
Gm11993	471.535	547.027	256.4	298.69	44.3767	31.2126
Fkbp1a	470.676	501.288	408.954	445.695	152.81	126.775
Sephs2	462.238	374.404	332.329	321.228	26.2399	34.017
Lmo1	441.265	589.722	460.157	521.164	10.1206	6.16355
2810408I11Rik	428.722	593.261	373.248	358.276	6.02548	4.49882
Wee2	422.392	366.445	690.053	533.37	0	0
Siva1	404.347	606.768	334.016	388.541	49.3548	54.5148
Gm14680	399.123	455.554	253.395	264.201	114.053	67.5559
Kbtbd8	391.182	295.23	228.52	163.577	0	0
Phospho2	391.112	383.748	306.642	213.27	15.6339	8.50957
Dcaf12	387.311	243.624	216.386	183.256	71.302	67.9442
Srp14	375.085	535.205	215.327	143.173	115.594	92.9606
Ubb	352.688	388.927	466.691	603.752	33.7762	104.333
Plk4	351.282	179.036	267.329	217.298	6.23258	1.15829
Cwc15	327.507	319.082	201.976	215.174	126.087	75.3625
Gm4596	324.119	324.901	436.495	464.635	45.0562	48.8439
Dut	319.393	426.343	328.428	222.213	35.0495	38.6644
Pard3	318.373	200.173	241.089	3.65038	30.134	13.3596
Gm15698	314.658	346.607	244.966	255.723	34.3696	33.4344
Siah1b	306.02	59.215	121.421	106.758	19.5919	0
Map2k1	305.748	227.838	173.103	132.483	13.0062	9.3805
Taf9b	302.803	252.518	191.263	170.961	0	0
4933427D06Rik	302.283	183.298	203.499	158.78	0	0.254482
Errfi1	300.936	323.367	196.631	169.409	14.8107	17.2375
Gm44133	300.013	0	285.318	197.432	0	0
Tubg2	295.298	162.755	329.045	300.07	0	0
Oog1	282.038	380.943	239.38	340.313	0	0
Rps27l	280.813	415.392	288.611	374.973	112.578	136.361
Lrrc40	275.821	68.8405	217.879	185.927	31.7743	5.02512
Tomm34	266.983	112.581	154.334	132.888	13.8882	22.1207
Med21	257.199	405.569	125.339	161.289	24.6364	29.0859
Gm4202	253.576	232.473	153.839	147.003	29.7547	14.3577
Mtmr14	244.317	141.848	173.111	131.131	46.131	15.6614
Zfp655	231.976	156.723	230.583	198.449	39.8304	43.8259
Syf2	229.66	227.635	133.053	154.952	51.7461	32.2695
Bmi1	228.66	127.255	210.708	159.444	0.039845	0
Obox5	228.571	294.787	185.654	300.435	0	0
Cks1b	228.111	270.367	119.714	179.688	24.3092	13.7937
Bcl7c	224.989	53.0575	66.3428	53.3862	0.934009	0.194004
Rab38	222.983	133.396	159.438	139.362	1.6315	2.44973
Rchy1	222.193	249.211	114.331	107.043	21.7083	15.7448
Gm10436	221.427	290.843	134.149	121.494	0	0.639498
Suz12	219.586	227.527	142.534	248.404	95.6285	95.9551
Dusp14	211.4	157.977	200.795	243.842	24.2733	23.5478
Plac8	201.39	271.185	138.648	174.382	0	0
Gm10179	200.965	161.787	105.695	158.032	10.9766	7.75437
Gm5946	199.848	116.455	240.278	203.82	5.11885	0.104526
Gm12178	199.62	208.204	100.484	97.151	25.9898	18.9777
Maea	196.202	107.487	184.715	150.389	0.310534	23.6753
Gm5931	192.082	196.308	123.298	127.697	54.1919	55.6786
4931428L18Rik	190.205	280.268	125.116	46.6501	0	1.5089
Hsdl2	190.165	168.002	136.424	27.9666	4.07845	0.366324
Polr2g	189.716	196.53	104.815	120.628	33.8545	27.1751
Knstrn	187.456	97.8254	126.137	442.479	7.80379	7.9288
Cnot7	186.186	178.413	190.757	109.253	25.973	35.921
Rab14	183.213	223.645	187.128	172.023	0.332059	2.0688
Arhgap20os	177.181	187.421	429.785	351.645	5.07736	2.50118
Tmem14c	172.687	203.257	203.273	184.753	0.98248	14.2128
Gm10704	168.381	203.132	149.683	191.512	25.8202	11.8623
Psmg1	166.88	201.452	113.223	102.538	36.505	27.0664
Armcx5	166.555	159.377	200.391	184.176	17.9155	18.6878
Sycp3	159.069	138.695	63.8701	0	9.90169	17.0285
Gm10857	155.439	117.158	113.841	96.8098	1.14549	0.893958
Hn1l	154.711	96.3026	113.905	97.4409	6.82279	1.91536
Gm11448	153.151	173.087	87.6395	142.341	2.45228	2.30239
Gm17751	151.646	165.82	310.332	248.927	0	0
Gm17538	149.06	150.299	73.7993	102.499	13.3976	4.75611
Cdca3	147.764	186.953	138.789	141.21	6.40856	10.8447
Rbm7	147.627	133.083	225.919	179.604	61.0916	41.0187
Csnk1a1	145.611	114.906	66.7836	118.599	55.9403	28.4903
Arl6ip1	144.86	211.351	145.348	109.669	2.37924	0.159276
Golph3	143.487	190.352	79.4817	101.339	27.9755	36.9417
Sin3b	139.946	130.929	86.549	74.263	11.4504	17.6593
C87436	137.677	149.714	215.033	154.71	1.87051	1.76235
Tmem230	137.074	170.969	94.5644	87.0256	1.45428	0
Ssu72	135.317	170.056	131.979	127.214	49.1548	34.1111
Gm15681	133.321	92.2052	152.525	123.326	3.85004	1.39481
Tceal8	133.22	44.3165	44.3503	157.969	0.857617	0.0931614
Pak4	131.28	0.117858	0	69.3295	0	0
Ppib	131.055	157.448	70.4146	67.371	15.0876	13.8089
Ube2g1	130.746	127.136	75.0536	78.1838	16.6815	29.2713
Fam63a	130.397	84.7144	103.69	19.8329	0.439184	40.2421
Dnajc8	130.281	117.024	102.272	79.4538	61.9613	28.6967
AI987944	129.242	302.195	221.88	33.214	0.053364	12.7032
Adss	127.85	219.819	195.723	0.07214	35.4119	25.9406
Med15	127.536	136.602	105.342	73.6852	0	0
Dppa3-ps	125.309	126.152	106.897	138.881	101.816	76.7868
Rnf14	124.29	119.229	79.4202	74.151	11.5462	10.4233
Gm13394	122.64	123.184	140.962	101.783	2.44118	31.5569
Golph3l	119.388	107.305	68.5522	68.2568	0	0
Gm44400	117.881	114.619	166.112	247.684	1.76296	1.35157
Txn2	115.591	138.258	231.01	166.823	43.2688	42.1644
Mapre2	115.487	77.6665	64.0397	53.4599	0.019617	0
Spry4	111.675	115.047	195.837	160.612	3.64808	0
Slc3a2	110.513	34.6462	52.6167	30.4915	23.5902	8.11798
Nusap1	106.793	104.269	110.232	98.3916	32.5368	0
Ppp1r15a	106.456	80.3061	41.9273	68.4033	12.1543	16.6502
Syce2	104.837	143.24	200.373	328.583	13.1763	9.44562
Ccne2	103.173	55.4278	97.4564	82.5124	0.060389	0
Rpl17-ps5	103.047	154.061	127.192	115.02	17.3477	18.6879
AA545190	102.147	305.274	270.82	222.117	0	0
Zfp68	101.971	89.7124	77.0678	81.111	0.008936	0.005017
RP24-75N6.3	101.941	120.031	172.51	130.719	12.8926	8.02989
Sebox	101.938	103.837	206.739	203.284	7.10693	3.49543
Psme4	101.425	136.171	80.2826	103.119	21.072	20.6969
Parl	101.231	124.892	74.0367	191.134	16.4101	10.0672
2310061I04Rik	101.112	58.6547	48.3828	48.5457	1.07458	0.07366
Accsl	100.677	139.886	126.488	27.4763	8.07953	4.14592
Acd	100.365	76.0067	51.3902	158.332	9.10855	0
Gm7335	98.4043	155.219	156.946	140.431	11.5161	6.77979
Nedd1	97.2524	71.1244	68.9593	27.7967	12.6855	0
Gm7666	97.1779	88.1542	90.814	108.4	43.735	23.1708
Tesc	95.3959	96.0907	42.6995	26.8401	2.55746	0.048501
Hhex	94.8509	107.029	92.6846	97.9954	3.20062	0
Gm5434	91.0991	92.0287	43.4574	21.7674	1.08339	0.578191
Fam178a	90.1761	26.6199	93.0625	0	0	0
Armc1	90.0954	100.324	69.0594	44.4662	13.847	11.4222
Abi1	90.0017	95.5453	88.7405	73.3509	32.1768	19.0126
Tex10	88.8474	0.926475	30.2308	24.0018	9.54275	9.15648
Stx12	87.5019	59.7259	90.2586	89.5902	12.414	8.41677
Fam222b	86.7468	89.3126	54.491	65.4496	0	0
Fam179b	86.0845	79.7415	45.6035	44.09	0	0
Eif1b	85.3868	78.4207	89.1697	74.6305	22.3702	25.0871
Mansc1	85.3709	0	0	0	0	0
Pla2g4c	83.8645	571.725	576.353	470.597	0	0
Fsd1	83.4284	45.4916	50.8931	48.7081	0	3.61371
Msl3	83.1915	29.7173	81.54	64.2145	0.039536	0
Gm14820	82.8849	82.8282	1.8282	147.047	8.08224	11.8485
Atp6v1b2	82.8166	0.174262	72.2566	64.432	29.391	11.6953
Fbxl5	82.5755	40.5511	51.4793	88.7741	0.973187	1.20185
Tpd52-ps	82.2799	80.204	120.993	113.57	19.1805	20.6446
Gm5177	82.1087	86.8307	123.296	14.3316	1.05466	0
Stau1	81.9397	80.5987	64.0558	55.3337	24.4452	0.259469
Gm6166	81.4361	99.7248	67.8188	84.2413	0.956333	0.860541
Casp8ap2	81.0746	53.9549	53.024	0	0.145837	19.5655
Tspyl1	80.7662	79.7052	55.099	52.678	4.71055	6.69049
Zp2	80.3563	64.1631	48.4711	39.6879	0	0.084311
Rexo2	80.1875	78.13	41.6861	25.8508	10.4094	0.710306
Gm15163	78.5576	73.0881	71.6714	48.5898	10.8631	7.44619
Dnajb1	77.799	69.8877	110.862	93.3863	43.3786	52.3101
Zfp616	76.8657	66.874	48.1184	46.985	0.389855	0.182947
Gm29811	76.543	145.42	120.985	0	0	0
Kdm6a	76.2588	65.4623	36.2675	28.5774	0.107362	3.43593
Arpp19	76.1751	67.5974	73.3011	60.1415	6.76532	10.6165
Hmgcs1	76.1254	85.55	61.6489	63.7495	18.0374	17.2651
Gm14287	75.1497	79.7693	64.8439	55.1521	13.2082	4.50699
Cmpk1	74.4695	150.935	102.801	74.3952	11.6375	53.5636
Abhd4	73.5087	19.2897	72.8666	61.035	0	0
Mrpl10	73.3005	147.031	88.3471	70.7868	44.4081	15.2889
Ccdc122	73.2581	0	78.7986	49.8271	0	0
Med28	71.9065	94.2311	157.326	166.889	18.2758	15.4429
Galm	71.7328	69.9796	125.324	81.7568	0.100819	0.055313
Tram1	71.5337	34.8338	26.8535	45.3961	3.48688	0.383214
Borcs5	71.4904	132.624	77.611	76.4583	7.84776	7.4208
Fmr1nb	71.4641	75.933	31.4224	87.5444	61.5895	38.4673
Immp1l	71.1093	178.611	146.197	109.356	0	0
Vps35	70.9925	24.9873	47.2739	0	21.5142	8.52251
Yeats4	70.7991	36.183	53.5661	50.7836	10.9028	0
Fbrsl1	70.2845	51.2099	37.5046	74.3503	15.8922	33.7154
Mgst3	70.252	94.5306	44.8736	41.5998	0	0
Gm20617	69.5865	62.2346	41.4416	25.4211	0	0
Omt2b	66.921	44.5736	30.0662	41.1045	12.5804	5.45547
Ankrd44	65.5945	72.6198	64.4969	66.4884	0.427612	2.34105
Trmt112-ps2	65.4505	78.4896	48.5957	76.3809	15.7169	18.3561
9830004L10Rik	64.4663	68.6684	55.7536	53.7066	8.3879	8.11198
Mettl7a2	64.3838	116.541	56.3372	64.7387	0	1.65852
Gm4459	63.6941	82.0002	54.9329	42.4897	9.47109	4.00738
Gm2479	63.051	128.497	103.741	134.326	0	0
Chfr	63.0172	42.2136	48.7261	23.6043	2.32594	0.799262
Gm6600	62.5516	0	50.3324	29.9495	0	0
Mxd1	62.2705	39.0842	42.0145	0.026914	0.023243	2.71319
Rab9	62.0718	84.3228	40.8026	39.1536	23.1015	10.9089
Gm8186	62.0563	67.0962	81.2084	112.242	42.5776	27.1744
Lhx8	61.7734	56.9613	72.7063	89.4619	0	0.241774
Ifitm3	61.2052	30.0138	31.5056	27.8986	0.34797	0
Elmod2	60.6511	52.3627	39.1333	20.3056	0.550686	0.428925
Esco1	60.1345	0	48.994	59.8888	6.45873	15.4405
Plpp5	59.9938	86.4162	45.1963	42.8579	15.0204	16.8938
Olfr288	59.7477	59.1967	36.7105	37.5767	0.355653	0
Gm3934	59.6374	70.2818	48.3025	35.0245	11.0068	13.6579
Zfp958	59.6343	40.8218	31.6829	2.855	18.4513	1.56754
Oat	59.3097	0	0	0	0	0
Spg20	59.2151	31.9567	28.874	15.3973	0.20473	0.002354
Gm26791	59.0281	40.5248	60.3344	48.8729	1.1907	1.79769
Pld1	58.0868	89.9162	69.858	46.9943	0	0
Gm11223	56.5743	60.2523	71.6861	79.9843	22.2423	34.7947
Nup50	56.2903	62.7081	54.136	21.4106	33.2557	22.7911
Dync1i2	55.8864	71.7029	106.928	31.9093	11.1898	1.24356
Sumo3	55.6342	61.992	134.077	135.296	27.0832	1.94171
Socs6	55.5074	66.2121	26.611	37.0702	0	0
Gm23179	55.2467	66.9684	32.7529	21.4178	1.66041	0.451144
Tsg101-ps	54.9178	67.7484	42.9	35.4376	13.7947	10.2419
Omt2a	54.3384	46.0377	38.5914	36.0063	4.70727	3.48362
Trp53inp2	54.294	56.8757	112.683	120.216	4.88989	1.57462
Nr2e1	54.2469	82.8284	70.458	7.35227	0	0
Zfyve21	53.6315	40.9158	42.853	49.9557	0	0
Ankra2	53.4786	54.9527	63.3268	52.9125	0.054967	2.2731
Sdhaf4	53.001	75.7629	55.908	46.4311	1.02942	0
Gm18765	52.9049	107.283	115.438	126.541	0.109489	3.24195
Sytl4	52.574	0	62.008	59.5258	0	0
Phtf2	52.2668	35.8344	29.0457	31.8125	1.85755	11.7649
Bcas2	51.8863	83.426	57.0717	51.297	35.4899	11.3652
Gm6682	51.6447	22.7636	44.2114	25.4055	10.8752	1.89207
Olfr1300-ps1	51.0273	30.1154	19.0025	26.3072	0	0
Gtf2a1	50.734	85.3387	71.4624	13.748	15.0479	0.796745
Wrn	50.3384	55.8975	28.507	25.1242	0	0
Chchd3	50.2683	50.9116	63.4319	55.6504	12.2634	8.35808
Arl3	49.9531	78.759	52.745	82.9147	6.72705	12.9315
Nobox	49.9325	47.6047	40.56	35.9007	0	0
Gm13181	49.6094	50.0871	63.8433	55.3573	5.23415	1.9202
Dek	49.4976	82.0453	97.5541	95.2225	25.3687	25.9391
Mis12	49.3553	56.0332	48.9237	67.5143	17.746	14.3389
Svip	49.1463	23.1726	29.5802	33.1188	0	1.43942
Cttnbp2nl	48.8419	14.0452	46.8807	54.8427	0	1.09009
Gm5815	48.6978	47.4677	35.1655	34.0484	3.26696	2.3365
Cbx2	48.0852	23.2187	28.3921	10.6474	0	0
Rnf138	47.2954	55.7014	34.5641	34.4967	0	0
Prune	46.8902	38.0557	59.0983	41.3972	25.8472	12.33
Gm12396	46.6567	48.5188	65.0136	60.6955	1.8155	1.45848
Mrgprb13	46.4846	25.4487	19.8186	20.9679	0	0
Csnk2b	46.4167	44.956	44.105	61.532	25.2432	13.2163
Higd2a	46.3436	52.5512	37.2847	53.5575	29.777	13.9576
Nfil3	46.2549	49.9623	53.9766	46.7262	7.60901	3.43608
Tm2d3	46.0726	73.4501	29.3687	45.3449	4.77632	0
Prr32	46.0523	0	52.8511	0	0	0
Gnpat	46.0081	51.2937	35.8755	26.0556	17.0929	0.156701
Ube2k	45.8282	36.3282	48.9019	60.681	0.201092	1.40859
Uchl1	45.5309	30.2337	18.0022	11.1426	0.286761	0
Pou5f1	45.3939	59.9735	52.334	62.4261	23.0631	18.5042
Gm8797	45.335	27.7966	35.0012	36.7395	10.2452	8.29103
Hoxa7	45.09	97.538	57.0983	54.2495	1.16764	3.22384
C2cd5	44.9431	36.9545	58.3097	34.3896	1.40486	0.110304
Hpcal1	44.7874	29.3867	53.8924	58.2683	0	0.969265
Ralgps2	44.5675	39.794	41.1833	18.7463	0.391311	1.46511
Ncoa3	44.3304	43.1389	24.7721	25.8883	1.17362	0.288388
Ap3m1-ps	43.8564	61.2528	38.5463	12.3429	5.96568	2.57357
Rnf5	43.4371	46.1642	62.7828	35.282	5.7265	4.86653
Gm5446	43.3447	53.6281	65.0707	84.7507	33.0508	27.5175
Tmem134	43.2498	50.7395	34.7225	24.9836	6.1438	0
Naa11	43.2396	36.3406	29.0145	27.6718	0.994753	3.45337
Echdc3	43.1721	47.5496	37.4179	31.5852	0.044246	0.039584
Cldnd1	42.9698	47.9543	43.4994	38.7334	15.3061	0.750775
Vamp4	42.8705	30.1172	29.5333	33.2638	2.28723	0
Gm4961	42.6973	57.2593	84.9614	90.7986	0	11.8666
Gm27021	42.4563	57.9569	11.2088	19.1762	0	1.22411
Clvs2	42.3293	9.67439	54.9585	0	0	0
Shisa5	42.2717	31.2295	21.6855	25.4217	0	0.168786
Gpn2	41.9475	42.4597	19.0025	0.236642	0	4.43735
Ankrd49	41.8469	52.5582	50.8522	17.7405	1.91477	2.65773
Ttc9c	41.4583	39.3359	19.2312	11.8874	0.494388	0.064931
Ctdspl2	41.2945	0.165291	38.0258	35.4458	0.634799	0.474396
Auts2	41.1588	18.7167	22.9156	1.403	0.61327	5.02464
Hmces	41.1251	10.9143	16.4128	129.199	3.62547	1.23377
Gtdc1	41.0334	53.8524	50.4654	59.5213	6.18526	9.80587
Gm15899	40.8786	26.8764	43.4638	36.1847	13.5299	13.5211
Ndufaf4	40.7499	55.2164	95.8266	85.8257	14.5853	5.88605
Polr3k	40.7108	30.3771	19.6535	23.291	0.27933	0.165168
Gm13080	40.6547	36.9078	30.255	31.3312	0.487756	0.239249
Jazf1	40.455	65.9627	104.975	93.738	3.44606	1.30575
Cib1	39.9122	63.127	10.0117	27.8864	8.12172	2.60782
Fpgt	39.8144	32.1361	29.8521	18.458	1.63338	0.020137
Tmbim6	39.7547	53.2302	95.2053	25.514	7.58269	0.060291
Hyls1	39.5213	43.2332	12.2072	15.5427	4.11353	0
Supv3l1	39.5142	37.4668	36.9419	7.37303	9.75779	1.81877
Sepw1	38.4257	66.606	24.7472	18.0685	0.501689	0
Zfp750	38.3043	59.881	66.8491	61.9994	0	0
Rtn3	38.2667	41.4729	21.8897	20.7972	12.8137	4.97115
Psmb6	38.2262	42.6748	12.1666	24.1828	7.9642	2.54894
Ranbp9	38.182	0	38.5568	58.9251	0	0
Ube2w	37.9484	40.8514	99.8831	108.185	11.6185	13.1457
Rab3d	37.4412	68.3489	45.1334	33.7861	1.53558	3.26804
Fam53c	37.3476	22.3249	42.2096	35.2996	0	3.62507
Plag1	37.3291	29.1848	10.5982	17.982	0	0
Hsd3b7	37.282	62.0742	53.3558	42.2972	0	0
Bcl2l1	37.2464	76.7315	89.5065	128.421	27.5634	16.7772
Ect2	35.8546	37.9306	35.3765	20.9834	2.58876	1.11273
Acat1	35.8432	85.1508	30.4073	6.65113	0.875647	9.10065
Cfap97	35.6269	31.4999	18.9486	19.7537	0.324008	0.098323
RP23-222G6.4	35.5986	43.7514	44.7357	24.5651	0	0
Ankrd17	34.7666	6.84108	25.0411	37.4689	7.43058	10.0484
4931406P16Rik	34.7441	49.1856	80.6825	14.6004	9.02056	0.932685
Rab21	34.5633	52.8578	20.2619	19.3822	2.66155	0
Gda	34.556	30.4306	36.7731	27.9834	0	0
Foxn2	34.4466	34.1696	38.4547	51.9824	8.92271	9.34479
Tbpl1	34.4177	51.7044	30.6859	28.7757	23.6223	12.0531
Cdc25b	33.918	43.2597	72.9288	51.8727	2.91214	4.33629
Ston2	33.8719	21.3688	26.1487	18.9521	0.18366	0.594779
Ifit1bl2	32.8465	52.1084	43.4311	39.4222	0	0
2610001J05Rik	32.6059	42.3306	15.6747	16.7137	2.46079	0.003044
Igf2bp3	32.5423	17.3299	2.22049	4.21422	1.63876	7.11275
Gpr3	32.4307	36.2618	30.9211	33.633	1.99946	3.27617
Anxa5	32.2446	27.8108	34.9798	32.1499	0	0
Zfr	32.2172	20.8104	0.392459	0.210394	0.083101	1.96217
Calr4	32.1293	14.6552	52.9801	48.372	0	0
Mpzl1	31.6022	40.3385	50.7445	48.0671	0.059725	0.055686
Il7	31.51	42.704	49.3513	50.8564	0	0
Gm42980	31.5095	41.6593	45.601	46.0274	0.55513	0
Slc2a1	31.4665	28.2704	36.1922	26.7897	0	0
Mllt11	31.4641	30.9403	30.5747	24.0425	0.260047	0
Izumo1r	31.3355	100.406	51.5839	61.0257	0	0
Dcakd	31.2854	30.4277	0	30.9309	0	0
Nudcd3	31.1639	32.1923	32.6888	27.9577	7.97994	15.1398
Fabp5	31.07	78.4898	51.9664	62.5349	0.053015	0
Pdpk1	30.9768	26.6213	7.92127	19.6586	0.092301	0.144386
Nbea	30.7618	36.1156	28.4933	41.7288	0.273991	0.156106
Itpk1	30.6958	20.459	58.0385	1.34419	0	0
Trappc3l	30.5524	29.4466	29.8587	0	0	0
Gm9134	30.5235	37.4448	38.9254	42.0081	18.6497	13.1379
Btg2	30.2869	25.6999	32.5726	30.0469	5.08021	0
Cpeb4	30.1983	40.6524	54.1594	42.6354	4.91862	4.19621
Fam122b	30.035	17.8789	25.9268	23.6263	0	0
Wasf1	29.8147	5.2105	7.42063	0	0	0
Stra13	29.7804	43.6398	25.7017	35.0268	2.3793	2.29897
Cmc1	29.7579	31.8125	40.7615	37.1558	1.07412	0.282637
Trp53inp1	29.6656	21.9229	29.2648	25.6052	5.90363	8.9546
Cdc42se1	29.2547	32.2976	33.0263	33.8911	9.87987	10.7438
Ppip5k2	28.9194	1.87324	0.389554	0.948611	5.01319	2.82776
Ntan1	28.8251	0.861748	11.5848	1.01945	4.70839	0.467307
Ccp110	28.7261	30.1194	12.3056	23.5749	0	2.21448
Krcc1	28.531	32.0042	29.6245	33.5661	3.74954	1.2488
1110001J03Rik	28.2439	36.264	30.0476	29.5579	1.35568	0
Hypk	28.2026	46.8503	38.1886	60.9874	30.0873	23.6077
Chmp3	28.0965	35.5324	54.1455	36.044	17.7425	8.68512
Gipc2	28.0922	51.6323	10.6371	23.3971	0.63625	0.321255
Miox	27.9617	36.1406	27.9717	21.1884	0	0.534548
Gbx2	27.681	25.3847	29.058	18.037	0.81151	0.086317
Mrps14	27.652	40.7392	15.1965	16.2193	3.7959	2.4838
Nudt14	27.52	29.8434	29.2083	22.6975	0	0
Gm12988	27.3654	34.517	57.9048	61.1548	21.0372	13.276
Angel1	27.2961	21.2475	10.5045	0	1.19926	0.973364
RP23-361O12.4	27.2576	33.7034	16.5999	33.1608	2.38024	1.37529
Adk	27.0916	5.53346	20.6639	8.30576	3.54766	1.52514
Slc20a1	26.7495	14.5387	16.8837	12.8049	5.65983	0.86993
Gpr1	26.7348	27.523	19.8334	18.9974	0	0
C8b	26.7181	28.8419	34.4676	38.3822	0	0
Cox8a	26.5051	29.5844	53.4562	72.7431	22.3231	20.1282
Mis18bp1	26.44	13.2538	17.7452	0.365481	14.9979	0.677147
Coq10b	26.2353	10.3186	15.8996	0.330589	0.182851	1.18131
Rimklb	26.2226	33.5	34.7662	5.45008	0	0.830048
Triqk	25.7054	41.2052	33.8795	52.422	0	0
Magea10	25.5718	27.7895	31.6942	23.9627	0	0
Mob1b	25.2671	27.0824	23.4106	22.9551	8.95779	8.96453
Tcstv3	25.2097	26.6546	273.164	306.013	0.54132	0.812035
Arl4a	25.1037	22.6557	15.6129	15.6927	10.6906	2.90884
Gm9791	24.8021	16.5517	32.9585	29.288	7.08282	9.59153
Fam221b	24.5827	34.6044	40.644	0	0	0
Hey1	24.4484	0.099555	24.8306	14.2287	0	0
Hscb	24.3973	24.5017	13.0003	13.7374	1.51335	0.162445
Sgcd	24.2921	30.2907	36.2921	34.5356	0	0
Eps15	24.1516	58.6118	28.3	30.9513	6.65833	4.30476
Usp15	24.0373	15.5373	33.3484	75.7438	0	4.28125
Myeov2	23.8649	34.0408	41.7238	46.65	2.81842	0.768461
Akap9	23.4207	47.0322	9.93151	19.3859	4.83943	2.02806
Hist1h1a	23.3435	26.2968	20.6559	19.9663	0.48495	0.157928
Sgol1	23.313	36.1522	56.7424	10.0725	1.98816	0
Tab2	22.6374	31.7127	20.6415	27.1686	4.67827	6.26066
Tm9sf4	22.5612	0.062443	18.3263	0.449193	0.026871	0
Gm10482	22.5491	11.9375	5.62801	13.4171	6.78949	1.01723
Arl4d	22.4027	18.8753	20.5746	34.7172	2.15008	3.26621
Gm10745	22.317	12.6852	18.152	15.576	0	0
Gm20627	22.0925	45.9692	25.1141	28.5121	0.94913	0.787168
Txndc17	22.091	30.2306	21.7752	22.5135	1.25861	0.718962
Lipt1	22.003	27.6992	15.9552	24.598	3.55342	1.32592
Dusp10	21.9591	16.606	25.036	24.0472	0	0
Gm5141	21.9563	5.00002	8.2885	7.34226	3.15001	0.982548
Blm	21.9509	26.7142	28.0943	10.3281	3.34526	3.54322
Rab32	21.9385	21.7469	14.0529	13.5071	0.896307	0.627524
Swi5	21.9288	22.8881	35.2029	31.7542	3.98703	0
Lsm10	21.816	22.1574	62.4033	46.5879	2.33211	1.20348
Ccdc50-ps	21.7418	25.0713	20.711	16.4874	1.38779	0.674139
Mkln1	21.5759	34.9729	4.59004	10.6879	14.1766	23.6912
Fkbp14	21.5643	22.5346	16.5052	15.1957	0	0
Map2k4	21.501	9.17528	6.54724	47.8204	0.58113	6.4406
Arhgap26	21.4724	9.78778	7.20213	7.00957	0	0
Ipo8	21.4466	13.2142	12.5435	6.946	0.811155	3.96596
Cep57	21.413	23.1655	7.06974	20.2624	5.66052	2.34553
Gm9840	21.1219	10.9642	15.0829	17.685	7.99369	4.59539
Med1	21.0937	10.4672	42.3601	28.3495	3.37923	4.94583
Lyrm4	21.066	21.7984	13.921	17.9843	0	0
Ift74	20.6127	18.2471	11.3024	13.5284	0.210447	0.213871
Gm1587	20.2857	22.5767	25.8366	26.0397	0	0.123744
Cenpo	20.1683	5.96764	3.39719	9.79486	0	0
Cep170	20.025	4.02999	0.111687	11.8361	0.008784	0.013163
Grip1os3	19.6578	29.6656	9.43179	17.9311	0	0
Romo1	19.5529	31.9431	19.2572	47.5677	5.8596	7.16455
2310015K22Rik	19.4358	13.4937	10.6773	6.39205	1.12675	0
Pan3	19.3932	0.732439	10.3262	1.21727	2.31413	3.39544
E330017A01Rik	19.3532	20.4367	11.4052	14.1683	0.71825	0.237959
Ccdc50	19.3346	19.4545	20.9961	18.0856	0	0
Abcf3	19.2636	0.459598	21.3474	0.335554	1.77227	0.783113
Rab3a	19.1318	9.63334	10.499	12.2081	0.037675	0.020244
Gm6047	19.1124	12.8125	25.3731	20.4506	1.48758	0.646224
Pde6d	19.0692	25.434	59.003	12.0109	0	0.491527
Tuba1c	19.0644	14.8742	23.0139	26.1448	0	0
Gm15446	19.0347	12.6819	6.81749	9.0652	0.192288	1.34754
Dbi	18.8967	31.2817	22.51	37.2523	0.797075	1.42352
Elavl2	18.6477	38.4648	32.4923	47.1649	0.623707	0
Limd1	18.4668	16.2988	9.1536	9.03369	1.48161	0.54447
Snap47	18.2417	24.2632	22.515	14.5891	0	2.68312
Tbp	18.2082	35.2898	33.3177	5.94185	6.13793	3.96627
Prkar2a	18.1542	1.00234	0.009829	15.6767	1.89169	0.201056
Nanos2	18.1021	9.00104	14.0871	13.805	0	0.217194
Tmem169	18.055	28.259	26.8624	31.924	0	0
Akip1	17.9099	25.7035	15.5649	23.8718	2.21883	0.72772
Nfya	17.8552	14.9477	10.5379	20.8085	0.38319	0.225396
Rnf4	17.7611	70.5782	15.3637	0.092736	0.080459	10.0018
Krt84	17.6591	11.3851	2.48113	0	0	0
Dnah10	17.6224	18.301	9.49844	11.5163	0.341904	0.38595
Rbm15	17.4885	14.5369	7.18858	8.8073	3.04095	5.40887
Sri	17.3053	15.5805	10.6331	8.62181	1.70134	0
Gnai2	17.2535	30.2814	2.93991	18.1332	3.81536	6.21921
Fth1	17.1108	22.6561	216.202	263.514	89.3176	74.9661
Spata6	17.1042	10.7974	20.8093	16.6244	0.977416	0
Igsf23	17.0317	14.2282	9.28383	20.6556	0	0
Stom	17.0012	24.7278	30.0645	12.4347	0	0
Snapin	16.9672	10.4136	23.1547	18.5601	7.69259	1.62767
Rtca	16.8873	18.1584	14.7356	12.6163	4.09107	1.08249
Pdzph1	16.8619	18.5904	20.6336	20.3634	0	0
Mlf1	16.8199	17.1648	11.0287	18.6035	0	0
Mapk1ip1	16.8032	21.1687	16.8044	13.078	1.437	1.35428
Ccdc109b	16.7684	11.1522	7.64669	9.54466	2.3161	0
4931406C07Rik	16.6993	15.4615	9.13515	11.4179	1.80657	2.71112
Fam96b	16.6284	19.7527	19.8058	27.3494	2.07273	0
Agbl3	16.4251	19.5122	13.184	22.9192	0	0
Zswim7	16.4089	16.8636	10.3322	12.4112	0	0
Setd4	16.3373	24.3409	30.7087	26.7641	0	2.56779
Asb4	16.321	13.9351	16.2186	14.5097	0	0.305117
Pter	16.301	0.459158	0	32.595	0	0
Otx1	16.2559	13.5832	17.1004	15.853	0	0
Slc35a4	16.1778	15.9764	34.0704	21.0285	4.51109	0
Acp6	16.1332	48.0994	24.7802	17.9593	0.829001	0.334159
Ly6e	15.9552	10.5663	12.7337	0.313938	0	0
Gm17251	15.892	24.7817	8.26417	13.2397	3.12514	3.44759
RP23-179K11.8	15.8827	18.2374	11.4948	6.71004	1.11029	0
Zbtb21	15.8303	20.9707	9.43418	10.841	0	0
Ankrd40	15.7757	25.548	11.2504	0.680793	4.92407	5.63767
Gm28404	15.7326	19.0816	15.0749	9.18657	0	0
Pde3b	15.3958	0.218764	0.129199	0.125061	0	0.082825
Pnkd	15.3425	21.1487	16.5643	17.5181	1.64325	0.424809
1190005I06Rik	15.324	19.7807	3.34845	7.53076	2.21944	0.466344
Elp4	15.2583	11.8373	11.7154	3.20979	0.197318	0.214396
Cd7	15.2261	13.3882	20.7311	0	0	0
Mrps2	15.1555	19.5961	35.3792	0	0	0
Gm14822	15.1142	6.54944	16.2733	19.921	9.46652	1.40786
Rnf182	15.1033	6.91444	6.94522	8.28533	0	0
Bcas1	15.0865	23.8244	23.9472	35.8565	0	0
Commd3	15.0777	22.394	0.780291	1.04906	0.406969	2.18935
Tceanc	15.0764	15.289	12.1193	9.94079	0.598647	0
Slc16a13	15.0444	12.0598	9.66178	7.06985	5.68407	1.21309
Gm12928	15.0257	12.5959	9.22343	11.6875	2.73756	2.81809
Adm2	14.9697	11.609	11.5368	19.679	0	0
Psmd10	14.9399	26.1284	34.2957	18.277	4.91894	1.75308
Sec31a	14.8851	14.0757	32.9641	2.12467	1.38587	2.06821
Ccnb2	14.6871	11.6581	7.78084	0	2.23824	0
G6pdx	14.6609	13.7752	69.7071	69.791	0.467284	0.719247
Irf1	14.6591	16.1531	10.8563	13.9128	0	0
BC002059	14.5999	25.7905	28.2219	21.4604	7.15345	0.075587
Gzf1	14.5759	24.4687	7.83185	16.2297	0	0
Kdelr1	14.4921	26.7987	15.166	19.1541	0.480055	0.922629
Ap3m1	14.4097	7.43279	12.4871	6.22631	0	0
Zbtb37	14.3463	16.4251	14.5333	1.35458	4.84858	4.21862
Ppp1r11	14.3297	14.5164	9.21735	7.67669	5.08184	0.885875
Rnf32	14.2042	11.8956	13.6154	7.29041	0.007228	0
Zcchc7	14.141	8.23921	5.42593	0.141847	2.93815	0
Trmt10b	14.1072	13.8155	31.8953	24.1583	1.20157	2.6975
Spg21	14.0984	13.8204	15.048	0	0	3.1139
Clic4	14.0304	0.767934	20.5218	1.70553	0.163786	0.526096
Ppme1	13.9966	10.1744	9.57505	7.37343	0.474196	0.136116
Thegl	13.7953	11.4556	19.8429	17.2277	0	0
Zfp280b	13.7535	12.1827	33.0196	19.8232	5.8302	0.451207
Cpm	13.6311	11.4363	14.1919	10.3798	3.91063	1.82729
Gfra4	13.5063	7.52235	3.26407	6.75426	0	0.021471
Dnah7c	13.386	19.9136	15.4015	7.16561	0	0
Zfp946	13.3832	8.59246	10.7375	14.2349	0	0
Ssbp3	13.3277	21.0129	14.6698	0.580951	0.231661	3.29535
Gm7809	13.286	9.30515	7.58223	9.89514	3.09977	2.06674
Sec22a	13.1089	19.5716	18.2078	0.005355	0.011094	0
Enoph1	13.0309	0.122296	0.066244	0.076257	1.95285	0.082873
Xlr4a	13.0016	16.2118	19.5594	20.4633	0.288069	0.338792
Inadl	12.9422	9.95262	6.01015	9.81445	0.891659	3.10435
R3hdm1	12.8298	7.99696	5.1883	5.98669	3.69003	6.95349
Gm11868	12.7951	11.2297	10.5453	8.67363	5.50854	3.69183
Crybg3	12.7067	13.5387	8.85142	5.26501	1.5627	1.10231
Slc25a5	12.7052	7.8688	12.0897	14.1815	2.82187	7.26806
Mpp5	12.6939	27.1126	23.4192	0	0	0
Pdzd11	12.5718	2.85596	1.45951	5.02769	0.3589	1.68778
Pdcl3	12.5244	20.6571	32.6965	31.6211	8.53894	1.04759
Crb1	12.5233	7.50052	3.61308	10.2592	0	0
F8a	12.5186	11.9405	7.6371	5.20892	1.22157	1.16908
Crym	12.4603	11.843	5.67593	4.84249	0	0.397387
Fam83d	12.3805	20.7742	19.441	18.2708	6.66366	0.106101
Gm20362	12.3751	0	22.811	0	0	0
Gm20689	12.3075	15.3927	18.3774	15.4945	0.32275	2.03604
Abr	12.2952	11.5377	10.683	10.2175	0	0.159663
Micu1	12.2149	0.199641	16.3581	0.151643	1.75837	0.167314
Egr1	12.1204	11.2338	8.58316	9.16475	0	0
Nup35	12.1099	5.016	6.9152	6.10667	0.960051	2.64373
Ccdc65	12.1029	9.73825	6.82668	4.17207	0	1.09848
Ntpcr	11.888	16.0228	8.57165	13.2398	0	0
Dnajc30	11.7049	3.86623	12.139	5.22397	4.78067	3.10066
Gm6560	11.6944	10.2175	15.8201	24.9866	9.59404	5.98935
Gm2076	11.6817	5.69541	19.2233	13.679	0.194601	0
Cul4b	11.5776	11.6038	9.6914	10.2844	0.826254	0.370328
Mdm4-ps	11.4299	8.97558	5.18026	5.91701	0.01857	0.337265
Otub2	11.3769	8.85607	28.0586	20.8884	0.166947	0
Timm21	11.1698	7.32642	9.98668	8.19993	0	0
Hes6	11.1616	29.3642	9.73257	0	0	0.518853
Zfp932	11.1156	8.33909	11.9106	15.9908	0	5.00579
Dcun1d1	11.1	0.873898	5.93439	0.194771	0.009237	0
Cdpf1	11.087	10.128	6.10634	5.4162	0	2.86579
Vrk3	11.0862	0.079898	1.16381	20.9265	0.00274	0.002454
Gm42947	11.0366	0	5.16234	6.09464	0	0
Snap29	11.0082	9.87984	8.21649	7.28909	3.53794	4.04015
Gm13176	10.981	9.24506	10.1222	6.16438	0.078815	0.108176
Nme7	10.9494	29.1257	17.3987	16.6215	0.121943	4.8319
2610021A01Rik	10.9122	3.44301	1.92097	6.46787	0.13285	0.095844
Myd88	10.8403	11.3134	8.21382	5.52566	0	0
Tppp3	10.741	6.82342	4.99769	8.81315	0	0
Th	10.6066	1.88123	0	0	0	0
Tyw5	10.5922	3.00599	6.6198	0.310592	0.226587	1.09539
Baz2b	10.3677	17.8762	7.171	4.72881	1.80204	2.87272
Pnrc1	10.1853	22.6122	13.6704	9.1019	0.568311	3.37772
Gm13443	10.0253	13.8601	19.268	11.2078	7.22121	2.63791
Hsf1	10.019	9.99362	10.8472	10.3761	0	0
Samd7	10.011	14.2306	7.31302	1.26282	0.074601	0.039599
Sfxn4	9.8049	8.10477	10.535	17.0676	2.7787	0
Gm13192	9.80017	10.8046	10.5797	8.1302	0.713831	0.683959
Pbld2	9.77683	7.05313	5.71254	7.53892	0	1.93894
Gm14272	9.71795	11.613	10.3744	0.518355	0	0
Enpp5	9.70405	11.6162	18.156	13.4988	0	0
Gm8546	9.7012	8.5599	7.34825	6.21091	0.15735	0.255617
Mocs2	9.68452	9.74527	17.0498	6.77763	0.828924	0.004822
Gm9790	9.66639	9.96085	2.26258	6.68975	1.75645	3.05827
D1Ertd622e	9.55068	6.80183	9.41129	7.25011	0	0.540444
Gm43348	9.53762	9.59401	7.62987	11.2888	0	0
Gm5617	9.45187	8.5445	18.6048	16.925	0.404849	1.30716
Cwf19l2	9.41519	12.1231	4.39086	10.7792	0	0
Mybl1	9.34536	11.2366	7.78364	8.56107	0.235562	0.462797
Zfp846	9.34283	9.84601	16.9413	15.088	6.99781	0.820018
Rasa4	9.27954	2.81228	7.3109	9.09685	0.823874	0.059293
Bnc2	9.2659	5.85646	3.50146	3.91376	0	0
Zfp46	9.2437	3.52058	3.63747	3.91534	0	0
3830406C13Rik	9.22349	0	0	0.618631	0	0
Arxes1	9.08993	8.06894	5.24722	5.883	1.37422	0
Fam222a	9.05364	6.00521	2.32458	1.58199	0.053809	0
Sh3rf3	9.04645	0	0	0	0	0
Fry	9.03573	5.55945	6.18347	10.0557	0.32125	1.61963
Atat1	8.99275	0.353075	12.5093	19.8789	0	0
Serf1	8.93386	9.32092	6.23974	5.40175	0.226897	0
Ift22	8.92996	2.3109	6.4237	2.38301	0	0.110048
Fam210a	8.92277	38.3475	17.7078	14.8569	0	6.04406
Hrsp12	8.87951	7.86898	3.88556	7.28165	1.18504	0.513454
Tktl2	8.82303	5.18478	7.30105	5.18486	0.504296	0.418806
Hmga1-rs1	8.80121	11.777	19.5417	21.0914	4.70184	1.03683
B9d1	8.70121	11.1044	6.92852	11.8205	0.165642	0.167642
Far1	8.69089	8.08472	5.48448	17.4142	0.077726	1.85316
Ada	8.64825	7.39628	27.1146	35.7792	0	1.55422
Itpr1	8.57576	12.2933	5.27627	4.57726	0	0.06664
Lrrc28	8.51369	4.69543	11.6651	3.56492	0	0
RP23-370I17.3	8.47323	4.03016	12.4985	185.844	0	0
1700061F12Rik	8.46197	10.8199	6.11629	10.6527	0	0
Dlst	8.41977	10.8697	22.5447	19.4676	0	0
Fbxw4	8.32616	5.05199	3.0506	4.83505	0	0
Ccdc114	8.31704	2.15176	4.37748	7.78597	0	0
Micu2	8.30229	4.01544	6.34694	0	0	0
2210013O21Rik	8.29691	8.86292	6.16797	4.81419	0.603324	0
Gm17120	8.2806	6.95656	14.3447	15.4103	0	0
Zfp141	8.27276	4.17649	3.13013	6.4534	0.728089	0.11901
Gadd45a	8.2347	9.86372	7.08978	7.36556	3.0677	7.01976
Zfp426	8.21199	2.9738	3.30162	0.40713	0.266452	0
Ndufa4	8.18007	7.33413	18.0787	0.561402	6.02774	0
Whsc1	8.10452	8.34585	5.07029	4.95778	0.05354	0.099008
1700018B24Rik	8.10124	10.0928	8.90625	9.2744	0.208035	0.170978
Trim75	8.09615	64.6809	35.7135	13.7812	0	0
Zfp82	8.08037	10.1367	5.94364	6.75333	0.060573	0.310595
Khdc1c	8.07594	8.32281	10.5521	8.09422	2.31392	3.87707
Gm20634	8.05953	3.14712	4.39767	3.33661	0.360435	0
Gm14022	8.05569	7.57094	24.5524	2.02037	0	0
Gm7832	8.0123	8.42347	19.8148	17.0165	6.54733	2.94417
Gm2885	7.93839	9.5018	14.4894	10.9207	0	0
Cd300lf	7.89243	0	0	0.127936	0	0
Khdc1a	7.88848	9.18452	6.51931	3.89882	2.71243	5.0577
Chd6	7.83678	5.81551	5.42701	1.71599	0.532577	0.165863
Taf12	7.83152	10.4974	17.7399	16.5403	5.39357	1.99257
Ap1s2	7.82382	6.48539	5.93257	7.69531	0.974275	0
Gm38056	7.7965	9.03673	8.26957	8.6746	0.214908	0.310639
Lyplal1	7.76767	13.9378	10.4898	12.6617	0	0
Mnd1-ps	7.74345	6.96542	6.23595	3.19648	0	0
Tank	7.713	15.6341	3.38619	14.1485	0.37037	0.358005
Cenpw	7.68587	17.2561	13.0868	9.33437	1.86015	1.64183
Zbtb33	7.64196	6.70304	11.4255	0	0	0
Dgkk	7.63457	8.37631	3.37072	1.96598	0	0
Gm9173	7.6287	4.87263	1.22398	3.93396	0	0.391611
Ccdc91	7.62717	7.58723	11.0529	5.64949	0.064286	1.72415
Evi5	7.62489	3.67771	15.073	5.36603	4.52779	1.23823
Prr3	7.61224	1.94777	1.36173	2.71552	0.786847	1.77851
Mcur1	7.6053	6.20766	10.3523	5.96542	0	0
Gm15454	7.58014	10.5313	3.1434	1.48809	0.57701	0.349549
Cyp2r1	7.57063	0	2.86042	3.50331	0	0
Nrep	7.56332	6.40143	0	0	0	0
Tmtc1	7.48277	1.30547	11.902	6.58759	0	0
Dcps	7.29551	14.0011	7.06849	8.90877	0	0
Dusp19	7.29518	8.10379	4.52974	11.4836	3.36918	0
Nol8	7.26298	7.1332	5.29102	5.05007	2.41707	2.8167
Phf7	7.26267	15.2549	16.53	12.6369	0	0
Gm28784	7.19439	3.02098	4.12597	6.94315	0	0
Cxx1a	7.13198	5.63911	7.68994	9.26039	0.298022	0.113632
Gstp1	7.13139	9.30192	8.01201	6.67401	1.40913	2.17021
Itgb1bp1	7.08954	5.24038	4.53532	5.92283	0	0.612188
Txn-ps1	7.08949	7.56532	7.34118	5.46319	4.3482	0.316404
Dhrs11	7.04227	5.46073	4.4659	7.22656	0	0
Rbpsuh-rs3	7.00202	7.57006	5.27854	5.26468	1.26509	0.678793
Hspa2	6.99041	3.67624	26.656	40.3968	0.0999028	0.749322
Nt5dc1	6.98803	4.13854	3.33451	5.31247	1.04021	0
Zfp62	6.85838	0	0	0	0.479583	0
Ccl2	6.84934	4.12391	1.97398	2.26561	0	0
Zranb1	6.75926	0.030488	0	0.319769	0.026361	0.031914
Shtn1	6.74916	7.12469	8.87053	5.43673	0	0
Mllt3	6.74052	7.62784	8.56593	9.29502	0	0
Gm3143	6.7303	13.9761	0.134822	0.157393	0	0
Gng12	6.69151	6.26423	5.14149	4.6423	0.0745082	0.123481
Gm43451	6.62842	4.18813	5.12421	25.9864	0	0
Serpinc1	6.58824	6.04492	6.23227	4.99659	0	0.273368
Sec61b	6.52218	0.019135	3.1835	3.97888	0	0
Gm37670	6.40418	10.0636	11.357	4.5736	1.14918	0.613723
Timm8b	6.40337	5.56792	6.41359	8.37313	1.37875	0.574623
1300002E11Rik	6.39162	9.19882	4.71174	5.06395	0	0
Senp8	6.35065	1.44457	7.58732	7.83569	1.24723	0
Gm7073	6.2938	3.84235	10.6471	7.37978	0	0
Pigyl	6.23793	11.4081	8.30613	11.121	5.54451	2.91164
Gm29016	6.23508	9.2475	5.49227	11.4212	0	0
Pcif1	6.21824	7.66896	6.02245	10.2973	0.896283	0.660717
Fundc1	6.19969	2.96695	5.84442	8.42565	1.39479	0
Lmo3	6.19713	4.89563	6.1741	2.23846	0	0
Ccnd1	6.19489	9.94655	27.323	14.5466	4.58201	6.82767
Prr13	6.17111	13.3927	20.4354	24.3626	1.5878	1.72233
1810058I24Rik	6.15354	9.16531	10.413	9.9752	4.09459	1.97642
Repin1	6.09053	1.27931	0	0	0	0
Txn1	6.04119	8.17212	6.8037	4.56699	4.56154	0.576342
Xrcc3	6.03504	0.56404	5.72681	8.24398	0.41691	0.302478
Noto	6.01177	6.59041	4.31366	3.49459	1.5005	0.723947
Gnpda2	6.00387	18.3118	23.3432	0	0	1.4888
Pskh1	6.002	0	0	0	0	0
6720489N17Rik	5.99644	7.48077	10.7374	8.79432	2.47255	0
Sorbs2	5.92892	6.04362	16.1848	2.84554	0.102433	0
Gm42945	5.9287	9.28075	6.30866	9.83771	0	0
Stambpl1	5.88758	8.10498	6.23766	3.86874	0.062062	0
Sytl2	5.8063	6.02395	3.30601	4.44793	0.293008	0
Gm7823	5.79548	3.20394	1.20479	0.922851	0	0.011713
Fam213a	5.76433	16.6166	8.2956	26.5816	0	0
Rmnd5a	5.74988	7.39635	0.039917	3.99027	0.347067	3.10049
A330093E20Rik	5.73828	8.26528	0.811752	8.72019	0	0
Gm23899	5.69539	4.75723	4.85907	8.10031	0	1.5056
Slx4ip	5.57273	13.9231	15.6306	0	0	0
Nptx2	5.55096	5.73256	0.946397	0	0.874123	1.69095
4931440P22Rik	5.54983	5.62658	4.02806	3.61558	0.039151	0.663014
Gm5619	5.5336	5.75721	3.61074	1.5243	0.77014	0.7528
Mospd2	5.50469	1.80194	7.56114	0	0	0
Gm11847	5.47746	6.25842	2.06558	1.67341	0.902918	0.819678
Calcoco1	5.41914	5.9432	4.44893	5.30954	0.0423928	0.00741924
Gm6205	5.3653	3.29792	2.19155	3.13285	0	0
Cdh4	5.34905	2.57046	1.6546	0	0	0
Pdxdc1	5.33919	9.28687	2.73978	3.06497	1.56186	0.826788
Gm371	5.32755	3.73712	2.21107	13.0655	0.086792	0
Ppp2r3c	5.30912	0	10.1274	9.58711	0	0
Pex1	5.27336	6.26846	4.41684	5.1241	1.47451	0.326462
Tbca	5.27184	12.5126	13.1601	11.2192	0	0
Phf11d	5.20239	3.45949	7.3689	1.86687	0	0
Fam184a	5.19815	4.19373	2.69747	5.29697	0	0.218946
Gstm5	5.18609	4.20846	9.939	7.67896	0	0
Rab27a	5.15143	5.54727	12.0549	11.7286	2.58082	3.00965
RP23-44H21.1	5.14197	1.31937	8.94259	7.84729	0	0
Zbtb41	5.10303	5.30675	5.45149	4.98086	2.15625	1.76575
Hamp	5.10036	5.69312	2.73476	0.916667	0	0
Sh3bgrl3	5.09618	6.62399	29.8802	29.9959	5.46195	2.93006
Cdc42ep2	5.09256	6.34435	7.77507	9.5466	4.28316	3.74612
Hmgn3	5.05903	6.81827	3.72409	1.66358	0	0.637946
Fbxw5	5.05548	3.07539	3.3107	3.55996	0	0
Cisd2	5.04876	0.087608	0.022534	0.007648	2.9115	0.015206
Osgin1	5.03773	2.38964	11.8769	8.24497	0	0
Mrps23	5.03267	5.00962	3.81303	4.01101	1.83114	0
Enox2	4.9839	2.13063	4.63676	0	0	0
Gm7879	4.98352	3.82386	4.74687	3.11481	2.56675	1.78275
Echdc1	4.98011	2.2923	2.77768	1.99279	0.835518	0
Ldhd	4.97433	0	0.113757	0	0	0.008355
Dph3	4.93486	4.59337	5.83538	5.12207	1.38152	1.36874
Gm8817	4.93057	4.40421	0.731572	0.313351	0	0
Lhfpl2	4.90046	6.77575	2.87285	5.05945	0	0
Pja1	4.89164	3.22366	5.29289	5.70668	1.07425	0
Dtx3l	4.82995	5.23299	5.23048	4.9022	0.155859	0.125328
Gm28578	4.81371	6.9361	17.8416	16.1518	0.707096	1.64515
Isl1	4.73136	3.78971	2.30311	4.2066	0.139298	0.731365
Rims3	4.66123	4.85392	6.87027	0	0	0.835996
Ppfibp1	4.61995	2.67136	6.21914	3.08651	0.131851	0.037223
Trdmt1	4.52003	0	0.055213	0	0	0
Ganc	4.48513	5.61557	5.44299	12.3805	0	0
Akap2	4.47459	3.51755	3.32697	3.47956	0.808551	0.361685
Sdhaf1	4.46623	5.22285	3.037	3.54909	0.338852	0.638685
Gdi1	4.45949	2.7562	4.0153	4.06967	0.480544	0.138958
Gm26969	4.45622	9.19614	3.22376	1.1987	0	0
Acbd7	4.45527	2.11024	3.19979	0	0	0
Map3k6	4.42463	2.40336	2.19117	3.30923	0.94461	0
Txndc16	4.4047	5.72651	4.27302	14.9932	0.097513	0.040766
3110070M22Rik	4.40376	4.57374	2.88701	2.57497	0	0
Ywhaz	4.36534	8.76782	7.34507	6.36421	0.135747	0.143718
Rela	4.34959	0	0	0	0	0
Speer5-ps1	4.3341	11.5842	27.0165	19.7494	0	0.00530926
Zfp111	4.32768	3.14015	7.60829	4.10714	0	0
1700040D17Rik	4.30326	3.12214	1.36861	2.42198	0	0
Lsamp	4.27172	2.90863	2.44001	0.244891	0	0
Smad5	4.25655	0.891218	3.03704	6.20064	0	0
Tbx19	4.23803	6.56814	0	8.36942	0	0
Gm8532	4.23506	4.57816	4.71899	1.04463	0.403845	0
Arntl2	4.23192	0.584527	3.42643	2.76597	0	0.180208
Col24a1	4.21908	3.4101	1.15833	2.25224	0	0
Gm4929	4.19102	3.32891	4.40311	4.16017	0	0
Gm9658	4.18244	4.11216	1.88618	5.03463	0	0
Uckl1	4.15752	4.70288	2.47597	1.96073	0	0
Snx12	4.15259	22.1794	21.069	14.6539	0.047593	0.992151
Zbtb18	4.13237	13.8541	4.18866	1.31028	0.104211	0.164107
Kifc5c-ps	4.11985	2.41818	3.74644	2.42663	0	0.62428
Adora2b	4.11768	4.66887	4.58495	2.97069	1.28577	0.913963
Cldn34c1	4.1119	13.2141	12.8252	6.17193	0	0
Fcho1	4.09385	1.23485	6.60644	2.109	0	0
Slc26a2	4.08866	1.28941	6.0978	2.88121	1.90924	0
Marf1	4.06261	4.53193	14.4265	12.6402	0.429689	0.360468
Mrpl53	4.02929	3.42448	3.1609	8.00704	2.86213	0.516517
Serpinb12	3.99227	6.73904	5.40755	9.83936	0	0
Sec24a	3.96929	4.45279	10.3876	0	0.307487	0.333801
Gm4889	3.96424	2.01792	4.62355	4.99905	0	0
Larp4b	3.88602	2.13781	1.59533	0.363827	0.050564	0.007251
B020011L13Rik	3.87611	10.6692	9.71356	24.3948	0	0
Gm15289	3.86116	5.34717	4.27618	3.99736	0.087648	0.806021
Pcyt1b	3.85211	0	0	0	0	0
Fkbp15	3.84077	7.7529	11.5759	0	2.17813	0
Gm6981	3.82328	3.01176	4.18741	2.91095	0.13411	0
Gm14150	3.82002	4.53859	3.85865	5.01099	0.492965	0.319584
A4galt	3.81942	2.90357	5.99596	1.10087	0	0
Gm36962	3.79069	2.96105	1.21413	0.635777	0	0
Samd8	3.76355	4.99691	0.057683	0.056214	0	0
Cdc42ep3	3.75843	5.05814	3.31851	3.09497	0	0.851626
Vac14	3.75826	0	0	0	0	0
Reep4	3.73095	0	0.32284	0.268759	0	0
Usp51	3.72084	2.26414	0	0	0	0
Tsga10	3.70441	8.93606	11.2207	1.4312	0.010794	0.015569
Gm35191	3.69512	7.07378	10.58	9.33623	0	0
Apol6	3.68573	1.61644	1.90997	1.5657	0	0
1700030N03Rik	3.67792	3.76205	0	2.32111	0	0
Npffr2	3.65589	4.81953	2.04456	3.13503	0	0
2810002D19Rik	3.63525	5.8748	2.91257	3.40066	0	0
2210406O10Rik	3.61811	5.07473	8.41289	5.9507	0	0
B230118H07Rik	3.60461	2.8366	2.61286	1.08349	0	0
Cxcl3	3.60058	0.05782	0	1.59383	0	0
Mpped1	3.58554	7.2858	4.34572	1.30938	0.071762	0.12571
Rspry1	3.57438	6.6165	3.59803	6.49319	0.776872	0.784338
Gm42952	3.57384	1.83252	3.64571	2.5057	0	0
Gm37648	3.53306	2.03408	3.52691	2.18046	0.070443	0.185521
Gm26833	3.51368	0.157955	0.838355	0.321608	0	0
Rbm12	3.51049	0	4.23058	5.41429	0	0.001425
Gm13269	3.50145	5.65042	9.98942	6.76942	0	0
Tmem132d	3.46004	2.9315	6.19223	6.65432	0	0
Fbxo18	3.443	4.46631	2.85837	3.04985	0.338716	0.25947
Bach2	3.42005	6.8131	15.3271	3.94145	0	0
Phlda1	3.41839	2.96356	0.847882	0.559537	0	0
Sptssb	3.41082	2.48653	4.59275	0	0	0
Gm17102	3.40637	0	2.03654	0	0	0
Fzd7	3.40062	4.75085	1.61603	2.34021	0.434092	0.612083
4932438A13Rik	3.37077	3.29349	2.37619	3.29796	0.971087	0.707633
Ube4b	3.36532	16.8171	5.36459	0.528858	1.90152	2.46966
9930014A18Rik	3.36149	1.20526	2.79601	2.12577	0.038127	0.025553
Paip2b	3.35814	16.5716	14.8653	0.138929	0.096181	0.079051
Gm13346	3.35627	3.30268	6.78393	6.18345	0	0
Gm12430	3.30307	2.49564	4.01605	2.11676	0.987147	1.12097
Smim11	3.27104	5.5314	1.82062	4.12689	0	0
Taf6	3.25412	4.12812	1.44131	5.24821	0.042712	0.245886
Senp7	3.25085	2.59798	2.66593	1.1683	0.761536	0.647313
Gm25867	3.24601	4.8106	2.14425	5.26398	0	0
Cant1	3.21149	3.95895	3.03633	3.53654	0	0
Nr6a1	3.21013	0.004633	3.34874	0.157905	0	0.013326
Gm16589	3.20058	3.73584	1.81086	1.65844	0	0.07396
Zfp84	3.13495	4.04975	4.43586	2.96556	0	2.7439
Gm15190	3.06056	4.72241	5.81362	6.57248	0.190973	3.87198
Ska2l-ps	3.04845	2.34752	0.755529	3.63196	3.73583	1.21519
Zfp770	2.97591	3.97316	3.23702	1.16963	0	0.568961
AI413582	2.97066	2.68257	2.0736	4.16923	0.490851	0
Xlr4c	2.94838	4.75375	5.71389	4.12681	0.582636	1.08427
Klf6	2.91794	5.49753	7.36905	3.24942	0	0
Slc2a12	2.87727	0	0.06397	4.47599	0	0
Gm4862	2.87507	9.88668	7.47547	6.92737	0.192224	0.202548
Gng5	2.83645	0.103986	1.87066	2.41411	0.076395	0.646537
Mab21l1	2.83634	2.51769	3.35422	1.36226	0	0
Mthfsl	2.83422	0.025274	1.25188	1.45079	0.009604	0.073641
Pcdhb17	2.83372	2.43767	2.59823	4.27799	0.512361	0
6030443J06Rik	2.81034	3.39925	3.32801	3.27379	0.009247	0
Ankrd37	2.80417	2.33703	8.00227	12.961	1.7436	1.09854
Pacrg	2.80389	2.56099	5.34158	2.40948	0	0
Dzip3	2.79707	6.37864	8.37182	1.3368	0	0
Smarca2	2.79587	22.9045	0.52616	11.7534	0.023071	0.011023
B2m	2.78533	2.85928	4.39186	2.27022	1.78685	1.06452
Gm28863	2.78328	3.57758	0.100266	8.3521	0	0
Plekhg1	2.77803	17.3909	22.6717	21.6433	0.044111	0
Isoc2b	2.75548	1.81657	3.52232	3.6373	0	0
Henmt1	2.72189	11.6562	4.67054	5.35248	0	0.046272
Nhsl1	2.72019	2.01746	4.07181	0	0	0
Prkg1	2.69295	1.25393	0.821199	2.62777	0	0
Lrriq3	2.68888	21.1049	2.67881	15.5458	1.64314	0
Hist3h2ba	2.68265	2.09883	1.13123	1.46071	0.164989	0
Trim3	2.66519	2.95808	1.14664	0.775793	0.322877	0.251983
Mkln1os	2.64089	1.77452	3.31304	0.871524	0	0
Gm18830	2.60728	3.05468	10.4651	4.24545	0	0
Gm33962	2.58444	0.937017	1.91966	1.46425	0	0
Gm37516	2.57939	2.50698	1.73915	2.0298	0	0
Sergef	2.5698	4.10639	2.14942	0.80363	0.05042	0.040613
Tmem60	2.55101	2.43699	3.9366	4.12906	0.410879	0.928142
Slc48a1	2.52554	2.66092	0	0	0	0
Smim15	2.51877	8.89956	11.2775	0.788217	2.0168	1.66949
Stk36	2.48302	2.06717	0.931622	1.25447	0	0
Zbtb39	2.47675	0	1.56865	0	0	0
Kantr	2.46901	1.22903	1.49127	5.7588	0.581313	0.136525
Gm12161	2.46378	3.86299	5.56369	5.89754	0.778247	0.72158
Fam187b	2.43179	3.42217	7.67947	5.3218	0	0
Pard3bos2	2.40337	1.09306	2.08319	2.71471	0	0
Plek	2.38783	7.92322	8.36814	6.72607	0	0
Gm43949	2.36705	2.3073	2.7087	1.77731	0	0
Tipin	2.36612	2.85024	1.98595	2.04483	2.33946	0.978719
Ccdc106	2.29938	3.32308	4.81929	4.86968	0	0
Traf7	2.2798	1.75601	7.02981	1.0923	2.34487	0.285964
Skap1	2.2753	1.79381	1.53224	2.98765	0	0
Iqsec1	2.26739	3.97234	1.39968	2.19178	0.100889	0.219762
Pkib	2.26435	1.81733	1.7242	1.49214	0	0
Gm15486	2.23939	0.280906	1.13598	1.30864	0	0
Ighm	2.23605	3.15367	2.93464	0	0	0
Prdx6-ps2	2.23315	2.84683	1.3396	1.20418	0	0
Gm18284	2.2255	1.60115	1.60852	1.01889	0.054476	0.049253
Gm9207	2.21115	2.67152	2.41334	3.72873	0.997585	0.513728
RP23-121F17.2	2.20285	2.77971	2.45682	2.97485	0	0
Iglc2	2.19977	2.54646	1.40134	1.21506	0	0
Gm19461	2.19452	2.57602	2.52729	2.79992	0	0
Mynn	2.19224	10.0434	0.013808	0.014586	0.012008	0.027911
Kpna2	2.18394	2.64587	13.669	10.0597	6.4022	4.14112
Lsm1	2.18358	2.52926	2.19127	2.18592	0.383254	0.36872
Plscr1	2.16543	0.9206	2.29502	4.70907	0	0
Higd1a	2.15509	0	5.22826	0	0	0
Cobl	2.15338	0.431751	0.138038	0.151602	0	0
Gm42835	2.12998	1.49404	1.71975	1.23768	0	0
Mast4	2.11859	0.2366	3.07315	0.00844	0	0.133915
Sh3d19	2.07228	4.76524	0.180513	3.21863	0.313978	0.414597
Gm6578	2.07072	2.86257	1.27877	1.23421	0	0.07032
Tmcc2	2.01305	0	4.53106	9.16192	0	0
Ccdc30	2.01054	2.64629	2.57629	3.12944	0	0
S100a16	2.00608	6.13846	4.0682	0	0	0
Pak3	1.99668	2.09706	0.328563	0.259101	0	0.252832
Ctxn1	1.99203	1.86238	0	0.501308	0	0
Gm11426	1.98439	3.01827	1.42065	3.14317	0	0
Rtbdn	1.98312	1.42632	6.88971	4.60576	0.212085	0.07911
Aldh1a2	1.98163	1.77638	2.16339	2.09343	0.000978489	0
Gm15262	1.96116	1.45414	1.54685	1.79999	0	0
AU019990	1.93583	2.15711	0	0	0	0
Cep19	1.90034	1.88467	1.96397	2.24375	1.21562	2.12749
Fgf8	1.89118	6.37538	1.10746	3.13091	0	0
Josd2	1.88	2.67676	1.3293	0.925513	0	0
2610002M06Rik	1.84636	4.0285	3.15455	3.16946	0.085594	0.068278
Rwdd2b	1.82277	2.34998	4.41043	4.35801	0	0
Pitx2	1.8043	2.81071	0.843619	1.51758	0	0
Gm7329	1.79811	1.15271	1.72782	1.11398	0.082543	0
Hps3	1.79196	2.24064	5.46639	0.941087	0.554157	0
Fgf1	1.79002	1.33587	1.4588	1.6969	0.962964	0.52078
Prlr	1.78651	1.31931	2.74035	0.099545	0.050758	0
Alx1	1.78303	2.32185	2.06311	0.688028	0	0
Emsy	1.78153	15.9003	0.496425	1.39634	1.06814	0.567653
Musk	1.77852	2.39065	3.7182	3.04362	1.32012	0
Stx19	1.76503	1.52603	0.857833	0	0	0
1700028I16Rik	1.75826	4.72797	1.93032	1.06247	0	0
Gm44113	1.7457	11.5329	10.2922	17.3939	0	0
Sp3os	1.72375	2.68356	4.76086	5.77223	0.163581	0
Gm14097	1.71787	0.6385	4.12537	1.91765	0	0
Gm21940	1.71011	1.96073	1.82675	1.60187	0.00919	0
Hmgn5	1.70607	2.41826	2.91625	6.99942	0.328384	0.330847
Zfp148	1.68412	1.81645	1.2787	1.21653	0.48221	0.69787
Myo1d	1.6675	0.396239	2.11255	2.5565	0	0
Gm12247	1.6644	1.53665	0.09188	0.852258	0.296887	0.204899
Gnat2	1.64531	3.43982	2.4843	1.17122	0	0
Gins2	1.64038	3.60024	1.86977	5.57735	0.785997	0.847783
Tbcb	1.62109	2.17086	2.43519	2.21653	1.72988	1.557
Fdx1l	1.606	3.71218	3.17397	0	0	0.674603
Crtc1	1.56959	0.988701	2.05435	1.7337	0.060435	0
2300002M23Rik	1.55863	38.0771	9.95688	7.61401	0.957106	2.00345
Phc2	1.5252	34.1533	1.10024	0.405801	9.071	0
Cyb5r3	1.5156	1.99525	4.62621	0	0	0
Slc14a1	1.51449	2.65173	3.16047	4.02314	0.0526468	0.0533767
Eya1	1.50603	1.053	1.14002	1.68442	0	0.007447
Chd3os	1.49244	0.660893	0	1.07052	0	0
Ccdc42	1.47096	2.82208	4.12352	1.87881	0	0
Hs3st5	1.46903	1.32158	1.87468	1.28447	0	0
Gm7645	1.46751	4.37469	2.75997	2.22327	0.136842	0
Cntn4	1.4356	0.669377	1.86359	0.845583	0.083939	0
Gm15507	1.43013	3.87023	4.01453	2.75592	0	0
Gale	1.39456	0.637468	0.194599	0.144521	0	0.147404
Agbl4	1.39225	4.19593	1.78818	2.8884	0	0
Hist1h3f	1.38532	1.09177	2.14439	2.8192	0.079641	0
Phlpp2	1.37923	1.81407	0.997096	0	0	0
Aadac	1.37736	1.66899	1.06066	2.88614	0	0
Cep41	1.37254	0.918102	0.979145	0.477039	0.093376	0
Mfhas1	1.37117	2.05494	1.48023	1.24946	0	0
AI838599	1.35977	1.42428	1.35481	1.76603	0	0.0374797
Gm5298	1.35163	1.98154	3.69516	4.91814	0	0.038058
Xlr4b	1.34876	1.1959	1.17815	1.76052	0	0
Gm42781	1.34628	0.844113	1.34354	1.15331	0	0
Stamos	1.3307	1.40409	1.02791	1.51568	0.097755	0
Mtor	1.33031	7.88382	5.76716	0.222506	0.256175	0.166899
Lmln	1.30737	1.19856	1.61056	1.53113	0.0218798	0.0114877
Gbe1	1.30404	0.822935	0.870249	0.876295	0.0648005	0.13123
Gm12138	1.29181	1.09286	1.19742	1.43769	0	0
Gbp7	1.27492	1.14708	0.953475	1.09176	0	0
Fmnl2	1.27387	1.76464	1.14538	1.81049	0	0
Dcaf12l1	1.22559	0.930496	0.369402	2.49532	0.054806	0
Lenep	1.21179	0.834266	2.10006	1.69563	0.213543	0
Cep83os	1.20978	1.8622	2.75685	2.31647	0	0
Ripply3	1.20956	1.16912	0	0	0	0
Smim19	1.19672	1.55983	1.89445	1.67181	0.820659	0.355328
Gm5530	1.1967	1.28669	1.82657	2.66408	0.034282	0
Gpx3	1.17216	17.8507	1.41713	1.48777	0	0
Gm14328	1.16581	0.97447	1.16765	1.01424	0	0
Gm23562	1.16005	3.47238	1.18485	0.099452	0	0
Ercc6l2	1.15591	2.12885	1.99686	3.60688	0.804348	0.151289
Dennd4c	1.15539	1.01341	0.716655	0.916615	0.124587	0.0830313
Bex4	1.13465	1.81113	0.0482494	2.96992	0	0
Aqr	1.12507	1.52168	1.77956	2.84651	1.32926	0.347151
Asph	1.12485	3.5622	0.042149	0.394883	0.264078	0.085238
Methig1	1.11016	1.39762	4.9423	1.34935	0	0
Nedd9	1.10423	1.1142	1.44157	1.2518	0.00721718	0
Fbxl8	1.10182	1.06144	1.75363	2.07187	0	0.106026
Pfkfb1	1.07825	1.81811	1.50186	2.31459	0	0.030457
Gm9924	1.06542	1.2395	2.57629	2.34159	0	0
Thsd7a	1.05751	1.52468	4.28231	0.860996	0	0
Olfr1340	1.03387	1.28928	2.88751	1.04541	0	0
Prm2	1.02929	1.27105	1.3184	1.18027	0.147722	0
Zfp575	1.02893	1.43388	2.9627	0.675591	0	0
Ank3	1.01388	1.01479	4.11757	0.999302	0	0
Prr15	1.01202	1.17034	1.55393	2.41869	0	0
Armc2	0.98742	1.34882	1.50596	1.31243	0	0
Myh10	0.94973	1.24689	2.92887	2.64008	0.185855	0.240594
Fyco1	0.940999	37.1221	21.6579	0.731755	0	0
Gm6637	0.940669	13.9041	4.81497	1.16511	0	0
Gm10637	0.936731	1.31647	1.77228	2.53579	0	0
Pigq	0.910478	2.47296	1.2857	0.044703	0.609179	0.370821
Psmg4	0.898041	2.39189	1.58044	1.99073	0.362464	0.923853
Zfp729b	0.886262	1.19997	1.64752	1.20875	0.350141	0.247669
Olfr654	0.85878	1.18978	3.11924	4.43923	0	0
Olfr1257	0.852044	1.65867	3.13737	0.469539	0	0
Gramd1c	0.834836	7.1438	8.98807	7.65775	0	0
Gm37500	0.83089	1.85612	3.30132	2.86218	0.032483	0
Cpsf4l	0.814582	1.20307	2.30712	0.662249	0	0
Gm2214	0.799076	1.43661	2.89809	0.554132	0	0
Gm22600	0.761849	1.80577	2.30009	0.390833	0	0
Gm14004	0.757096	1.53508	1.7391	2.90644	0	0
Ksr1	0.697041	5.04222	2.63289	0	0	0.570842
Stx6	0.679259	19.6818	8.78036	10.2924	1.26882	1.40429
Aig1	0.669543	3.91939	0	0	0	0.012384
Fermt2	0.641372	11.9838	13.9902	0.088611	0.060869	0.070942
Arhgap19	0.637136	4.04851	6.98073	0.581206	0	0
Drap1	0.598794	3.89739	4.45772	4.21185	0	0.739349
Cox6a2	0.51366	2.91543	2.09045	2.68294	0	0
Stat6	0.508412	1.63623	5.32309	0.120203	0	0
Mettl8	0.490696	8.56685	10.7863	10.0559	0.119799	0.071053
Bend6	0.427028	3.00932	3.91219	0.067664	0.075182	0
Svopl	0.416418	6.47439	1.78321	4.95704	0.099478	0.761692
Gm26167	0.363397	2.90512	4.54357	6.08013	0	0
Tbc1d10b	0.337945	7.00182	3.16225	0.457548	0.108694	0.117055
Wbscr17	0.290466	2.17651	2.65287	0.266563	0	0
Meg3	0.249594	2.60999	2.7242	0.113534	0	0.044887
Tacc2	0.233667	17.1358	4.46482	2.42358	0	0
Gm38273	0.191641	2.13549	0.960803	1.3399	0	0
Crebbp	0.138507	38.8445	45.0667	14.7404	1.03095	2.65021
Usp32	0.125901	11.8127	7.60856	7.59533	0.078157	0
Bcl9	0.118046	4.78836	5.46847	0.04522	0.060834	0.024727
Ccdc6	0.111059	357.473	0.888326	550.232	130.155	0.450437
Fam161b	0.106594	8.68232	2.54255	2.14536	0.122235	0.099306
Mdm4	0.099635	71.3324	86.8432	11.3881	0.363066	0.744999
Gm10466	0.091591	2.93503	2.57835	2.86965	0	0
Whsc1l1	0.090252	2.92467	0.666741	0.765368	0.403222	0.364645
1700067K01Rik	0.054316	8.89769	0.306588	0.042965	0.025183	0.859955
Hs2st1	0.01684	19.0471	0.005783	0.121279	0.130632	0.104549
Riok1	0	80.0832	22.434	65.2039	0	0
Ube2d1	0	21.8198	11.1067	0.138924	0	0
Traf4	0	21.3094	0	0	0	6.84807
Rnf111	0	16.5906	0	0	6.65379	6.11722
Chchd6	0	7.77421	6.53334	8.65914	0	0
Slc25a13	0	5.11613	5.02647	1.60159	0	0
Nfe2l3	0	3.83832	2.66116	0	0	0
Stxbp6	0	3.80121	0.098668	0	0	0
Trim38	0	2.56396	6.38591	0	0	0
Zfp850	1.6067	1.2698	0.36148	0.314046	0	0.00141255
Tll1	1.54854	1.35484	0.563361	0.36962	0	0
Lmbrd2	1.53577	1.44203	0.521537	0.407283	0.227177	0.326666
Ift80	1.5055	1.30365	0.67484	0.41946	0.00245914	0
Slc25a53	1.468	1.09045	0.236126	0.322886	0.0548158	0.0287803
Osbp	1.46385	1.27277	0.433561	0.365601	0.254881	0.13309
Cc2d2b	1.37727	1.20693	0.252787	0.24656	0	0
D030028A08Rik	1.3608	1.18784	0.14295	0.302424	0.0173585	0.0286435
Gm43457	1.34795	1.35392	0.579875	0	0	0.223141
Platr22	1.32125	1.00747	0.0944701	0.233699	0.064439	0.0883795
Wdr44	1.31263	1.08722	1.17429	1.88886	0.652648	0.567581
Efemp1	1.28306	0.990571	0.174212	0.141743	0.000535249	0
Hivep3	1.27624	0.975599	0.130642	0.149637	0.00680628	0.00459455
Ptgr1	1.23192	1.06306	0.180339	0.198223	0.0254181	0.0743529
Usp29	1.22503	1.02751	0.127162	0.120749	0.0974744	0.0978137
Ly6a	1.22235	1.10612	0.149476	0.0602344	0.12965	0.0272283
Ranbp3l	1.20128	1.10243	0.129555	0.128256	0	0
Gm9621	1.17913	0.890052	0	19.6651	0	0
Gria4	1.17876	0.986667	0.0993734	0.0592114	0	0
Tmem241	1.15994	0.947808	0.109076	0.0303314	0	0.00117944
Clec2g	1.14547	0.908275	0.0957708	0	0	0
Unc13c	2.51667	1.5354	0.849314	0.867605	0.0572996	0.048208
Ikbip	2.48537	1.2638	0.607161	1.02602	0.0588916	0.212576
Tnfsf13b	2.42453	1.44903	1.23064	1.5405	0.518531	0.785248
Pik3ca	2.26091	1.47523	0.57436	0.750207	0.214535	0.283257
Foxj2	2.16438	0.968957	0.401862	0.314342	0.00927904	0.0308549
Gm2694	2.14013	1.21312	0.690778	0.533439	0.0231504	0.0595977
Sacm1l	2.12842	1.27619	0.589452	0.428632	0.229708	0.226711
Sgsm1	2.07032	1.07973	0.98099	0.398397	0.0434299	0.0176834
Sesn3	2.05732	1.08848	0.375982	0.468957	0.120351	0.0913175
Raet1e	2.03872	1.40725	1.83729	1.47363	0	0
1700006J14Rik	2.02952	1.34962	0.644212	0.785426	0.102337	0.0863905
Clec16a	2.02128	1.28716	0.741553	0.753156	0.0455048	0.0219007
Stam	1.96425	1.28363	0.52088	0.548729	0.105762	0.176452

## Sheet: Cluster Ⅲ
Supplementary Table 1
Expression level of maternal gene in cluster Ⅲ (FPKM)
gene	MII oocyte rep1	MII oocyte rep2	2-cell control rep1	2-cell control rep2	4-cell control rep1	4-cell control rep2
Bcl2l10	18848.4	22963.9	4196.09	3698.4	17.5285	8.00045
Btg4	13883.9	15745	8212.24	7265.49	25.4871	23.4711
E330021D16Rik	11738.3	11229.6	900.66	726.777	18.4964	2.22913
Fbxw14	8169.66	7247.19	374.298	228.927	8.42014	0.18839
Rfpl4	7792.59	8569.57	2734.6	3055.34	0	0
H1foo	6904.92	4306.48	71.1446	96.516	6.77209	0.999768
Oas1d	5001.46	4656.63	266.057	287.39	14.0252	7.00125
Ccdc69	4858	4581.98	357.723	362.863	5.35718	7.06087
Apela	4524.92	4025.74	1963.9	1888.93	13.4045	11.0325
Bpgm	4424.7	4779.01	332.149	310.004	19.4048	7.73441
Gdf9	3840.54	3295.74	143.223	127.314	5.40205	1.13196
AU022751	3294.96	2830.15	1537.68	1695.02	17.7522	9.46276
Khdc1b	3061.03	2598.64	1665.91	1642.09	30.2048	35.9252
Slbp	2822.45	1508.6	777.07	292.261	75.7771	99.8353
Oosp1	2537.22	3910.81	693.282	732.42	5.32856	3.16651
D6Ertd527e	2461.64	3407.02	209.583	213.937	1.24904	0
Mat2b	2416.58	2812.22	1016.03	1092.89	197.812	203.285
Fbxw24	2263.02	2120.32	146.218	145.977	22.641	0
Rnf114	1866.44	1469.79	229.653	222.803	63.2428	4.02565
Cpa1	1681.86	1860.54	110.031	120.974	16.271	9.52236
Anxa7	1641.78	1566.1	761.129	627.66	58.3401	25.6278
7420426K07Rik	1583.46	1760.4	642.067	910.394	0.368062	1.21871
Slc45a3	1582.81	1149.49	124.817	92.3273	3.49677	0
Oas1e	1533.43	1871.36	189.541	173.775	2.66675	0
Serpine2	1518.81	1266.2	62.8722	0.317355	0.038978	9.4375
Nlrp14	1482.33	1204.7	262.994	200.242	21.8557	0
Tcl1	1422.41	1776.35	108.201	835.523	0	0
Laptm4b	1405.56	1096.35	204.764	5.94083	0	0
Pole4	1328.58	1346.09	343.526	228.41	53.0031	76.9245
Rbm18	1190.51	486.467	182.074	88.3133	0.062347	0.030845
Fbxw18	1138.31	1033.8	33.664	0	0	0
Med30	1133.35	1621.23	589.249	457.65	8.80733	7.2464
Cdc42se2	1102.43	1041.21	839.727	64.2987	0.376644	33.47
Gm7204	1024.74	1052.92	322.916	308.284	54.9038	108.941
Rgs2	1019.76	1213.43	40.4274	33.9244	0	0.207842
Atad1	933.844	784.594	42.9515	134.567	0	9.89761
Degs1	913.502	1064.51	168.363	146.703	14.6844	3.75305
Oosp3	884.238	1111.31	266.204	275.566	0	0
Parp12	822.58	906.122	121.406	198.46	0.011925	0
Zfp57	822.557	985.514	243.572	216.899	26.0793	12.8714
Pacrgl	818.114	539.493	29.0373	0.212738	9.74392	0.276967
Gm13023	808.135	1027.37	284.177	250.435	5.69759	0.059017
Klhdc2	800.732	645.393	107.714	76.8779	21.8883	16.9975
Obox1	799.055	909.304	129.315	0	0	0
Padi6	769.659	796.74	78.0727	89.4163	22.6002	0
Pfdn4	763.794	1570.34	52.5468	73.6255	17.408	17.6029
Gm5514	750.479	598.623	312.791	336.141	9.42332	3.20575
Gm21399	725.099	747.049	283.134	254.447	41.6568	72.7289
3110001I22Rik	710.899	0	164.774	145.908	37.6849	21.4747
Tbc1d15	709.605	651.967	327.182	277.768	0	2.52832
Asf1a	703.309	752.36	113.498	71.4877	39.7238	34.4949
Cenpn	668.146	640.782	253.353	201.841	25.1325	6.04749
Paip1	650.849	667.142	350.167	49.2843	16.4592	8.40452
Npm2	636.76	891.747	350.05	341.09	12.403	8.41197
Angel2	632.141	477.405	277.03	233.046	14.447	7.77605
Prdx1	618.157	500.932	108.091	135.768	38.0469	26.4081
Rdx	608.817	562.546	42.6741	38.5283	16.7981	0
Mthfd2	588.893	222.225	0.325028	244.723	0.371036	5.28844
Glrx	587.097	569.948	88.9209	92.5183	2.2321	0.097594
Tes3-ps	583.57	673.178	202.65	206.716	17.0006	15.6858
Cry1	583.307	457.003	204.117	147.246	60.99	75.5741
Gm8396	563.803	494.716	51.4218	60.8562	12.629	10.7914
Ggct	543.199	776.688	212.053	117.011	1.55919	1.62427
Psip1	532.099	481.831	122.296	10.8847	13.1499	0.805861
Usp34	531.247	722.474	351.915	444.911	132.675	184.56
Kpna7	523.216	510.913	252.253	124.215	0	0
Tsc22d1	519.865	285.979	52.0147	58.2388	1.4401	3.11614
Crabp2	516.301	584.965	21.029	24.7138	0.062405	0.039497
Cenph	511.655	512.711	112.224	108.417	10.5324	8.2336
Nuf2	510.45	290.375	159.496	104.52	0	0.119661
Surf4	483.492	208.018	122.998	111.82	17.6088	17.1673
Stard3nl	481.322	529.553	94.5064	92.7411	10.2346	0.569797
Trim13	480.965	442.131	238.453	264.7	35.1617	24.0585
Rnf185	480.195	472.475	13.6622	183.037	36.9979	18.0538
Rraga	468.252	381.795	43.4645	32.769	3.60425	2.50473
Ctbp2	464.944	370.246	45.2614	53.3003	0.050665	0.640369
Morf4l2	458.213	418.926	204.933	136.172	0	0.037847
Ppp3r1	454.891	428.62	219.288	187.305	7.54754	5.25091
Chek1	454.044	224.547	155.973	146.601	10.2846	8.81079
Stbd1	444.072	384.829	6.8018	5.2716	1.19976	0
Atg5	442.761	467.67	122.073	170.604	28.8958	0
Auh	441.708	560.816	40.4234	48.267	0	3.94189
Dtx2	429.27	145.824	0.105319	174.954	0	0
C87499	423.154	300.547	35.0751	14.4132	0	0
Snw1	420.51	486.892	69.311	72.9718	54.7004	25.7508
Neil3	415.401	361.16	35.0872	56.8973	0.018158	0
Ninj1	413.207	403.895	89.249	145.158	5.2524	0
Mphosph8	408.249	487.922	18.5984	25.1225	3.73305	3.87673
Ahsa1	399.255	680.351	267.414	316.894	32.8465	36.061
Smagp	398.202	482.268	21.4446	40.957	0.891211	0
Lrrc17	395.405	198.326	18.4773	18.6321	0	0
Gtf2b	377.612	376.819	85.5786	36.4919	16.3568	9.6175
Ccdc186	372.207	388.136	137.673	172.17	0.120945	0.122591
Pacsin2	368.672	299.764	91.3451	52.5595	8.02042	4.21439
Insig1	364.494	252.826	0.132779	54.3739	3.35867	0.058139
Rhpn2	362.311	255.232	122.636	180.956	0.098576	0.089395
Meis2	360.126	359.979	87.7333	88.7792	0.903806	0.547163
Creb3l4	359.193	322.102	134.235	151.474	0	0
Obox7	358.459	434.355	32.6706	27.4281	0	0
Gm7019	350.095	286.481	139.775	104.387	2.97595	0.367381
Fbxw19	344.395	160.9	5.24973	19.4233	0	0.02381
Pias1	343.814	301.986	102.613	110.448	0	0
Siah2	343.473	223.249	42.1524	56.2556	25.8755	18.5772
Gm2147	342.985	318.802	140.142	157.729	18.5331	13.1735
Ldhb	340.232	271.899	141.988	141.618	0	0
Rnf34	334.035	176.912	82.0828	69.3914	12.0845	14.4168
Amfr	327.704	281.92	0	6.31865	0	0
Vta1	327.208	280.149	63.52	57.9391	0.988738	3.15456
Myo5b	324.387	466.498	12.7699	0.230872	0	0
Btbd10	323.421	264.17	67.5318	55.2368	9.6814	0.038162
Nlrp9a	318.418	273.231	163.419	120.218	0	0
Ssb	316.441	345.799	43.7711	61.7978	33.363	0
1110004E09Rik	314.425	312.476	66.9719	73.789	42.6656	3.35354
Zfp957	314.117	283.752	16.1854	15.6822	0.145823	0.381611
Nlrp4b	308.321	135.333	35.4972	21.4797	0.249244	0
Pex13	308.256	219.937	103.201	75.6782	2.63691	0
Pvrl3	304.783	380.462	33.0932	27.0465	0.035684	5.93332
Sypl	304.068	274.437	36.817	15.9259	16.8363	10.2526
Baiap2l1	297.937	260.294	67.4096	0	0	0
A430033K04Rik	296.359	287.871	51.7082	43.2526	0	0
Tmem109	296.326	313.125	19.5918	23.7499	1.29632	0.521031
Fdx1	293.142	383.527	73.6439	77.452	22.6107	4.5701
Rab11a	289.432	272.547	53.0424	0.307618	24.6823	16.5728
D6Ertd474e	286.787	478.189	245.576	192.711	3.93504	1.48078
Fam188a	286.142	270.469	114.624	79.4576	11.29	0.520752
Gm2042	284.983	371.926	152.815	193.67	0	0
Copb1	277.847	281.283	18.6406	13.097	6.47236	0
Nfkbia	277.242	360.837	22.3501	0	0	0
Nexn	276.983	133.11	26.2625	0.926883	7.51781	4.51866
Aldh9a1	275.062	211.048	122.42	106.672	15.7436	8.48988
Slc25a31	270.565	255.272	23.3386	22.8462	7.45689	5.41203
Dpy30	269.154	482.273	11.0571	14.3971	38.0203	0
Dcp1a	267.387	254.288	47.6782	26.7214	0	0
2810474O19Rik	264.903	201.257	82.3242	77.5128	21.2435	30.6
Fbxo43	259.236	201.789	55.7616	47.8551	0	1.67367
Prc1	257.178	48.8692	7.98949	0.909713	1.46076	1.39839
Psmd9	257.177	260.1	71.0125	63.2311	21.5451	18.6681
Lrp1b	255.54	303.953	71.5902	73.786	0	0
Eif4e3	253.56	632.742	61.5681	61.2664	0	0
Ooep	253.499	176.663	68.5919	69.4928	0.693333	0.185976
Cnn3	252.366	99.9636	97.0179	0.293321	30.5387	0.620841
Haus4	248.891	222.082	50.2649	45.9105	10.0112	0
Arfip1	248.017	236.433	76.483	75.5317	1.14609	0
Pak1ip1	242.177	368.511	55.6503	48.2308	0.849579	1.17436
Kbtbd7	238.316	161.292	53.862	60.1383	2.58913	1.50176
Gm8930	236.534	273.478	19.2241	22.9261	13.588	8.974
Hsf2bp	236.268	285.707	86.3843	65.8643	3.44874	2.06497
Mmadhc	233.031	286.188	89.8676	53.1322	7.46473	5.47749
Arl6	232.027	245.68	84.3275	80.6844	0	0
Dusp1	230.351	208.547	24.2992	0	2.46605	0.340002
Zp3	230.184	181.554	19.3827	0	0	0
Rragc	228.889	14.5574	14.9653	0.412272	0.3605	0.257583
Ibtk	227.424	101.784	105.96	67.646	20.7151	0.088891
Raf1	226.882	313.054	70.4605	56.8279	29.0564	35.0811
Atl2	224.519	181.501	51.7217	53.7018	0	0.226971
Mesp2	221.694	71.7638	74.3299	83.1803	1.84855	2.75242
0610007P14Rik	219.774	229.38	0.087146	17.6104	4.56618	0.123207
Ckap2	217.298	198.027	10.7636	36.8034	0	0
Golga5	217.076	108.297	57.7643	30.5117	4.70568	6.35483
Oas1h	215.348	238.341	75.4392	84.4411	1.27428	0
Mfap2	215.153	236.217	73.3797	0	0	0
Gm13502	214.893	236.565	139.367	120.209	33.9008	13.4006
Taf3	211.892	221.647	0	84.1603	0	0
Ubac2	209.889	174.008	33.6575	28.5924	13.0057	11.8664
Erich5	208.268	229.993	27.9171	31.614	0	0
Usp2	208.184	426.226	48.1945	44.6757	0.256809	0
Blcap	206.61	176.107	24.3857	19.666	10.6891	4.82893
Gm5864	205.821	220.518	84.6325	75.1341	25.0141	7.84338
Ica1	205.747	184.366	83.4107	82.5871	0	0
Lrrfip1	202.313	121.19	47.733	27.3144	0	0.724084
Nat14	200.371	240.25	15.0208	0.068898	0	0
Tdrp	200.251	122.092	29.9466	18.5268	6.2306	2.07197
Chmp5	198.862	195.118	119.281	94.1581	43.3333	44.5872
Arf1	194.797	177.119	108.507	106.374	38.1772	44.8682
Epn2	191.8	67.7368	34.1577	28.5214	13.0309	1.33534
Ccdc90b	189.802	203.057	81.3191	75.3633	7.41202	1.09338
Zbed3	187.539	90.1847	38.3666	31.5411	0	0
Fbxw16	184.816	157.433	17.937	13.4661	0	0
Ccdc14	182.841	169.335	35.7874	26.2398	0	0
Nlrp9b	182.347	183.703	80.4008	60.3009	0	0
Tmcc3	181.764	160.411	19.8132	2.59832	1.1725	1.20369
Ptprr	181.298	130.83	63.7274	49.1334	0	0
Skap2	180.329	170.739	65.8509	72.1383	4.52894	3.59796
Sub1	175.291	191.498	37.985	49.5872	8.69409	8.67504
Usp16	175.258	205.977	135.726	159.75	145.313	80.5535
Fam104a	172.922	210.522	50.3455	46.0172	16.8023	19.9977
Slc39a6	172.023	281.703	83.1516	70.9172	6.1446	7.41907
Klhl9	170.23	150.721	31.0755	36.6437	5.2063	4.5703
Alkbh5	168.409	173.986	36.9392	80.1363	12.0777	28.3505
Gm9517	168.292	161.242	59.7386	66.2055	17.2523	17.089
Smc4	165.565	197.85	0.558882	0.850354	0.620605	0.339928
Rspo2	164.445	172.649	38.0956	38.9483	0.823493	0
Hif1a	163.321	174.354	43.9954	35.8532	1.36062	0.229523
Rpa3	160.655	213.2	74.2641	57.135	0	0
Psrc1	159.858	113.898	49.4609	31.4209	8.78957	0.351768
Ctage5	159.488	326.035	0.226224	9.85427	1.52178	0.288378
Lsm14a	157.558	0.219635	0.514627	0.228438	0.09093	0.599084
Cep70	157.394	101.492	27.9992	66.3366	3.99134	0.237808
Tada1	156.051	166.695	41.743	44.3853	10.7178	2.33744
AA619741	155.935	203.77	66.3062	82.7146	0.626567	0.840804
Sc5d	155.69	136.526	16.593	2.13404	2.41838	0
Cetn3	155.232	209.421	74.7997	89.3632	30.5432	11.0072
Nlrp4a	154.027	122.87	58.7197	47.3697	0	0
Oog4	153.991	132.028	72.1675	52.7614	0	0
Gm6768	152.969	171.101	54.019	47.1424	7.85047	6.28143
Farsb	152.919	164.599	49.4972	45.1526	0.160663	0.157024
Asf1b	152.8	63.9262	22.096	1.31458	2.14275	9.12017
Gm12942	152.768	181.435	40.475	36.1655	0	0
Hsp90b1	152.479	185.158	57.1839	52.7669	0.532449	27.293
Cers6	151.893	160.937	34.0802	23.0469	0.386054	0.696166
Unc5c	151.393	201.511	17.1761	27.5078	0.33201	0.464846
Sfmbt1	151.217	103.806	30.812	10.6153	0.251285	0.202839
Nit2	148.92	154.257	23.5988	24.3213	0	0
Cmas	148.752	98.4818	12.6055	14.253	5.79385	5.93621
Cnot6l	145.09	51.9614	11.0446	14.2561	0.042628	0.29471
Unc50	143.902	143.436	37.4277	44.6838	1.64677	6.57958
Usp28	142.86	0	44.3016	0	0	0
Fbxw22	142.838	59.2717	8.25648	20.1554	0	0
Nsf	142.266	49.1628	16.3124	37.0363	4.07916	3.98412
Dguok	140.488	141.027	8.13603	14.1752	0.843252	0.185728
Dhrs1	140.295	143.096	57.0462	58.6945	0.205099	0.310224
Calm1	139.706	163.3	82.0623	85.1628	5.21862	5.49985
Eif4enif1	139.494	130.183	35.0143	46.102	1.44543	2.4633
Bdkrb1	139.242	95.8824	5.1709	3.61801	1.22923	2.63241
Gtf2a2	138.097	234.001	78.9177	56.8664	10.2433	12.8317
Tcaim	136.847	98.0238	32.2782	30.1466	0	0
Gm17936	136.816	117.499	57.0576	39.3358	0.851211	1.08761
Fbxw20	136.341	124.796	16.0107	0.552258	0	0
Zfp813-ps	136.19	114.254	78.5662	56.7873	0.488504	0.024835
Mapre1	134.038	119.146	58.1752	54.1454	10.4172	8.59939
Gm15754	129.967	152.334	38.2817	47.8454	1.07386	0
Hmgb1-ps4	129.849	126.251	65.3222	33.8218	1.52123	1.53075
Epsti1	129.724	131.38	6.86325	31.3334	0	0
Nae1	129.41	305.387	44.0219	33.7719	0.086492	0.088634
Mitd1	128.236	155.107	19.7158	13.6765	7.75534	0.143146
Tle6	124.376	111.245	0.672471	0.804829	0.642321	0.509912
Ccdc47	124.104	116.611	21.8775	25.8832	14.1427	6.52527
Gm36307	123.898	156.596	32.6426	26.7876	0	0
Usp9x	121.39	133.4	44.7754	59.5469	0.202543	0.532971
Gm7145	121.23	107.688	35.5858	63.1292	0	0
Mfap3	121.066	123.074	12.867	15.8176	10.1089	1.72293
R3hdm4	120.567	114.646	47.2916	44.9131	0	0
Tubb3	119.097	129.533	52.9066	46.9034	0.779868	0
Rasa2	118.992	55.9626	47.7162	56.4039	0.07205	0.280632
Suv39h2	118.967	122.185	28.4	0	0	1.13835
Mif4gd	117.196	105.777	27.6927	22.0191	16.9242	6.28876
Fam155a	117.091	83.2998	16.105	13.7864	0	0
Spats2	116.656	137.754	64.5021	54.8375	0	0
1700066M21Rik	116.519	86.0195	24.3779	14.8327	4.7379	0.274683
Gm15773	115.832	156.106	20.4605	19.312	1.81934	1.54989
Zcchc8	115.736	103.077	27.593	12.3537	7.4329	1.29485
Ccdc84	114.914	103.596	30.9446	38.7214	2.63601	1.33837
Fam199x	114.566	118.373	36.4965	40.9498	0	0
Gm11827	113.277	32.8043	7.5443	107.639	0	0
Socs1	111.822	126.985	45.2898	0	0	2.33162
Slain1	111.815	87.4267	31.7655	30.1372	0	0
Mdh1	111.697	104.645	11.4649	23.2621	2.45945	1.47934
Gm5900	110.662	127.505	16.3135	13.9078	4.84875	5.06408
Cdc37l1	109.451	91.1204	31.994	48.3478	0	0
Gm5578	108.821	80.1474	57.1754	40.6428	11.9188	5.71995
Dcaf8	106.405	67.6444	41.5706	54.962	0.312447	22.0386
Pigf	105.398	122.924	24.7429	10.2514	0	0
Natd1	105.355	103.213	52.8428	49.0283	0	14.1757
AU016765	105.244	67.3762	12.7848	44.9069	0.323523	0
Zcchc3	104.803	91.67	11.1621	12.1112	4.21036	2.15314
Rrm2b	104.706	115.875	63.1682	61.8613	0	0
Gm20052	103.409	247.164	10.2107	9.3886	0	0
1190002N15Rik	103.2	108.638	33.7164	28.0642	0	1.08011
Fam107b	102.893	80.7224	56.0259	52.1038	0	1.12735
Tmem42	102.376	122.98	5.42363	4.76618	0.902109	2.44833
Gnb4	102.371	118.909	16.2211	14.9651	1.90754	0.128646
Pdlim1	101.834	62.0299	39.7375	39.5455	6.75295	10.481
Cox10	101.633	167.93	11.1321	11.7134	6.2892	7.87466
Stard7	101.272	80.7172	29.9148	25.5268	4.79619	1.79
Senp1	99.9936	104.512	26.1438	26.8027	0.682264	5.82279
BC023829	99.7758	70.8482	30.2614	28.2931	9.60762	4.39214
Hist1h2aa	99.0075	82.3853	9.5848	5.65281	0	0.033657
Gm16144	98.3982	87.9351	16.1561	17.3981	0	0
Cirbp	98.1366	116.272	35.2309	37.5534	0.390034	11.1372
Wwc2	97.8294	39.4955	0	0	0	0
Secisbp2l	97.7448	96.6211	21.8065	20.012	2.33341	1.84387
Diras2	97.7238	82.6482	8.51419	3.85553	0	0
Fh1	97.2307	76.7561	24.1633	17.6667	0.082102	2.25147
Lysmd4	96.9452	87.9578	18.6977	9.4901	3.84503	0
Mospd1	96.8142	100.899	55.2184	60.2473	9.4523	6.99934
Wdr20	96.5654	173.465	22.5011	23.8664	8.19863	2.34158
Afap1l2	95.184	0.046954	11.8187	0	0	0
Cnpy4	94.2002	135.761	41.7766	38.92	11.8527	13.8345
Stradb	93.822	73.4717	40.4392	35.1521	0	0.102518
Armc10	93.5979	79.0821	34.1286	27.6	8.50079	1.6228
Rhbdf2	93.3118	68.8025	13.9495	12.6641	0	1.83518
Nus1	92.4817	98.5285	17.4018	21.5599	5.09615	8.9676
Mastl	92.077	67.3009	40.3737	50.7971	14.9248	0
Zfp735	91.9753	66.8784	23.1548	0	0	0
Fam172a	90.9879	103.115	44.5072	33.7724	1.3555	0.885189
Chmp2b	89.7302	78.2893	41.2083	29.5891	0	0
Cenpf	89.654	116.62	0.80757	17.4298	0.26604	4.57571
Ctnnal1	86.1954	105.991	10.0402	85.2559	9.18513	2.82029
Rassf5	85.4961	85.7426	16.7464	9.5053	0	0
Cldn25-ps	85.4896	77.6439	24.6245	24.4632	0	0.097972
Cdc34b	85.2835	165.282	21.865	36.6176	0.991993	0.069413
Cep55	83.9759	48.5739	31.3003	58.8732	0	0
Gm37784	83.2557	62.3406	14.6584	11.2688	1.5925	1.18427
Pdp1	82.6742	39.1264	25.9591	18.8575	0	0.898303
Slmo2	81.0286	78.7317	8.38842	14.1413	0	0.19003
Cdkn2aipnl	80.3481	98.0918	28.7413	27.3564	12.5121	2.66924
Cdk2ap2	79.7283	118.748	48.6136	61.2643	0.505488	0.830748
Inip	79.7051	64.5804	12.0123	17.011	1.71658	0.857508
Deptor	79.4206	105.728	35.8817	0	4.73899	3.55716
Snapc1	78.5746	95.4149	27.2848	13.9633	9.18895	15.4153
Sertad3	78.3823	55.4574	16.3613	29.3761	0	0
Grina	78.0784	82.0076	39.2874	45.0485	0	0
Odf2	77.6721	36.5843	0.095666	19.3212	0.08767	0.131587
Gm15476	77.499	59.9529	27.3265	42.0199	0	1.09605
Lrrc8b	77.4253	59.5645	0	31.2049	0	0
Uba3	77.3424	0.225699	0.039385	0.057487	10.1033	0.202119
Gm12079	76.8112	121.47	47.5589	37.8915	1.52202	1.48217
Helq	75.6656	67.0061	2.11144	3.26621	0.440343	0.466012
Pxt1	75.0449	89.0205	16.0032	6.00059	0	0.318449
Cdc42bpa	75.0276	79.6956	19.4402	35.7798	0.130566	0.571372
Mark2	73.8692	42.7193	46.3198	1.88302	4.1688	12.0622
Strbp	73.5267	24.8527	7.87289	14.4765	0	0
Ehf	71.3993	56.0455	41.1817	2.63014	2.60616	0.212934
Mbtd1	70.8586	46.6804	11.1229	11.3506	4.33855	4.52086
S100a14	70.5258	70.2547	14.5489	28.1915	0	0
Cenpu	70.4382	59.9436	24.0041	3.90245	6.45979	0.094101
Fam72a	70.4256	77.8165	20.9908	30.5128	2.73882	2.11463
Fam46c	70.1	38.8898	24.9372	24.8678	0.309737	0
Golgb1	69.9279	71.9627	15.9826	20.0673	3.53994	7.04365
Nceh1	69.9139	28.1648	6.81074	7.16587	0	0
Efcab14	69.8729	74.6085	47.6778	0.893688	0.427301	0.141923
Lrrfip2	69.7675	91.7287	26.3019	26.9649	16.6216	10.7972
Fip1l1	69.436	73.0318	0.253521	4.94621	0.231014	1.25341
Zfp664	69.0171	72.6338	13.8062	0.420909	3.88349	7.26777
Adh5	68.8346	107.795	4.09975	11.6562	1.04768	0.325403
Tgds	68.5336	63.285	49.7302	0	0	0
Pdzd2	67.8146	51.7199	10.2053	12.7106	0.103823	0.044306
Uchl4	67.2082	75.2219	23.1331	20.5535	6.54198	3.75156
Trmt11	67.039	0	0	0	4.26832	0
Yipf6	66.5972	75.0822	29.9632	28.3748	5.63327	1.54084
Ehd4	65.4647	77.2529	15.9323	10.1247	4.21723	3.78338
Gm6195	65.2745	80.3796	31.7368	25.3718	0	0.781014
Tmem108	64.9918	49.7583	23.4287	33.5476	0.019334	0
Dcp2	64.8857	101.593	43.9511	51.7203	0.626145	1.44149
Ccdc34	64.7749	73.2704	16.7389	20.4331	0.852864	0.055595
Prmt2	64.5433	14.5424	35.925	24.0408	0.249497	0
Lrrc8d	64.1391	44.4929	10.7845	10.957	0.10794	0.074345
Sh3yl1	63.6697	40.6363	12.7215	12.0665	0	0
Sdha	63.2617	78.2646	19.8383	37.7529	6.57694	5.28494
Fam117b	63.1209	69.665	9.30203	21.0938	6.9886	8.79122
Stau2	63.0107	54.5142	19.657	1.09335	0	0
6330562C20Rik	61.9063	100.374	1.38399	3.60816	0.446375	0.790027
Olfr1349	61.3442	28.5382	3.80231	1.90962	0	1.30572
Ddx59	60.87	52.0546	28.1708	26.2138	5.7557	2.57542
Lsm14b	60.3681	36.8137	5.18138	6.04675	1.17878	0.141261
Rab18	59.7257	32.1492	43.0559	40.6527	0	0
Zfp942	59.6507	51.1585	28.8065	0.02881	12.5287	0.570515
Ing3	59.6158	50.3256	0.837458	29.2252	0.038363	0
Ptbp2	59.237	11.3573	5.37688	10.8958	0.158022	0.002992
Ccser1	59.1154	70.8886	16.8652	25.0036	0	0
Nkd1	58.6951	50.0138	14.5774	18.2891	0	0
Ccdc92	58.2671	46.7576	27.4346	19.7072	7.98264	1.74194
Gm8451	58.0942	34.5045	19.4429	9.89293	0.978599	0.658687
Acbd3	58.0757	21.8065	0.091628	12.9887	0.026328	0.053102
Cd164l2	57.7899	62.7929	16.6177	24.8238	2.61025	2.79168
Mapk8	57.6801	109.147	29.7798	26.0879	0	2.4868
N4bp1	57.466	36.0172	0	10.7214	5.26713	0
Arxes2	57.3408	57.4228	6.44825	4.33088	1.51925	0
Gja4	57.2857	40.6821	11.3742	14.8046	0	0
Csf1	57.213	36.4136	11.0227	8.42043	0	0
Slc9b1	56.6271	92.5628	16.8542	0.625623	0.356528	0.669038
Hibadh	56.0827	90.6757	23.3243	16.3956	0.243859	0.296437
Trafd1	55.9751	18.7725	7.24773	29.1774	0.456248	0.179183
Tmem74	55.7554	42.8383	12.4689	15.9289	0	0
Zfp873	55.2345	53.2256	4.96295	4.49015	0.716404	2.25683
Gm4981	54.2275	45.3507	6.29196	6.12848	0	0
Bet1	54.0296	64.4064	1.53485	22.4569	3.81011	1.45389
Cdc26	53.826	83.2945	7.14813	9.55501	7.3048	0.01163
Taz	53.7227	44.0342	0.418883	2.18215	0.26493	0.432889
Bcar3	53.7184	57.3314	21.0596	18.4227	0.130987	0.045561
Exoc1	52.2079	51.5701	15.4981	13.2794	3.63658	1.56794
Ppp1r3d	52.1355	50.505	0.525371	3.4166	0.09075	1.60673
Cd160	52.0232	39.9723	3.87565	6.71762	0	0
Map1b	51.5446	40.5216	16.8484	12.2305	0	0
Fam110c	49.9723	40.9072	14.2531	13.2525	0	0
Gm25745	49.7553	63.8783	10.6001	12.3833	5.22966	4.29379
Gm29999	48.9064	51.5826	11.0803	11.3628	0.14065	0.128689
Oog2	48.6653	28.6851	9.02706	78.0714	0	0
Cmtr2	48.5288	44.94	16.0428	17.5551	0	0
Usp21	47.8967	54.3311	39.7515	9.49292	4.7996	0.368745
Wdr47	47.1955	5.83629	3.67937	11.8023	0.898085	0.553435
Trav7-6	46.9257	62.5573	14.9942	20.6807	0.444505	0.120153
Rnf219	46.638	35.6154	0	0	0	0
Bmpr1b	46.0467	22.3894	0	0	0	0
Gm16551	45.5121	43.0191	23.7644	23.078	0	1.68487
Cmc4	45.4767	63.4076	12.272	16.592	1.02902	1.93765
Sspn	45.3707	44.4488	22.4847	29.3534	0	0
Fbxo34	45.3505	32.0097	6.22987	8.30736	0	0
Tpmt	45.1207	0	8.4641	0	0.871535	0
Dap3	44.5609	38.6633	10.4458	11.3766	0.590292	0.091098
Fam84b	43.9353	47.3233	18.6084	19.195	0.426976	1.4422
Il23a	43.7675	40.6125	3.50066	0.702167	0	0
Tmem175	42.829	49.5526	17.1236	17.3313	4.06403	1.38519
Gm9923	42.6959	34.4751	9.12203	8.4175	1.78859	1.25673
Fbxw27	42.6281	45.2672	21.1581	20.512	0	0
Gpr149	42.5889	40.1875	23.3027	21.0711	0	0
Gm14388	42.5672	45.9168	3.78746	3.94325	2.21429	0.548473
9130409I23Rik	42.567	42.2215	0	0	0	0
Slc25a39	42.4836	22.0206	7.79773	0	0.089237	0.077436
Gm44126	42.4169	41.9525	20.3272	16.8135	0.466879	2.15485
1500011B03Rik	42.2713	33.6982	9.28738	6.49092	1.25608	1.20687
Rln3	41.6132	51.9096	3.36537	6.2738	0	1.03223
Anapc10	41.556	52.6994	32.8526	22.5135	4.18901	7.03985
Tdp1	41.4946	33.3302	8.32087	1.1631	0.099196	0
Birc3	41.451	2.71273	6.86156	4.78557	0.031285	2.97566
Slc25a15	40.7518	25.7942	0	0	2.49606	0
Mad2l1	40.5725	38.4291	15.6084	32.9816	3.96268	4.62186
Slc15a5	40.2749	8.38393	3.83047	4.71202	0	0
Gm14845	39.7746	41.8734	10.8508	11.5809	6.86704	4.94689
Nlrp5	39.6851	32.3574	8.83207	16.7411	0.077104	0.174568
Gm14635	39.5825	39.6055	13.8059	13.7242	0	0
Popdc2	39.5043	36.5639	9.09419	7.61113	0	0
Rasl11b	39.0421	33.7197	4.21745	3.26289	0.368627	0.314554
Tob2	38.9638	52.5553	14.2527	4.2115	2.43821	2.67675
Glod4	38.9156	47.0804	7.7377	11.0428	9.28714	0.064119
Golm1	38.7712	34.8623	5.6467	0	0	0
Rdh14	38.7247	33.5012	2.6466	3.4271	0	0.358232
Gid8	38.692	36.1505	12.1622	13.4707	1.05143	7.43023
Nhlrc2	38.6886	51.334	11.072	9.45772	3.13536	0.800359
Zc3h11a	38.4962	59.5952	12.0378	1.85281	0.387256	1.01741
Pde3a	38.4515	34.3379	3.27156	3.71307	0	0
Klhl13	38.1658	26.7353	23.7986	22.1226	0	0
Tmem14a	37.9453	38.8626	18.1616	12.8269	0	0
Rgs17	37.5641	45.6482	8.97112	18.023	0	0
Ticrr	37.4337	63.2039	23.7508	17.6526	16.4813	5.0435
Igkv13-87	37.4242	53.2832	0.094906	15.8403	0	0
Smad4	37.1085	45.3408	7.41085	11.9842	0	0
Zc4h2	36.7332	33.9022	17.4668	9.24147	0	0
Pigp	36.3136	59.4417	5.49381	7.32492	0	0
Insm1	36.2545	43.4242	3.48413	4.59964	0	0
Gm12670	36.0908	52.6515	7.76914	13.3612	0	0
Asz1	36.0782	34.3421	0.105887	0.070892	0.147299	0.060398
Gm9451	36.0112	39.3893	5.13303	13.1908	0	0.290764
AW146154	35.7133	23.5224	0.580393	0.000196	0.000174	0
Fam46b	35.5485	26.0835	15.6553	0	0	0
Trim32	35.2323	23.1087	7.36444	10.953	0	0
Arpc1b	35.0532	27.642	3.96761	0.42004	0.25874	0.088506
Sohlh2	34.9033	19.5318	6.40482	3.12289	0	0
Ccdc28a	34.8144	51.1171	9.11293	11.0141	0	0
Cfap36	34.727	63.3351	23.4883	14.9379	3.61913	0.099459
Piga	34.6202	30.0598	16.3672	14.8536	0	0
Gm19680	34.3648	28.5516	4.25328	3.77371	0.488772	0
Pdzk1	34.1802	4.77313	2.88045	0	0	0
Rnf170-ps	34.1801	31.4506	13.7502	15.0715	1.33053	0.577779
Arhgef39	34.0009	78.9813	11.1556	44.4984	0.093649	0.107582
Eefsec	33.5108	39.7598	12.9781	7.87504	0.457941	0
Rbm26	32.7355	18.5536	4.44525	7.9388	2.17873	2.33519
Lig4	32.6731	26.8449	8.94412	11.0023	0.701009	0
Sh3bp2	32.6453	33.5595	9.15685	6.34921	0.164784	0
Lurap1l	32.5346	33.4633	6.79832	3.66347	0	0
Zfp60	32.4221	63.9815	3.0561	2.21484	0	0
Fam161a	31.9307	28.2345	14.0914	17.1252	3.43817	0.954442
Phactr3	31.7027	16.9087	4.40832	5.37725	0.023194	0
Foxo1	31.6165	32.6845	6.78378	6.41166	0	0.535735
Zfp560	31.5608	48.8179	10.6332	18.3107	0	0
Gm8529	31.3254	20.0784	13.0899	5.48763	0.40763	0
Tspan13	31.3207	15.525	10.3947	0	4.50188	0
Nfxl1	31.3199	48.7	1.23079	1.5506	0.125363	0.179163
Reep5	31.2532	29.9647	4.38877	0	0	0
Nde1	31.1949	33.7105	12.7282	12.4489	0	0
Gm9174	30.191	47.6473	3.78468	7.85977	3.71147	1.65878
Rundc3b	29.9417	23.2303	6.76524	6.33073	1.2791	0
Phf14	29.6754	60.7001	8.03182	12.7634	2.29922	0.836852
Trim36	29.6582	31.7978	6.35609	4.57578	0	0
Qser1	29.6115	34.3005	3.40773	0	0	0
Srgn	29.4199	33.9407	1.99456	32.4459	0.10596	0.63833
Bscl2	29.3758	54.6807	2.48148	21.5589	0	0
Ampd3	29.3371	0.635324	2.95381	1.0178	0	0
Hmg20a	29.23	53.3513	34.3755	0	0	0
Gm19587	28.8085	14.7371	17.309	15.5473	0.193388	3.71533
Pot1a	28.6133	17.3985	16.3425	14.2604	0.287535	0.247778
Ccng2	28.5604	16.4437	14.0516	0	0.182997	0.955921
Acadsb	28.5105	21.8945	9.72692	7.45545	0.333201	1.9344
Apbb1	28.1134	13.1269	11.6402	10.1835	1.03925	0.467161
Rsu1	27.9914	56.3766	0.687488	9.36043	1.28956	0
Lrrtm2	27.9895	21.5174	4.06383	5.09609	0	0
Rcan3	27.958	35.9928	13.7446	9.50145	2.15695	3.66172
1700010I14Rik	27.9331	0	2.34926	0	0	0
Macf1	27.6659	23.5159	3.88968	7.05443	0.467579	0.232449
Fbxo3	27.5821	18.7315	3.49103	0	0	0
Tmem107	27.4432	31.613	2.43171	5.31472	0.194316	0.419121
Macrod2	27.2864	64.452	5.98447	3.98844	0	0
Gm13597	27.1531	30.9052	9.51243	12.0832	1.79794	1.33327
Gckr	27.102	35.3325	14.3656	26.5965	1.03269	0.346565
BC048403	27.0844	14.0124	2.42893	4.05067	0	0
Nlrp2	27.0693	37.107	6.66852	0	0	0
B3gnt2	26.5243	44.5082	10.8635	0	0	0.653926
Zfp120	26.2473	11.6799	7.64422	2.18091	1.70358	0
Arhgap20	26.1733	26.0284	3.29051	9.73041	0.795093	0.012807
Umad1	25.85	25.1135	9.89924	22.6365	0	0
Tulp3	25.6783	0.254904	2.53645	1.51571	0.780251	0.177967
Tirap	25.5881	16.4587	2.28637	7.92812	0	0.549072
Lrrtm3	25.5374	23.9696	10.6003	7.62366	0	0
Sirt4	25.3205	42.9468	11.3879	17.3658	3.07188	1.25611
Tmem47	25.1593	20.4594	1.60409	1.17166	0	0.393799
Dpy19l1	25.0519	31.8943	17.2447	1.80108	0	0
Herc2	25.0214	27.2278	6.79537	8.47406	1.15198	1.60362
Bdh1	24.9859	40.8369	11.0542	9.64341	2.68158	2.35234
Ebpl	24.5951	31.9106	9.0205	9.41903	0	0
Unc13b	24.4596	18.966	4.34281	3.35407	0.283109	0.039548
Snx7	24.1513	10.8508	2.49383	5.74408	0	0
N4bp2	24.0923	21.5217	7.89849	8.16115	0.178259	0.163066
Dhx36	23.9194	27.9447	13.3199	15.0902	7.64127	10.3225
Ttll11	23.8238	39.6379	0	22.3251	0	0
Tpgs2	23.3731	24.987	4.42347	6.4812	0	0
Nr2e3	23.3567	42.6658	8.93636	10.2056	0	0
Ninj2	22.9012	15.8249	12.3824	0	0	0
Tiam1	22.7341	24.8713	7.48742	10.1934	0.715571	0.117515
Srek1ip1	22.6834	35.9121	3.80747	10.2185	0.04904	0
Nap1l3	22.5778	14.7474	2.91146	3.73107	0	0.011727
Tspan9	22.492	22.3225	5.43918	4.13453	0.54134	1.50153
Vps29	22.4914	51.619	24.062	12.002	0.003663	0.003875
B930036N10Rik	22.2979	33.5265	13.3226	14.7756	0.011119	0.536004
A930035D04Rik	22.0235	39.7741	13.1954	9.01068	0.173485	0.545453
Tada3	21.7396	29.8982	10.4068	14.8199	0.281037	0.184285
Chga	21.5077	22.0322	6.30074	11.9205	0	0
Phf20	21.419	18.342	3.75602	3.74329	0.036069	0.063358
Rala	21.3983	20.8415	0	14.0174	0	2.10901
B3gnt4	21.3745	32.3969	2.33041	0.850289	0.412254	0.220582
Gm28883	21.326	19.6957	9.83797	12.4654	1.38914	0.956785
Atad5	21.0695	20.2321	9.45477	11.2447	3.33913	7.99622
Tspyl4	20.5788	18.1659	10.0705	7.80513	0.092624	0.310215
Phyhipl	20.1954	4.91088	9.62059	0.161191	3.42328	0.022655
Lrrc8e	20.1591	0.06469	4.54891	0.040225	0	0
Lrrc49	20.1369	8.82319	9.41415	7.6702	0.056633	0
Sumf1	20.0223	21.285	8.03193	0.193773	0.077337	0.221669
Ercc5	19.8674	12.9958	5.89078	12.1525	1.87981	2.3463
Themis3	19.6987	24.0935	14.6926	9.05344	0	0
Fam84a	19.5912	14.7222	5.03989	6.68794	0	0
Poli	19.5784	19.2826	9.53244	3.08579	0	0
Gm38400	19.4847	17.1593	2.57626	3.50122	0	0
Bin3	19.3706	27.2513	7.45012	14.3508	5.0444	0
Ubqln2	19.362	15.3557	0.547215	3.4939	0.698377	0.448234
Tex19.2	19.3067	0	6.0713	0	0	0
Ccdc73	19.2337	21.405	3.15473	2.54273	0	0
Abhd6	18.9636	20.8012	0	0	0	0
Fnip1	18.9629	22.5322	5.61811	7.72696	2.71502	0
Camkmt	18.8763	34.6106	11.6441	0	0	0
Ralbp1	18.7314	18.5704	7.61922	9.67962	0.351199	0.455166
Atf7ip	18.6767	20.2395	13.0814	9.66062	5.47763	0.03322
Zbtb8b	18.5034	6.79881	2.69336	5.15861	0	0
Pcm1	18.4569	22.1221	5.00669	6.02072	0	1.08765
Serpinb3a	18.3382	6.67075	1.96973	1.14589	0	0
Il17f	18.3311	85.357	4.10489	2.79719	0.110651	2.02536
Nrn1l	18.0727	15.4472	4.44548	3.32749	0	0
Desi2	18.0396	30.0299	0	0	0	0
Magea7-ps	18.0363	16.3363	4.51122	2.08545	0	0
Atg4a-ps	18.032	16.5651	7.32936	4.67427	1.17189	0
Ccl11	17.9409	10.176	5.83296	3.6758	0	0
Dcbld2	17.9176	13.3536	2.20913	4.15808	0.132369	0.195859
Amacr	17.7945	16.3905	5.96745	4.27958	0.804872	0
Chac2	17.757	21.0774	8.33123	3.76006	0	0.077447
4930522L14Rik	17.7343	16.6431	5.94456	6.7207	0.632249	0
Selp	17.6502	14.6385	4.23823	7.27679	0	0
Zranb3	17.6064	15.3056	5.97288	1.82633	0.063078	0
Msantd3	17.603	5.03264	2.98926	0.565415	0	0.225891
Akap12	17.369	17.3766	11.6069	0.215183	2.81557	1.95836
Mapk3	17.3589	60.438	4.03674	13.9606	0	0
Gm5083	17.3273	19.2288	17.1305	18.2638	0	0
Fnbp1l	17.294	4.03695	4.54391	0.499261	0.395204	0.395253
Mansc4	17.196	18.8163	1.07568	1.68661	0	0
Rfc3	17.1403	0.646719	6.64787	0.223395	0.288949	0.821331
Nckap5	16.8839	10.173	0.146624	0.444188	0	0
A330040F15Rik	16.8158	17.1609	4.6175	5.35558	0	0
Atg4a	16.7439	13.2788	0.032445	4.16806	0	0
Apaf1	16.5703	23.705	8.02147	11.5932	0.054639	2.94892
Ceacam20	16.5316	2.08663	0	1.09978	0	0
Mageh1	16.0895	11.3996	2.80036	0.60852	0	0.144136
Vgll4	15.7691	19.8577	2.518	2.34271	0.546344	0.238596
Cks2	15.6432	7.42378	0	7.57849	0	0
Nudt7	15.6403	12.7951	3.97348	16.2648	0	0
Nras	15.5962	22.3709	1.37545	1.6208	0.081487	0.230208
Kcnmb3	15.5623	10.6513	0.467705	3.31192	0	0
Olfr1463	15.0972	19.8002	2.98261	5.8029	0	0
Smco4	14.9504	24.7354	6.16851	11.039	0	0
Paqr4	14.8698	15.6505	9.28668	5.43657	0	3.66169
Zfp74	14.685	12.7482	7.3008	6.9618	0	0
Olfr1104	14.4924	11.8101	2.12699	2.16696	0	0
Camk1d	14.3897	15.3541	6.49505	3.77022	0	0
1700030J22Rik	14.2626	15.2864	4.16136	5.24188	0	0.646365
1700017B05Rik	14.2192	14.0457	7.93165	6.24725	0	0
Rsrc1	14.15	9.48534	10.0827	1.27697	0.784695	0.104758
Gm10689	13.8973	14.9005	6.39461	6.74101	0.429392	0
Hnrnpul2	13.8016	19.8943	8.31684	9.6826	0.696927	0.501902
Arl2	13.7046	12.7422	3.57827	2.33943	1.24847	0
Mkl1	13.6805	9.5574	5.13028	3.91246	0.070049	2.04529
Gm5648	13.497	9.68533	3.30999	2.13261	0.180577	0.145031
Ddhd1	13.3055	13.9662	5.16553	7.27967	0.196331	0.348109
Mab21l2	13.3043	11.4337	5.34023	7.29668	0.065441	0
Cntrl	13.2683	12.0526	3.48003	3.60777	0.724536	0.542363
Dusp23	13.2586	15.4704	3.57253	4.54039	0.143692	0
Commd2	13.2581	12.6358	5.31743	7.10005	1.13205	1.47179
E330012B07Rik	13.2363	1.35206	4.95477	3.29519	0	0
A930017M01Rik	13.1531	10.0514	5.41329	2.95128	0	0
Nanos1	13.0733	13.0024	2.76103	3.45589	0.569301	1.11925
Dusp18	13.0672	17.5119	7.89358	5.01684	0	0.274052
Ccdc74a	12.9839	18.0619	1.86051	2.65873	0.623472	0
Apex2	12.8459	10.5383	3.16554	3.9438	0.577016	0.920744
Tcf3	12.6977	10.7134	10.0366	0.130863	2.62854	0.210616
Gjb2	12.6875	9.63485	1.29084	0.920943	0	0
Zfp563	12.5704	35.0707	4.48062	3.72067	0	0
B3gnt7	12.4717	30.0414	8.6023	6.71988	2.98432	0.580534
Gm38227	12.1826	15.5802	2.43052	1.91643	0.463164	0.381432
Rgs10	11.9829	11.5418	5.14035	0.076452	0	0
1810037I17Rik	11.9812	5.27252	5.33545	7.3898	0	0
Tfap2e	11.9054	15.4137	0	0	0	0
Gm15629	11.8751	9.89649	2.87787	0.601813	0	0
Arl13b	11.8627	29.8188	4.48811	4.13276	0.813817	0.092332
Mettl7a3	11.6073	15.563	2.70809	3.2152	0	0
Rfesd	11.5681	10.4971	2.29545	2.05891	0	0
Cldn8	11.3911	12.8121	4.94651	7.8038	0	0
Lrrc8a	11.172	9.50724	2.64344	3.0516	0.78367	1.05123
BC030336	11.0928	10.6085	1.50269	4.71604	0.18004	0.021356
Pcbd1	10.9673	38.4717	0	6.12765	0	0
Pcp4l1	10.784	5.21649	5.73918	0	0	0
Gm5066	10.6338	7.523	4.28036	3.68547	0.329187	0.620581
Stambp	10.6	8.8914	7.50435	0.0853	0.05665	0.063614
Kat6b	10.4405	17.3883	4.43614	13.7602	0.059137	0.220496
Stx8	10.4072	12.434	5.69917	6.75141	1.79569	0.600097
Foxo3	10.2837	8.41907	5.70088	0	0	0
Egln1	10.2247	26.1992	13.4821	0	0	0
Gm24716	10.1935	9.44882	1.03789	0.837776	0	0.150878
Fkbp5	9.98573	13.1028	5.62633	6.44214	0.982476	2.85274
Cdkn1b	9.94001	15.6573	3.78689	2.6964	0	0
Suco	9.80098	11.186	4.07072	1.15907	0.183701	0.194281
Carhsp1	9.68029	6.52518	5.57362	5.95822	1.42173	1.66963
Pard6g	9.66396	10.9539	2.16716	2.1402	0	0
Cntrob	9.59992	5.66282	2.65646	3.77873	0	0
Midn	9.45091	1.75137	2.4806	4.4627	0	0.149365
Cpne3	9.29922	10.81	2.41813	1.89099	0	0.496242
Gm15706	9.23874	10.8242	0.449256	1.04955	0	0
Fbxl4	9.17171	21.4319	7.66729	3.39713	0	0
Pramef12	9.01212	7.51241	3.79627	3.34646	1.1077	2.75942
Gm15506	8.69313	5.30285	3.55143	6.38915	0	0.357943
Dnajc5b	8.67806	11.4301	1.34975	15.5389	0	1.39014
Emx2	8.596	6.44795	1.49326	1.43448	0	0
Aspm	8.53101	6.12157	2.13614	2.36341	0.024241	0.023543
RP23-291B1.2	8.48874	4.18154	3.96768	0.327791	0	0
Eny2	8.42675	7.94902	0.700523	5.92022	0	0.486013
Gm10364	8.41871	8.48817	2.17789	2.73673	1.19269	0.326868
Tex15	8.25536	3.63002	3.52613	2.01866	0.615108	0.846551
Emp2	8.25004	7.82874	2.45134	4.53516	0	0
1110019D14Rik	8.2145	11.6763	1.56121	1.14359	0	0
Map9	8.18819	12.8033	7.90444	0.111191	0	0
Tmem72	8.18009	5.79278	1.40909	3.44946	0	0
Mcee	7.92161	10.0366	3.87994	4.19837	0.416342	0
Gm11954	7.91669	14.112	5.63367	3.6806	0	0.166009
Gm2348	7.86807	13.917	0.841677	0.397782	0	0
Zfp580	7.85669	4.45921	0	0.776494	0	0
1700019D03Rik	7.73069	13.988	4.87214	5.59525	0	0
Tti1	7.71841	6.44786	0.225251	0.325662	0.218883	0.134539
Smox	7.56181	4.7201	3.67494	0.091292	0.060165	0
Creg1	7.33381	10.5776	5.24938	10.4234	1.37798	0
Fryl	7.26499	7.79352	4.27866	2.34632	0.925339	0.100029
C630004M23Rik	7.13741	7.41592	2.41761	2.6868	0.340487	0.467972
Herc1	7.09383	6.40131	2.99955	4.74355	1.66366	1.08882
Ccnyl1	7.04432	8.01534	0.290664	0.615825	0.289712	0.0763482
Eepd1	6.81822	6.72542	2.97578	0.771219	0	0
Gm9637	6.73725	9.63428	6.23161	6.24259	0	0
Ankrd42	6.71497	6.64835	4.82949	0.397164	0.5757	0
Cpd	6.62626	8.03532	1.11661	4.38712	0.347048	0.652575
Slc25a46	6.60292	1.44881	0	0	0	0
Picalm	6.02388	6.16274	3.25912	2.19351	0.387556	0.21596
Gm43970	5.92383	1.95499	1.74419	2.01787	0	0.016888
Ogg1	5.51888	5.46409	2.57046	1.05399	0	0
Zhx3	5.41484	6.28875	0	0	0	0
Aass	5.40765	6.08891	1.07381	0.819212	0	0
Oosp2	5.3911	17.1716	3.98037	6.12931	0	0
Muc15	5.28354	7.84462	1.94176	1.31572	0	0
Gm7426	5.2005	4.75163	2.90301	1.95506	0	0
Rgs12	5.13379	16.5267	4.28541	4.0379	0	0.066375
Gm15592	5.13229	4.14357	1.08596	0.952359	0	0
E2f2	4.95621	5.37364	3.59367	2.8942	0.262822	0.623578
Gm28644	4.93613	3.74128	1.57515	2.18094	0	0
Tlr8	4.85256	7.08936	1.0815	2.04566	0.233844	0
AA792892	4.7983	19.9453	0.994273	0	0	0
Klf7	4.69456	17.6808	4.59455	2.64488	0	0
Hsf5	4.69001	4.53201	2.03464	1.78328	0	0
Letm1	4.46762	3.65058	0.688603	0.764125	0.571874	0.322224
Gm20685	4.44627	9.9924	2.45238	0	0	0
Phtf1os	4.40462	7.21711	0	3.01047	0	0.033562
Gm12633	4.30743	8.96693	0.34623	0.569628	0.462911	0
Ppt1	4.26782	5.81158	2.60603	2.53251	0	0
Zfp605	4.15288	3.58441	1.5955	1.61167	0	0.020153
Gm17575	4.11581	4.53382	1.87843	1.16986	0	0
Srgap1	4.08026	6.14976	2.1393	1.40845	0	0
Ago3	3.91778	8.33972	4.16631	0.241119	0.861231	0.071096
Gm14576	3.87896	3.93992	1.44554	3.89621	0	0
Dip2b	3.66419	4.23327	1.38289	1.88486	0.326618	0.482702
Bub3	3.627	3.6935	4.10634	4.68126	2.62525	1.5475
Gnaz	3.60443	2.92384	0.757697	0.70382	0	0.101234
Hdac8	3.57432	3.362	1.41542	1.08307	0.61568	0.58374
Il20	3.42319	5.45143	1.58142	0.561914	0	0
Abhd12	3.4095	4.06041	8.40408	5.16748	0.406234	0.570133
Rac3	3.3842	4.80021	2.90555	2.50634	0.126008	1.042
Aldh18a1	3.32441	2.85042	2.17732	1.72911	0.00309075	0
Gmds	3.18698	5.03018	0.785575	1.26084	0	0
D7Ertd443e	3.13339	32.0877	2.323	4.99073	0.0018	0.056137
Gm14253	3.00251	4.35914	10.0676	12.1102	8.69906	7.64459
Lca5	2.99176	1.79247	1.2567	0.826897	0	0
Peg3	2.76206	2.87923	1.73762	1.12977	0.0138956	0.0826846
Ska2	2.74083	2.03156	1.06885	1.2166	0.435389	0.318045
Acap2	2.72911	2.56943	0.495599	0.462535	0.0502759	0.0702645
Ccnb3	2.70298	3.2464	0.58869	1.11257	0.166423	0.316163
Fbf1	2.68889	1.76066	1.388	0.631046	0	0.604576
Uchl3	2.64382	3.05665	1.27355	1.47162	0.234357	0.171578
Prkd2	2.60504	3.40951	1.40271	0.963213	0.487319	0
Fam13c	2.39241	2.65741	1.28457	0.961276	0.00200475	0.000350856
Efnb2	2.32066	2.75418	0.602704	0.911142	0.574715	0.488961
Trps1	2.27661	2.48094	0.99013	1.00679	0.00240021	0.00612095
Gm9001	2.26357	5.7532	1.07714	1.20419	0	0
Oas3	1.93969	1.62526	0.341737	0.0447556	0	0
Nptn	1.86506	2.17899	0.746262	0.972087	0.446367	0.340453
Chn1	1.83411	1.53875	1.24617	1.14818	0.0313104	0.00878424
Slc4a7	1.62825	1.47245	0.141913	0.143402	0.0869127	0.14372
Nfkbie	1.36643	1.72671	0.126463	0.0245366	0	0
4930524B15Rik	1.35414	1.81962	0.958437	0.972306	0	0
Celsr1	1.25103	1.16799	0.0305083	0.0548537	0	0.0287757
Cyp20a1	1.24738	1.06696	0.99674	0.805944	0.0509033	0.165983
Raet1d	1.23642	2.56951	0.387713	0.574974	0	0
Atp7a	1.12214	0.974911	0.50608	0.540535	0.34803	0.257048
Alms1	1.03701	1.01963	0.509591	0.684844	0.156802	0.226712
Lyst	0.936892	1.09149	0.228827	0.235151	0.00294638	0.00552483
Zfp640	0.86974	41.4399	1.03984	17.6907	0	1.25745
Arx	0.740236	1.46343	0.276654	0.39701	0	0
Olfr650-ps1	0.607326	13.6684	0.837882	0.838281	0	0
Bivm	0.542727	8.98106	2.01829	1.07799	0	0
Fam221a	0.331538	121.694	1.96078	0.958956	0.337879	0.027471
Gm15606	0	10.334	2.48332	1.86176	0	0
Jph3	1.6437	1.30953	0.0698239	0.0426743	0.00656094	0
Rps6ka3	1.64058	1.17437	0.422085	0.648742	0.0501351	0.126794
Cngb1	1.62708	0.998396	0.802263	0.774879	0	0.130611
Oprd1	1.60832	1.07882	0.0454968	0.0582307	0	0.00857015
Dock10	1.5718	1.36582	0.0440578	0.0512892	0.0055198	0
Diaph3	1.53358	1.36322	0.164825	0.193607	0.033208	0.0214852
Hspa12a	1.52994	1.19128	0.15947	0.189227	0.00965442	0.00506892
Lca5l	1.49975	1.1805	0.183604	0.0742985	0.0395443	0.0293113
Pabpc4l	1.49717	1.00062	0.0279491	0	0	0
Iffo1	1.46263	1.08428	0.124556	0.120197	0	0.134541
Dync2li1	1.45502	1.15	0.00600586	0.00629246	0.00812642	0
Cdr2l	1.43197	1.28475	0.0589338	0.225116	0.0996779	0.00581494
Rgs3	1.43123	1.1816	0.0981546	0.10457	0	0
Vps13d	1.42841	1.21491	0.15342	0.192081	0.0496128	0.0409007
Itgb3	1.42093	1.32746	0.529695	0.403935	0.00378017	0.132315
Fktn	1.42066	1.28936	0.154105	0.132084	0.0509466	0.018151
Slc17a2	1.39749	1.32947	0.088721	0.0708497	0	0
Zfp652	1.36159	1.26764	0.0746176	0.0782533	0.0193417	0.0426514
Synpo	1.35231	1.19556	0.00798795	0.0283953	0	0
Atp6v1c2	1.34116	1.10287	0.163275	0.0903357	0.278616	0.0237775
Hyal6	1.33372	1.07285	0.00571942	0	0	0
Selenbp1	1.32875	1.02757	0	0.102298	0	0
Tek	1.28165	0.994284	0.0449385	0.0561478	0	0.00214057
Acoxl	1.27479	1.10005	0.0698831	0.0937297	0.0141807	0.00629403
Col25a1	1.26997	1.08327	0.0310771	0.0476835	0	0
Efcab2	1.25974	1.07858	0.0289374	0.0131185	0.00501982	0.031627
4930452B06Rik	1.25344	1.04342	0.0117328	0.0285921	0	0.00615466
Tenm3	1.23681	1.01831	0.0972172	0.072661	0	0
Olig1	1.22912	0.890052	0.0323077	0	0.0182146	0
B130055M24Rik	1.20987	0.914283	0	0.0267387	0	0
Tmem132c	1.19922	0.982134	0.0901251	0.0334425	0.00338741	0
Agpat3	1.19114	0.964939	0.0297052	0.0516354	0.00365396	0.00191846
Tbc1d32	1.18842	0.959536	0.0138402	0.0309206	0	0
Cyp1a2	1.16162	1.09523	0.020785	0	0	0
Wdr78	1.15622	0.915504	0.0146532	0.0137932	0.00206531	0.00542181
Slc24a4	1.13236	0.931167	0.0249782	0.0062782	0	0.000597473
Brinp2	1.12077	0.910908	0.00911555	0.00411661	0	0.0029774
Clec2l	1.11925	0.897517	0	0.0154148	0	0.00232271
Gm14168	1.11023	0.998824	0	0.0403512	0	0.00729613
Artn	1.11023	0.993606	0	0.0274252	0	0
Mapt	2.09676	1.54298	0.153887	0.0179145	0.304621	0.826004
Chd9	1.97713	1.35254	0.475969	0.452777	0.0294768	0.0293044
Olfr994	1.90001	1.01952	0.0739586	0.38744	0	0.0437845
Epha4	1.86252	1.10609	0.387082	0.288899	0.000554589	0.00232943
C2cd2	1.7722	1.033	0.0802517	0.0569583	0.0467042	0.0153259
