# Supplementary material for: Argonaute 2 is a key regulator of maternal mRNA degradation in mouse early embryos
Source: Cell Death Discov. 2020 Nov 27;6:133. doi: 10.1038/s41420-020-00368-x (PMC7691497; doi:10.1038/s41420-020-00368-x)
Supplement: Supplementary file 4 — Expression level of AGO2-dependent maternal gene [file 41420_2020_368_MOESM4_ESM.xlsx]

## Sheet: AGO2-dependent MII-2C
Supplementary Table 2
Expression level of AGO2-dependent MII/2C maternal gene
Gene	Gene ID	control (FPKM)	Ago2 kd (FPKM)
ENSMUSG00000000094	Tbx4	2.53444	3.27306
ENSMUSG00000000134	Tfe3	8.61652	13.4777
ENSMUSG00000000142	Axin2	25.1541	27.0725
ENSMUSG00000000253	Gmpr	8.89878	5.23789
ENSMUSG00000000416	Cttnbp2	1.90972	1.24107
ENSMUSG00000000751	Rpa1	1.21972	1.13387
ENSMUSG00000000902	Smarcb1	5.38684	5.37786
ENSMUSG00000001052	Sec24b	26.2481	27.3514
ENSMUSG00000001158	Snrnp27	43.8407	27.3509
ENSMUSG00000001419	Mef2d	3.82136	9.38417
ENSMUSG00000001687	Ubl3	4.36796	3.73073
ENSMUSG00000001763	Tspan33	0.506367	0.733935
ENSMUSG00000001767	Crnkl1	205.873	418.419
ENSMUSG00000002055	Spag5	36.4809	32.883
ENSMUSG00000002307	Daxx	5.68561	8.72162
ENSMUSG00000002477	Snrpd1	0.655825	0.605004
ENSMUSG00000002546	Golga2	1.42414	2.7908
ENSMUSG00000002617	Zfp40	6.65911	4.62658
ENSMUSG00000002845	Tmem39a	4.62114	4.86267
ENSMUSG00000002944	Cd36	0.402618	0.270183
ENSMUSG00000002997	Prkar2b	0.902597	0.488122
ENSMUSG00000003316	Glg1	0.0941072	0.607162
ENSMUSG00000003458	Ncstn	51.7785	48.751
ENSMUSG00000003929	Zfp81	0.331843	0.617642
ENSMUSG00000004085	Zak	0.168282	0.178544
ENSMUSG00000004319	Clcn3	0.908611	0.832218
ENSMUSG00000004768	Rab23	1.00644	1.63545
ENSMUSG00000004865	Srpk1	141.478	144.384
ENSMUSG00000005034	Prkacb	0.0732042	0.606703
ENSMUSG00000005362	Crbn	7.09746	6.29936
ENSMUSG00000005469	Prkaca	1.56737	1.30841
ENSMUSG00000005505	Kbtbd4	10.1176	8.22051
ENSMUSG00000005580	Adcy9	0.058981	0.191036
ENSMUSG00000005625	Psmd4	32.9085	50.2344
ENSMUSG00000005672	Kit	88.7038	81.6382
ENSMUSG00000005871	Apc	17.7576	10.4391
ENSMUSG00000005897	Nr2c1	0.204315	0.28253
ENSMUSG00000006010	BC003331	0.536191	0.824117
ENSMUSG00000006373	Pgrmc1	7.96528	13.0006
ENSMUSG00000006586	Runx1t1	1.67307	0.852873
ENSMUSG00000006676	Usp19	60.1279	140.507
ENSMUSG00000006720	Zfp184	0.839265	0.765629
ENSMUSG00000006732	Mettl1	0.607891	1.73489
ENSMUSG00000006800	Sulf2	0.553917	0.55527
ENSMUSG00000007564	Ppp2r1a	51.1567	83.2284
ENSMUSG00000008333	Snrpb2	6.30985	5.99532
ENSMUSG00000009566	Fpgs	4.34899	7.36308
ENSMUSG00000010057	Nprl2	4.64768	4.17687
ENSMUSG00000010067	Rassf1	0.566509	0.979106
ENSMUSG00000010911	Apip	1.56683	0.797415
ENSMUSG00000011632	Pinlyp	1.44202	0.933834
ENSMUSG00000011658	Fuz	0.104221	0.227159
ENSMUSG00000011958	Bnip2	3.14765	4.16485
ENSMUSG00000012443	Kif11	1.08009	3.45742
ENSMUSG00000014074	Rnf168	2.46775	5.29731
ENSMUSG00000014232	Cluap1	0.0453254	0.081943
ENSMUSG00000014850	Msh3	1.08082	0.983482
ENSMUSG00000015341	Golga7	75.7419	92.8219
ENSMUSG00000015488	Cacfd1	2.65817	3.14767
ENSMUSG00000015672	Mrpl32	6.14863	5.50813
ENSMUSG00000015970	Chdh	0.889771	1.60192
ENSMUSG00000015971	Actr8	3.79366	4.77516
ENSMUSG00000017119	Nbr1	8.30781	10.6177
ENSMUSG00000017288	Vps53	0.146987	0.357769
ENSMUSG00000017615	Tnfaip1	4.34387	3.13639
ENSMUSG00000017776	Crk	9.78253	6.58225
ENSMUSG00000017929	B4galt5	2.85601	2.81238
ENSMUSG00000018287	Spag7	37.0331	34.7604
ENSMUSG00000018347	Zkscan6	3.01112	3.08971
ENSMUSG00000018509	Cenpv	1.51188	1.04764
ENSMUSG00000018565	Elp5	362.742	359.123
ENSMUSG00000018796	Acsl1	1.22718	1.28382
ENSMUSG00000018882	Mrpl45	1.23623	1.03964
ENSMUSG00000018974	Sart3	1.9076	4.03721
ENSMUSG00000018999	Slc35b4	11.3249	10.147
ENSMUSG00000019188	H13	1.6279	1.70817
ENSMUSG00000019189	Rnf145	0.255728	0.340421
ENSMUSG00000019312	Grb7	2.63152	5.09077
ENSMUSG00000019818	Cd164	56.9155	64.2874
ENSMUSG00000019826	Zbtb24	1.68659	2.69931
ENSMUSG00000019952	Poc1b	0.708099	0.653089
ENSMUSG00000020003	Pex7	0.426181	0.368052
ENSMUSG00000020107	Anapc16	74.6597	51.6704
ENSMUSG00000020180	Snrpd3	37.5783	44.8164
ENSMUSG00000020184	Mdm2	18.1409	22.1094
ENSMUSG00000020218	Wif1	0.227967	0.264037
ENSMUSG00000020255	D10Wsu102e	57.2535	68.6383
ENSMUSG00000020282	Rhbdf1	1.56162	1.83608
ENSMUSG00000020284	1810043G02Rik	69.3002	51.1498
ENSMUSG00000020305	Asb3	0.0750514	0.0760992
ENSMUSG00000020366	Mapk9	2.16303	1.70997
ENSMUSG00000020368	Canx	6.33514	10.0758
ENSMUSG00000020396	Nefh	0.91855	1.67887
ENSMUSG00000020409	Slu7	11.8413	18.4675
ENSMUSG00000020413	Hus1	5.97569	6.70361
ENSMUSG00000020440	Arf5	35.8093	28.4499
ENSMUSG00000020444	Guk1	4.17479	6.48883
ENSMUSG00000020451	Limk2	1.09581	1.7164
ENSMUSG00000020459	Mtif2	4.0662	4.9178
ENSMUSG00000020483	Dynll2	0.942339	1.30728
ENSMUSG00000020496	Rnf187	5.79668	22.0677
ENSMUSG00000020530	Ggnbp2	0.286438	0.464963
ENSMUSG00000020592	Sdc1	6.40041	9.26957
ENSMUSG00000020601	Trib2	4.0115	3.13888
ENSMUSG00000020612	Prkar1a	137.999	177.917
ENSMUSG00000020630	Rnaseh1	1.16304	3.04431
ENSMUSG00000020661	Dnmt3a	1.49865	1.74696
ENSMUSG00000020680	Taf15	0.729425	0.846877
ENSMUSG00000020738	Sumo2	0.0180755	0.180408
ENSMUSG00000020801	Med31	1.11346	2.02965
ENSMUSG00000020847	Rph3al	1.96477	1.52473
ENSMUSG00000020876	Snx11	110.89	134.697
ENSMUSG00000020948	Klhl28	3.78794	2.8031
ENSMUSG00000020956	Dtd2	0.449414	0.675989
ENSMUSG00000021009	Ptpn21	1.73262	2.74666
ENSMUSG00000021048	Mthfd1	0.563518	1.6726
ENSMUSG00000021120	Pigh	0.191007	0.568571
ENSMUSG00000021147	Wdr37	4.88553	4.41051
ENSMUSG00000021156	Zmynd11	7.71369	8.43198
ENSMUSG00000021193	Pitrm1	0.956466	0.927975
ENSMUSG00000021224	Numb	0.581478	0.504326
ENSMUSG00000021236	Entpd5	1.60772	1.25295
ENSMUSG00000021248	Tmed10	1.55492	1.92564
ENSMUSG00000021288	Klc1	0.102832	0.169803
ENSMUSG00000021362	Gcm2	9.41013	8.80997
ENSMUSG00000021458	2010111I01Rik	0.179018	0.114336
ENSMUSG00000021509	Slc25a48	2.92976	1.95063
ENSMUSG00000021519	Mterf3	3.23481	3.98901
ENSMUSG00000021532	Fastkd3	13.9569	11.6876
ENSMUSG00000021598	Med10	0.0421464	0.114892
ENSMUSG00000021636	Marveld2	1.40031	1.45283
ENSMUSG00000021639	Gtf2h2	0.329291	1.20938
ENSMUSG00000021666	Gfm2	1.52197	1.45432
ENSMUSG00000021671	Poc5	7.89857	4.7928
ENSMUSG00000021687	Scamp1	2.80525	2.029
ENSMUSG00000021712	Trim23	3.18429	2.76407
ENSMUSG00000021758	Ddx4	1.39889	1.63279
ENSMUSG00000021785	Ngly1	6.62082	4.59209
ENSMUSG00000021794	Glud1	0.771431	1.50809
ENSMUSG00000021820	Camk2g	3.80035	3.38559
ENSMUSG00000021880	Rnase6	2.88628	2.55882
ENSMUSG00000021916	Glt8d1	1.47212	1.02364
ENSMUSG00000021974	Fgf9	0.321155	0.270344
ENSMUSG00000021993	Mipep	1.66116	0.872962
ENSMUSG00000022034	Esco2	23.797	20.1489
ENSMUSG00000022053	Ebf2	0.0262194	0.0186419
ENSMUSG00000022108	Itm2b	3.46037	1.8319
ENSMUSG00000022195	6030458C11Rik	7.32226	6.85596
ENSMUSG00000022209	Dhrs2	0.311118	0.264821
ENSMUSG00000022272	Myo10	0.594521	0.882276
ENSMUSG00000022299	Slc25a32	1.75082	1.64507
ENSMUSG00000022329	Stk3	0.603352	0.567882
ENSMUSG00000022436	Sh3bp1	0.182807	0.167962
ENSMUSG00000022471	Xrcc6	14.7991	23.8154
ENSMUSG00000022487	Gtsf1	1.53205	1.26067
ENSMUSG00000022571	Pycrl	9.84086	8.96337
ENSMUSG00000022664	Slc35a5	12.9595	8.83618
ENSMUSG00000022749	Tbc1d23	0.140737	0.314135
ENSMUSG00000022772	Senp5	0.590441	0.869517
ENSMUSG00000022789	Dnm1l	7.1979	5.01021
ENSMUSG00000022829	Stxbp5l	0.228892	0.13248
ENSMUSG00000022849	Hspbap1	0.766684	0.563486
ENSMUSG00000022895	Ets2	3.12411	5.9317
ENSMUSG00000022898	Dscr3	0.883135	1.14755
ENSMUSG00000022914	Brwd1	1.80574	1.30382
ENSMUSG00000022951	Rcan1	0.314217	0.251198
ENSMUSG00000022960	Donson	4.63183	7.16168
ENSMUSG00000022973	Synj1	23.0732	14.4263
ENSMUSG00000023022	Lima1	0.126216	0.253108
ENSMUSG00000023908	Pkmyt1	9.12069	9.79308
ENSMUSG00000023927	Satb1	1.79813	1.57823
ENSMUSG00000024048	Myl12a	0.761991	0.531288
ENSMUSG00000024065	Ehd3	1.3314	1.94876
ENSMUSG00000024073	Birc6	24.9642	31.2195
ENSMUSG00000024083	Pja2	0.568352	0.666186
ENSMUSG00000024098	Twsg1	0.246865	0.423334
ENSMUSG00000024127	Prepl	2.39671	2.83503
ENSMUSG00000024135	Srbd1	0.332357	0.492744
ENSMUSG00000024150	Mcfd2	2.48709	11.8482
ENSMUSG00000024151	Msh2	0.777713	1.61731
ENSMUSG00000024193	Phf1	81.6448	167.05
ENSMUSG00000024194	Cuta	15.13	14.3489
ENSMUSG00000024271	Elp2	0.683015	1.69809
ENSMUSG00000024501	Dpysl3	8.27885	4.41771
ENSMUSG00000024527	Afg3l2	1.5592	2.34419
ENSMUSG00000024563	Smad2	1.06737	1.02363
ENSMUSG00000024603	Dctn4	0.930025	1.40563
ENSMUSG00000024604	Rbm22	3.08	4.67594
ENSMUSG00000024663	Rab3il1	2.48401	2.80892
ENSMUSG00000024666	Tmem138	0.589481	0.649751
ENSMUSG00000024725	Ostf1	1.06286	0.967296
ENSMUSG00000024761	Gm16437	46.7293	54.7801
ENSMUSG00000024789	Jak2	5.8135	2.77329
ENSMUSG00000024972	Lgals12	3.18478	3.20192
ENSMUSG00000024982	Zdhhc6	4.39066	3.49398
ENSMUSG00000025010	Ccnj	1.57647	2.31186
ENSMUSG00000025041	Nt5c2	0.52028	0.549818
ENSMUSG00000025094	Slc18a2	0.883855	1.65982
ENSMUSG00000025153	Fasn	30.0416	43.1309
ENSMUSG00000025231	Sufu	0.848678	1.04091
ENSMUSG00000025374	Nabp2	3.65598	2.44052
ENSMUSG00000025403	Shmt2	18.2378	21.5322
ENSMUSG00000025420	Katnal2	2.49257	2.19019
ENSMUSG00000025465	Echs1	11.7668	6.64717
ENSMUSG00000025470	Zfp511	1.14079	1.29935
ENSMUSG00000025626	Phf6	6.43117	3.74854
ENSMUSG00000025742	Prps2	0.23457	0.663894
ENSMUSG00000025777	Gdap1	57.2166	50.1001
ENSMUSG00000025825	Iscu	6.28807	8.86817
ENSMUSG00000025857	Dnaaf5	14.6488	42.18
ENSMUSG00000025949	Pikfyve	6.42808	5.85121
ENSMUSG00000025950	Idh1	3.40876	2.26419
ENSMUSG00000025979	Mob4	1.06219	1.53997
ENSMUSG00000025980	Hspd1	38.5193	60.0722
ENSMUSG00000026005	Rpe	4.87293	5.7421
ENSMUSG00000026021	Sumo1	24.3718	22.7812
ENSMUSG00000026065	Slc9a4	4.2891	1.74594
ENSMUSG00000026082	Rev1	8.35737	10.4829
ENSMUSG00000026142	Rhbdd1	3.66544	4.07212
ENSMUSG00000026192	Atic	0.30991	0.948195
ENSMUSG00000026260	Ndufa10	2.71693	4.00186
ENSMUSG00000026270	Capn10	4.28004	8.43458
ENSMUSG00000026349	Ccnt2	2.76969	4.28425
ENSMUSG00000026436	Elk4	13.7521	9.72963
ENSMUSG00000026520	Pycr2	5.22431	5.6131
ENSMUSG00000026608	Kctd3	18.6958	15.4132
ENSMUSG00000026645	Olah	5.93439	5.60169
ENSMUSG00000026676	Ccdc3	0.005629	0.00381113
ENSMUSG00000026781	Acbd5	7.74556	7.22226
ENSMUSG00000026927	Sdccag3	7.46906	10.7499
ENSMUSG00000026986	Hnmt	0.869924	0.357745
ENSMUSG00000027115	Kif18a	13.1539	11.562
ENSMUSG00000027122	Arl14ep	22.8402	12.1469
ENSMUSG00000027201	Myef2	1.92876	2.36695
ENSMUSG00000027287	Snap23	6.41614	10.7019
ENSMUSG00000027326	Casc5	4.94376	5.31073
ENSMUSG00000027374	Mrps5	1.30675	2.0676
ENSMUSG00000027469	Tpx2	5.51569	7.82477
ENSMUSG00000027496	Aurka	35.2011	37.4013
ENSMUSG00000027509	Rae1	75.9144	91.0695
ENSMUSG00000027523	Gnas	0.0235652	0.0643583
ENSMUSG00000027583	Zbtb46	1.56724	2.5081
ENSMUSG00000027593	Raly	0.24791	0.639706
ENSMUSG00000027618	Nfs1	44.8082	36.3296
ENSMUSG00000027639	Samhd1	2.0678	1.39137
ENSMUSG00000027668	Mfn1	2.2005	7.3229
ENSMUSG00000027737	Slc7a11	0.221056	0.162719
ENSMUSG00000027752	Exosc8	3.39832	2.77638
ENSMUSG00000027775	Mfsd1	2.64514	4.83586
ENSMUSG00000027822	Slc33a1	0.26221	0.317524
ENSMUSG00000027828	Ssr3	5.90135	5.93434
ENSMUSG00000027881	Prpf38b	12.0357	20.4137
ENSMUSG00000027883	Gpsm2	0.156367	0.279571
ENSMUSG00000027900	Dram2	2.62529	1.64271
ENSMUSG00000027998	Plrg1	2.15512	1.66925
ENSMUSG00000028013	Ppa2	0.611273	0.519468
ENSMUSG00000028018	Gstcd	17.7742	15.1448
ENSMUSG00000028078	Dclk2	1.82681	2.79694
ENSMUSG00000028149	Rap1gds1	0.198764	0.292271
ENSMUSG00000028249	Sdcbp	4.66738	4.22484
ENSMUSG00000028266	Lmo4	1.43282	1.71532
ENSMUSG00000028438	Kif24	9.55512	19.7503
ENSMUSG00000028455	Stoml2	36.7008	49.2691
ENSMUSG00000028536	2610528J11Rik	2.27823	2.07812
ENSMUSG00000028563	Tm2d1	0.0681748	0.094565
ENSMUSG00000028577	Plaa	46.7995	58.1112
ENSMUSG00000028582	Cc2d1b	10.0811	17.0415
ENSMUSG00000028583	Pdpn	0.406881	0.590667
ENSMUSG00000028609	Magoh	66.8466	49.2776
ENSMUSG00000028629	Exo5	7.02161	7.62812
ENSMUSG00000028633	Ctps	55.0473	70.4163
ENSMUSG00000028676	Srsf10	149.142	116.49
ENSMUSG00000028702	Rad54l	0.878267	1.78398
ENSMUSG00000028759	Hp1bp3	1.61762	1.29917
ENSMUSG00000028772	Zcchc17	11.5489	10.9183
ENSMUSG00000028792	Ak2	9.78693	15.5209
ENSMUSG00000028826	Tmem57	3.04369	2.29283
ENSMUSG00000028854	Slc9a1	23.2096	36.506
ENSMUSG00000028861	Mrps15	5.42696	5.90321
ENSMUSG00000028911	Srsf4	1.33079	2.18475
ENSMUSG00000029030	Tprgl	17.7025	19.2027
ENSMUSG00000029032	Arhgef16	5.11534	8.09756
ENSMUSG00000029050	Ski	12.315	12.6063
ENSMUSG00000029063	Nadk	38.9741	40.4041
ENSMUSG00000029064	Gnb1	2.71123	2.21208
ENSMUSG00000029090	Adgra3	10.0069	6.68654
ENSMUSG00000029111	Nelfa	11.3492	13.6882
ENSMUSG00000029273	Sult1d1	2.97089	1.07987
ENSMUSG00000029320	1700016H13Rik	1.50497	2.10975
ENSMUSG00000029361	Nos1	0.628248	0.916331
ENSMUSG00000029406	Pitpnm2	3.16361	4.07185
ENSMUSG00000029461	Fam168a	0.496467	0.704335
ENSMUSG00000029500	Pgam5	0.889248	1.41864
ENSMUSG00000029502	Golga3	4.65985	4.97747
ENSMUSG00000029505	Ep400	90.2639	96.7231
ENSMUSG00000029636	Wasf3	0.227736	0.264607
ENSMUSG00000029644	Pdx1	0.481998	0.474484
ENSMUSG00000029651	Mtus2	21.7776	21.1369
ENSMUSG00000029681	Bcl7b	34.7662	42.3246
ENSMUSG00000029684	Wasl	18.684	12.803
ENSMUSG00000029763	Exoc4	0.328511	0.316357
ENSMUSG00000029918	Mrps33	3.50349	2.24278
ENSMUSG00000030145	Zfp248	1.68674	1.73505
ENSMUSG00000030222	Rerg	0.818239	0.581482
ENSMUSG00000030231	Plekha5	0.609875	0.502481
ENSMUSG00000030309	Caprin2	8.3204	10.6826
ENSMUSG00000030322	Mbd4	2.26418	1.94629
ENSMUSG00000030386	Zfp606	2.21539	1.4669
ENSMUSG00000030410	Dmwd	3.42173	2.29891
ENSMUSG00000030443	Zfp583	0.65653	0.625712
ENSMUSG00000030491	Tdrd12	0.295847	0.334887
ENSMUSG00000030519	Apba2	2.07425	2.57121
ENSMUSG00000030545	Pex11a	16.3298	15.0182
ENSMUSG00000030685	Kctd13	5.74311	12.1332
ENSMUSG00000030704	Rab6a	6.97043	9.64886
ENSMUSG00000030750	Nsmce1	11.6773	10.4925
ENSMUSG00000030751	Psma1	4.97042	8.91745
ENSMUSG00000030753	Prkrir	6.48834	3.50607
ENSMUSG00000030774	Pak1	1.08098	1.07264
ENSMUSG00000030800	Prss8	7.71044	3.88027
ENSMUSG00000030824	Nucb1	0.568788	1.33902
ENSMUSG00000030850	Ate1	0.147909	0.168151
ENSMUSG00000030867	Plk1	36.2261	52.1563
ENSMUSG00000030878	Cdr2	3.01306	1.2477
ENSMUSG00000030983	Bccip	18.2186	20.8808
ENSMUSG00000031015	Swap70	0.241334	0.409445
ENSMUSG00000031105	Slc25a14	1.35283	1.02703
ENSMUSG00000031145	Prickle3	15.1803	18.9217
ENSMUSG00000031155	Pim2	8.4666	4.81574
ENSMUSG00000031246	Sh3bgrl	0.66007	0.416728
ENSMUSG00000031283	Chrdl1	0.0457103	0.137388
ENSMUSG00000031540	Kat6a	8.12506	5.25556
ENSMUSG00000031545	Gpat4	2.08604	3.7068
ENSMUSG00000031546	Gins4	22.3339	27.4844
ENSMUSG00000031562	Dctd	2.33192	2.98966
ENSMUSG00000031586	Rbpms	2.69506	1.79607
ENSMUSG00000031634	Ufsp2	3.60897	3.36417
ENSMUSG00000031642	Sh3rf1	1.58542	0.964097
ENSMUSG00000031715	Smarca5	17.6598	34.8173
ENSMUSG00000031781	Ciapin1	22.6382	30.6804
ENSMUSG00000031824	6430548M08Rik	5.01394	6.85379
ENSMUSG00000031955	Bcar1	0.315609	0.330535
ENSMUSG00000031996	Aplp2	0.862148	0.745851
ENSMUSG00000032020	Ubash3b	0.237297	0.284195
ENSMUSG00000032263	Bckdhb	0.260437	0.256642
ENSMUSG00000032279	Idh3a	3.51249	3.9468
ENSMUSG00000032293	Ireb2	6.57861	4.58355
ENSMUSG00000032318	Isl2	2.82296	2.83926
ENSMUSG00000032376	Usp3	11.1566	9.44037
ENSMUSG00000032400	Zwilch	7.9016	8.71311
ENSMUSG00000032402	Smad3	1.06393	2.12269
ENSMUSG00000032470	Mras	0.113941	0.165808
ENSMUSG00000032479	Map4	1.47451	2.17654
ENSMUSG00000032485	Scap	3.28724	4.6128
ENSMUSG00000032493	Prss44	1.30133	1.03741
ENSMUSG00000032504	Pdcd6ip	16.8095	17.3582
ENSMUSG00000032507	Fbxl2	0.312462	0.463463
ENSMUSG00000032519	Slc25a38	4.19934	8.23297
ENSMUSG00000032561	Acpp	2.2631	2.30894
ENSMUSG00000032563	Mrpl3	6.04144	5.29498
ENSMUSG00000032570	Atp2c1	6.07755	5.67318
ENSMUSG00000032582	Rbm6	11.8232	17.7181
ENSMUSG00000032590	Apeh	6.1574	13.6081
ENSMUSG00000032776	Mctp2	0.532847	0.350843
ENSMUSG00000033004	Mycbp2	4.42986	2.25065
ENSMUSG00000033014	Trim33	2.27248	2.68527
ENSMUSG00000033106	Slc7a6os	7.78196	7.77091
ENSMUSG00000033159	Cnppd1	127.297	160.763
ENSMUSG00000033454	Zbtb1	0.671269	1.22383
ENSMUSG00000033458	Fan1	0.0880264	0.0962759
ENSMUSG00000033565	Rbfox2	0.928506	0.767778
ENSMUSG00000033579	Fa2h	0.983858	0.904641
ENSMUSG00000033623	Pcgf3	2.6363	3.07172
ENSMUSG00000033701	Acbd6	0.0923836	0.260568
ENSMUSG00000033713	Foxn3	2.51613	2.08563
ENSMUSG00000033773	Rpap2	2.81593	1.8834
ENSMUSG00000033790	Tubgcp5	0.751442	0.620148
ENSMUSG00000033885	Pxk	0.939809	1.04944
ENSMUSG00000033972	Zfp944	4.2475	2.86078
ENSMUSG00000034263	Vwa9	2.02282	2.29096
ENSMUSG00000034471	Caskin2	7.79677	11.0584
ENSMUSG00000034587	8430429K09Rik	7.93808	3.85467
ENSMUSG00000034906	Ncaph	8.50667	10.673
ENSMUSG00000034910	Pygo1	0.17903	0.309324
ENSMUSG00000035051	Dhx57	0.667241	0.732125
ENSMUSG00000035121	Neil2	1.48551	1.3596
ENSMUSG00000035242	Oaz1	50.3501	29.949
ENSMUSG00000035278	Plekhj1	59.6783	71.7449
ENSMUSG00000035342	Lzts2	1.23288	6.86431
ENSMUSG00000035354	Uvrag	0.237683	0.262361
ENSMUSG00000035505	Cox18	54.6781	32.334
ENSMUSG00000035521	Gnptg	0.901929	1.29148
ENSMUSG00000035632	Cnot3	15.7263	18.117
ENSMUSG00000035638	Muc20	0.354977	0.317224
ENSMUSG00000035919	Bbs9	1.25662	0.856058
ENSMUSG00000036026	Tmem63b	5.15836	7.26005
ENSMUSG00000036180	Gatad2a	4.32318	4.37993
ENSMUSG00000036181	Hist1h1c	0.972502	1.25009
ENSMUSG00000036256	Igfbp7	0.119363	0.0924004
ENSMUSG00000036499	Eea1	1.73774	1.60761
ENSMUSG00000036528	Ppfibp2	0.527049	0.884957
ENSMUSG00000036572	Upf3b	3.11895	2.71828
ENSMUSG00000036591	Arhgap21	4.31798	3.46665
ENSMUSG00000036617	Etl4	0.116055	0.109483
ENSMUSG00000036678	Aaas	6.80676	7.99762
ENSMUSG00000036779	Papd5	10.5429	23.1847
ENSMUSG00000036822	Topors	19.2776	14.2451
ENSMUSG00000036840	Siah1a	2.351	3.94406
ENSMUSG00000036934	4921524J17Rik	8.22146	9.77267
ENSMUSG00000036955	Kif1bp	0.0923477	0.269676
ENSMUSG00000036983	Tfb1m	0.157169	0.152317
ENSMUSG00000037013	Ss18	0.526702	0.918399
ENSMUSG00000037062	Sh3glb1	0.776066	0.969395
ENSMUSG00000037089	Slc35b2	1.52768	3.11056
ENSMUSG00000037096	Gm9762	99.7822	168.693
ENSMUSG00000037197	Rbm17	15.4412	33.2908
ENSMUSG00000037221	Mospd3	18.0682	27.4362
ENSMUSG00000037236	Matr3	10.3039	10.8014
ENSMUSG00000037257	Aagab	0.627266	1.03592
ENSMUSG00000037262	Kin	8.11988	4.43469
ENSMUSG00000037278	Tmem97	4.60059	7.04019
ENSMUSG00000037344	Slc12a9	1.67535	9.28411
ENSMUSG00000037443	Cep85	4.55808	3.6569
ENSMUSG00000037519	Ppfia1	80.8667	68.7521
ENSMUSG00000037594	BC022687	3.60955	8.49089
ENSMUSG00000037722	Gnpnat1	0.00979946	0.0207208
ENSMUSG00000037815	Ctnna1	1.41197	1.5454
ENSMUSG00000037857	Nufip2	36.7127	19.0051
ENSMUSG00000037936	Scarb1	0.949814	0.904994
ENSMUSG00000038056	Kmt2c	5.12336	3.08352
ENSMUSG00000038080	Kdm1b	9.11734	11.242
ENSMUSG00000038286	Bphl	0.385743	0.217912
ENSMUSG00000038312	Edem2	3.93398	3.09889
ENSMUSG00000038347	Tcte2	2.79102	2.36142
ENSMUSG00000038406	Scaf1	2.3905	3.02469
ENSMUSG00000038506	Dcun1d2	0.944451	1.37418
ENSMUSG00000038508	Gdf15	0.363083	1.60783
ENSMUSG00000038518	Jarid2	0.261228	0.460041
ENSMUSG00000038535	Zfp280d	42.0588	39.0182
ENSMUSG00000038563	Eftud1	0.287851	0.389136
ENSMUSG00000038582	Pptc7	4.02818	3.74629
ENSMUSG00000038668	Lpar1	0.23019	0.916554
ENSMUSG00000038696	Mapkap1	1.83362	1.6809
ENSMUSG00000038736	Nudcd1	0.411609	0.571711
ENSMUSG00000038740	Mvb12b	3.27283	2.70952
ENSMUSG00000038784	Cnot4	1.8081	1.35644
ENSMUSG00000038822	Hace1	1.25854	1.65478
ENSMUSG00000038828	Tmem214	32.0147	32.1358
ENSMUSG00000039004	Bmp6	0.138645	0.12379
ENSMUSG00000039047	Pigk	0.14621	0.241571
ENSMUSG00000039087	Rreb1	40.4014	65.5378
ENSMUSG00000039128	Cdc123	0.417819	0.378424
ENSMUSG00000039178	Tbc1d19	3.27362	2.68457
ENSMUSG00000039210	Gpatch2	2.27198	2.17674
ENSMUSG00000039414	Heatr5b	0.406075	0.732856
ENSMUSG00000039431	Mtmr7	5.95451	3.74413
ENSMUSG00000039501	Znfx1	3.75201	4.72513
ENSMUSG00000039523	Cep104	42.0162	67.2585
ENSMUSG00000039684	Gm5422	5.06998	6.44091
ENSMUSG00000039738	Slx4	3.24566	4.57929
ENSMUSG00000039740	Alg2	1.54593	2.82767
ENSMUSG00000039748	Exo1	26.0013	23.3215
ENSMUSG00000039831	Arhgap29	4.81424	3.61698
ENSMUSG00000039842	Mcph1	1.40523	1.56807
ENSMUSG00000039942	Ptger4	0.559154	1.4382
ENSMUSG00000039953	Clstn1	0.249006	0.244153
ENSMUSG00000040016	Ptger3	0.0491628	0.103193
ENSMUSG00000040236	Trappc5	1.86907	2.43218
ENSMUSG00000040506	Ambra1	0.131026	0.420455
ENSMUSG00000040521	Tsfm	1.00917	1.42673
ENSMUSG00000040549	Ckap5	26.1529	28.3625
ENSMUSG00000040621	Gemin8	1.68817	1.27716
ENSMUSG00000040631	Dok4	2.46168	3.2886
ENSMUSG00000040652	Oaz2	26.323	32.5072
ENSMUSG00000040675	Mthfd1l	0.0266188	0.0405281
ENSMUSG00000040715	Rsc1a1	0	0
ENSMUSG00000040728	Esrp1	30.6919	20.2877
ENSMUSG00000040738	Ints8	7.86884	18.651
ENSMUSG00000040859	Bsdc1	7.27113	11.6175
ENSMUSG00000040990	Sh3kbp1	4.62164	3.18568
ENSMUSG00000041124	Msantd4	10.2237	9.30734
ENSMUSG00000041147	Brca2	158.636	185.297
ENSMUSG00000041229	Phf8	2.14928	2.05308
ENSMUSG00000041298	Katnal1	0.895322	0.816708
ENSMUSG00000041319	Thoc6	2.88314	4.59835
ENSMUSG00000041417	Pik3r1	33.741	20.5551
ENSMUSG00000041570	Camsap2	10.5511	5.09462
ENSMUSG00000041623	D11Wsu47e	0.727243	0.780533
ENSMUSG00000041712	Ubr7	1.31143	1.67382
ENSMUSG00000041945	Mfsd9	0.0996766	0.346098
ENSMUSG00000041974	Spidr	0.20439	0.209714
ENSMUSG00000042035	Igsf3	3.34139	4.44642
ENSMUSG00000042046	Dstyk	42.156	52.8249
ENSMUSG00000042079	Hnrnpf	59.2913	103.12
ENSMUSG00000042133	Ppig	31.8262	48.0614
ENSMUSG00000042197	Zfp451	1.79076	2.25081
ENSMUSG00000042275	Pelo	0.107133	0.371413
ENSMUSG00000042323	Pbrm1	0.310309	0.429313
ENSMUSG00000042363	Lgalsl	2.63736	5.43045
ENSMUSG00000042439	Zfp532	1.13744	0.941687
ENSMUSG00000042508	Dmtf1	5.2424	5.60196
ENSMUSG00000042557	Sin3a	27.9236	25.2287
ENSMUSG00000042581	Thsd7b	1.29395	0.965099
ENSMUSG00000042606	Hirip3	142.8	142.702
ENSMUSG00000042680	Garem	0.564344	0.335081
ENSMUSG00000042790	Rnf214	195.04	175.053
ENSMUSG00000042901	Aida	11.9572	7.9075
ENSMUSG00000043794	D830025C05Rik	0.267977	0.839846
ENSMUSG00000043801	Oaz1-ps	1443.95	1087.18
ENSMUSG00000043866	Taf10	0.249126	1.85121
ENSMUSG00000043870	Gm5809	9.43594	13.2363
ENSMUSG00000044066	Cep68	3.15411	4.21075
ENSMUSG00000044681	Cnpy1	3.93306	2.36019
ENSMUSG00000044700	Tmem201	13.8645	22.1293
ENSMUSG00000044702	Palb2	4.57338	3.91441
ENSMUSG00000045210	Vcpip1	1.74895	2.62744
ENSMUSG00000045327	6330549D23Rik	1.3336	1.36076
ENSMUSG00000045466	Zfp956	3.24971	3.02892
ENSMUSG00000045658	Pid1	0.323342	0.259464
ENSMUSG00000045980	Tmem104	0.196062	0.234403
ENSMUSG00000046449	C77370	0.632314	0.543148
ENSMUSG00000046667	Rbm12b1	3.26717	4.66278
ENSMUSG00000046718	Bst2	1.74112	2.32949
ENSMUSG00000047022	Mipol1	12.5039	5.65756
ENSMUSG00000047248	C2cd3	1.63217	1.33687
ENSMUSG00000047409	Ctdspl	0.0664325	0.05429
ENSMUSG00000047509	Gm6776	19.6337	18.5858
ENSMUSG00000047731	Wbp1l	0.703654	0.936204
ENSMUSG00000047832	Cdca4	63.9818	54.4
ENSMUSG00000047881	Rell1	8.01006	8.90536
ENSMUSG00000047888	Tnrc6b	1.37482	1.23706
ENSMUSG00000048100	Taf13	11.8001	16.0277
ENSMUSG00000048118	Arid4a	0.897221	0.449879
ENSMUSG00000048188	Gm8181	15.308	18.3089
ENSMUSG00000048307	Ankrd46	0.75588	1.03008
ENSMUSG00000048379	Socs4	1.72765	3.20514
ENSMUSG00000048439	Nupl2	6.50206	9.25614
ENSMUSG00000048486	Fitm2	1.42682	1.78555
ENSMUSG00000048832	Vps37c	0.419416	0.459363
ENSMUSG00000049164	Zfp518a	10.7857	5.6279
ENSMUSG00000049235	Gm7324	1.43926	2.20288
ENSMUSG00000049299	Trappc1	24.6358	13.098
ENSMUSG00000049354	Dcaf7	8.84424	12.3826
ENSMUSG00000049421	Zfp260	4.85998	2.96585
ENSMUSG00000049477	Gm8508	33.6025	38.4688
ENSMUSG00000049493	Pls1	3.27727	2.30595
ENSMUSG00000049686	Orai1	0.777545	0.64902
ENSMUSG00000049800	Sertad2	0.645106	0.601408
ENSMUSG00000049858	Suox	0.426011	0.637252
ENSMUSG00000049922	Slc35c1	1.26255	2.54093
ENSMUSG00000049960	Mrps16	3.85892	3.82451
ENSMUSG00000050107	Gsg2	60.8106	56.7932
ENSMUSG00000050174	Nudt6	0.374968	0.205473
ENSMUSG00000050323	Ndufaf6	0.0172047	0.262451
ENSMUSG00000050424	Pnma5	53.5735	80.8529
ENSMUSG00000050534	Htr5b	0.111827	0.271816
ENSMUSG00000050812	AI314180	92.1415	64.1537
ENSMUSG00000050973	Gdpgp1	0.57937	1.58098
ENSMUSG00000051220	Ercc6l	6.30987	6.33019
ENSMUSG00000051355	Commd1	0.0496926	0.0458783
ENSMUSG00000052369	Tmem106c	9.11716	6.38164
ENSMUSG00000052738	Suclg1	1.72554	4.34582
ENSMUSG00000052763	Zfp212	68.7065	90.2165
ENSMUSG00000052915	Msl1	29.1313	44.6307
ENSMUSG00000052962	Mrpl35	2.06144	2.25855
ENSMUSG00000053128	Rnf26	0.595575	0.420337
ENSMUSG00000053390	Zfp952	0.7989	1.5994
ENSMUSG00000053706	B430305J03Rik	0	0
ENSMUSG00000053852	Adgrg4	5.00742	3.43874
ENSMUSG00000054237	Fra10ac1	0.201427	0.227056
ENSMUSG00000054452	Aes	1.36758	0.983565
ENSMUSG00000054619	Mettl7a1	0.177424	0.273512
ENSMUSG00000054737	Zfp182	5.3014	2.98385
ENSMUSG00000054770	Kctd18	1.72377	2.97587
ENSMUSG00000054814	Usp46	354.485	293.423
ENSMUSG00000054966	Lmntd1	0.318606	0.210964
ENSMUSG00000055415	Atp10b	4.12471	2.64365
ENSMUSG00000055917	Zfp277	0.104244	0.0696587
ENSMUSG00000056310	Tyw1	4.52935	6.0091
ENSMUSG00000056459	Zbtb25	0.240376	0.363353
ENSMUSG00000057147	Dph6	0.173934	0.322506
ENSMUSG00000057193	Slc44a2	2.4839	3.65255
ENSMUSG00000057388	Mrpl18	9.11381	8.06724
ENSMUSG00000058073	Gm11189	17.564	18.4365
ENSMUSG00000058492	Scp2-ps2	14.1247	14.1842
ENSMUSG00000058638	Zfp110	9.01365	25.4515
ENSMUSG00000058756	Thra	0.626607	0.72771
ENSMUSG00000058761	Rnf169	0.328403	0.775992
ENSMUSG00000058793	Cds2	0.098924	0.277286
ENSMUSG00000058883	Zfp708	0.00188699	0.00474439
ENSMUSG00000058953	Gm4822	0.0364389	0.47146
ENSMUSG00000059547	Fbxw26	0.919772	0.846956
ENSMUSG00000059708	Akap17b	8.34513	5.6169
ENSMUSG00000059890	Ube4a	1.45677	1.72766
ENSMUSG00000059974	Ntm	0.0230022	0.0149413
ENSMUSG00000061330	Gm11361	0	0
ENSMUSG00000061410	Zcchc14	96.4797	39.4013
ENSMUSG00000061455	Stx17	3.63354	2.95646
ENSMUSG00000061458	Nol10	2.24271	2.79208
ENSMUSG00000061689	Dlgap4	9.52342	8.78674
ENSMUSG00000062202	Btbd9	0.0384682	0.0463604
ENSMUSG00000062822	4833420G17Rik	7.78857	5.88187
ENSMUSG00000062846	Gm14176	503.108	420.363
ENSMUSG00000062937	Mtap	2.23107	1.43048
ENSMUSG00000063015	Ccni	1.981	0.979318
ENSMUSG00000064065	Ipcef1	3.42016	4.21261
ENSMUSG00000064302	Clasp1	0.511903	0.575897
ENSMUSG00000064371	mt-Tt	0	0
ENSMUSG00000064960	Gm24406	1.63945	4.71468
ENSMUSG00000065518	Mir423	0	0
ENSMUSG00000065529	Mir22	0	0
ENSMUSG00000065979	Cpped1	0.0598923	0.0596849
ENSMUSG00000066306	Numa1	2.07711	3.11662
ENSMUSG00000066442	Mthfs	0.0777671	0.0610019
ENSMUSG00000066892	Fbxl12	2.90394	5.15141
ENSMUSG00000067702	Tuba3a	4.80553	3.73423
ENSMUSG00000068184	Ndufaf2	0.140109	0.0587221
ENSMUSG00000068227	Il2rb	1.7821	1.99626
ENSMUSG00000069520	Tmem19	0.613793	1.12706
ENSMUSG00000070522	Gm6505	10.196	10.5376
ENSMUSG00000070565	Rasal2	3.16116	3.11733
ENSMUSG00000070576	Mn1	4.08419	4.66715
ENSMUSG00000070732	Rbm44	16.1048	10.9376
ENSMUSG00000070738	Dgkd	12.1058	26.0686
ENSMUSG00000071235	Vrtn	8.71728	15.7333
ENSMUSG00000071253	Slc25a16	1.08986	1.1066
ENSMUSG00000071291	Zfp58	2.08478	1.9811
ENSMUSG00000071490	Vmn1r212	0.708803	0.90938
ENSMUSG00000071669	Snx29	0.0524883	0.0754709
ENSMUSG00000072692	Rpl37rt	4.55987	4.94329
ENSMUSG00000073184	Gm10479	0.0103661	0.0367396
ENSMUSG00000073422	H2-Ke6	0	0
ENSMUSG00000073468	Sft2d1	0.132365	0.41298
ENSMUSG00000074236	Gm9387	0.136427	0.673769
ENSMUSG00000074305	Peak1	4.38866	3.27584
ENSMUSG00000074342	I830077J02Rik	6.94508	5.25578
ENSMUSG00000074763	Macrod2os2	0.586216	0.161816
ENSMUSG00000074802	Gas2l3	2.38371	2.09826
ENSMUSG00000074895	Eif4e1b	14.6867	11.0076
ENSMUSG00000075395	A630010A05Rik	0.537417	0.306449
ENSMUSG00000078348	Sf3b5	1.03252	1.98062
ENSMUSG00000078496	Gm13152	8.43667	6.03725
ENSMUSG00000078578	Ube2d3	2579.29	1361.01
ENSMUSG00000078612	1700024P16Rik	0.64928	0.655359
ENSMUSG00000078652	Psme3	76.264	86.8725
ENSMUSG00000078908	Mon1b	5.11132	6.91396
ENSMUSG00000079036	Alkbh1	5.56561	20.9851
ENSMUSG00000079108	Srp54b	1.7552	1.7462
ENSMUSG00000079165	Sap25	0	0
ENSMUSG00000079426	Arpc4	1.32321	2.1837
ENSMUSG00000079614	Seh1l	7.83361	7.4802
ENSMUSG00000080708	Ccnd3-ps	2.47658	5.7198
ENSMUSG00000080713	Olfr1174-ps	2.9633	1.93867
ENSMUSG00000080875	Gm7332	12.1615	8.0692
ENSMUSG00000081611	Gm13651	58.3603	61.644
ENSMUSG00000082530	Gm12168	91.5347	112.767
ENSMUSG00000082776	Gm7061	0.503426	2.08076
ENSMUSG00000082908	Gm13736	93.2206	114.299
ENSMUSG00000083012	Fam220a	0	0.674298
ENSMUSG00000083557	Gm6877	17.1732	24.5824
ENSMUSG00000083620	Gm15529	24.6229	19.2696
ENSMUSG00000083670	Gm6829	137.342	148.159
ENSMUSG00000083879	Gm14038	1.34583	1.8301
ENSMUSG00000084516	Mir1902	0	0
ENSMUSG00000084957	Bbip1	4.08846	2.40821
ENSMUSG00000084981	Gm15962	0.163052	0.111263
ENSMUSG00000085006	BC021767	0.377428	0.382792
ENSMUSG00000085611	Ap3s1-ps1	37.1901	37.0774
ENSMUSG00000085783	Gm9816	72.3526	88.9204
ENSMUSG00000085787	Gm13092	5.91946	3.63034
ENSMUSG00000085795	Zfp703	5.08079	2.04659
ENSMUSG00000086408	Gm11588	0.0499014	0.0520929
ENSMUSG00000086468	Etaa1os	0.794731	1.74279
ENSMUSG00000086631	Gm12784	0.548289	0.412855
ENSMUSG00000087288	Gm13061	0.299502	0.404695
ENSMUSG00000087512	Gm11985	3.53845	2.36115
ENSMUSG00000089546	Gm25839	9.27786	7.60957
ENSMUSG00000089648	Gm15790	20.1268	23.4398
ENSMUSG00000089761	Vmn2r-ps111	0	0
ENSMUSG00000089791	Gm3555	3.06866	2.74098
ENSMUSG00000089999	Gm6485	450.796	338.333
ENSMUSG00000090210	Itga10	0.283513	0.199165
ENSMUSG00000090323	Gm5263	0.230656	0.942798
ENSMUSG00000090626	Tex9	0.229846	0.326629
ENSMUSG00000090958	Lrrc32	0.382088	0.55601
ENSMUSG00000091102	5830462I19Rik	0.0341617	0
ENSMUSG00000091408	Gm6728	0.804648	2.11998
ENSMUSG00000091764	Zfp964	3.08987	2.14217
ENSMUSG00000092260	Zfp963	2.55563	1.87608
ENSMUSG00000092269	Gm9577	0.439077	0.72516
ENSMUSG00000092390	Gm20541	5.07942	8.81451
ENSMUSG00000093938	Evi2b	0.00864021	0.0152836
ENSMUSG00000094257	Ap3s1-ps2	8.12592	8.86663
ENSMUSG00000094668	Gm24871	0	0
ENSMUSG00000094700	Vmn1r158	1.09997	1.36951
ENSMUSG00000094870	Zfp131	5.25707	4.77873
ENSMUSG00000094992	Fbxw25	1.85061	2.02916
ENSMUSG00000096458	Moap1	0.338059	0.325593
ENSMUSG00000097093	C330013E15Rik	3.9734	5.23011
ENSMUSG00000098070	Gm8609	39.1503	16.9938
ENSMUSG00000098134	Rnf113a2	47.8175	55.5673
ENSMUSG00000098457	Mir8097	0	0
ENSMUSG00000098506	Phf20-ps	5.47811	5.46084
ENSMUSG00000099088	Gm27920	0	0
ENSMUSG00000099647	Gm5776	88.8158	56.4375
ENSMUSG00000100111	A330087D11Rik	2.66803	1.24012
ENSMUSG00000100340	Gm28923	15.4327	4.07605
ENSMUSG00000100707	Gm28523	0.0966029	0.0646126
ENSMUSG00000101316	Gm12663	8.77393	11.7818
ENSMUSG00000101330	Gm10193	225.641	266.615
ENSMUSG00000103260	Gm8146	7.75651	10.9931
ENSMUSG00000103341	1700051O22Rik	0	0.0696278
ENSMUSG00000103367	Gm38158	1.35994	2.60967
ENSMUSG00000104126	Gm37486	206.896	140.35
ENSMUSG00000104773	Mir7657	0	0
ENSMUSG00000105005	Gm9729	110.338	108.698
ENSMUSG00000105061	Gm6740	0	0
ENSMUSG00000105156	Gm9057	7.64276	5.54285
ENSMUSG00000105174	Gm43353	1.339	1.73093
ENSMUSG00000105674	Gm42437	7.11071	3.2986
ENSMUSG00000106081	AC084391.1	0	0
ENSMUSG00000106170	Gm43393	34.9035	33.0665
ENSMUSG00000106715	Tmem265	0	0
ENSMUSG00000107365	Gm43479	1.19386	1.00679
ENSMUSG00000107522	RP23-134A10.15	35.6409	23.2681
ENSMUSG00000107596	Gm18913	5.85897	9.21857
ENSMUSG00000107879	9330102E08Rik	6.74865	4.30661
ENSMUSG00000108636	RP23-412J12.2	11.7765	7.12405
ENSMUSG00000109108	RP23-103E11.5	1.29315	1.29647
ENSMUSG00000000441	Raf1	97.8918	135.007
ENSMUSG00000001036	Epn2	45.1919	50.0034
ENSMUSG00000001168	Oas1h	11.1736	8.12019
ENSMUSG00000001175	Calm1	83.6126	39.5599
ENSMUSG00000001211	Agpat3	0.0406703	0.0897399
ENSMUSG00000001521	Tulp3	4.15774	2.64928
ENSMUSG00000002076	Hsf2bp	3.18961	2.01701
ENSMUSG00000002265	Peg3	1.43369	1.86528
ENSMUSG00000002332	Dhrs1	25.9647	15.6261
ENSMUSG00000002489	Tiam1	14.9745	13.2725
ENSMUSG00000004031	Brinp2	0.00661608	0.0113821
ENSMUSG00000004771	Rab11a	26.3149	15.9713
ENSMUSG00000004843	Chmp2b	3.99785	2.58684
ENSMUSG00000004947	Dtx2	20.3848	38.5365
ENSMUSG00000005299	Letm1	0.726364	1.27116
ENSMUSG00000005470	Asf1b	52.3977	37.4852
ENSMUSG00000005667	Mthfd2	70.3105	42.5916
ENSMUSG00000005686	Ampd3	1.74662	1.46259
ENSMUSG00000005873	Reep5	1.24623	1.48971
ENSMUSG00000006386	Tek	0.0505432	0.12535
ENSMUSG00000006527	Sfmbt1	7.42299	6.85789
ENSMUSG00000006906	Stambp	9.91089	6.5716
ENSMUSG00000008393	Carhsp1	5.76592	14.9035
ENSMUSG00000008859	Rala	0.673762	0.92031
ENSMUSG00000009628	Tex15	2.7724	2.74004
ENSMUSG00000012350	Ehf	6.828	6.34805
ENSMUSG00000013495	Tmem175	85.6979	80.6112
ENSMUSG00000014599	Csf1	5.40754	4.21075
ENSMUSG00000015721	Nlrp5	133.379	131.351
ENSMUSG00000016257	Slmo2	16.505	13.2902
ENSMUSG00000016626	Nlrp14	173.329	176.476
ENSMUSG00000016664	Pacsin2	7.51542	6.68777
ENSMUSG00000017286	Glod4	0.879164	0.86136
ENSMUSG00000017550	Atad5	10.3497	5.74976
ENSMUSG00000018012	Rac3	2.70594	14.1962
ENSMUSG00000018411	Mapt	0.0859009	0.566447
ENSMUSG00000018677	Slc25a39	14.0456	14.3884
ENSMUSG00000018931	Natd1	30.8813	36.5124
ENSMUSG00000018983	E2f2	3.24393	7.66376
ENSMUSG00000019979	Apaf1	2.94171	2.16601
ENSMUSG00000020038	Cry1	12.3624	18.2226
ENSMUSG00000020077	Srgn	264.325	130.047
ENSMUSG00000020121	Srgap1	0.0789657	0.0484053
ENSMUSG00000020130	Tbc1d15	27.3953	20.4506
ENSMUSG00000020151	Ptprr	0.773079	0.552365
ENSMUSG00000020167	Tcf3	2.4393	2.36251
ENSMUSG00000020220	Vps13d	0.172751	0.123687
ENSMUSG00000020230	Prmt2	3.74022	2.73097
ENSMUSG00000020283	Pex13	58.7574	37.7603
ENSMUSG00000020299	4930524B15Rik	0.965371	0.509496
ENSMUSG00000020309	Chac2	1.13321	0.939562
ENSMUSG00000020392	Cdkn2aipnl	7.97904	6.3707
ENSMUSG00000020448	Rnf185	21.1154	19.2318
ENSMUSG00000020454	Eif4enif1	42.7221	44.9517
ENSMUSG00000020462	Cfap36	2.61747	1.19648
ENSMUSG00000020492	Ska2	1.14273	0.713939
ENSMUSG00000020566	Atp6v1c2	0.126805	0.135582
ENSMUSG00000020577	Tspan13	1.43462	1.34619
ENSMUSG00000020607	Fam84a	6.10143	4.02164
ENSMUSG00000020669	Sh3yl1	1.18104	0.883957
ENSMUSG00000020689	Itgb3	0.466815	1.5464
ENSMUSG00000020776	Fbf1	1.00952	4.12097
ENSMUSG00000020806	Rhbdf2	13.3068	26.0269
ENSMUSG00000020903	Stx8	0.124394	0.0782926
ENSMUSG00000021037	Ahsa1	93.8576	62.0871
ENSMUSG00000021192	Golga5	13.8537	13.2503
ENSMUSG00000021194	Chga	2.4896	3.54146
ENSMUSG00000021460	Auh	27.1537	16.3866
ENSMUSG00000021537	Cetn3	19.8476	9.63497
ENSMUSG00000021577	Sdha	151.617	177.492
ENSMUSG00000021767	Kat6b	41.3373	43.0809
ENSMUSG00000021814	Anxa7	103.213	81.3509
ENSMUSG00000021908	Gm6768	61.8075	48.9523
ENSMUSG00000022089	Bin3	2.51331	1.42574
ENSMUSG00000022111	Uchl3	1.37259	0.763555
ENSMUSG00000022119	Rbm26	7.6335	5.11499
ENSMUSG00000022130	Tgds	2.84193	1.67153
ENSMUSG00000022197	Pdzd2	43.7592	36.0018
ENSMUSG00000022244	Amacr	1.15118	1.67871
ENSMUSG00000022292	Rrm2b	10.7171	7.47147
ENSMUSG00000022338	Eny2	3.63205	1.58376
ENSMUSG00000022419	Deptor	2.91197	1.93559
ENSMUSG00000022564	Grina	32.4439	22.3098
ENSMUSG00000022678	Nde1	2.27574	1.18682
ENSMUSG00000022972	1110004E09Rik	3.52867	4.29227
ENSMUSG00000023026	Dip2b	1.63387	1.00988
ENSMUSG00000023074	Mospd1	57.7328	30.9608
ENSMUSG00000023284	Zfp605	0.428845	0.226245
ENSMUSG00000023909	Paqr4	5.23721	8.40219
ENSMUSG00000023947	Nfkbie	0.0754998	0.61593
ENSMUSG00000024067	Dpy30	11.7946	5.39879
ENSMUSG00000024096	Ralbp1	8.64942	6.01502
ENSMUSG00000024105	Themis3	0.776201	0.697587
ENSMUSG00000024222	Fkbp5	6.03423	23.2038
ENSMUSG00000024259	Slc25a46	0.547362	0.617821
ENSMUSG00000024269	Tpgs2	4.59934	2.49091
ENSMUSG00000024270	Slc39a6	15.7681	15.3759
ENSMUSG00000024472	Dcp2	10.8146	9.72659
ENSMUSG00000024780	Cdc37l1	10.4877	10.9694
ENSMUSG00000024856	Cdk2ap2	96.285	55.1875
ENSMUSG00000024944	Arl2	1.07504	0.927265
ENSMUSG00000024969	Mark2	102.875	154.75
ENSMUSG00000024989	Cep55	17.509	10.5773
ENSMUSG00000025007	Aldh18a1	1.95322	1.56185
ENSMUSG00000025078	Nhlrc2	1.23446	1.38075
ENSMUSG00000025092	Hspa12a	0.174348	0.323118
ENSMUSG00000025269	Apex2	0.974393	1.09215
ENSMUSG00000025277	Abhd6	1.329	2.68701
ENSMUSG00000025318	Jph3	0.0562491	0.265374
ENSMUSG00000025451	Paip1	44.0452	22.0213
ENSMUSG00000025616	Usp16	147.738	109.098
ENSMUSG00000025933	Tmem14a	1.94348	1.27059
ENSMUSG00000025959	Klf7	1.3403	0.898386
ENSMUSG00000026027	Stradb	6.54291	4.95338
ENSMUSG00000026235	Epha4	0.337991	0.263273
ENSMUSG00000026245	Farsb	33.9394	26.2838
ENSMUSG00000026305	Lrrfip1	7.02934	5.50918
ENSMUSG00000026404	Ddx59	36.6527	31.0349
ENSMUSG00000026416	Il20	0.417727	0.705118
ENSMUSG00000026430	Rassf5	0.904112	1.19953
ENSMUSG00000026495	Efcab2	0.0210279	0.167122
ENSMUSG00000026554	Dcaf8	8.08118	14.1797
ENSMUSG00000026563	Tada1	9.45333	7.61487
ENSMUSG00000026634	Angel2	210.709	139.376
ENSMUSG00000026655	Fam107b	95.6634	72.8531
ENSMUSG00000026687	Aldh9a1	100.715	93.3186
ENSMUSG00000026766	Mmadhc	17.3723	18.7275
ENSMUSG00000026767	Fam188a	5.39634	3.70163
ENSMUSG00000026779	Mastl	13.1599	11.9424
ENSMUSG00000026790	Odf2	29.6686	29.4664
ENSMUSG00000026885	Ttll11	1.51525	1.85254
ENSMUSG00000026915	Strbp	1.12639	1.25024
ENSMUSG00000027293	Ehd4	1.04483	2.30332
ENSMUSG00000027333	Smox	4.80024	12.6993
ENSMUSG00000027380	Acoxl	0.0818064	0.0559582
ENSMUSG00000027479	Mapre1	47.9773	48.5051
ENSMUSG00000027573	Gid8	11.2931	9.30652
ENSMUSG00000027606	Dnajc5b	0.265055	0.0969503
ENSMUSG00000027650	Tti1	0.660452	0.712582
ENSMUSG00000027770	Dhx36	14.205	12.0138
ENSMUSG00000027852	Nras	74.9065	51.2054
ENSMUSG00000027938	Creb3l4	73.5949	46.5106
ENSMUSG00000028121	Bcar3	36.7744	37.1795
ENSMUSG00000028134	Ptbp2	12.2654	6.77306
ENSMUSG00000028138	Adh5	759.465	713.919
ENSMUSG00000028228	Cpne3	8.27806	6.34337
ENSMUSG00000028414	Fktn	0.143094	0.102067
ENSMUSG00000028419	Chmp5	12.0971	8.22816
ENSMUSG00000028539	Artn	0.0137126	0.119729
ENSMUSG00000028591	Pramef12	3.57137	11.6757
ENSMUSG00000028649	Macf1	2.06461	3.06698
ENSMUSG00000028657	Ppt1	0.907601	0.71637
ENSMUSG00000028842	Ago3	1.6934	1.32167
ENSMUSG00000028865	Cd164l2	6.81306	5.74442
ENSMUSG00000029101	Rgs12	0.650788	0.8723
ENSMUSG00000029227	Fip1l1	102.254	123.983
ENSMUSG00000029385	Ccng2	6.07598	4.23073
ENSMUSG00000029431	B3gnt4	0	0
ENSMUSG00000029440	Psmd9	64.0335	56.0976
ENSMUSG00000029462	Vps29	12.431	5.52186
ENSMUSG00000029474	Rnf34	32.1115	34.598
ENSMUSG00000029633	Gm5578	59.8165	51.9551
ENSMUSG00000029676	Pot1a	3.08395	2.52962
ENSMUSG00000029679	Hyal6	0.00285971	0.109002
ENSMUSG00000029776	Hibadh	0.541178	0.794384
ENSMUSG00000029910	Mad2l1	33.8318	20.8681
ENSMUSG00000030061	Uba3	107.147	72.0037
ENSMUSG00000030101	Sumf1	2.28471	1.52027
ENSMUSG00000030213	Atf7ip	23.3004	29.2368
ENSMUSG00000030246	Ldhb	22.3583	17.4262
ENSMUSG00000030255	Sspn	14.6366	9.54104
ENSMUSG00000030494	Rhpn2	20.347	18.5909
ENSMUSG00000030543	Mesp2	87.7498	104.622
ENSMUSG00000030613	Ccdc90b	5.82955	3.54114
ENSMUSG00000030861	Acadsb	3.90881	4.58275
ENSMUSG00000030994	D7Ertd443e	7.47311	6.52569
ENSMUSG00000031309	Rps6ka3	0.535414	0.277293
ENSMUSG00000031381	Piga	6.67789	6.11763
ENSMUSG00000031422	Morf4l2	69.017	46.4467
ENSMUSG00000031482	Slc25a15	5.87739	5.02469
ENSMUSG00000031561	Tenm3	0.0849391	0.0679515
ENSMUSG00000031563	Wwc2	2.58756	1.62086
ENSMUSG00000031592	Pcm1	1.77732	1.37942
ENSMUSG00000031652	N4bp1	5.50588	3.52993
ENSMUSG00000031661	Nkd1	1.60666	1.66837
ENSMUSG00000031756	Cenpn	30.3767	19.6162
ENSMUSG00000031767	Nudt7	3.68889	3.31968
ENSMUSG00000031789	Cngb1	0.788571	2.70755
ENSMUSG00000031847	1700030J22Rik	3.72533	3.73131
ENSMUSG00000031987	Egln1	1.53347	1.07208
ENSMUSG00000032000	Birc3	59.2326	58.0567
ENSMUSG00000032046	Abhd12	6.78578	8.33742
ENSMUSG00000032056	Btg4	3508.72	1984.17
ENSMUSG00000032258	Lca5	1.0418	0.667222
ENSMUSG00000032300	1700017B05Rik	5.09038	5.97216
ENSMUSG00000032310	Cyp1a2	0.0103925	0.171655
ENSMUSG00000032329	Hmg20a	3.56344	3.09584
ENSMUSG00000032336	Nptn	0.859174	0.51497
ENSMUSG00000032405	Pias1	6.71057	4.3326
ENSMUSG00000032413	Rasa2	59.3933	37.9723
ENSMUSG00000032497	Lrrfip2	26.6334	46.3698
ENSMUSG00000032661	Oas3	0.193246	1.49797
ENSMUSG00000032757	Bet1	13.3398	7.46797
ENSMUSG00000032782	Cntrob	3.76784	6.51943
ENSMUSG00000033075	Senp1	8.31185	6.88254
ENSMUSG00000033216	Eefsec	0.197388	0.173777
ENSMUSG00000033429	Mcee	1.23992	0.9716
ENSMUSG00000033792	Atp7a	0.523308	0.552478
ENSMUSG00000033949	Trim36	1.37589	1.50885
ENSMUSG00000033952	Aspm	3.24473	2.61729
ENSMUSG00000033953	Ppp3r1	13.1927	9.35777
ENSMUSG00000033970	Rfc3	6.30336	6.81786
ENSMUSG00000034187	Nsf	9.25254	13.0076
ENSMUSG00000034210	Efcab14	7.13676	4.94555
ENSMUSG00000034324	Tmem132c	0.0617838	0.0536122
ENSMUSG00000034544	Rsrc1	0.120434	0.0779827
ENSMUSG00000034758	Tle6	94.1765	111.067
ENSMUSG00000035062	Zc4h2	1.88066	1.66592
ENSMUSG00000035126	Wdr78	0.0142232	0.0332692
ENSMUSG00000035173	Ccdc186	302.929	191.741
ENSMUSG00000035191	Rfpl4	860.604	534.2
ENSMUSG00000035235	Trim13	78.4522	48.5843
ENSMUSG00000035266	Helq	99.7413	103.813
ENSMUSG00000035621	Midn	8.92264	8.31998
ENSMUSG00000035781	R3hdm4	16.1385	15.2971
ENSMUSG00000035877	Zhx3	1.08017	0.831042
ENSMUSG00000035941	Ibtk	21.009	18.4876
ENSMUSG00000036036	Zfp57	81.6682	89.1347
ENSMUSG00000036086	Zranb3	0.375259	0.407901
ENSMUSG00000036110	Slc17a2	0.0797853	0.164963
ENSMUSG00000036136	Fam110c	7.69399	12.2915
ENSMUSG00000036435	Exoc1	16.1001	14.1026
ENSMUSG00000036513	Commd2	43.0488	23.2182
ENSMUSG00000036611	Eepd1	1.8735	1.75077
ENSMUSG00000036782	Klhl13	1.42328	0.81142
ENSMUSG00000036968	Cnpy4	63.0019	58.9253
ENSMUSG00000036977	Anapc10	2.69597	3.2451
ENSMUSG00000037032	Apbb1	4.81609	7.73259
ENSMUSG00000037536	Fbxo34	9.24005	20.448
ENSMUSG00000037697	Ddhd1	6.2226	3.71629
ENSMUSG00000037747	Phyhipl	0.770176	0.645282
ENSMUSG00000037957	Wdr20	7.04581	5.84654
ENSMUSG00000037979	Ccdc92	4.81192	8.00232
ENSMUSG00000038037	Socs1	32.2226	29.685
ENSMUSG00000038116	Phf20	2.02076	1.7758
ENSMUSG00000038122	Tbc1d32	0.0223804	0.0336178
ENSMUSG00000038160	Atg5	8.736	6.3508
ENSMUSG00000038271	Iffo1	0.122377	0.459494
ENSMUSG00000038298	Pdzk1	0.33239	0.430471
ENSMUSG00000038370	Pcp4l1	1.12912	0.800231
ENSMUSG00000038425	Poli	1.088	1.37629
ENSMUSG00000038525	Armc10	5.35669	3.9275
ENSMUSG00000038544	Inip	5.50003	4.30473
ENSMUSG00000038587	Akap12	1.79414	2.38004
ENSMUSG00000038608	Dock10	0.0476735	0.168995
ENSMUSG00000038664	Herc1	3.87155	3.3079
ENSMUSG00000038679	Trps1	0.998461	0.665833
ENSMUSG00000038683	Pak1ip1	18.1208	33.5039
ENSMUSG00000038770	Kpna7	56.6602	47.6403
ENSMUSG00000038816	Ctnnal1	6.43325	4.23727
ENSMUSG00000039103	Nexn	15.1128	6.83739
ENSMUSG00000039145	Camk1d	0.317798	0.262862
ENSMUSG00000039337	Tex19.2	5.0166	7.76131
ENSMUSG00000039361	Picalm	51.2759	30.9199
ENSMUSG00000039485	Tspyl4	7.93252	12.3804
ENSMUSG00000039578	Ccser1	4.24386	2.29147
ENSMUSG00000039693	Msantd3	12.0758	8.60532
ENSMUSG00000040389	Wdr47	21.9665	21.8469
ENSMUSG00000040522	Tlr8	0.529633	0.647876
ENSMUSG00000040570	Rundc3b	0.260192	0.213504
ENSMUSG00000040713	Creg1	2.95265	1.24224
ENSMUSG00000041187	Prkd2	1.18296	2.619
ENSMUSG00000041343	Ankrd42	0.722154	0.964549
ENSMUSG00000041359	Tcl1	509.381	234.444
ENSMUSG00000041377	Ninj2	0.4571	0.336526
ENSMUSG00000041629	Fam104a	8.01291	7.59217
ENSMUSG00000041684	Bivm	2.27141	1.47891
ENSMUSG00000041771	Slc24a4	0.0156282	0.0121815
ENSMUSG00000041995	Zbed3	1940.63	1135.08
ENSMUSG00000042032	Mat2b	248.642	169.246
ENSMUSG00000042148	Cox10	2.51733	2.03173
ENSMUSG00000042292	Mkl1	0.207804	0.29184
ENSMUSG00000042306	S100a14	21.2565	31.5169
ENSMUSG00000042477	Tfap2e	1.58053	0.562777
ENSMUSG00000042595	Fam199x	12.2732	8.88731
ENSMUSG00000042650	Alkbh5	38.0034	51.1471
ENSMUSG00000042726	Trafd1	18.5081	26.162
ENSMUSG00000042757	Tmem108	8.15717	5.42678
ENSMUSG00000043067	Dpy19l1	18.8751	14.3292
ENSMUSG00000043079	Synpo	0.0181916	0.0724934
ENSMUSG00000043259	Fam13c	1.12292	0.751586
ENSMUSG00000043441	Gpr149	1.56141	1.16656
ENSMUSG00000043881	Kbtbd7	70.0489	79.728
ENSMUSG00000043923	Ccdc84	7.52197	5.22442
ENSMUSG00000043969	Emx2	4.01567	5.06935
ENSMUSG00000044378	Slc15a5	1.45187	0.842576
ENSMUSG00000044468	Fam46c	4.63787	4.48852
ENSMUSG00000044594	Serpinb3a	6.42978	3.06259
ENSMUSG00000045104	Gm5514	1366.41	1104.76
ENSMUSG00000045193	Cirbp	21.6656	27.5555
ENSMUSG00000045519	Zfp560	2.27792	0.986901
ENSMUSG00000045975	C2cd2	0.068605	0.17575
ENSMUSG00000046096	BC030336	0.219693	0.169721
ENSMUSG00000046160	Olig1	0.0161538	0.591013
ENSMUSG00000046441	Cmtr2	12.8786	13.8047
ENSMUSG00000046589	Lrrc8e	2.18076	3.70571
ENSMUSG00000046591	Ticrr	26.6089	34.5727
ENSMUSG00000046598	Bdh1	2.706	4.95182
ENSMUSG00000046603	Tcaim	27.2375	23.2224
ENSMUSG00000046694	Fam46b	4.33788	11.1778
ENSMUSG00000047205	Dusp18	8.35608	7.78091
ENSMUSG00000047694	Yipf6	29.1225	20.3225
ENSMUSG00000047766	Lrrc49	0.509479	0.375104
ENSMUSG00000047799	Oog4	13.7873	10.347
ENSMUSG00000047911	Npm2	89.7411	60.3471
ENSMUSG00000048076	Arf1	15.3883	16.5107
ENSMUSG00000048108	Tmem72	3.57979	3.72399
ENSMUSG00000048230	Fbxo43	26.0052	28.715
ENSMUSG00000048485	Zbtb8b	1.6073	1.39088
ENSMUSG00000048546	Tob2	9.34676	7.58983
ENSMUSG00000048756	Foxo3	1.65224	2.40104
ENSMUSG00000048930	Tada3	21.6081	25.9353
ENSMUSG00000049439	Cyp20a1	0.901342	0.469795
ENSMUSG00000049690	Nckap5	1.63178	1.50659
ENSMUSG00000049717	Lig4	8.63729	7.40148
ENSMUSG00000049811	Fam161a	3.60752	3.21248
ENSMUSG00000050234	Gja4	19.2936	24.6215
ENSMUSG00000050511	Oprd1	0.0518638	0.134662
ENSMUSG00000050520	Cldn8	8.11771	4.30346
ENSMUSG00000050808	Muc15	0.394889	0.393853
ENSMUSG00000050910	Cdr2l	0.142025	0.142424
ENSMUSG00000051650	B3gnt2	0.244369	0.175809
ENSMUSG00000051675	Trim32	5.10043	9.22805
ENSMUSG00000051920	Rspo2	1.72216	2.26768
ENSMUSG00000051934	Spats2	3.03578	2.89081
ENSMUSG00000052298	Cdc42se2	72.2174	60.6513
ENSMUSG00000053199	Arhgap20	6.31167	3.58355
ENSMUSG00000053483	Usp21	175.717	186.839
ENSMUSG00000053931	Cnn3	179.727	149.128
ENSMUSG00000054091	1810037I17Rik	4.75517	2.96152
ENSMUSG00000054102	Nlrp9a	17.1254	10.6357
ENSMUSG00000054520	Sh3bp2	2.42914	4.68962
ENSMUSG00000055044	Pdlim1	137.335	87.69
ENSMUSG00000055200	Sertad3	13.1193	11.2462
ENSMUSG00000055494	Gm14168	0.0201756	0.054805
ENSMUSG00000055895	Oosp2	0.777062	0.480445
ENSMUSG00000056267	Cep70	14.8641	8.24182
ENSMUSG00000056342	Usp34	398.413	184.947
ENSMUSG00000056486	Chn1	1.19718	0.684809
ENSMUSG00000056608	Chd9	0.464373	0.303549
ENSMUSG00000057110	Cntrl	3.5439	3.74157
ENSMUSG00000057777	Mab21l2	3.62197	3.37039
ENSMUSG00000058173	Smco4	0.450132	0.345841
ENSMUSG00000058897	Col25a1	0.0393803	0.0595979
ENSMUSG00000059182	Skap2	5.30379	3.38478
ENSMUSG00000059434	Gckr	1.04617	0.403139
ENSMUSG00000059474	Mbtd1	11.3122	12.5293
ENSMUSG00000059713	Rcan3	7.16755	6.70423
ENSMUSG00000059810	Rgs3	0.101362	0.199666
ENSMUSG00000059975	Zfp74	2.44394	2.04353
ENSMUSG00000060508	Nlrp9b	5.91275	5.38043
ENSMUSG00000060530	A930017M01Rik	14.7929	11.9554
ENSMUSG00000060630	Zfp735	13.2997	8.11884
ENSMUSG00000062248	Cks2	1.56546	1.11371
ENSMUSG00000062380	Tubb3	11.598	10.7637
ENSMUSG00000062995	Ica1	1.69138	0.984982
ENSMUSG00000063065	Mapk3	200.377	145.682
ENSMUSG00000063810	Alms1	0.597217	0.349244
ENSMUSG00000064138	Fam172a	0.497908	0.292277
ENSMUSG00000066030	Oog2	25.7916	16.1997
ENSMUSG00000066031	Gm13023	376.587	212.393
ENSMUSG00000066477	Gm16551	105.68	69.1474
ENSMUSG00000066979	Bub3	4.3938	2.49125
ENSMUSG00000067424	Zfp563	1.67494	0.918515
ENSMUSG00000067567	Hdac8	1.24924	3.32037
ENSMUSG00000068134	Zfp120	1.83731	1.43747
ENSMUSG00000068744	Psrc1	83.4603	79.1267
ENSMUSG00000068874	Selenbp1	0.051149	0.108266
ENSMUSG00000070345	Hsf5	1.90896	1.25174
ENSMUSG00000070639	Lrrc8b	3.92996	2.3464
ENSMUSG00000070733	Fryl	63.9517	43.8886
ENSMUSG00000070777	Ceacam20	7.69223	5.30498
ENSMUSG00000071037	Camkmt	0.15562	0.10068
ENSMUSG00000071262	Zfp957	5.47322	12.0426
ENSMUSG00000071267	Zfp942	7.81479	6.26712
ENSMUSG00000071657	Bscl2	10.813	7.24344
ENSMUSG00000071659	Hnrnpul2	8.99972	4.31527
ENSMUSG00000072492	Gm10364	3.57166	4.74735
ENSMUSG00000072679	D6Ertd474e	13.4395	11.1378
ENSMUSG00000072694	1500011B03Rik	58.2148	46.1832
ENSMUSG00000072762	4930522L14Rik	1.87888	1.68755
ENSMUSG00000073139	BC023829	4.50372	2.97573
ENSMUSG00000073294	AU022751	1813.68	1904.25
ENSMUSG00000073497	AA792892	2.16044	0.951208
ENSMUSG00000073639	Rab18	7.21281	5.95874
ENSMUSG00000074123	7420426K07Rik	1174.58	495.172
ENSMUSG00000074412	Gm10689	14.6462	15.3614
ENSMUSG00000074513	Arfip1	0.258111	0.21103
ENSMUSG00000074830	Zfp640	26.6547	27.5804
ENSMUSG00000075166	Olfr1104	24.2054	8.94673
ENSMUSG00000075219	Olfr994	0.230699	0.305396
ENSMUSG00000075312	Gm13597	14.0304	17.5766
ENSMUSG00000075595	Zfp652	0.0764354	0.148292
ENSMUSG00000078850	Gm2348	0	0
ENSMUSG00000079042	Apela	0.0263381	0.00776487
ENSMUSG00000079215	Zfp664	7.54522	13.6494
ENSMUSG00000079445	B3gnt7	12.4388	18.265
ENSMUSG00000079598	Clec2l	0.00770742	0.0236782
ENSMUSG00000080756	Gm12633	14.6511	7.23858
ENSMUSG00000082321	Gm14253	11.0889	6.23658
ENSMUSG00000083287	Gm13502	159.547	94.9833
ENSMUSG00000083668	Gm5648	3.5839	8.77166
ENSMUSG00000083916	Gm15476	45.8835	36.5446
ENSMUSG00000084064	Gm12079	61.4926	49.3236
ENSMUSG00000084287	Gm14576	3.28516	1.49841
ENSMUSG00000085079	Khdc1b	1690.52	1591.89
ENSMUSG00000085600	E330012B07Rik	2.91934	2.20562
ENSMUSG00000086213	A330040F15Rik	1.04991	1.09659
ENSMUSG00000086502	B130055M24Rik	0.0133694	0.14786
ENSMUSG00000086765	Gm11827	93.0556	48.4285
ENSMUSG00000087119	Atg4a-ps	2.46404	1.49023
ENSMUSG00000087531	Gm15606	4.43184	3.1704
ENSMUSG00000087591	Gm14635	12.5949	7.35185
ENSMUSG00000089815	Gm5083	8.86051	6.37609
ENSMUSG00000089862	Umad1	6.73448	4.55612
ENSMUSG00000089998	Phtf1os	0	0.0383771
ENSMUSG00000090919	Pabpc4l	0.0139746	1.13634
ENSMUSG00000091091	Kcnmb3	0.825211	0.585485
ENSMUSG00000092686	Gm25745	0	0
ENSMUSG00000093814	Gm9637	12.4178	6.00189
ENSMUSG00000094865	Gm7426	3.25923	2.73109
ENSMUSG00000096276	Gm2042	247.885	123.331
ENSMUSG00000097420	Gm17575	0.871599	0.625422
ENSMUSG00000100237	Gm28644	2.80216	1.56599
ENSMUSG00000100337	Gm5066	4.89806	5.26004
ENSMUSG00000100617	Gm7145	6.83644	5.7988
ENSMUSG00000100701	Gm19587	20.6553	21.4056
ENSMUSG00000101373	Zfp813-ps	74.5658	45.1733
ENSMUSG00000101482	Gm28883	14.4161	8.34427
ENSMUSG00000101800	Rnf170-ps	17.7138	13.8463
ENSMUSG00000102976	Zc3h11a	0.551754	0.906035
ENSMUSG00000103079	Gm36307	9.68968	11.2283
ENSMUSG00000103355	Gm2147	184.924	99.7679
ENSMUSG00000103439	Gm7019	151.862	168.801
ENSMUSG00000103570	C630004M23Rik	0.041533	0.448542
ENSMUSG00000104098	AA619741	84.222	82.383
ENSMUSG00000104103	Gm9517	77.2351	45.8431
ENSMUSG00000104614	Fbxw27	5.77201	5.2603
ENSMUSG00000106664	Gm17936	68.2318	51.8882
ENSMUSG00000107211	Gm5864	98.859	68.0385
ENSMUSG00000107699	Gm43970	3.38862	3.26124
ENSMUSG00000107705	Umad1	0	0
ENSMUSG00000107770	Gm44126	24.0527	19.917
ENSMUSG00000107979	Zfp813-ps	2.82559	1.25094

## Sheet: AGO2-dependent 2C-4C
Supplementary Table 2
Expression level of AGO2-dependent 2C/4C maternal gene
Gene	Gene ID	control (FPKM)	Ago2 kd (FPKM)
ENSMUSG00000106106	Rn18s-rs5	2538.05	10356.1
ENSMUSG00000016559	H3f3b	1918.53	2713.6
ENSMUSG00000041431	Ccnb1	378.127	391.774
ENSMUSG00000043323	Fbrsl1	302.375	112.837
ENSMUSG00000029110	Rnf4	270.338	254.818
ENSMUSG00000045896	Paip2b	264.52	733.529
ENSMUSG00000061104	Gm10094	192.679	341.82
ENSMUSG00000056342	Usp34	158.618	344.594
ENSMUSG00000032712	2810474O19Rik	154.113	382.961
ENSMUSG00000044285	Gm1821	151.235	402.488
ENSMUSG00000025616	Usp16	112.933	243.434
ENSMUSG00000081752	Gm14680	105.727	217.052
ENSMUSG00000053931	Cnn3	105.095	108.171
ENSMUSG00000019505	Ubb	102.977	207.291
ENSMUSG00000048164	Gm7204	102.383	220.62
ENSMUSG00000080241	Dppa3-ps	89.3012	258.824
ENSMUSG00000034349	Smc4	82.1713	128.761
ENSMUSG00000024661	Fth1	82.1419	194.049
ENSMUSG00000055204	Ankrd17	77.0001	107.343
ENSMUSG00000057534	Gm15698	74.7759	239.603
ENSMUSG00000028873	Cdca8	74.3873	87.2703
ENSMUSG00000038683	Pak1ip1	69.4788	72.9495
ENSMUSG00000068200	Gm5931	69.4455	80.2132
ENSMUSG00000009549	Srp14	60.8293	96.9534
ENSMUSG00000042492	Tbc1d10b	48.6185	23.7057
ENSMUSG00000049124	Gm8186	45.3924	118.277
ENSMUSG00000056211	R3hdm1	41.2291	68.6556
ENSMUSG00000023940	Sgol1	40.3776	61.6381
ENSMUSG00000050243	Gm5446	39.349	95.2471
ENSMUSG00000036781	Rps27l	36.0595	67.1734
ENSMUSG00000046341	Gm11223	36.0363	63.6515
ENSMUSG00000046591	Ticrr	35.8108	60.1046
ENSMUSG00000106664	Gm17936	33.8188	39.77
ENSMUSG00000037536	Fbxo34	33.2956	9.48644
ENSMUSG00000023048	Prr13	30.4129	63.8028
ENSMUSG00000039361	Picalm	29.5587	46.4607
ENSMUSG00000028821	Syf2	27.863	46.6429
ENSMUSG00000017548	Suz12	26.9874	53.5405
ENSMUSG00000021767	Kat6b	26.4649	32.5487
ENSMUSG00000074830	Zfp640	26.349	22.9681
ENSMUSG00000035772	Mrps2	25.7752	16.2791
ENSMUSG00000081855	Rpl17-ps5	23.7955	159.204
ENSMUSG00000025868	Higd2a	23.6093	36.4409
ENSMUSG00000031570	Plpp5	22.799	23.2099
ENSMUSG00000022913	Psmg1	22.5636	31.7272
ENSMUSG00000038500	Prr3	22.5417	26.8777
ENSMUSG00000028691	Prdx1	22.3207	55.5578
ENSMUSG00000082743	Gm12988	22.0332	32.447
ENSMUSG00000038943	Prc1	22.0266	28.8294
ENSMUSG00000040435	Ppp1r15a	21.9436	40.3289
ENSMUSG00000070572	Trmt112-ps2	21.4357	37.5838
ENSMUSG00000035885	Cox8a	21.2257	49.096
ENSMUSG00000040850	Psme4	20.8845	45.5793
ENSMUSG00000028282	Casp8ap2	20.22	24.5639
ENSMUSG00000104218	Gm9134	19.5401	46.3738
ENSMUSG00000028212	Ccne2	18.3853	31.9774
ENSMUSG00000049649	Gpr3	17.9156	19.9207
ENSMUSG00000042396	Rbm7	17.7754	30.3405
ENSMUSG00000018286	Psmb6	17.7112	21.5856
ENSMUSG00000028899	Taf12	17.0931	26.4032
ENSMUSG00000030759	Far1	16.271	21.3095
ENSMUSG00000023505	Cdca3	16.0586	36.7325
ENSMUSG00000005687	Bcas2	15.7494	16.9619
ENSMUSG00000026799	Med27	15.7242	18.6726
ENSMUSG00000038628	Polr3k	15.6003	13.5684
ENSMUSG00000103653	Gm3934	15.4141	84.995
ENSMUSG00000004096	Cwc15	14.9978	24.6992
ENSMUSG00000106988	Tsg101-ps	14.4597	26.7928
ENSMUSG00000064326	Siva1	13.7812	22.6869
ENSMUSG00000106803	Gm8930	13.6615	39.4813
ENSMUSG00000024387	Csnk2b	12.9301	24.9438
ENSMUSG00000091058	Gm17538	12.835	37.6221
ENSMUSG00000021377	Dek	12.6533	25.7614
ENSMUSG00000036513	Commd2	12.5313	23.3027
ENSMUSG00000103034	Gm8797	12.5032	29.7361
ENSMUSG00000071180	Smim15	11.7921	17.4154
ENSMUSG00000030528	Blm	11.788	10.9022
ENSMUSG00000029622	Arpc1b	11.5449	14.5827
ENSMUSG00000028719	Cmpk1	11.2512	10.914
ENSMUSG00000028345	Tex10	10.9383	6.63504
ENSMUSG00000003234	Abcf3	10.8742	7.16573
ENSMUSG00000014767	Tbp	10.5367	16.3103
ENSMUSG00000030291	Med21	9.90082	24.3065
ENSMUSG00000033970	Rfc3	9.75062	14.0579
ENSMUSG00000001445	Mrpl10	9.47618	10.5796
ENSMUSG00000021025	Nfkbia	9.36524	6.85201
ENSMUSG00000049832	Gm9840	9.22186	20.9269
ENSMUSG00000005354	Txn2	9.21621	11.4564
ENSMUSG00000027770	Dhx36	8.98189	20.9206
ENSMUSG00000083626	Gm4459	8.91137	24.9387
ENSMUSG00000037725	Ckap2	8.37073	10.0671
ENSMUSG00000025277	Abhd6	8.26731	13.1921
ENSMUSG00000010095	Slc3a2	8.22562	10.5225
ENSMUSG00000082321	Gm14253	8.17182	26.8216
ENSMUSG00000020900	Myh10	8.11629	8.85427
ENSMUSG00000030213	Atf7ip	7.77708	14.7484
ENSMUSG00000082729	Gm14845	7.70479	18.88
ENSMUSG00000025728	Pigq	7.70276	11.2964
ENSMUSG00000031629	Cenpu	7.40344	8.48115
ENSMUSG00000071662	Polr2g	7.3655	14.2189
ENSMUSG00000029910	Mad2l1	7.02761	24.5631
ENSMUSG00000020743	Mif4gd	7.02361	10.9627
ENSMUSG00000067547	Gm7666	7.01236	18.9796
ENSMUSG00000106917	Gm7832	6.94216	7.17213
ENSMUSG00000054405	Dnajc8	6.74173	7.98214
ENSMUSG00000026088	Mitd1	6.68164	12.0384
ENSMUSG00000075391	Gm13443	6.59001	13.6283
ENSMUSG00000024645	Timm21	6.53912	4.44536
ENSMUSG00000011831	Evi5	6.33606	6.89125
ENSMUSG00000035337	Uchl4	6.33414	15.6013
ENSMUSG00000020048	Hsp90b1	6.28336	8.03618
ENSMUSG00000082693	Gm15190	6.21217	18.1284
ENSMUSG00000040321	Zfp770	6.20034	14.6518
ENSMUSG00000043419	Chd3os	6.10959	10.7587
ENSMUSG00000033411	Ctdspl2	6.09736	5.98533
ENSMUSG00000028649	Macf1	6.00514	10.222
ENSMUSG00000094685	Gm5900	5.99859	17.3806
ENSMUSG00000061118	Dnajc30	5.77575	3.64546
ENSMUSG00000070348	Ccnd1	5.70484	23.5034
ENSMUSG00000017550	Atad5	5.66768	14.8568
ENSMUSG00000015755	Tab2	5.46946	13.6571
ENSMUSG00000031696	Vps35	5.37665	4.23916
ENSMUSG00000000804	Usp32	5.3463	11.1547
ENSMUSG00000016319	Slc25a5	5.34562	13.2249
ENSMUSG00000034243	Golgb1	5.29179	12.595
ENSMUSG00000018362	Kpna2	5.27166	22.4805
ENSMUSG00000022119	Rbm26	5.27041	6.00436
ENSMUSG00000058748	Zfp958	5.14432	5.35597
ENSMUSG00000034320	Slc26a2	5.00885	12.2973
ENSMUSG00000019979	Apaf1	4.92396	8.08862
ENSMUSG00000089824	Rbm12	4.86361	4.59413
ENSMUSG00000021039	Snw1	4.77523	6.18432
ENSMUSG00000029647	Pan3	4.74139	3.01822
ENSMUSG00000044330	Gm9790	4.66669	6.99545
ENSMUSG00000018160	Med1	4.66015	4.50635
ENSMUSG00000015668	Pdzd11	4.6281	6.93612
ENSMUSG00000040407	Akap9	4.59497	5.5311
ENSMUSG00000072492	Gm10364	4.3899	11.9923
ENSMUSG00000068882	Ssb	4.37969	7.84673
ENSMUSG00000026078	Pdcl3	4.36197	5.66209
ENSMUSG00000063714	Sp3os	4.27926	7.03497
ENSMUSG00000028843	Sh3bgrl3	4.19601	15.3504
ENSMUSG00000032300	1700017B05Rik	4.07039	9.69128
ENSMUSG00000027654	Fam83d	4.05955	2.69979
ENSMUSG00000041629	Fam104a	4.0539	4.6412
ENSMUSG00000045664	Cdc42ep2	4.01464	13.3134
ENSMUSG00000066456	Hmgn3	3.85975	5.4486
ENSMUSG00000036391	Sec24a	3.83408	5.28523
ENSMUSG00000079184	Mphosph8	3.80489	14.4918
ENSMUSG00000091993	B930036N10Rik	3.69831	4.6737
ENSMUSG00000037730	Mynn	3.62455	5.69436
ENSMUSG00000036977	Anapc10	3.55183	6.22552
ENSMUSG00000082381	Gm12928	3.42363	7.26729
ENSMUSG00000058745	Gm9174	3.42316	9.27614
ENSMUSG00000036390	Gadd45a	3.3459	6.27046
ENSMUSG00000038544	Inip	3.33436	4.30888
ENSMUSG00000030934	Oat	3.31249	5.65668
ENSMUSG00000101519	Ska2l-ps	3.27289	16.8083
ENSMUSG00000067847	Romo1	3.24101	6.57606
ENSMUSG00000099397	Gm7809	3.14345	2.95263
ENSMUSG00000028211	Trp53inp1	3.04469	4.05534
ENSMUSG00000041722	Khdc1c	3.03563	4.83212
ENSMUSG00000022205	Sub1	3.02461	9.32754
ENSMUSG00000108484	RP23-361O12.4	3.00946	24.5281
ENSMUSG00000020522	Mfap3	2.99532	2.69276
ENSMUSG00000033499	Larp4b	2.95342	2.12087
ENSMUSG00000101567	Txn-ps1	2.94895	15.2434
ENSMUSG00000004948	Zp3	2.94516	8.49474
ENSMUSG00000048109	Rbm15	2.93258	4.50989
ENSMUSG00000006262	Mob1b	2.92768	3.94489
ENSMUSG00000075266	Cenpw	2.91336	3.44417
ENSMUSG00000010607	Pigyl	2.87149	6.24161
ENSMUSG00000033036	Gm7879	2.85801	4.31155
ENSMUSG00000058267	Mrps14	2.79494	5.51807
ENSMUSG00000030538	Cib1	2.77253	6.08179
ENSMUSG00000028991	Mtor	2.70977	3.30293
ENSMUSG00000021392	Nol8	2.61689	6.46178
ENSMUSG00000027699	Ect2	2.53245	2.46454
ENSMUSG00000081223	Gm12247	2.48886	4.67268
ENSMUSG00000031922	Cep57	2.48029	5.01738
ENSMUSG00000027599	Armc1	2.36387	4.3922
ENSMUSG00000029326	Enoph1	2.35279	2.12146
ENSMUSG00000060989	Gm11847	2.33524	2.83208
ENSMUSG00000071359	Tbpl1	2.32341	3.98837
ENSMUSG00000021000	Ctage5	2.30423	0.891743
ENSMUSG00000102976	Zc3h11a	2.29824	2.51665
ENSMUSG00000022940	Pigp	2.20841	5.26695
ENSMUSG00000066613	Zfp932	2.20146	8.08339
ENSMUSG00000038121	Fam210a	2.17946	4.42218
ENSMUSG00000038695	Josd2	2.14555	3.93685
ENSMUSG00000026048	Ercc5	2.11306	4.70828
ENSMUSG00000020864	Ankrd40	2.09143	1.89271
ENSMUSG00000066979	Bub3	2.08638	5.40611
ENSMUSG00000063698	Sfxn4	2.08433	3.11958
ENSMUSG00000022972	1110004E09Rik	2.02461	3.27843
ENSMUSG00000040383	Aqr	2.0077	2.79927
ENSMUSG00000047534	Mis18bp1	1.98696	2.55617
ENSMUSG00000033964	Zbtb41	1.961	4.40491
ENSMUSG00000035601	Trmt10b	1.94953	13.9669
ENSMUSG00000079316	Rab9	1.92478	6.24258
ENSMUSG00000024293	Esco1	1.91331	3.32346
ENSMUSG00000048495	Tyw5	1.86628	3.13607
ENSMUSG00000060803	Gstp1	1.78967	6.48459
ENSMUSG00000026999	Nup35	1.73252	2.6488
ENSMUSG00000022521	Crebbp	1.72941	2.0765
ENSMUSG00000062248	Cks2	1.72414	1.91246
ENSMUSG00000084230	Gm14388	1.71176	3.69634
ENSMUSG00000052917	Senp7	1.69428	5.96633
ENSMUSG00000035649	Zcchc7	1.68527	2.17257
ENSMUSG00000046185	Zfp84	1.67734	1.58828
ENSMUSG00000035790	Cep19	1.67155	6.5139
ENSMUSG00000032397	Tipin	1.65909	4.20113
ENSMUSG00000006095	Tbcb	1.64344	6.88158
ENSMUSG00000002222	Rmnd5a	1.61349	2.92962
ENSMUSG00000029038	Ssu72	1.60975	2.50676
ENSMUSG00000032383	Ppib	1.59645	2.34701
ENSMUSG00000092416	Zfp141	1.55987	1.44752
ENSMUSG00000026915	Strbp	1.52127	0.790356
ENSMUSG00000061371	Zfp873	1.48662	6.88975
ENSMUSG00000024317	Rnf138	1.44761	2.04507
ENSMUSG00000021113	Snapc1	1.43093	3.37707
ENSMUSG00000060802	B2m	1.42568	4.28361
ENSMUSG00000050914	Ankrd37	1.42107	13.4722
ENSMUSG00000032562	Gnai2	1.41841	1.41914
ENSMUSG00000038664	Herc1	1.37624	3.06389
ENSMUSG00000021905	Dph3	1.37513	5.25876
ENSMUSG00000022723	Crybg3	1.33251	3.22746
ENSMUSG00000000339	Rtca	1.33129	1.96718
ENSMUSG00000033952	Aspm	1.28874	1.84388
ENSMUSG00000021022	Ppp2r3c	1.26968	2.14299
ENSMUSG00000081152	Gm12430	1.26939	2.14391
ENSMUSG00000046311	Zfp62	1.26719	2.61638
ENSMUSG00000029676	Pot1a	1.20953	1.7565
ENSMUSG00000062170	Fmr1nb	1.19646	3.9315
ENSMUSG00000021234	Fam161b	1.16367	1.4793
ENSMUSG00000060149	BC002059	1.15591	2.88342
ENSMUSG00000020803	Txndc17	1.15086	8.7117
ENSMUSG00000031242	2610002M06Rik	1.1328	3.41841
ENSMUSG00000099980	Gm5619	1.11632	1.35123
ENSMUSG00000039016	Timm8b	1.07422	2.4345
ENSMUSG00000039987	Phtf2	1.06655	1.69358
ENSMUSG00000047878	A4galt	1.04186	3.039
ENSMUSG00000074166	AW146154	0.996393	1.02029
ENSMUSG00000030967	Zranb1	0.991027	0.866172
ENSMUSG00000068134	Zfp120	0.968564	1.35409
ENSMUSG00000024515	Smad4	0.944851	1.23308
ENSMUSG00000030754	Copb1	0.939944	1.58177
ENSMUSG00000007476	Lrrc8a	0.917451	3.1079
ENSMUSG00000023723	Mrps23	0.879501	2.14056
ENSMUSG00000032601	Prkar2a	0.843844	1.23434
ENSMUSG00000043633	Fam221b	0.841202	1.69769
ENSMUSG00000038412	Higd1a	0.839923	0.845435
ENSMUSG00000041343	Ankrd42	0.832499	0.807796
ENSMUSG00000049907	Rasl11b	0.827842	6.74471
ENSMUSG00000038116	Phf20	0.826609	1.44173
ENSMUSG00000027245	Hypk	0.815923	1.21403
ENSMUSG00000024259	Slc25a46	0.800094	0.293734
ENSMUSG00000017697	Ada	0.777111	9.87481
ENSMUSG00000029632	Ndufa4	0.767199	2.38753
ENSMUSG00000073155	1810058I24Rik	0.759261	2.19283
ENSMUSG00000064284	Cdpf1	0.754624	2.75199
ENSMUSG00000036585	Fgf1	0.741872	2.17127
ENSMUSG00000009628	Tex15	0.73083	2.59685
ENSMUSG00000022680	Pdxdc1	0.71939	0.913042
ENSMUSG00000037242	Clic4	0.718061	0.935728
ENSMUSG00000019792	Trmt11	0.702574	1.04984
ENSMUSG00000050079	Rspry1	0.672437	1.15965
ENSMUSG00000031497	Tnfsf13b	0.651889	2.02146
ENSMUSG00000041075	Fzd7	0.634843	1.35346
ENSMUSG00000057110	Cntrl	0.63345	2.44769
ENSMUSG00000096712	Gm15454	0.624741	1.78608
ENSMUSG00000036769	Wdr44	0.610115	2.42593
ENSMUSG00000039384	Dusp10	0.608849	2.60291
ENSMUSG00000022811	Zfp148	0.59004	1.42673
ENSMUSG00000018411	Mapt	0.565313	0.644266
ENSMUSG00000032890	Rims3	0.551904	0.360417
ENSMUSG00000035992	Fnip1	0.541023	0.842911
ENSMUSG00000001300	Efnb2	0.531838	1.35546
ENSMUSG00000025035	Arl3	0.518465	0.883852
ENSMUSG00000036890	Gtdc1	0.50003	1.05423
ENSMUSG00000020841	Cpd	0.499812	4.6412
ENSMUSG00000034449	Dhrs11	0.492757	0.835687
ENSMUSG00000090952	Gm17251	0.489412	0.792943
ENSMUSG00000024776	Stambpl1	0.481829	4.18771
ENSMUSG00000005299	Letm1	0.447049	0.415356
ENSMUSG00000057335	Cep170	0.446877	0.892872
ENSMUSG00000047446	Arl4a	0.438977	0.935441
ENSMUSG00000042258	Isl1	0.435332	2.87286
ENSMUSG00000059970	Hspa2	0.424612	16.8772
ENSMUSG00000023026	Dip2b	0.40466	0.910467
ENSMUSG00000032336	Nptn	0.39341	1.00371
ENSMUSG00000059554	Ccdc28a	0.385258	0.992932
ENSMUSG00000020111	Micu1	0.377056	0.703747
ENSMUSG00000020492	Ska2	0.376717	2.17922
ENSMUSG00000037296	Lsm1	0.375987	1.04282
ENSMUSG00000066149	Cdc26	0.375939	1.26358
ENSMUSG00000025269	Apex2	0.375315	0.734721
ENSMUSG00000104646	Gm9173	0.362567	0.942611
ENSMUSG00000054823	Whsc1l1	0.360853	0.43112
ENSMUSG00000059991	Nptx2	0.359426	0.638948
ENSMUSG00000063972	Nr6a1	0.358375	0.448408
ENSMUSG00000020059	Sycp3	0.35364	0.842901
ENSMUSG00000025912	Mybl1	0.34918	2.60659
ENSMUSG00000059475	Zfp426	0.330956	0.798611
ENSMUSG00000031245	Hmgn5	0.329615	2.22064
ENSMUSG00000026723	Trdmt1	0.321493	0.334691
ENSMUSG00000068523	Gng5	0.317716	0.269794
ENSMUSG00000025666	Tmem47	0.311476	0.236939
ENSMUSG00000033792	Atp7a	0.302539	0.82278
ENSMUSG00000074783	AU019990	0.299813	0.269367
ENSMUSG00000058093	Zfp729b	0.298905	1.04244
ENSMUSG00000028367	Txn1	0.27994	0.967589
ENSMUSG00000039704	Lmbrd2	0.276922	1.03498
ENSMUSG00000040151	Hs2st1	0.267478	0.202767
ENSMUSG00000043510	Hscb	0.264607	0.448449
ENSMUSG00000095841	Gm8532	0.256707	1.95527
ENSMUSG00000027665	Pik3ca	0.248896	0.589134
ENSMUSG00000041187	Prkd2	0.243659	1.25451
ENSMUSG00000051592	Ccnb3	0.241293	0.73309
ENSMUSG00000020183	Cpm	0.240504	0.676338
ENSMUSG00000045232	Rln3	0.239494	1.50124
ENSMUSG00000092325	Gm18284	0.230624	0.94057
ENSMUSG00000032218	Ccnb2	0.228255	0.481486
ENSMUSG00000025240	Sacm1l	0.22821	0.589677
ENSMUSG00000062753	AI413582	0.223092	0.61047
ENSMUSG00000028207	Asph	0.221785	0.259802
ENSMUSG00000045378	Pxt1	0.209753	2.00047
ENSMUSG00000022111	Uchl3	0.202967	0.80375
ENSMUSG00000037747	Phyhipl	0.202572	0.66876
ENSMUSG00000026239	Pde6d	0.200337	1.16234
ENSMUSG00000028456	Unc13b	0.196229	0.23104
ENSMUSG00000024687	Osbp	0.193986	0.604157
ENSMUSG00000063810	Alms1	0.191757	0.626246
ENSMUSG00000070871	Ccnyl1	0.18303	0.761698
ENSMUSG00000042182	Bend6	0.182315	0.492375
ENSMUSG00000098076	Gm6981	0.175896	1.44273
ENSMUSG00000022323	Hrsp12	0.169008	0.594236
ENSMUSG00000103199	Gm37648	0.159022	0.623933
ENSMUSG00000020566	Atp6v1c2	0.151197	0.71854
ENSMUSG00000018500	Adora2b	0.149506	0.271668
ENSMUSG00000026718	Stam	0.141107	0.532477
ENSMUSG00000019975	Ikbip	0.135734	0.964535
ENSMUSG00000019831	Wasf1	0.133193	0.241418
ENSMUSG00000025898	Cwf19l2	0.132714	0.270886
ENSMUSG00000021770	Samd8	0.130369	0.245844
ENSMUSG00000021733	Slc4a7	0.115316	0.335363
ENSMUSG00000106678	Gm43457	0.111571	1.7329
ENSMUSG00000049439	Cyp20a1	0.108443	0.634
ENSMUSG00000032009	Sesn3	0.105834	0.37576
ENSMUSG00000046096	BC030336	0.105684	0.429597
ENSMUSG00000038024	Dennd4c	0.103809	0.436814
ENSMUSG00000022707	Gbe1	0.0980153	0.613466
ENSMUSG00000051527	Usp29	0.0976441	0.274444
ENSMUSG00000038370	Pcp4l1	0.0954279	2.87257
ENSMUSG00000034764	1700006J14Rik	0.0943638	0.677767
ENSMUSG00000031309	Rps6ka3	0.0884645	0.405884
ENSMUSG00000048416	Mlf1	0.0855986	0.29261
ENSMUSG00000019856	Fam184a	0.0844671	0.247158
ENSMUSG00000018334	Ksr1	0.0829272	0.175744
ENSMUSG00000075602	Ly6a	0.0784391	1.22617
ENSMUSG00000097448	Platr22	0.0764092	0.407895
ENSMUSG00000038271	Iffo1	0.0672706	0.113351
ENSMUSG00000031789	Cngb1	0.0653057	1.08294
ENSMUSG00000049076	Acap2	0.0602702	0.257941
ENSMUSG00000033313	Fbxl8	0.0530132	1.01793
ENSMUSG00000050910	Cdr2l	0.0527464	0.836405
ENSMUSG00000028378	Ptgr1	0.0498855	0.361333
ENSMUSG00000002265	Peg3	0.0482901	0.887772
ENSMUSG00000073226	Gm10482	0.0467736	0.205649
ENSMUSG00000100210	Hist1h3f	0.0464719	0.570951
ENSMUSG00000020220	Vps13d	0.0452568	0.119117
ENSMUSG00000036533	Cdc42ep3	0.0451272	0.380475
ENSMUSG00000047854	Stx19	0.0448803	0.157664
ENSMUSG00000044348	Slc25a53	0.0417981	0.517525
ENSMUSG00000097248	Gm2694	0.0413741	0.262129
ENSMUSG00000029832	Nfe2l3	0.0407221	0.100839
ENSMUSG00000028414	Fktn	0.0345488	0.186012
ENSMUSG00000045275	Lca5l	0.0344278	0.209598
ENSMUSG00000030315	Vgll4	0.0343128	0.0703786
ENSMUSG00000042043	Tbca	0.0331757	0.116309
ENSMUSG00000100969	1700030N03Rik	0.0319856	0.0158262
ENSMUSG00000020903	Stx8	0.0316999	0.072674
ENSMUSG00000045975	C2cd2	0.031015	0.0357996
ENSMUSG00000014243	Zswim7	0.0299026	0.266211
ENSMUSG00000071451	Psmg4	0.029515	0.0772051
ENSMUSG00000045284	Dcaf12l1	0.027403	1.38607
ENSMUSG00000078700	D030028A08Rik	0.023001	0.361769
ENSMUSG00000075219	Olfr994	0.0218923	1.73145
ENSMUSG00000003154	Foxj2	0.020067	0.200744
ENSMUSG00000085180	AI838599	0.0187398	0.472172
ENSMUSG00000086316	2210013O21Rik	0.0183266	0.129153
ENSMUSG00000026495	Efcab2	0.0183234	0.0353021
ENSMUSG00000089998	Phtf1os	0.0153273	0
ENSMUSG00000027165	B230118H07Rik	0.0122201	0.0313579
ENSMUSG00000027380	Acoxl	0.0102374	0.0429121
ENSMUSG00000055494	Gm14168	0.00364807	0.429852
ENSMUSG00000004031	Brinp2	0.0014887	0.00870742
ENSMUSG00000079598	Clec2l	0.00116135	0.116804
ENSMUSG00000096916	Zfp850	0.000706274	0.180381
ENSMUSG00000041771	Slc24a4	0.000298736	0.0234748
ENSMUSG00000000248	Clec2g	0	0.140941
ENSMUSG00000030037	Mrpl53	0	0
ENSMUSG00000038729	Akap2	0	0.00326392
ENSMUSG00000042289	Hsd3b7	0	0
ENSMUSG00000045725	Prr15	0	0.171338
ENSMUSG00000047844	Bex4	0	2.17761
ENSMUSG00000048424	Ranbp3l	0	0.0631716
ENSMUSG00000070392	Gm20634	0	0
ENSMUSG00000078173	Lenep	0	0
ENSMUSG00000089686	Mnd1-ps	0	1.17986
ENSMUSG00000097919	Gm27021	0	0
ENSMUSG00000098171	Gm9621	0	5.58628
ENSMUSG00000102145	Gm38056	0	0
ENSMUSG00000105361	AY036118	0	0
ENSMUSG00000023947	Nfkbie	0	0.0980783
ENSMUSG00000025383	Il23a	0	1.45136
ENSMUSG00000028539	Artn	0	0.611213
ENSMUSG00000029431	B3gnt4	0	0
ENSMUSG00000029679	Hyal6	0	0.0136873
ENSMUSG00000035277	Arx	0	0.375119
ENSMUSG00000036611	Eepd1	0	0.963504
ENSMUSG00000068874	Selenbp1	0	0.515061
ENSMUSG00000078452	Raet1d	0	0.301619
ENSMUSG00000078850	Gm2348	0	0
ENSMUSG00000086502	B130055M24Rik	0	1.23091
ENSMUSG00000092686	Gm25745	0	0
ENSMUSG00000107705	Umad1	0	0
