# Supplementary material for: Argonaute 2 is a key regulator of maternal mRNA degradation in mouse early embryos
Source: Cell Death Discov. 2020 Nov 27;6:133. doi: 10.1038/s41420-020-00368-x (PMC7691497; doi:10.1038/s41420-020-00368-x)
Supplement: Supplementary file 5 — Expression level of small RNA and target maternal gene [file 41420_2020_368_MOESM5_ESM.xlsx]

## Sheet: endosiRNA
Supplementary Table 3
Expression level of endosiRNA and target maternal gene
Gene	Transcript ID	strand	site	Expression in MII oocyte rep1	Expression in MII oocyte rep2	Expression in 2-cell control rep1	Expression in 2-cell control rep2	Expression in 4-cell control rep1	Expression in 4-cell control rep2	endosiRNA	Expression in MII oocyte	Expression in 1C	Expression in 2C	Expression in 4C	Expression in 8C
0610007P14Rik	ENSMUST00000124311	-	2528	219.774	229.38	0.087146	17.6104	4.56618	0.123207	TGAACATACAAGAAGCCTA	0	0	0.11	0	0
1110001J03Rik	ENSMUST00000147651	+	72	28.2439	36.264	30.0476	29.5579	1.35568	0	TATTCCTGTGACAATCTGA	0	4.48	0	0	0
1110019D14Rik	ENSMUST00000181225	+	349	8.2145	11.6763	1.56121	1.14359	0	0	ACAGAAGTTGGTACCAGGA	0	0	0.65	0	0
1110037F02Rik	ENSMUST00000055372	+	1481	33.9897	34.53	0	0	0	0	TACCAGAATGTGGAGCTC	0	2.18	0	0	0
1110037F02Rik	ENSMUST00000108307	+	1396	33.9897	34.53	0	0	0	0	TACCAGAATGTGGAGCTC	0	2.18	0	0	0
1110037F02Rik	ENSMUST00000059914	+	1481	33.9897	34.53	0	0	0	0	TACCAGAATGTGGAGCTC	0	2.18	0	0	0
1110059G10Rik	ENSMUST00000035154	+	275	49.3969	48.3761	1.46009	1.57351	5.70301	3.53181	AAAAGGGAGACATAACAA	0	0	8.4	0	0
1190002N15Rik	ENSMUST00000113028	-	3583	103.2	108.638	33.7164	28.0642	0	1.08011	CAAGGATAAAAGAACTTC	0	4.87	0	0	3.57
1300002E11Rik	ENSMUST00000181780	+	2993	6.39162	9.19882	4.71174	5.06395	0	0	TATATTAACTCTCCTGCCCT	0	4.61	0	0	3.15
1300002E11Rik	ENSMUST00000180830	+	3150	6.39162	9.19882	4.71174	5.06395	0	0	TATATTAACTCTCCTGCCCT	0	4.61	0	0	3.15
1300002E11Rik	ENSMUST00000181960	+	460	6.39162	9.19882	4.71174	5.06395	0	0	ACTAACATATATCTGGCACA	0	0	1.79	0	0
1500011B03Rik	ENSMUST00000061251	+	549	42.2713	33.6982	9.28738	6.49092	1.25608	1.20687	AAGCTCTCCCAATAAACGTGT	0	3.25	0	0	0
1500011B03Rik	ENSMUST00000061251	-	543	42.2713	33.6982	9.28738	6.49092	1.25608	1.20687	TTTATTGGGAGAGCTTGATTGC	0	3.59	0	0	0
1500011B03Rik	ENSMUST00000061251	-	555	42.2713	33.6982	9.28738	6.49092	1.25608	1.20687	CTTCTGCACACGTTTATTGGGA	0	3.07	0	0	0
1500011B03Rik	ENSMUST00000061251	+	547	42.2713	33.6982	9.28738	6.49092	1.25608	1.20687	TCAAGCTCTCCCAATAAACGT	0	2.82	0	0	0
1500011B03Rik	ENSMUST00000061251	+	547	42.2713	33.6982	9.28738	6.49092	1.25608	1.20687	TCAAGCTCTCCCAATAAACG	0	0.13	0	0	0
1500011B03Rik	ENSMUST00000061251	-	544	42.2713	33.6982	9.28738	6.49092	1.25608	1.20687	TTTATTGGGAGAGCTTGATTG	0	0.13	0	0	0
1700010I14Rik	ENSMUST00000136954	+	240	27.9331	0	2.34926	0	0	0	TCCTTGGTGATGAACAGCAGTA	82.48	14.78	44.12	18.09	21.66
1700010I14Rik	ENSMUST00000136954	-	248	27.9331	0	2.34926	0	0	0	CACTTCCATACTGCTGTTCATA	16.42	30.18	10.63	0.66	0
1700010I14Rik	ENSMUST00000136954	+	239	27.9331	0	2.34926	0	0	0	TTCCTTGGTGATGAACAGCAGTA	9.93	0.27	0	0	0
1700010I14Rik	ENSMUST00000136954	+	249	27.9331	0	2.34926	0	0	0	ATGAACAGCAGCATGGAAGTGT	3.82	0	0	6.25	2.38
1700010I14Rik	ENSMUST00000136954	+	240	27.9331	0	2.34926	0	0	0	TCCTTGGTGATGAACAGCAGTAT	3.4	5.42	0	4.25	0
1700010I14Rik	ENSMUST00000136954	+	250	27.9331	0	2.34926	0	0	0	TGAACAGCAGCATGGAAGTGT	2.53	3.59	0	0	3.1
1700010I14Rik	ENSMUST00000024650	-	1274	27.9331	0	2.34926	0	0	0	TCCACCTTGTTTTCTTTGA	1.64	1.54	0	0	0
1700010I14Rik	ENSMUST00000151609	-	1250	27.9331	0	2.34926	0	0	0	TCCACCTTGTTTTCTTTGA	1.64	1.54	0	0	0
1700010I14Rik	ENSMUST00000136954	-	1454	27.9331	0	2.34926	0	0	0	TCCACCTTGTTTTCTTTGA	1.64	1.54	0	0	0
1700010I14Rik	ENSMUST00000136954	+	241	27.9331	0	2.34926	0	0	0	CTTTGGTGATCAACAGCAGTATGG	1.21	0	0.11	0	0
1700010I14Rik	ENSMUST00000024650	-	1272	27.9331	0	2.34926	0	0	0	ACCTTGTTTTCTTTGAAG	1.04	0	0	2.79	0
1700010I14Rik	ENSMUST00000136954	-	1452	27.9331	0	2.34926	0	0	0	ACCTTGTTTTCTTTGAAG	1.04	0	0	2.79	0
1700010I14Rik	ENSMUST00000151609	-	1248	27.9331	0	2.34926	0	0	0	ACCTTGTTTTCTTTGAAG	1.04	0	0	2.79	0
1700010I14Rik	ENSMUST00000136954	-	247	27.9331	0	2.34926	0	0	0	CACTTCCATACTGCTGTTCATAA	0	4.35	0	0	0
1700010I14Rik	ENSMUST00000136954	-	250	27.9331	0	2.34926	0	0	0	TATACTTCCATACTGCTGTTCA	0	0	9.48	0	0
1700010I14Rik	ENSMUST00000136954	-	247	27.9331	0	2.34926	0	0	0	CACTTCCATACTGCTGTTCATTA	0	4.6	0	0	0
1700010I14Rik	ENSMUST00000136954	+	243	27.9331	0	2.34926	0	0	0	TTGGTGATGAACAGCAGTATGGAG	0	2.71	0	0	0
1700010I14Rik	ENSMUST00000136954	+	244	27.9331	0	2.34926	0	0	0	TGGTGATCAACAGCAGTATGGAAA	0	2.03	0	0	4.82
1700010I14Rik	ENSMUST00000136954	+	251	27.9331	0	2.34926	0	0	0	GAACAGCAGCATGGAAGTGT	0	1.9	0	0	0
1700010I14Rik	ENSMUST00000136954	+	242	27.9331	0	2.34926	0	0	0	TTTGGTGATCAACAGCAGTATGGA	0	1.35	0	0	0
1700010I14Rik	ENSMUST00000151609	-	1468	27.9331	0	2.34926	0	0	0	TCCACATCCTCGACAGCATC	0	1.22	0	0	0
1700010I14Rik	ENSMUST00000136954	+	243	27.9331	0	2.34926	0	0	0	TTGGTGATGAACAGCCATA	0	0.14	0	8.76	5.4
1700010I14Rik	ENSMUST00000136954	+	244	27.9331	0	2.34926	0	0	0	TGGTTATGAACAGCAGTATGGA	0	0.14	0	0.12	0
1700010I14Rik	ENSMUST00000136954	+	247	27.9331	0	2.34926	0	0	0	TGATGAACAGCAGCATGGAAGTGT	0	4.48	0	0.13	0
1700010I14Rik	ENSMUST00000136954	+	238	27.9331	0	2.34926	0	0	0	ATCCTTTGGTGATCAACAGCAGTA	0	4.1	0	0	0
1700010I14Rik	ENSMUST00000136954	-	247	27.9331	0	2.34926	0	0	0	AATTCCATACTGCTGTTTATCA	0	0	3.2	0	0
1700010I14Rik	ENSMUST00000136954	+	249	27.9331	0	2.34926	0	0	0	ATGAACAGCAGTATGGAATTGT	0	0	0.11	0	0
1700010I14Rik	ENSMUST00000136954	-	247	27.9331	0	2.34926	0	0	0	TTTCCATACTGCTGTTGATCA	0	0	7.04	0	0
1700010I14Rik	ENSMUST00000136954	+	242	27.9331	0	2.34926	0	0	0	CGTGGTGATGAACAGCAGTATG	0	0	3.59	0	0
1700010I14Rik	ENSMUST00000136954	-	77	27.9331	0	2.34926	0	0	0	TCTGAGAGGTCTGAGTCGCC	0	0	4.52	0	0
1700019D03Rik	ENSMUST00000190726	-	9	7.73069	13.988	4.87214	5.59525	0	0	ATCATCAGAACCCAGCACTCC	11.44	3.33	0	0	0
1700019D03Rik	ENSMUST00000190831	-	8	7.73069	13.988	4.87214	5.59525	0	0	ATCATCAGAACCCAGCACTCC	11.44	3.33	0	0	0
1700019D03Rik	ENSMUST00000190831	-	5	7.73069	13.988	4.87214	5.59525	0	0	ATCATCAGAACCCAGAACGCCCAC	11.06	4.62	0	0	5.06
1700019D03Rik	ENSMUST00000190726	-	6	7.73069	13.988	4.87214	5.59525	0	0	ATCATCAGAACCCAGAACGCCCAC	11.06	4.62	0	0	5.06
1700019D03Rik	ENSMUST00000190831	-	3	7.73069	13.988	4.87214	5.59525	0	0	TCAGAACCCAGAACGCCCACTT	11.01	10.47	0.11	6.37	2.79
1700019D03Rik	ENSMUST00000190726	-	4	7.73069	13.988	4.87214	5.59525	0	0	TCAGAACCCAGAACGCCCACTT	11.01	10.47	0.11	6.37	2.79
1700019D03Rik	ENSMUST00000190831	-	9	7.73069	13.988	4.87214	5.59525	0	0	ATCATCAGAACCCAGCACTC	7.89	0	16.82	0	0
1700019D03Rik	ENSMUST00000190726	-	10	7.73069	13.988	4.87214	5.59525	0	0	ATCATCAGAACCCAGCACTC	7.89	0	16.82	0	0
1700019D03Rik	ENSMUST00000190726	-	5	7.73069	13.988	4.87214	5.59525	0	0	TCAGAACCCAGAACGCCCACT	7.34	7.31	8.18	0	0
1700019D03Rik	ENSMUST00000190831	-	4	7.73069	13.988	4.87214	5.59525	0	0	TCAGAACCCAGAACGCCCACT	7.34	7.31	8.18	0	0
1700019D03Rik	ENSMUST00000190726	-	3	7.73069	13.988	4.87214	5.59525	0	0	TCAGAACCCAGAACGCCCACTTC	7.14	3.46	22.72	5.71	2.79
1700019D03Rik	ENSMUST00000190831	-	2	7.73069	13.988	4.87214	5.59525	0	0	TCAGAACCCAGAACGCCCACTTC	7.14	3.46	22.72	5.71	2.79
1700019D03Rik	ENSMUST00000190726	-	14	7.73069	13.988	4.87214	5.59525	0	0	TCACCATCATCAGAACCCAGC	7.04	11.15	0	0	3.34
1700019D03Rik	ENSMUST00000190831	-	13	7.73069	13.988	4.87214	5.59525	0	0	TCACCATCATCAGAACCCAGC	7.04	11.15	0	0	3.34
1700019D03Rik	ENSMUST00000190831	-	11	7.73069	13.988	4.87214	5.59525	0	0	ATCACCAGAACCCAGCAC	6.25	0.13	0	0	3.15
1700019D03Rik	ENSMUST00000190726	-	12	7.73069	13.988	4.87214	5.59525	0	0	ATCACCAGAACCCAGCAC	6.25	0.13	0	0	3.15
1700019D03Rik	ENSMUST00000190726	-	6	7.73069	13.988	4.87214	5.59525	0	0	ATCATCAGAACCCAGCACTCCCAC	5.98	8.97	0	0	2.86
1700019D03Rik	ENSMUST00000190831	-	5	7.73069	13.988	4.87214	5.59525	0	0	ATCATCAGAACCCAGCACTCCCAC	5.98	8.97	0	0	2.86
1700019D03Rik	ENSMUST00000190831	+	6	7.73069	13.988	4.87214	5.59525	0	0	TGGGAGTGCTGGGTTCTGATGA	4.46	0	0	8.87	0
1700019D03Rik	ENSMUST00000190726	+	7	7.73069	13.988	4.87214	5.59525	0	0	TGGGAGTGCTGGGTTCTGATGA	4.46	0	0	8.87	0
1700019D03Rik	ENSMUST00000190831	+	6	7.73069	13.988	4.87214	5.59525	0	0	TGGGCGTTCTGGGTTCTGATG	3.82	1.63	0	0	0
1700019D03Rik	ENSMUST00000190726	+	7	7.73069	13.988	4.87214	5.59525	0	0	TGGGCGTTCTGGGTTCTGATG	3.82	1.63	0	0	0
1700019D03Rik	ENSMUST00000190831	-	9	7.73069	13.988	4.87214	5.59525	0	0	ATCATCAGAACGCAGCACTC	3.77	9.69	5.89	0	0
1700019D03Rik	ENSMUST00000190726	-	10	7.73069	13.988	4.87214	5.59525	0	0	ATCATCAGAACGCAGCACTC	3.77	9.69	5.89	0	0
1700019D03Rik	ENSMUST00000190831	-	7	7.73069	13.988	4.87214	5.59525	0	0	ATCATCAGAACCCAGAACGCCC	3.72	0	4.95	0	4.05
1700019D03Rik	ENSMUST00000190726	-	8	7.73069	13.988	4.87214	5.59525	0	0	ATCATCAGAACCCAGAACGCCC	3.72	0	4.95	0	4.05
1700019D03Rik	ENSMUST00000190831	+	10	7.73069	13.988	4.87214	5.59525	0	0	AGTGCTGGGTTCTGATGATGGT	3.72	0	6.92	0	3.27
1700019D03Rik	ENSMUST00000190726	+	11	7.73069	13.988	4.87214	5.59525	0	0	AGTGCTGGGTTCTGATGATGGT	3.72	0	6.92	0	3.27
1700019D03Rik	ENSMUST00000190831	-	8	7.73069	13.988	4.87214	5.59525	0	0	ATCATCAGAACCCAGAACGCC	3.57	12.87	0	0	0.97
1700019D03Rik	ENSMUST00000190726	-	9	7.73069	13.988	4.87214	5.59525	0	0	ATCATCAGAACCCAGAACGCC	3.57	12.87	0	0	0.97
1700019D03Rik	ENSMUST00000190726	-	7	7.73069	13.988	4.87214	5.59525	0	0	ATCATCAGAACCCAGCACTCCCA	3.57	0	0.13	0	0
1700019D03Rik	ENSMUST00000190831	-	6	7.73069	13.988	4.87214	5.59525	0	0	ATCATCAGAACCCAGCACTCCCA	3.57	0	0.13	0	0
1700019D03Rik	ENSMUST00000190726	-	11	7.73069	13.988	4.87214	5.59525	0	0	TCATCAGAACCCAGCACT	3.27	0	0.11	0	0
1700019D03Rik	ENSMUST00000190831	-	10	7.73069	13.988	4.87214	5.59525	0	0	TCATCAGAACCCAGCACT	3.27	0	0.11	0	0
1700019D03Rik	ENSMUST00000190726	+	7	7.73069	13.988	4.87214	5.59525	0	0	TGGGAGTGCTGCGTTCTGATGA	3.22	3.71	13.1	13.98	0
1700019D03Rik	ENSMUST00000190831	+	6	7.73069	13.988	4.87214	5.59525	0	0	TGGGAGTGCTGCGTTCTGATGA	3.22	3.71	13.1	13.98	0
1700019D03Rik	ENSMUST00000190726	-	6	7.73069	13.988	4.87214	5.59525	0	0	TCAGAACCCAGAACGCCCAC	3.22	0.13	0	0	0
1700019D03Rik	ENSMUST00000190831	-	5	7.73069	13.988	4.87214	5.59525	0	0	TCAGAACCCAGAACGCCCAC	3.22	0.13	0	0	0
1700019D03Rik	ENSMUST00000190726	+	7	7.73069	13.988	4.87214	5.59525	0	0	TGGGAGTGCTGCGTTCTGATG	3.02	2.06	0	0	0
1700019D03Rik	ENSMUST00000190831	+	6	7.73069	13.988	4.87214	5.59525	0	0	TGGGAGTGCTGCGTTCTGATG	3.02	2.06	0	0	0
1700019D03Rik	ENSMUST00000190726	-	4	7.73069	13.988	4.87214	5.59525	0	0	TCAGAACCCAGCACTCCCACCT	2.83	3.25	6.66	0	0
1700019D03Rik	ENSMUST00000190831	-	3	7.73069	13.988	4.87214	5.59525	0	0	TCAGAACCCAGCACTCCCACCT	2.83	3.25	6.66	0	0
1700019D03Rik	ENSMUST00000190831	+	9	7.73069	13.988	4.87214	5.59525	0	0	GAGTGCTGGGTTCTGATGATGG	2.35	1.47	0	0	0
1700019D03Rik	ENSMUST00000190726	+	10	7.73069	13.988	4.87214	5.59525	0	0	GAGTGCTGGGTTCTGATGATGG	2.35	1.47	0	0	0
1700019D03Rik	ENSMUST00000190726	+	10	7.73069	13.988	4.87214	5.59525	0	0	GAGTGCTGCGTTCTGATGATGG	2.23	2.83	2.69	0	0
1700019D03Rik	ENSMUST00000190831	+	9	7.73069	13.988	4.87214	5.59525	0	0	GAGTGCTGCGTTCTGATGATGG	2.23	2.83	2.69	0	0
1700019D03Rik	ENSMUST00000190726	+	11	7.73069	13.988	4.87214	5.59525	0	0	AGTGCTGCGTTCTGATGATGGT	2.08	3.79	0	7.12	0
1700019D03Rik	ENSMUST00000190831	+	10	7.73069	13.988	4.87214	5.59525	0	0	AGTGCTGCGTTCTGATGATGGT	2.08	3.79	0	7.12	0
1700019D03Rik	ENSMUST00000190726	+	10	7.73069	13.988	4.87214	5.59525	0	0	GAGTGCTGCGTTCTGATGATGGT	1.79	0	0	1.73	0
1700019D03Rik	ENSMUST00000190831	+	9	7.73069	13.988	4.87214	5.59525	0	0	GAGTGCTGCGTTCTGATGATGGT	1.79	0	0	1.73	0
1700019D03Rik	ENSMUST00000190831	-	13	7.73069	13.988	4.87214	5.59525	0	0	ACCATCATCAGAACCCAGA	0.74	0	0	6.64	0
1700019D03Rik	ENSMUST00000190726	-	14	7.73069	13.988	4.87214	5.59525	0	0	ACCATCATCAGAACCCAGA	0.74	0	0	6.64	0
1700019D03Rik	ENSMUST00000190831	-	0	7.73069	13.988	4.87214	5.59525	0	0	ACCCAGAACGCCCACTTCGC	0.6	8.7	0	0	0
1700019D03Rik	ENSMUST00000190726	-	1	7.73069	13.988	4.87214	5.59525	0	0	ACCCAGAACGCCCACTTCGC	0.6	8.7	0	0	0
1700019D03Rik	ENSMUST00000190831	-	4	7.73069	13.988	4.87214	5.59525	0	0	TCAGAACCCAGCACTCCCACC	0.15	0	14.13	0	0
1700019D03Rik	ENSMUST00000190726	-	5	7.73069	13.988	4.87214	5.59525	0	0	TCAGAACCCAGCACTCCCACC	0.15	0	14.13	0	0
1700019D03Rik	ENSMUST00000190726	-	6	7.73069	13.988	4.87214	5.59525	0	0	ATCAGAACCCAGAACGCCCAC	0.15	0.26	0.24	0	0
1700019D03Rik	ENSMUST00000190831	-	5	7.73069	13.988	4.87214	5.59525	0	0	ATCAGAACCCAGAACGCCCAC	0.15	0.26	0.24	0	0
1700019D03Rik	ENSMUST00000190726	-	9	7.73069	13.988	4.87214	5.59525	0	0	CATCATCAGAACGCAGCACTCC	0.15	3.78	1.83	0	0
1700019D03Rik	ENSMUST00000190831	-	8	7.73069	13.988	4.87214	5.59525	0	0	CATCATCAGAACGCAGCACTCC	0.15	3.78	1.83	0	0
1700019D03Rik	ENSMUST00000190726	-	5	7.73069	13.988	4.87214	5.59525	0	0	ATCAGAACCCAGAACGCCCACT	0.15	11.78	14.04	0	10.49
1700019D03Rik	ENSMUST00000190831	-	4	7.73069	13.988	4.87214	5.59525	0	0	ATCAGAACCCAGAACGCCCACT	0.15	11.78	14.04	0	10.49
1700019D03Rik	ENSMUST00000190726	-	5	7.73069	13.988	4.87214	5.59525	0	0	TCAGAACCCAGCACTCCCACT	0.15	1.92	0	0	0
1700019D03Rik	ENSMUST00000190831	-	4	7.73069	13.988	4.87214	5.59525	0	0	TCAGAACCCAGCACTCCCACT	0.15	1.92	0	0	0
1700019D03Rik	ENSMUST00000190831	-	3	7.73069	13.988	4.87214	5.59525	0	0	ATCAGAACCCAGAACGCCCACTT	0.15	5.15	0	0	0
1700019D03Rik	ENSMUST00000190726	-	4	7.73069	13.988	4.87214	5.59525	0	0	ATCAGAACCCAGAACGCCCACTT	0.15	5.15	0	0	0
1700019D03Rik	ENSMUST00000190726	-	4	7.73069	13.988	4.87214	5.59525	0	0	CAGAACCCAGAACGCCCACTT	0	3.66	0	0	0
1700019D03Rik	ENSMUST00000190831	-	3	7.73069	13.988	4.87214	5.59525	0	0	CAGAACCCAGAACGCCCACTT	0	3.66	0	0	0
1700019D03Rik	ENSMUST00000190831	+	12	7.73069	13.988	4.87214	5.59525	0	0	TGCTGGGTTCTGATGATGGTG	0	6.53	0	0	0
1700019D03Rik	ENSMUST00000190726	+	13	7.73069	13.988	4.87214	5.59525	0	0	TGCTGGGTTCTGATGATGGTG	0	6.53	0	0	0
1700019D03Rik	ENSMUST00000190831	+	10	7.73069	13.988	4.87214	5.59525	0	0	AGTGCTGCGTTCTGATGATGGTG	0	3.39	7	0	0
1700019D03Rik	ENSMUST00000190726	+	11	7.73069	13.988	4.87214	5.59525	0	0	AGTGCTGCGTTCTGATGATGGTG	0	3.39	7	0	0
1700019D03Rik	ENSMUST00000190726	+	13	7.73069	13.988	4.87214	5.59525	0	0	TGCTGCGTTCTGATGATGGTG	0	3.25	0	0	0
1700019D03Rik	ENSMUST00000190831	+	12	7.73069	13.988	4.87214	5.59525	0	0	TGCTGCGTTCTGATGATGGTG	0	3.25	0	0	0
1700019D03Rik	ENSMUST00000190726	-	6	7.73069	13.988	4.87214	5.59525	0	0	ACCAGAACCCAGCACTCCCAC	0	3.11	0	0	0
1700019D03Rik	ENSMUST00000190831	-	5	7.73069	13.988	4.87214	5.59525	0	0	ACCAGAACCCAGCACTCCCAC	0	3.11	0	0	0
1700019D03Rik	ENSMUST00000190831	-	6	7.73069	13.988	4.87214	5.59525	0	0	ATCATCAGAACCCAGCACACCCA	0	2.98	0	0	0
1700019D03Rik	ENSMUST00000190726	-	7	7.73069	13.988	4.87214	5.59525	0	0	ATCATCAGAACCCAGCACACCCA	0	2.98	0	0	0
1700019D03Rik	ENSMUST00000190831	-	8	7.73069	13.988	4.87214	5.59525	0	0	CATCATCAGAACCCAGAACGCC	0	2.84	0	0	0
1700019D03Rik	ENSMUST00000190726	-	9	7.73069	13.988	4.87214	5.59525	0	0	CATCATCAGAACCCAGAACGCC	0	2.84	0	0	0
1700019D03Rik	ENSMUST00000190831	-	10	7.73069	13.988	4.87214	5.59525	0	0	ATCATCAGAACCCAGCACA	0	6.42	0	0	0
1700019D03Rik	ENSMUST00000190726	-	11	7.73069	13.988	4.87214	5.59525	0	0	ATCATCAGAACCCAGCACA	0	6.42	0	0	0
1700019D03Rik	ENSMUST00000190831	-	7	7.73069	13.988	4.87214	5.59525	0	0	CATCAGAACCCAGAACGCCC	0	2.71	0	0	0
1700019D03Rik	ENSMUST00000190726	-	8	7.73069	13.988	4.87214	5.59525	0	0	CATCAGAACCCAGAACGCCC	0	2.71	0	0	0
1700019D03Rik	ENSMUST00000190831	-	13	7.73069	13.988	4.87214	5.59525	0	0	ACCATCATCAGAACCCAGC	0	1.63	0	0	0
1700019D03Rik	ENSMUST00000190726	-	14	7.73069	13.988	4.87214	5.59525	0	0	ACCATCATCAGAACCCAGC	0	1.63	0	0	0
1700019D03Rik	ENSMUST00000190831	+	12	7.73069	13.988	4.87214	5.59525	0	0	TGCTGGGTTCTGATGATGGTGA	0	3.66	0	8.61	1.19
1700019D03Rik	ENSMUST00000190726	+	13	7.73069	13.988	4.87214	5.59525	0	0	TGCTGGGTTCTGATGATGGTGA	0	3.66	0	8.61	1.19
1700019D03Rik	ENSMUST00000190831	-	6	7.73069	13.988	4.87214	5.59525	0	0	TCATCAGAACCCAGCACACCCA	0	1.22	0	0	0
1700019D03Rik	ENSMUST00000190726	-	7	7.73069	13.988	4.87214	5.59525	0	0	TCATCAGAACCCAGCACACCCA	0	1.22	0	0	0
1700019D03Rik	ENSMUST00000190726	-	1	7.73069	13.988	4.87214	5.59525	0	0	AACCCAGCACACCCACTTCGC	0	1.22	0	0	0.73
1700019D03Rik	ENSMUST00000190831	-	0	7.73069	13.988	4.87214	5.59525	0	0	AACCCAGCACACCCACTTCGC	0	1.22	0	0	0.73
1700019D03Rik	ENSMUST00000190726	-	2	7.73069	13.988	4.87214	5.59525	0	0	AGAACCCAGAACGCCCACTTCG	0	1.22	0	0	0
1700019D03Rik	ENSMUST00000190831	-	1	7.73069	13.988	4.87214	5.59525	0	0	AGAACCCAGAACGCCCACTTCG	0	1.22	0	0	0
1700019D03Rik	ENSMUST00000190726	-	5	7.73069	13.988	4.87214	5.59525	0	0	CAGAACCCAGAACGCCCACT	0	0.14	0	0	0
1700019D03Rik	ENSMUST00000190831	-	4	7.73069	13.988	4.87214	5.59525	0	0	CAGAACCCAGAACGCCCACT	0	0.14	0	0	0
1700019D03Rik	ENSMUST00000190726	-	0	7.73069	13.988	4.87214	5.59525	0	0	AACCCAGCACTCCCACTTCGCC	0	0.14	8.72	0	0
1700019D03Rik	ENSMUST00000190726	-	10	7.73069	13.988	4.87214	5.59525	0	0	ATCATCAGAACCCAGAACGC	0	11.01	0.11	7.25	0
1700019D03Rik	ENSMUST00000190831	-	9	7.73069	13.988	4.87214	5.59525	0	0	ATCATCAGAACCCAGAACGC	0	11.01	0.11	7.25	0
1700019D03Rik	ENSMUST00000190831	-	5	7.73069	13.988	4.87214	5.59525	0	0	CATCAGAACCCAGAACGCCCAC	0	4.74	0	0	0
1700019D03Rik	ENSMUST00000190726	-	6	7.73069	13.988	4.87214	5.59525	0	0	CATCAGAACCCAGAACGCCCAC	0	4.74	0	0	0
1700019D03Rik	ENSMUST00000190726	-	10	7.73069	13.988	4.87214	5.59525	0	0	CATCAGAACCCAGCACTC	0	4.35	0	0	0
1700019D03Rik	ENSMUST00000190831	-	9	7.73069	13.988	4.87214	5.59525	0	0	CATCAGAACCCAGCACTC	0	4.35	0	0	0
1700019D03Rik	ENSMUST00000190726	+	5	7.73069	13.988	4.87214	5.59525	0	0	AGTGGGCGTTCTGGGTTCTGAT	0	4.23	0	0	0
1700019D03Rik	ENSMUST00000190831	+	4	7.73069	13.988	4.87214	5.59525	0	0	AGTGGGCGTTCTGGGTTCTGAT	0	4.23	0	0	0
1700019D03Rik	ENSMUST00000190726	-	5	7.73069	13.988	4.87214	5.59525	0	0	ATCAGAACCCAGCACTCCCACC	0	4.1	7.56	0	0
1700019D03Rik	ENSMUST00000190831	-	4	7.73069	13.988	4.87214	5.59525	0	0	ATCAGAACCCAGCACTCCCACC	0	4.1	7.56	0	0
1700019D03Rik	ENSMUST00000190831	-	11	7.73069	13.988	4.87214	5.59525	0	0	CACCATCACCAGAACCCAGCAC	0	3.33	0	0	0
1700019D03Rik	ENSMUST00000190726	-	12	7.73069	13.988	4.87214	5.59525	0	0	CACCATCACCAGAACCCAGCAC	0	3.33	0	0	0
1700019D03Rik	ENSMUST00000190726	-	6	7.73069	13.988	4.87214	5.59525	0	0	ATCATCAGAACCCAGCACACCCAC	0	3.2	0	0	4.29
1700019D03Rik	ENSMUST00000190831	-	5	7.73069	13.988	4.87214	5.59525	0	0	ATCATCAGAACCCAGCACACCCAC	0	3.2	0	0	4.29
1700019D03Rik	ENSMUST00000190831	-	2	7.73069	13.988	4.87214	5.59525	0	0	ATCAGAACCCAGAACGCCCACTTC	0	2.69	9.15	0	0
1700019D03Rik	ENSMUST00000190726	-	3	7.73069	13.988	4.87214	5.59525	0	0	ATCAGAACCCAGAACGCCCACTTC	0	2.69	9.15	0	0
1700019D03Rik	ENSMUST00000190831	+	15	7.73069	13.988	4.87214	5.59525	0	0	TGGGTTCTGATGATGGTGA	0	2.18	0	0	2.38
1700019D03Rik	ENSMUST00000190726	+	16	7.73069	13.988	4.87214	5.59525	0	0	TGGGTTCTGATGATGGTGA	0	2.18	0	0	2.38
1700019D03Rik	ENSMUST00000190831	+	9	7.73069	13.988	4.87214	5.59525	0	0	GAGTGCTGGGTTCTGATGATG	0	1.02	0	0	0
1700019D03Rik	ENSMUST00000190726	+	10	7.73069	13.988	4.87214	5.59525	0	0	GAGTGCTGGGTTCTGATGATG	0	1.02	0	0	0
1700019D03Rik	ENSMUST00000190831	-	7	7.73069	13.988	4.87214	5.59525	0	0	TCAGAACCCAGCACTCCC	0	0.38	0.11	0	0
1700019D03Rik	ENSMUST00000190726	-	8	7.73069	13.988	4.87214	5.59525	0	0	TCAGAACCCAGCACTCCC	0	0.38	0.11	0	0
1700019D03Rik	ENSMUST00000190831	+	4	7.73069	13.988	4.87214	5.59525	0	0	AGTGGGCGTTCTGGGTTCTGA	0	0.13	0	0	0
1700019D03Rik	ENSMUST00000190726	+	5	7.73069	13.988	4.87214	5.59525	0	0	AGTGGGCGTTCTGGGTTCTGA	0	0.13	0	0	0
1700019D03Rik	ENSMUST00000190726	-	5	7.73069	13.988	4.87214	5.59525	0	0	ATCAGAACCCAGCACACCCACT	0	0.13	0	0	0
1700019D03Rik	ENSMUST00000190831	-	4	7.73069	13.988	4.87214	5.59525	0	0	ATCAGAACCCAGCACACCCACT	0	0.13	0	0	0
1700019D03Rik	ENSMUST00000190726	+	10	7.73069	13.988	4.87214	5.59525	0	0	GAGTGCTGCGTTCTGATGATG	0	0	6.46	0	0
1700019D03Rik	ENSMUST00000190831	+	9	7.73069	13.988	4.87214	5.59525	0	0	GAGTGCTGCGTTCTGATGATG	0	0	6.46	0	0
1700019D03Rik	ENSMUST00000190726	-	9	7.73069	13.988	4.87214	5.59525	0	0	CATCATCAGAACACAGCACTCC	0	0	8.58	0	1.82
1700019D03Rik	ENSMUST00000190831	-	8	7.73069	13.988	4.87214	5.59525	0	0	CATCATCAGAACACAGCACTCC	0	0	8.58	0	1.82
1700019D03Rik	ENSMUST00000190831	-	9	7.73069	13.988	4.87214	5.59525	0	0	TCATCAGAACCCAGAACGC	0	0	10.98	0	0
1700019D03Rik	ENSMUST00000190726	-	10	7.73069	13.988	4.87214	5.59525	0	0	TCATCAGAACCCAGAACGC	0	0	10.98	0	0
1700019D03Rik	ENSMUST00000190831	-	7	7.73069	13.988	4.87214	5.59525	0	0	ATCATCAGAACCCAGCACTCCC	0	0	6.78	0	5.46
1700019D03Rik	ENSMUST00000190726	-	8	7.73069	13.988	4.87214	5.59525	0	0	ATCATCAGAACCCAGCACTCCC	0	0	6.78	0	5.46
1700019D03Rik	ENSMUST00000190831	-	9	7.73069	13.988	4.87214	5.59525	0	0	TCATCAGAACCCAGCACTC	0	0	12.06	0	1.46
1700019D03Rik	ENSMUST00000190726	-	10	7.73069	13.988	4.87214	5.59525	0	0	TCATCAGAACCCAGCACTC	0	0	12.06	0	1.46
1700019D03Rik	ENSMUST00000190726	+	10	7.73069	13.988	4.87214	5.59525	0	0	GAGTGCTGGGTTCTGATGA	0	0	2.56	0	0.48
1700019D03Rik	ENSMUST00000190831	+	9	7.73069	13.988	4.87214	5.59525	0	0	GAGTGCTGGGTTCTGATGA	0	0	2.56	0	0.48
1700019D03Rik	ENSMUST00000190726	-	3	7.73069	13.988	4.87214	5.59525	0	0	AGAACCCAGCACTCCCACCTC	0	0	74.92	0	0
1700019D03Rik	ENSMUST00000190831	-	2	7.73069	13.988	4.87214	5.59525	0	0	AGAACCCAGCACTCCCACCTC	0	0	74.92	0	0
1700019D03Rik	ENSMUST00000190726	+	5	7.73069	13.988	4.87214	5.59525	0	0	AGTGGGAGTGCTGGGTTCTGA	0	0	26.03	0.13	0
1700019D03Rik	ENSMUST00000190831	+	4	7.73069	13.988	4.87214	5.59525	0	0	AGTGGGAGTGCTGGGTTCTGA	0	0	26.03	0.13	0
1700019D03Rik	ENSMUST00000190726	-	6	7.73069	13.988	4.87214	5.59525	0	0	CATCAGAACCCAGCACTCCCAC	0	0	8.45	0	0
1700019D03Rik	ENSMUST00000190831	-	5	7.73069	13.988	4.87214	5.59525	0	0	CATCAGAACCCAGCACTCCCAC	0	0	8.45	0	0
1700019D03Rik	ENSMUST00000190726	+	4	7.73069	13.988	4.87214	5.59525	0	0	AAGTGGGAGTGCTGGGTTCT	0	0	7.81	0	0
1700019D03Rik	ENSMUST00000190831	+	3	7.73069	13.988	4.87214	5.59525	0	0	AAGTGGGAGTGCTGGGTTCT	0	0	7.81	0	0
1700019D03Rik	ENSMUST00000190726	+	7	7.73069	13.988	4.87214	5.59525	0	0	TGGGAGTGCTGGGTTCTGATGAT	0	0	6.79	0	0
1700019D03Rik	ENSMUST00000190831	+	6	7.73069	13.988	4.87214	5.59525	0	0	TGGGAGTGCTGGGTTCTGATGAT	0	0	6.79	0	0
1700019D03Rik	ENSMUST00000190831	-	8	7.73069	13.988	4.87214	5.59525	0	0	TCATCAGAACCCAGAACGCC	0	0	6.66	0	0
1700019D03Rik	ENSMUST00000190726	-	9	7.73069	13.988	4.87214	5.59525	0	0	TCATCAGAACCCAGAACGCC	0	0	6.66	0	0
1700019D03Rik	ENSMUST00000190831	-	5	7.73069	13.988	4.87214	5.59525	0	0	TCATCAGAACCCAGCACACCCAC	0	0	6.66	0	0
1700019D03Rik	ENSMUST00000190726	-	6	7.73069	13.988	4.87214	5.59525	0	0	TCATCAGAACCCAGCACACCCAC	0	0	6.66	0	0
1700019D03Rik	ENSMUST00000190831	+	6	7.73069	13.988	4.87214	5.59525	0	0	TGGGAGTGCTGCGTTCTGAT	0	0	6.02	0	1.58
1700019D03Rik	ENSMUST00000190726	+	7	7.73069	13.988	4.87214	5.59525	0	0	TGGGAGTGCTGCGTTCTGAT	0	0	6.02	0	1.58
1700019D03Rik	ENSMUST00000190726	-	5	7.73069	13.988	4.87214	5.59525	0	0	AGAACCCAGCACTCCCACC	0	0	5.89	0	0
1700019D03Rik	ENSMUST00000190831	-	4	7.73069	13.988	4.87214	5.59525	0	0	AGAACCCAGCACTCCCACC	0	0	5.89	0	0
1700019D03Rik	ENSMUST00000190726	-	14	7.73069	13.988	4.87214	5.59525	0	0	ACCATCACCAGAACCCAGC	0	0	4.35	0	0
1700019D03Rik	ENSMUST00000190831	-	13	7.73069	13.988	4.87214	5.59525	0	0	ACCATCACCAGAACCCAGC	0	0	4.35	0	0
1700019D03Rik	ENSMUST00000190726	+	2	7.73069	13.988	4.87214	5.59525	0	0	CGAAGTGGGAGTGCTGGGTTC	0	0	3.2	0	0
1700019D03Rik	ENSMUST00000190831	+	1	7.73069	13.988	4.87214	5.59525	0	0	CGAAGTGGGAGTGCTGGGTTC	0	0	3.2	0	0
1700019D03Rik	ENSMUST00000190726	+	15	7.73069	13.988	4.87214	5.59525	0	0	CTGGGTTCTGATGATGGTGA	0	0	1.79	0	0
1700019D03Rik	ENSMUST00000190831	+	14	7.73069	13.988	4.87214	5.59525	0	0	CTGGGTTCTGATGATGGTGA	0	0	1.79	0	0
1700019D03Rik	ENSMUST00000190726	-	5	7.73069	13.988	4.87214	5.59525	0	0	CATCAGAACCCAGCACTCCCACT	0	0	0.13	0	0
1700019D03Rik	ENSMUST00000190831	-	4	7.73069	13.988	4.87214	5.59525	0	0	CATCAGAACCCAGCACTCCCACT	0	0	0.13	0	0
1700019D03Rik	ENSMUST00000190831	+	1	7.73069	13.988	4.87214	5.59525	0	0	TGAAGTGGGAGTGCTGGGTTC	0	0	0.24	0	1.7
1700019D03Rik	ENSMUST00000190726	+	2	7.73069	13.988	4.87214	5.59525	0	0	TGAAGTGGGAGTGCTGGGTTC	0	0	0.24	0	1.7
1700019D03Rik	ENSMUST00000190831	-	9	7.73069	13.988	4.87214	5.59525	0	0	CATCATCAGAACACAGCACTC	0	0	0.13	0	0
1700019D03Rik	ENSMUST00000190726	-	10	7.73069	13.988	4.87214	5.59525	0	0	CATCATCAGAACACAGCACTC	0	0	0.13	0	0
1700019D03Rik	ENSMUST00000190831	-	3	7.73069	13.988	4.87214	5.59525	0	0	AGAACCCAGCACTCCCACCT	0	0	8.4	0	0
1700019D03Rik	ENSMUST00000190726	-	4	7.73069	13.988	4.87214	5.59525	0	0	AGAACCCAGCACTCCCACCT	0	0	8.4	0	0
1700019D03Rik	ENSMUST00000190831	-	4	7.73069	13.988	4.87214	5.59525	0	0	CAGAACCCAGCACTCCCACT	0	0	8.18	0	0
1700019D03Rik	ENSMUST00000190726	-	5	7.73069	13.988	4.87214	5.59525	0	0	CAGAACCCAGCACTCCCACT	0	0	8.18	0	0
1700019D03Rik	ENSMUST00000190726	-	3	7.73069	13.988	4.87214	5.59525	0	0	TCAGAACCCAGCACTCCCACCTC	0	0	8.08	0	0
1700019D03Rik	ENSMUST00000190831	-	2	7.73069	13.988	4.87214	5.59525	0	0	TCAGAACCCAGCACTCCCACCTC	0	0	8.08	0	0
1700019D03Rik	ENSMUST00000190726	-	2	7.73069	13.988	4.87214	5.59525	0	0	AGAACCCAGCACTCCCACTTCG	0	0	7.43	0	3.34
1700019D03Rik	ENSMUST00000190831	-	1	7.73069	13.988	4.87214	5.59525	0	0	AGAACCCAGCACTCCCACTTCG	0	0	7.43	0	3.34
1700019D03Rik	ENSMUST00000190726	+	5	7.73069	13.988	4.87214	5.59525	0	0	AGTGGGTGTGCTGGGTTC	0	0	4.74	0	0
1700019D03Rik	ENSMUST00000190831	+	4	7.73069	13.988	4.87214	5.59525	0	0	AGTGGGTGTGCTGGGTTC	0	0	4.74	0	0
1700019D03Rik	ENSMUST00000190831	+	1	7.73069	13.988	4.87214	5.59525	0	0	CGAAGTGGGTGTGCTGGGTTCT	0	0	4.52	0	0
1700019D03Rik	ENSMUST00000190726	+	2	7.73069	13.988	4.87214	5.59525	0	0	CGAAGTGGGTGTGCTGGGTTCT	0	0	4.52	0	0
1700019D03Rik	ENSMUST00000190726	+	13	7.73069	13.988	4.87214	5.59525	0	0	TGCTGGGTTCTGATGATGGT	0	0	2.8	3.98	0
1700019D03Rik	ENSMUST00000190831	+	12	7.73069	13.988	4.87214	5.59525	0	0	TGCTGGGTTCTGATGATGGT	0	0	2.8	3.98	0
1700019D03Rik	ENSMUST00000190726	-	9	7.73069	13.988	4.87214	5.59525	0	0	TTCATCAGAACCCAGCACTCC	0	0	0.11	0	0
1700019D03Rik	ENSMUST00000190831	-	8	7.73069	13.988	4.87214	5.59525	0	0	TTCATCAGAACCCAGCACTCC	0	0	0.11	0	0
1700019D03Rik	ENSMUST00000190726	+	2	7.73069	13.988	4.87214	5.59525	0	0	TGAAGTGGGAGTGCTGGGTTCT	0	0	0.11	0	0
1700019D03Rik	ENSMUST00000190831	+	1	7.73069	13.988	4.87214	5.59525	0	0	TGAAGTGGGAGTGCTGGGTTCT	0	0	0.11	0	0
1700019D03Rik	ENSMUST00000190831	-	4	7.73069	13.988	4.87214	5.59525	0	0	CAGAACCCAGCACTCCCACC	0	0	0.11	0	0
1700019D03Rik	ENSMUST00000190726	-	5	7.73069	13.988	4.87214	5.59525	0	0	CAGAACCCAGCACTCCCACC	0	0	0.11	0	0
1700019D03Rik	ENSMUST00000190726	-	6	7.73069	13.988	4.87214	5.59525	0	0	TCAGAACCCAGCACTCCCAC	0	0	0.11	0	0
1700019D03Rik	ENSMUST00000190831	-	5	7.73069	13.988	4.87214	5.59525	0	0	TCAGAACCCAGCACTCCCAC	0	0	0.11	0	0
1700019D03Rik	ENSMUST00000190831	-	5	7.73069	13.988	4.87214	5.59525	0	0	CAGAACCCAGCACTCCCAC	0	0	0.11	0	0
1700019D03Rik	ENSMUST00000190726	-	6	7.73069	13.988	4.87214	5.59525	0	0	CAGAACCCAGCACTCCCAC	0	0	0.11	0	0
1700024P16Rik	ENSMUST00000106804	-	1026	29.0498	24.1978	0	0	0	0	TTGGCATCCTGTGGAAGGCAT	106.76	81.31	32.92	34.57	21.69
1700024P16Rik	ENSMUST00000106803	-	1094	29.0498	24.1978	0	0	0	0	TTGGCATCCTGTGGAAGGCAT	106.76	81.31	32.92	34.57	21.69
1700024P16Rik	ENSMUST00000106804	-	1027	29.0498	24.1978	0	0	0	0	TTGGCATCCTGTGGAAGGCA	76.43	39.52	29.96	21.7	2.63
1700024P16Rik	ENSMUST00000106803	-	1095	29.0498	24.1978	0	0	0	0	TTGGCATCCTGTGGAAGGCA	76.43	39.52	29.96	21.7	2.63
1700024P16Rik	ENSMUST00000106803	-	1097	29.0498	24.1978	0	0	0	0	TTGGCATCCTGTGGAAGG	7.39	2.95	5.49	24.21	6.74
1700024P16Rik	ENSMUST00000106804	-	1029	29.0498	24.1978	0	0	0	0	TTGGCATCCTGTGGAAGG	7.39	2.95	5.49	24.21	6.74
1700024P16Rik	ENSMUST00000106804	-	1027	29.0498	24.1978	0	0	0	0	TGGCATCCTGTGGAAGGCA	5.39	2.84	0	0	0
1700024P16Rik	ENSMUST00000106803	-	1095	29.0498	24.1978	0	0	0	0	TGGCATCCTGTGGAAGGCA	5.39	2.84	0	0	0
1700024P16Rik	ENSMUST00000106804	-	1028	29.0498	24.1978	0	0	0	0	TTGGCATCCTGTGGAAGGC	3.62	2.82	47.96	112.17	63.14
1700024P16Rik	ENSMUST00000106803	-	1096	29.0498	24.1978	0	0	0	0	TTGGCATCCTGTGGAAGGC	3.62	2.82	47.96	112.17	63.14
1700024P16Rik	ENSMUST00000106804	-	1026	29.0498	24.1978	0	0	0	0	TGGCATCCTGTGGAAGGCAC	3.35	2.56	0	0	0
1700024P16Rik	ENSMUST00000106803	-	1094	29.0498	24.1978	0	0	0	0	TGGCATCCTGTGGAAGGCAC	3.35	2.56	0	0	0
1700024P16Rik	ENSMUST00000106803	-	1094	29.0498	24.1978	0	0	0	0	GTTGGCATCCTGTGGAAGGCAT	2.58	2.17	0	0.13	0
1700024P16Rik	ENSMUST00000106804	-	1026	29.0498	24.1978	0	0	0	0	GTTGGCATCCTGTGGAAGGCAT	2.58	2.17	0	0.13	0
1700024P16Rik	ENSMUST00000106803	-	1098	29.0498	24.1978	0	0	0	0	GTTGGCATCCTGTGGAAG	0	3.25	0	4.38	0
1700024P16Rik	ENSMUST00000106804	-	1030	29.0498	24.1978	0	0	0	0	GTTGGCATCCTGTGGAAG	0	3.25	0	4.38	0
1700028I16Rik	ENSMUST00000178540	-	486	1.75826	4.72797	1.93032	1.06247	0	0	TGAGAGTGGAGATAGAGG	2.51	9.07	3.82	7.55	1.7
1700030J22Rik	ENSMUST00000070577	-	2778	14.2626	15.2864	4.16136	5.24188	0	0.646365	CAGGCTTGTACAACCACTC	27.97	11.95	16.17	4.54	3.27
1700030J22Rik	ENSMUST00000070577	-	2782	14.2626	15.2864	4.16136	5.24188	0	0.646365	TTGCAGGCTTGTACAACC	0	0	2.8	0	0
1700040D17Rik	ENSMUST00000181305	+	240	4.30326	3.12214	1.36861	2.42198	0	0	TCTTGGTGTGTGAAGAGACT	1.19	1.54	0	0	0
1700066M21Rik	ENSMUST00000042734	+	1848	116.519	86.0195	24.3779	14.8327	4.7379	0.274683	TGGCCGGATGTAAAATTA	0	0	4.87	0	0
1810037I17Rik	ENSMUST00000106429	-	394	11.9812	5.27252	5.33545	7.3898	0	0	AGCACGAAGAGCCAGAGA	2.53	7.3	6.46	0	0
1810043G02Rik	ENSMUST00000136275	-	2324	25.7114	0.01114	0.006386	0.007991	0.004926	0.003949	TTCTTGGTCATGATGTTTGTGC	208.6	148.9	128.44	78.3	69.12
1810043G02Rik	ENSMUST00000123999	-	1363	25.7114	0.01114	0.006386	0.007991	0.004926	0.003949	TTCTTGGTCATGATGTTTGTGC	208.6	148.9	128.44	78.3	69.12
1810043G02Rik	ENSMUST00000136275	-	2323	25.7114	0.01114	0.006386	0.007991	0.004926	0.003949	TCTTGGTCATGATGTTTGTGCA	124	64.68	22.73	8.26	6.73
1810043G02Rik	ENSMUST00000123999	-	1362	25.7114	0.01114	0.006386	0.007991	0.004926	0.003949	TCTTGGTCATGATGTTTGTGCA	124	64.68	22.73	8.26	6.73
1810043G02Rik	ENSMUST00000136275	-	2324	25.7114	0.01114	0.006386	0.007991	0.004926	0.003949	TCTTGGTCATGATGTTTGTGC	103.11	72.12	59.44	81.69	47.2
1810043G02Rik	ENSMUST00000123999	-	1363	25.7114	0.01114	0.006386	0.007991	0.004926	0.003949	TCTTGGTCATGATGTTTGTGC	103.11	72.12	59.44	81.69	47.2
1810043G02Rik	ENSMUST00000123999	+	1358	25.7114	0.01114	0.006386	0.007991	0.004926	0.003949	TTCCTGCACAAACATCATGACC	54.74	75.12	48.95	4.78	4.57
1810043G02Rik	ENSMUST00000136275	+	2319	25.7114	0.01114	0.006386	0.007991	0.004926	0.003949	TTCCTGCACAAACATCATGACC	54.74	75.12	48.95	4.78	4.57
1810043G02Rik	ENSMUST00000136275	+	2323	25.7114	0.01114	0.006386	0.007991	0.004926	0.003949	TGCACAAACATCATGACCAAGA	34.89	25.15	72.68	23.77	11.71
1810043G02Rik	ENSMUST00000123999	+	1362	25.7114	0.01114	0.006386	0.007991	0.004926	0.003949	TGCACAAACATCATGACCAAGA	34.89	25.15	72.68	23.77	11.71
1810043G02Rik	ENSMUST00000136275	-	2323	25.7114	0.01114	0.006386	0.007991	0.004926	0.003949	TTCTTGGTCATGATGTTTGTGCA	24.15	23.88	21.53	17.76	9.77
1810043G02Rik	ENSMUST00000123999	-	1362	25.7114	0.01114	0.006386	0.007991	0.004926	0.003949	TTCTTGGTCATGATGTTTGTGCA	24.15	23.88	21.53	17.76	9.77
1810043G02Rik	ENSMUST00000123999	-	1363	25.7114	0.01114	0.006386	0.007991	0.004926	0.003949	TTCTTGGTCCTGATGTTTGTGC	21.01	10.21	15.43	5.31	5.66
1810043G02Rik	ENSMUST00000136275	-	2324	25.7114	0.01114	0.006386	0.007991	0.004926	0.003949	TTCTTGGTCCTGATGTTTGTGC	21.01	10.21	15.43	5.31	5.66
1810043G02Rik	ENSMUST00000123999	-	1363	25.7114	0.01114	0.006386	0.007991	0.004926	0.003949	CTTCTTGGTCATGATGTTTGTGC	17.19	11.5	0	0	1.33
1810043G02Rik	ENSMUST00000136275	-	2324	25.7114	0.01114	0.006386	0.007991	0.004926	0.003949	CTTCTTGGTCATGATGTTTGTGC	17.19	11.5	0	0	1.33
1810043G02Rik	ENSMUST00000123999	-	1353	25.7114	0.01114	0.006386	0.007991	0.004926	0.003949	TGATGTTTGTGCAGGAATAGAA	12.91	3.2	0	0	0
1810043G02Rik	ENSMUST00000136275	-	2314	25.7114	0.01114	0.006386	0.007991	0.004926	0.003949	TGATGTTTGTGCAGGAATAGAA	12.91	3.2	0	0	0
1810043G02Rik	ENSMUST00000136275	+	2313	25.7114	0.01114	0.006386	0.007991	0.004926	0.003949	TTTCTATTCCTGCACAAACATC	11.97	2.17	0	2.62	0
1810043G02Rik	ENSMUST00000123999	+	1352	25.7114	0.01114	0.006386	0.007991	0.004926	0.003949	TTTCTATTCCTGCACAAACATC	11.97	2.17	0	2.62	0
1810043G02Rik	ENSMUST00000123999	+	1359	25.7114	0.01114	0.006386	0.007991	0.004926	0.003949	TCCTGCACAAACATCATGACC	10.08	2.56	0	0	0
1810043G02Rik	ENSMUST00000136275	+	2320	25.7114	0.01114	0.006386	0.007991	0.004926	0.003949	TCCTGCACAAACATCATGACC	10.08	2.56	0	0	0
1810043G02Rik	ENSMUST00000123999	-	1358	25.7114	0.01114	0.006386	0.007991	0.004926	0.003949	TGGTCATGATGTTTGTGCAGGAA	10.03	4.74	4.87	10.32	1.81
1810043G02Rik	ENSMUST00000136275	-	2319	25.7114	0.01114	0.006386	0.007991	0.004926	0.003949	TGGTCATGATGTTTGTGCAGGAA	10.03	4.74	4.87	10.32	1.81
1810043G02Rik	ENSMUST00000136275	-	2313	25.7114	0.01114	0.006386	0.007991	0.004926	0.003949	TGATGTTTGTGCAGGAATAGAAA	8.87	2.57	0	0	0
1810043G02Rik	ENSMUST00000123999	-	1352	25.7114	0.01114	0.006386	0.007991	0.004926	0.003949	TGATGTTTGTGCAGGAATAGAAA	8.87	2.57	0	0	0
1810043G02Rik	ENSMUST00000136275	-	2324	25.7114	0.01114	0.006386	0.007991	0.004926	0.003949	TCTTGGTCCTGATGTTTGTGC	8.86	3.29	14.58	4.5	1.2
1810043G02Rik	ENSMUST00000123999	-	1363	25.7114	0.01114	0.006386	0.007991	0.004926	0.003949	TCTTGGTCCTGATGTTTGTGC	8.86	3.29	14.58	4.5	1.2
1810043G02Rik	ENSMUST00000136275	+	2318	25.7114	0.01114	0.006386	0.007991	0.004926	0.003949	ATTCCTGCACAAACATCATGA	8.72	8.71	12.02	14.37	2.67
1810043G02Rik	ENSMUST00000123999	+	1357	25.7114	0.01114	0.006386	0.007991	0.004926	0.003949	ATTCCTGCACAAACATCATGA	8.72	8.71	12.02	14.37	2.67
1810043G02Rik	ENSMUST00000136275	+	2318	25.7114	0.01114	0.006386	0.007991	0.004926	0.003949	ATTCCTGCACAAACATCATGACC	8.24	10.7	0	0	0
1810043G02Rik	ENSMUST00000123999	+	1357	25.7114	0.01114	0.006386	0.007991	0.004926	0.003949	ATTCCTGCACAAACATCATGACC	8.24	10.7	0	0	0
1810043G02Rik	ENSMUST00000136275	+	2323	25.7114	0.01114	0.006386	0.007991	0.004926	0.003949	TGCACAAACATCATGACCAAG	7.75	3.93	0	0	0
1810043G02Rik	ENSMUST00000123999	+	1362	25.7114	0.01114	0.006386	0.007991	0.004926	0.003949	TGCACAAACATCATGACCAAG	7.75	3.93	0	0	0
1810043G02Rik	ENSMUST00000123999	-	1351	25.7114	0.01114	0.006386	0.007991	0.004926	0.003949	ATGTTTGTGCAGGAATAGAAAC	7.42	0	0.13	0	0
1810043G02Rik	ENSMUST00000136275	-	2312	25.7114	0.01114	0.006386	0.007991	0.004926	0.003949	ATGTTTGTGCAGGAATAGAAAC	7.42	0	0.13	0	0
1810043G02Rik	ENSMUST00000123999	-	1358	25.7114	0.01114	0.006386	0.007991	0.004926	0.003949	TTGGTCATGATGTTTGTGCAGGAA	7	2.3	0.13	6.1	3.88
1810043G02Rik	ENSMUST00000136275	-	2319	25.7114	0.01114	0.006386	0.007991	0.004926	0.003949	TTGGTCATGATGTTTGTGCAGGAA	7	2.3	0.13	6.1	3.88
1810043G02Rik	ENSMUST00000136275	-	2323	25.7114	0.01114	0.006386	0.007991	0.004926	0.003949	TCTTGGTCCTGAGGTTTGTGCA	6.84	1.59	0	0	0
1810043G02Rik	ENSMUST00000123999	-	1362	25.7114	0.01114	0.006386	0.007991	0.004926	0.003949	TCTTGGTCCTGAGGTTTGTGCA	6.84	1.59	0	0	0
1810043G02Rik	ENSMUST00000123999	-	1363	25.7114	0.01114	0.006386	0.007991	0.004926	0.003949	TTCTTGGTCCTGAGGTTTGTGC	6.7	13.65	18.6	5.43	3.88
1810043G02Rik	ENSMUST00000136275	-	2324	25.7114	0.01114	0.006386	0.007991	0.004926	0.003949	TTCTTGGTCCTGAGGTTTGTGC	6.7	13.65	18.6	5.43	3.88
1810043G02Rik	ENSMUST00000123999	+	1356	25.7114	0.01114	0.006386	0.007991	0.004926	0.003949	TATTCCTGCACAAACATCATGA	6.25	10.76	0.11	0	0
1810043G02Rik	ENSMUST00000136275	+	2317	25.7114	0.01114	0.006386	0.007991	0.004926	0.003949	TATTCCTGCACAAACATCATGA	6.25	10.76	0.11	0	0
1810043G02Rik	ENSMUST00000123999	-	1363	25.7114	0.01114	0.006386	0.007991	0.004926	0.003949	TTTCTTGGTCATGATGTTTGTGC	5.79	8.84	0.13	0	2.55
1810043G02Rik	ENSMUST00000136275	-	2324	25.7114	0.01114	0.006386	0.007991	0.004926	0.003949	TTTCTTGGTCATGATGTTTGTGC	5.79	8.84	0.13	0	2.55
1810043G02Rik	ENSMUST00000136275	-	2312	25.7114	0.01114	0.006386	0.007991	0.004926	0.003949	TGTTTGTGCAGGAATAGAAAC	5.43	4.91	0	0	0
1810043G02Rik	ENSMUST00000123999	-	1351	25.7114	0.01114	0.006386	0.007991	0.004926	0.003949	TGTTTGTGCAGGAATAGAAAC	5.43	4.91	0	0	0
1810043G02Rik	ENSMUST00000136275	-	2324	25.7114	0.01114	0.006386	0.007991	0.004926	0.003949	TCTTGGTCCTGAGGTTTGTGC	5.29	4.24	8.18	1.37	0.85
1810043G02Rik	ENSMUST00000123999	-	1363	25.7114	0.01114	0.006386	0.007991	0.004926	0.003949	TCTTGGTCCTGAGGTTTGTGC	5.29	4.24	8.18	1.37	0.85
1810043G02Rik	ENSMUST00000136275	-	2320	25.7114	0.01114	0.006386	0.007991	0.004926	0.003949	TTGGTCATGATGTTTGTGCAGGA	5.27	2.71	4.99	1.19	3.81
1810043G02Rik	ENSMUST00000123999	-	1359	25.7114	0.01114	0.006386	0.007991	0.004926	0.003949	TTGGTCATGATGTTTGTGCAGGA	5.27	2.71	4.99	1.19	3.81
1810043G02Rik	ENSMUST00000123999	-	1354	25.7114	0.01114	0.006386	0.007991	0.004926	0.003949	TGATGTTTGTGCAGGAATAGA	5.25	3.77	0	3.18	3.03
1810043G02Rik	ENSMUST00000136275	-	2315	25.7114	0.01114	0.006386	0.007991	0.004926	0.003949	TGATGTTTGTGCAGGAATAGA	5.25	3.77	0	3.18	3.03
1810043G02Rik	ENSMUST00000123999	-	1357	25.7114	0.01114	0.006386	0.007991	0.004926	0.003949	TGGTCATGATGTTTGTGCAGGAAT	5.23	0	0	2.62	0
1810043G02Rik	ENSMUST00000136275	-	2318	25.7114	0.01114	0.006386	0.007991	0.004926	0.003949	TGGTCATGATGTTTGTGCAGGAAT	5.23	0	0	2.62	0
1810043G02Rik	ENSMUST00000136275	-	2323	25.7114	0.01114	0.006386	0.007991	0.004926	0.003949	CTTGGTCATGATGTTTGTGCA	5.23	2.56	0	0	0
1810043G02Rik	ENSMUST00000123999	-	1362	25.7114	0.01114	0.006386	0.007991	0.004926	0.003949	CTTGGTCATGATGTTTGTGCA	5.23	2.56	0	0	0
1810043G02Rik	ENSMUST00000136275	+	2319	25.7114	0.01114	0.006386	0.007991	0.004926	0.003949	TTCCTGCACAAACATCATGACCA	5.03	0	7.68	0.13	0
1810043G02Rik	ENSMUST00000123999	+	1358	25.7114	0.01114	0.006386	0.007991	0.004926	0.003949	TTCCTGCACAAACATCATGACCA	5.03	0	7.68	0.13	0
1810043G02Rik	ENSMUST00000136275	+	2313	25.7114	0.01114	0.006386	0.007991	0.004926	0.003949	TTTCTATTCCTGCACAAACATCA	4.83	3.07	0	0	0
1810043G02Rik	ENSMUST00000123999	+	1352	25.7114	0.01114	0.006386	0.007991	0.004926	0.003949	TTTCTATTCCTGCACAAACATCA	4.83	3.07	0	0	0
1810043G02Rik	ENSMUST00000123999	+	1357	25.7114	0.01114	0.006386	0.007991	0.004926	0.003949	ATTCCTGCACAAACATCATGAC	4.63	0.77	1.08	0	0.24
1810043G02Rik	ENSMUST00000136275	+	2318	25.7114	0.01114	0.006386	0.007991	0.004926	0.003949	ATTCCTGCACAAACATCATGAC	4.63	0.77	1.08	0	0.24
1810043G02Rik	ENSMUST00000123999	-	1364	25.7114	0.01114	0.006386	0.007991	0.004926	0.003949	TTCTTGGTCATGATGTTTGTG	4.59	0.53	21.33	0.75	0
1810043G02Rik	ENSMUST00000136275	-	2325	25.7114	0.01114	0.006386	0.007991	0.004926	0.003949	TTCTTGGTCATGATGTTTGTG	4.59	0.53	21.33	0.75	0
1810043G02Rik	ENSMUST00000123999	+	1353	25.7114	0.01114	0.006386	0.007991	0.004926	0.003949	TTCTATTCCTGCACAAACATC	4.43	11.27	0	0	0.12
1810043G02Rik	ENSMUST00000136275	+	2314	25.7114	0.01114	0.006386	0.007991	0.004926	0.003949	TTCTATTCCTGCACAAACATC	4.43	11.27	0	0	0.12
1810043G02Rik	ENSMUST00000123999	-	1363	25.7114	0.01114	0.006386	0.007991	0.004926	0.003949	TTCTTGGTCATGGTGTTTGTGC	4.25	3.59	0	0.13	0
1810043G02Rik	ENSMUST00000136275	-	2324	25.7114	0.01114	0.006386	0.007991	0.004926	0.003949	TTCTTGGTCATGGTGTTTGTGC	4.25	3.59	0	0.13	0
1810043G02Rik	ENSMUST00000123999	-	1357	25.7114	0.01114	0.006386	0.007991	0.004926	0.003949	ATGATGTTTGTGCAGGAAT	4.23	1.49	0	0	0
1810043G02Rik	ENSMUST00000136275	-	2318	25.7114	0.01114	0.006386	0.007991	0.004926	0.003949	ATGATGTTTGTGCAGGAAT	4.23	1.49	0	0	0
1810043G02Rik	ENSMUST00000136275	-	2342	25.7114	0.01114	0.006386	0.007991	0.004926	0.003949	TTTCCTCCCCAACTGCTTCT	4.02	3.71	0	0.13	2.14
1810043G02Rik	ENSMUST00000123999	-	1381	25.7114	0.01114	0.006386	0.007991	0.004926	0.003949	TTTCCTCCCCAACTGCTTCT	4.02	3.71	0	0.13	2.14
1810043G02Rik	ENSMUST00000123999	-	1364	25.7114	0.01114	0.006386	0.007991	0.004926	0.003949	TTTCTTGGTCATGATGTTTGTG	3.62	4.82	0.75	0	0.24
1810043G02Rik	ENSMUST00000136275	-	2325	25.7114	0.01114	0.006386	0.007991	0.004926	0.003949	TTTCTTGGTCATGATGTTTGTG	3.62	4.82	0.75	0	0.24
1810043G02Rik	ENSMUST00000136275	-	2326	25.7114	0.01114	0.006386	0.007991	0.004926	0.003949	TTTCTTGGTCATGATGTTTGT	3.42	0	4.31	5.5	0
1810043G02Rik	ENSMUST00000123999	-	1365	25.7114	0.01114	0.006386	0.007991	0.004926	0.003949	TTTCTTGGTCATGATGTTTGT	3.42	0	4.31	5.5	0
1810043G02Rik	ENSMUST00000136275	-	530	25.7114	0.01114	0.006386	0.007991	0.004926	0.003949	TGCACAATGCTCTGGCCAC	3.03	0.27	0.38	0	0
1810043G02Rik	ENSMUST00000123999	-	1359	25.7114	0.01114	0.006386	0.007991	0.004926	0.003949	TGGTCATGATGTTTGTGCAGGA	3.02	5.38	0	0	0.61
1810043G02Rik	ENSMUST00000136275	-	2320	25.7114	0.01114	0.006386	0.007991	0.004926	0.003949	TGGTCATGATGTTTGTGCAGGA	3.02	5.38	0	0	0.61
1810043G02Rik	ENSMUST00000136275	-	2316	25.7114	0.01114	0.006386	0.007991	0.004926	0.003949	TGATGTTTGTGCAGGAATAG	2.83	2.18	0	0	0
1810043G02Rik	ENSMUST00000123999	-	1355	25.7114	0.01114	0.006386	0.007991	0.004926	0.003949	TGATGTTTGTGCAGGAATAG	2.83	2.18	0	0	0
1810043G02Rik	ENSMUST00000123999	+	1361	25.7114	0.01114	0.006386	0.007991	0.004926	0.003949	CTGCACAAACATCATGACCAAGA	2.68	0	0	4.87	2.38
1810043G02Rik	ENSMUST00000136275	+	2322	25.7114	0.01114	0.006386	0.007991	0.004926	0.003949	CTGCACAAACATCATGACCAAGA	2.68	0	0	4.87	2.38
1810043G02Rik	ENSMUST00000136275	+	2317	25.7114	0.01114	0.006386	0.007991	0.004926	0.003949	TATTCCTGCACAAACATCATG	2.62	2.17	0	0.13	0
1810043G02Rik	ENSMUST00000123999	+	1356	25.7114	0.01114	0.006386	0.007991	0.004926	0.003949	TATTCCTGCACAAACATCATG	2.62	2.17	0	0.13	0
1810043G02Rik	ENSMUST00000136275	+	2320	25.7114	0.01114	0.006386	0.007991	0.004926	0.003949	TCCTGCACAAACATCATGACCAA	2.38	13.09	6.46	0	0
1810043G02Rik	ENSMUST00000123999	+	1359	25.7114	0.01114	0.006386	0.007991	0.004926	0.003949	TCCTGCACAAACATCATGACCAA	2.38	13.09	6.46	0	0
1810043G02Rik	ENSMUST00000136275	-	2315	25.7114	0.01114	0.006386	0.007991	0.004926	0.003949	ATGATGTTTGTGCAGGAATAGA	2.23	0	0	8.12	0
1810043G02Rik	ENSMUST00000123999	-	1354	25.7114	0.01114	0.006386	0.007991	0.004926	0.003949	ATGATGTTTGTGCAGGAATAGA	2.23	0	0	8.12	0
1810043G02Rik	ENSMUST00000136275	-	2324	25.7114	0.01114	0.006386	0.007991	0.004926	0.003949	TTCTTGGTCATGATGTTTGTGT	2.21	0.51	0.13	1.62	0
1810043G02Rik	ENSMUST00000123999	-	1363	25.7114	0.01114	0.006386	0.007991	0.004926	0.003949	TTCTTGGTCATGATGTTTGTGT	2.21	0.51	0.13	1.62	0
1810043G02Rik	ENSMUST00000136275	-	2322	25.7114	0.01114	0.006386	0.007991	0.004926	0.003949	TGGTCATGATGTTTGTGCAG	2.08	2.05	0	0	0
1810043G02Rik	ENSMUST00000123999	-	1361	25.7114	0.01114	0.006386	0.007991	0.004926	0.003949	TGGTCATGATGTTTGTGCAG	2.08	2.05	0	0	0
1810043G02Rik	ENSMUST00000123999	-	1363	25.7114	0.01114	0.006386	0.007991	0.004926	0.003949	TCTTGGTCATGATGGTTGTGC	2.08	0	0	0.12	0
1810043G02Rik	ENSMUST00000136275	-	2324	25.7114	0.01114	0.006386	0.007991	0.004926	0.003949	TCTTGGTCATGATGGTTGTGC	2.08	0	0	0.12	0
1810043G02Rik	ENSMUST00000123999	-	1364	25.7114	0.01114	0.006386	0.007991	0.004926	0.003949	CTTCTTGGTCATGATGTTTGTG	1.99	2.74	1.51	0	0
1810043G02Rik	ENSMUST00000136275	-	2325	25.7114	0.01114	0.006386	0.007991	0.004926	0.003949	CTTCTTGGTCATGATGTTTGTG	1.99	2.74	1.51	0	0
1810043G02Rik	ENSMUST00000123999	-	1362	25.7114	0.01114	0.006386	0.007991	0.004926	0.003949	TCTTGGTCCTGATGTTTGTGCA	1.96	1.08	2.69	2.26	0
1810043G02Rik	ENSMUST00000136275	-	2323	25.7114	0.01114	0.006386	0.007991	0.004926	0.003949	TCTTGGTCCTGATGTTTGTGCA	1.96	1.08	2.69	2.26	0
1810043G02Rik	ENSMUST00000136275	+	2313	25.7114	0.01114	0.006386	0.007991	0.004926	0.003949	TCTCTATTCCTGCACAAACATC	1.93	2.88	0	0	0
1810043G02Rik	ENSMUST00000123999	+	1352	25.7114	0.01114	0.006386	0.007991	0.004926	0.003949	TCTCTATTCCTGCACAAACATC	1.93	2.88	0	0	0
1810043G02Rik	ENSMUST00000123999	-	1350	25.7114	0.01114	0.006386	0.007991	0.004926	0.003949	ATGTTTGTGCAGGAATAGAAACC	1.64	7.77	6.79	0	0
1810043G02Rik	ENSMUST00000136275	-	2311	25.7114	0.01114	0.006386	0.007991	0.004926	0.003949	ATGTTTGTGCAGGAATAGAAACC	1.64	7.77	6.79	0	0
1810043G02Rik	ENSMUST00000123999	-	1355	25.7114	0.01114	0.006386	0.007991	0.004926	0.003949	ATGATGTTTGTGCAGGAATAG	1.61	4.33	0	0	0
1810043G02Rik	ENSMUST00000136275	-	2316	25.7114	0.01114	0.006386	0.007991	0.004926	0.003949	ATGATGTTTGTGCAGGAATAG	1.61	4.33	0	0	0
1810043G02Rik	ENSMUST00000123999	-	1349	25.7114	0.01114	0.006386	0.007991	0.004926	0.003949	TTTTGTCCAGGAATAGAAACCC	1.49	2.03	0	0	0
1810043G02Rik	ENSMUST00000136275	-	2310	25.7114	0.01114	0.006386	0.007991	0.004926	0.003949	TTTTGTCCAGGAATAGAAACCC	1.49	2.03	0	0	0
1810043G02Rik	ENSMUST00000123999	-	1362	25.7114	0.01114	0.006386	0.007991	0.004926	0.003949	CTTCTTGGTCATGATGTTTGTGCA	1.41	4.13	0	0	0
1810043G02Rik	ENSMUST00000136275	-	2323	25.7114	0.01114	0.006386	0.007991	0.004926	0.003949	CTTCTTGGTCATGATGTTTGTGCA	1.41	4.13	0	0	0
1810043G02Rik	ENSMUST00000136275	-	2321	25.7114	0.01114	0.006386	0.007991	0.004926	0.003949	TGGTCATGATGTTTGTGCAGG	1.34	1.76	0	0	0.24
1810043G02Rik	ENSMUST00000123999	-	1360	25.7114	0.01114	0.006386	0.007991	0.004926	0.003949	TGGTCATGATGTTTGTGCAGG	1.34	1.76	0	0	0.24
1810043G02Rik	ENSMUST00000136275	-	2323	25.7114	0.01114	0.006386	0.007991	0.004926	0.003949	TCTTGGTCATGACGTTTGTGCA	1.34	0	0.64	0	0
1810043G02Rik	ENSMUST00000123999	-	1362	25.7114	0.01114	0.006386	0.007991	0.004926	0.003949	TCTTGGTCATGACGTTTGTGCA	1.34	0	0.64	0	0
1810043G02Rik	ENSMUST00000136275	-	2324	25.7114	0.01114	0.006386	0.007991	0.004926	0.003949	TTCTTGGTCATGATGTTTGTAC	1.25	0.66	1.76	0.66	0.36
1810043G02Rik	ENSMUST00000123999	-	1363	25.7114	0.01114	0.006386	0.007991	0.004926	0.003949	TTCTTGGTCATGATGTTTGTAC	1.25	0.66	1.76	0.66	0.36
1810043G02Rik	ENSMUST00000136275	-	2311	25.7114	0.01114	0.006386	0.007991	0.004926	0.003949	TGTTTGTGCAGGAATAGAAACC	1.19	6.28	4.35	0	0
1810043G02Rik	ENSMUST00000123999	-	1350	25.7114	0.01114	0.006386	0.007991	0.004926	0.003949	TGTTTGTGCAGGAATAGAAACC	1.19	6.28	4.35	0	0
1810043G02Rik	ENSMUST00000136275	-	2322	25.7114	0.01114	0.006386	0.007991	0.004926	0.003949	TCTTGGTCCTGAGGTTTGTGCAG	1.04	3.01	0	0	0
1810043G02Rik	ENSMUST00000123999	-	1361	25.7114	0.01114	0.006386	0.007991	0.004926	0.003949	TCTTGGTCCTGAGGTTTGTGCAG	1.04	3.01	0	0	0
1810043G02Rik	ENSMUST00000136275	-	2325	25.7114	0.01114	0.006386	0.007991	0.004926	0.003949	TCTTGGTCATGATGTTTGTG	0.89	1.75	1.64	0.13	0
1810043G02Rik	ENSMUST00000123999	-	1364	25.7114	0.01114	0.006386	0.007991	0.004926	0.003949	TCTTGGTCATGATGTTTGTG	0.89	1.75	1.64	0.13	0
1810043G02Rik	ENSMUST00000136275	-	2326	25.7114	0.01114	0.006386	0.007991	0.004926	0.003949	CTTCTTGGTCCTGATGTTTGT	0.89	1.76	2.56	0	1.46
1810043G02Rik	ENSMUST00000123999	-	1365	25.7114	0.01114	0.006386	0.007991	0.004926	0.003949	CTTCTTGGTCCTGATGTTTGT	0.89	1.76	2.56	0	1.46
1810043G02Rik	ENSMUST00000123999	-	1363	25.7114	0.01114	0.006386	0.007991	0.004926	0.003949	TCTTGGTCATGATGTTTGTAC	0.75	1.43	0.86	0.13	0.36
1810043G02Rik	ENSMUST00000136275	-	2324	25.7114	0.01114	0.006386	0.007991	0.004926	0.003949	TCTTGGTCATGATGTTTGTAC	0.75	1.43	0.86	0.13	0.36
1810043G02Rik	ENSMUST00000123999	+	1362	25.7114	0.01114	0.006386	0.007991	0.004926	0.003949	TGCACAAACATCATGACCAAGAA	0.6	6.36	9.56	0	2.79
1810043G02Rik	ENSMUST00000136275	+	2323	25.7114	0.01114	0.006386	0.007991	0.004926	0.003949	TGCACAAACATCATGACCAAGAA	0.6	6.36	9.56	0	2.79
1810043G02Rik	ENSMUST00000136275	+	2319	25.7114	0.01114	0.006386	0.007991	0.004926	0.003949	TTCCTGCACAAACATCATGAC	0.45	7.75	0	0.13	0
1810043G02Rik	ENSMUST00000123999	+	1358	25.7114	0.01114	0.006386	0.007991	0.004926	0.003949	TTCCTGCACAAACATCATGAC	0.45	7.75	0	0.13	0
1810043G02Rik	ENSMUST00000136275	-	2324	25.7114	0.01114	0.006386	0.007991	0.004926	0.003949	TTCTTGGTCATAATGTTTGTGC	0.35	0	0.13	0.13	0
1810043G02Rik	ENSMUST00000123999	-	1363	25.7114	0.01114	0.006386	0.007991	0.004926	0.003949	TTCTTGGTCATAATGTTTGTGC	0.35	0	0.13	0.13	0
1810043G02Rik	ENSMUST00000136275	-	2324	25.7114	0.01114	0.006386	0.007991	0.004926	0.003949	TTGGTCATGATGTTTGTAC	0.2	0.14	0	0.12	0
1810043G02Rik	ENSMUST00000123999	-	1363	25.7114	0.01114	0.006386	0.007991	0.004926	0.003949	TTGGTCATGATGTTTGTAC	0.2	0.14	0	0.12	0
1810043G02Rik	ENSMUST00000123999	-	1363	25.7114	0.01114	0.006386	0.007991	0.004926	0.003949	TTCTTGGTCATGATATTTGTGC	0.2	0.13	0.11	0	0
1810043G02Rik	ENSMUST00000136275	-	2324	25.7114	0.01114	0.006386	0.007991	0.004926	0.003949	TTCTTGGTCATGATATTTGTGC	0.2	0.13	0.11	0	0
1810043G02Rik	ENSMUST00000136275	-	2324	25.7114	0.01114	0.006386	0.007991	0.004926	0.003949	ATCTTGGTCATGATGTTTGTGC	0.2	0.13	0	0	0
1810043G02Rik	ENSMUST00000123999	-	1363	25.7114	0.01114	0.006386	0.007991	0.004926	0.003949	ATCTTGGTCATGATGTTTGTGC	0.2	0.13	0	0	0
1810043G02Rik	ENSMUST00000123999	-	1351	25.7114	0.01114	0.006386	0.007991	0.004926	0.003949	TGATGTTTGTGCAGGAATAGAAAC	0.15	2.17	6.57	0	0
1810043G02Rik	ENSMUST00000136275	-	2312	25.7114	0.01114	0.006386	0.007991	0.004926	0.003949	TGATGTTTGTGCAGGAATAGAAAC	0.15	2.17	6.57	0	0
1810043G02Rik	ENSMUST00000136275	+	2318	25.7114	0.01114	0.006386	0.007991	0.004926	0.003949	AGTCCTGCACAAACATCATGA	0.15	3.71	0	0	2.91
1810043G02Rik	ENSMUST00000123999	+	1357	25.7114	0.01114	0.006386	0.007991	0.004926	0.003949	AGTCCTGCACAAACATCATGA	0.15	3.71	0	0	2.91
1810043G02Rik	ENSMUST00000123999	-	1363	25.7114	0.01114	0.006386	0.007991	0.004926	0.003949	TTCTTGGTCATGATGTTTGTTC	0.15	0	0.11	0	0
1810043G02Rik	ENSMUST00000136275	-	2324	25.7114	0.01114	0.006386	0.007991	0.004926	0.003949	TTCTTGGTCATGATGTTTGTTC	0.15	0	0.11	0	0
1810043G02Rik	ENSMUST00000123999	-	1363	25.7114	0.01114	0.006386	0.007991	0.004926	0.003949	TTCTTGGTCATGACGTTTGTGC	0.15	0	0	0.12	0
1810043G02Rik	ENSMUST00000136275	-	2324	25.7114	0.01114	0.006386	0.007991	0.004926	0.003949	TTCTTGGTCATGACGTTTGTGC	0.15	0	0	0.12	0
1810043G02Rik	ENSMUST00000136275	-	2325	25.7114	0.01114	0.006386	0.007991	0.004926	0.003949	TTCTTGGTCCTGAGGTTTGTG	0	2.95	0	0	0
1810043G02Rik	ENSMUST00000123999	-	1364	25.7114	0.01114	0.006386	0.007991	0.004926	0.003949	TTCTTGGTCCTGAGGTTTGTG	0	2.95	0	0	0
1810043G02Rik	ENSMUST00000123999	-	1362	25.7114	0.01114	0.006386	0.007991	0.004926	0.003949	TTCTTGGTCCTGAGGTTTGTGCA	0	4.18	0	0	0
1810043G02Rik	ENSMUST00000136275	-	2323	25.7114	0.01114	0.006386	0.007991	0.004926	0.003949	TTCTTGGTCCTGAGGTTTGTGCA	0	4.18	0	0	0
1810043G02Rik	ENSMUST00000136275	+	2319	25.7114	0.01114	0.006386	0.007991	0.004926	0.003949	TTCCTGCACAAACATCATGACCAA	0	7.31	6.25	0	0
1810043G02Rik	ENSMUST00000123999	+	1358	25.7114	0.01114	0.006386	0.007991	0.004926	0.003949	TTCCTGCACAAACATCATGACCAA	0	7.31	6.25	0	0
1810043G02Rik	ENSMUST00000123999	+	1364	25.7114	0.01114	0.006386	0.007991	0.004926	0.003949	CACAAACATCATGACCAAGA	0	7.04	0	0	0
1810043G02Rik	ENSMUST00000136275	+	2325	25.7114	0.01114	0.006386	0.007991	0.004926	0.003949	CACAAACATCATGACCAAGA	0	7.04	0	0	0
1810043G02Rik	ENSMUST00000136275	-	2310	25.7114	0.01114	0.006386	0.007991	0.004926	0.003949	TTTGTGCAGGAATAGAAACTC	0	3.66	0	0	0
1810043G02Rik	ENSMUST00000123999	-	1349	25.7114	0.01114	0.006386	0.007991	0.004926	0.003949	TTTGTGCAGGAATAGAAACTC	0	3.66	0	0	0
1810043G02Rik	ENSMUST00000123999	+	1353	25.7114	0.01114	0.006386	0.007991	0.004926	0.003949	CTCTATTCCTGCACAAACATC	0	3.52	0	0	0
1810043G02Rik	ENSMUST00000136275	+	2314	25.7114	0.01114	0.006386	0.007991	0.004926	0.003949	CTCTATTCCTGCACAAACATC	0	3.52	0	0	0
1810043G02Rik	ENSMUST00000136275	+	2323	25.7114	0.01114	0.006386	0.007991	0.004926	0.003949	TACACAAACATCATGACCAAGA	0	3.39	0	0	0
1810043G02Rik	ENSMUST00000123999	+	1362	25.7114	0.01114	0.006386	0.007991	0.004926	0.003949	TACACAAACATCATGACCAAGA	0	3.39	0	0	0
1810043G02Rik	ENSMUST00000123999	-	1354	25.7114	0.01114	0.006386	0.007991	0.004926	0.003949	TCATGATGTTTGTGCAGGAATAGA	0	3.25	0	0	0
1810043G02Rik	ENSMUST00000136275	-	2315	25.7114	0.01114	0.006386	0.007991	0.004926	0.003949	TCATGATGTTTGTGCAGGAATAGA	0	3.25	0	0	0
1810043G02Rik	ENSMUST00000136275	+	2319	25.7114	0.01114	0.006386	0.007991	0.004926	0.003949	TTCCTGCACAAACATCATGACCAT	0	3.11	0	0	0
1810043G02Rik	ENSMUST00000123999	+	1358	25.7114	0.01114	0.006386	0.007991	0.004926	0.003949	TTCCTGCACAAACATCATGACCAT	0	3.11	0	0	0
1810043G02Rik	ENSMUST00000136275	+	2323	25.7114	0.01114	0.006386	0.007991	0.004926	0.003949	TGCACAAACATCATGACCAAGAAA	0	2.98	0	0	0
1810043G02Rik	ENSMUST00000123999	+	1362	25.7114	0.01114	0.006386	0.007991	0.004926	0.003949	TGCACAAACATCATGACCAAGAAA	0	2.98	0	0	0
1810043G02Rik	ENSMUST00000136275	+	2319	25.7114	0.01114	0.006386	0.007991	0.004926	0.003949	TTCCTGCACAAACATCATG	0	2.98	0	0	0
1810043G02Rik	ENSMUST00000123999	+	1358	25.7114	0.01114	0.006386	0.007991	0.004926	0.003949	TTCCTGCACAAACATCATG	0	2.98	0	0	0
1810043G02Rik	ENSMUST00000105398	+	728	25.7114	0.01114	0.006386	0.007991	0.004926	0.003949	TCACCAACCTCTCCAGCACC	0	2.97	4.74	0	0
1810043G02Rik	ENSMUST00000123999	+	1355	25.7114	0.01114	0.006386	0.007991	0.004926	0.003949	CTATTCCTGCACAAACATCA	0	2.44	0	0	0
1810043G02Rik	ENSMUST00000136275	+	2316	25.7114	0.01114	0.006386	0.007991	0.004926	0.003949	CTATTCCTGCACAAACATCA	0	2.44	0	0	0
1810043G02Rik	ENSMUST00000136275	-	2324	25.7114	0.01114	0.006386	0.007991	0.004926	0.003949	CTTGGTCCTGATGTTTGTGC	0	1.76	0	0	0
1810043G02Rik	ENSMUST00000123999	-	1363	25.7114	0.01114	0.006386	0.007991	0.004926	0.003949	CTTGGTCCTGATGTTTGTGC	0	1.76	0	0	0
1810043G02Rik	ENSMUST00000136275	-	2310	25.7114	0.01114	0.006386	0.007991	0.004926	0.003949	TGTTTGTGCAGGAATAGAAACCC	0	3.94	0	5.75	0
1810043G02Rik	ENSMUST00000123999	-	1349	25.7114	0.01114	0.006386	0.007991	0.004926	0.003949	TGTTTGTGCAGGAATAGAAACCC	0	3.94	0	5.75	0
1810043G02Rik	ENSMUST00000136275	-	2322	25.7114	0.01114	0.006386	0.007991	0.004926	0.003949	TTGGTCATGATGTTTGTGCAG	0	1.35	0	0	0
1810043G02Rik	ENSMUST00000123999	-	1361	25.7114	0.01114	0.006386	0.007991	0.004926	0.003949	TTGGTCATGATGTTTGTGCAG	0	1.35	0	0	0
1810043G02Rik	ENSMUST00000136275	-	2311	25.7114	0.01114	0.006386	0.007991	0.004926	0.003949	GGTTTGTGCAGGAATAGAAACC	0	0.14	0	0	0
1810043G02Rik	ENSMUST00000123999	-	1350	25.7114	0.01114	0.006386	0.007991	0.004926	0.003949	GGTTTGTGCAGGAATAGAAACC	0	0.14	0	0	0
1810043G02Rik	ENSMUST00000123999	-	1350	25.7114	0.01114	0.006386	0.007991	0.004926	0.003949	TTTGTGCATGAATAGAAACC	0	0.14	0	0	0
1810043G02Rik	ENSMUST00000136275	-	2311	25.7114	0.01114	0.006386	0.007991	0.004926	0.003949	TTTGTGCATGAATAGAAACC	0	0.14	0	0	0
1810043G02Rik	ENSMUST00000123999	-	1363	25.7114	0.01114	0.006386	0.007991	0.004926	0.003949	TTCTTGGTCGTGATGTTTGTGC	0	2.44	0	0	0.36
1810043G02Rik	ENSMUST00000136275	-	2324	25.7114	0.01114	0.006386	0.007991	0.004926	0.003949	TTCTTGGTCGTGATGTTTGTGC	0	2.44	0	0	0.36
1810043G02Rik	ENSMUST00000123999	-	1412	25.7114	0.01114	0.006386	0.007991	0.004926	0.003949	CAGCAATGTGGAAGTGTAAAC	0	0.14	0	0	0
1810043G02Rik	ENSMUST00000136275	-	2373	25.7114	0.01114	0.006386	0.007991	0.004926	0.003949	CAGCAATGTGGAAGTGTAAAC	0	0.14	0	0	0
1810043G02Rik	ENSMUST00000136275	+	2323	25.7114	0.01114	0.006386	0.007991	0.004926	0.003949	TGCACAAACATCATGACCAAC	0	0.14	0	0	0
1810043G02Rik	ENSMUST00000123999	+	1362	25.7114	0.01114	0.006386	0.007991	0.004926	0.003949	TGCACAAACATCATGACCAAC	0	0.14	0	0	0
1810043G02Rik	ENSMUST00000136275	-	2324	25.7114	0.01114	0.006386	0.007991	0.004926	0.003949	TGTTGGTCATGATGTTTGTGC	0	0.14	0	0	0
1810043G02Rik	ENSMUST00000123999	-	1363	25.7114	0.01114	0.006386	0.007991	0.004926	0.003949	TGTTGGTCATGATGTTTGTGC	0	0.14	0	0	0
1810043G02Rik	ENSMUST00000123999	+	1356	25.7114	0.01114	0.006386	0.007991	0.004926	0.003949	TATTCCTGCACAAACATCT	0	0.14	0	0	0
1810043G02Rik	ENSMUST00000136275	+	2317	25.7114	0.01114	0.006386	0.007991	0.004926	0.003949	TATTCCTGCACAAACATCT	0	0.14	0	0	0
1810043G02Rik	ENSMUST00000123999	+	1358	25.7114	0.01114	0.006386	0.007991	0.004926	0.003949	TTCCTACACAAACATCATGACC	0	0.14	3.97	0	0
1810043G02Rik	ENSMUST00000136275	+	2319	25.7114	0.01114	0.006386	0.007991	0.004926	0.003949	TTCCTACACAAACATCATGACC	0	0.14	3.97	0	0
1810043G02Rik	ENSMUST00000123999	-	1364	25.7114	0.01114	0.006386	0.007991	0.004926	0.003949	TTCTTGGTCCTGATGTTTGTG	0	1.15	0	0	0
1810043G02Rik	ENSMUST00000136275	-	2325	25.7114	0.01114	0.006386	0.007991	0.004926	0.003949	TTCTTGGTCCTGATGTTTGTG	0	1.15	0	0	0
1810043G02Rik	ENSMUST00000123999	+	1352	25.7114	0.01114	0.006386	0.007991	0.004926	0.003949	TTCCTATTCCTGCACAAACATC	0	4.61	0	0	0
1810043G02Rik	ENSMUST00000136275	+	2313	25.7114	0.01114	0.006386	0.007991	0.004926	0.003949	TTCCTATTCCTGCACAAACATC	0	4.61	0	0	0
1810043G02Rik	ENSMUST00000123999	+	1352	25.7114	0.01114	0.006386	0.007991	0.004926	0.003949	TTTCTACTCCTGCACAAACATCA	0	4.35	0	0	0
1810043G02Rik	ENSMUST00000136275	+	2313	25.7114	0.01114	0.006386	0.007991	0.004926	0.003949	TTTCTACTCCTGCACAAACATCA	0	4.35	0	0	0
1810043G02Rik	ENSMUST00000123999	+	1364	25.7114	0.01114	0.006386	0.007991	0.004926	0.003949	CACAAACATCATGACCAAGAAG	0	4.23	6.25	0	0
1810043G02Rik	ENSMUST00000136275	+	2325	25.7114	0.01114	0.006386	0.007991	0.004926	0.003949	CACAAACATCATGACCAAGAAG	0	4.23	6.25	0	0
1810043G02Rik	ENSMUST00000136275	+	2325	25.7114	0.01114	0.006386	0.007991	0.004926	0.003949	CACAAACATCACGACCAAGA	0	4.1	0	0	0
1810043G02Rik	ENSMUST00000123999	+	1364	25.7114	0.01114	0.006386	0.007991	0.004926	0.003949	CACAAACATCACGACCAAGA	0	4.1	0	0	0
1810043G02Rik	ENSMUST00000136275	+	2313	25.7114	0.01114	0.006386	0.007991	0.004926	0.003949	TTTCTATTCCTGCACAAACAT	0	4.1	0	6.1	0
1810043G02Rik	ENSMUST00000123999	+	1352	25.7114	0.01114	0.006386	0.007991	0.004926	0.003949	TTTCTATTCCTGCACAAACAT	0	4.1	0	6.1	0
1810043G02Rik	ENSMUST00000136275	+	2307	25.7114	0.01114	0.006386	0.007991	0.004926	0.003949	TTAGAGTTTCTATTCCTGCACAAA	0	3.59	0	0	0
1810043G02Rik	ENSMUST00000123999	+	1346	25.7114	0.01114	0.006386	0.007991	0.004926	0.003949	TTAGAGTTTCTATTCCTGCACAAA	0	3.59	0	0	0
1810043G02Rik	ENSMUST00000123999	-	1389	25.7114	0.01114	0.006386	0.007991	0.004926	0.003949	CGAATAAACCCTTTCCTCCCAAC	0	3.59	0	0	0
1810043G02Rik	ENSMUST00000136275	-	2350	25.7114	0.01114	0.006386	0.007991	0.004926	0.003949	CGAATAAACCCTTTCCTCCCAAC	0	3.59	0	0	0
1810043G02Rik	ENSMUST00000136275	-	2320	25.7114	0.01114	0.006386	0.007991	0.004926	0.003949	TTGGTCATGATGTTTGTGCAGAA	0	3.59	0	0	2.91
1810043G02Rik	ENSMUST00000123999	-	1359	25.7114	0.01114	0.006386	0.007991	0.004926	0.003949	TTGGTCATGATGTTTGTGCAGAA	0	3.59	0	0	2.91
1810043G02Rik	ENSMUST00000123999	-	1362	25.7114	0.01114	0.006386	0.007991	0.004926	0.003949	TTTCTTGGTCATGATGTTTGTGCA	0	3.46	0	0	0
1810043G02Rik	ENSMUST00000136275	-	2323	25.7114	0.01114	0.006386	0.007991	0.004926	0.003949	TTTCTTGGTCATGATGTTTGTGCA	0	3.46	0	0	0
1810043G02Rik	ENSMUST00000136275	-	2319	25.7114	0.01114	0.006386	0.007991	0.004926	0.003949	TTGGTCATGATGTTTGTGCAGGAG	0	3.07	0	0	0
1810043G02Rik	ENSMUST00000123999	-	1358	25.7114	0.01114	0.006386	0.007991	0.004926	0.003949	TTGGTCATGATGTTTGTGCAGGAG	0	3.07	0	0	0
1810043G02Rik	ENSMUST00000136275	+	2313	25.7114	0.01114	0.006386	0.007991	0.004926	0.003949	TTTCTATTCCTGCACAAACCT	0	2.95	7.65	0	0
1810043G02Rik	ENSMUST00000123999	+	1352	25.7114	0.01114	0.006386	0.007991	0.004926	0.003949	TTTCTATTCCTGCACAAACCT	0	2.95	7.65	0	0
1810043G02Rik	ENSMUST00000136275	-	2325	25.7114	0.01114	0.006386	0.007991	0.004926	0.003949	TGCTTCTTGGTCATGATGTTTGTA	0	2.69	0	0	0
1810043G02Rik	ENSMUST00000123999	-	1364	25.7114	0.01114	0.006386	0.007991	0.004926	0.003949	TGCTTCTTGGTCATGATGTTTGTA	0	2.69	0	0	0
1810043G02Rik	ENSMUST00000123999	+	1354	25.7114	0.01114	0.006386	0.007991	0.004926	0.003949	TCTATTCCTGCACAAACATC	0	2.43	0	0	0
1810043G02Rik	ENSMUST00000136275	+	2315	25.7114	0.01114	0.006386	0.007991	0.004926	0.003949	TCTATTCCTGCACAAACATC	0	2.43	0	0	0
1810043G02Rik	ENSMUST00000105398	+	795	25.7114	0.01114	0.006386	0.007991	0.004926	0.003949	TAACCCTCTGAAACTGTAAGCC	0	2.05	0	0	0
1810043G02Rik	ENSMUST00000136275	+	2319	25.7114	0.01114	0.006386	0.007991	0.004926	0.003949	TTCCTGCACAAACATCATGACCT	0	2.05	0	0	0
1810043G02Rik	ENSMUST00000123999	+	1358	25.7114	0.01114	0.006386	0.007991	0.004926	0.003949	TTCCTGCACAAACATCATGACCT	0	2.05	0	0	0
1810043G02Rik	ENSMUST00000123999	-	1385	25.7114	0.01114	0.006386	0.007991	0.004926	0.003949	AAACCCTTTCCTCCCAACTTGC	0	1.54	0	0	0
1810043G02Rik	ENSMUST00000136275	-	2346	25.7114	0.01114	0.006386	0.007991	0.004926	0.003949	AAACCCTTTCCTCCCAACTTGC	0	1.54	0	0	0
1810043G02Rik	ENSMUST00000123999	-	1363	25.7114	0.01114	0.006386	0.007991	0.004926	0.003949	CTTCTTGGTCGTGATGTTTGTGC	0	1.41	0	0	0
1810043G02Rik	ENSMUST00000136275	-	2324	25.7114	0.01114	0.006386	0.007991	0.004926	0.003949	CTTCTTGGTCGTGATGTTTGTGC	0	1.41	0	0	0
1810043G02Rik	ENSMUST00000136275	-	2326	25.7114	0.01114	0.006386	0.007991	0.004926	0.003949	TTCTTGGTCCTGAGGTTTGT	0	1.28	4.2	3.32	1.7
1810043G02Rik	ENSMUST00000123999	-	1365	25.7114	0.01114	0.006386	0.007991	0.004926	0.003949	TTCTTGGTCCTGAGGTTTGT	0	1.28	4.2	3.32	1.7
1810043G02Rik	ENSMUST00000136275	+	2316	25.7114	0.01114	0.006386	0.007991	0.004926	0.003949	CTATTCCTGCACAAACATCATG	0	0.51	0	0	0
1810043G02Rik	ENSMUST00000123999	+	1355	25.7114	0.01114	0.006386	0.007991	0.004926	0.003949	CTATTCCTGCACAAACATCATG	0	0.51	0	0	0
1810043G02Rik	ENSMUST00000123999	-	1364	25.7114	0.01114	0.006386	0.007991	0.004926	0.003949	GTTTCTTGGTCATGATGTTTGTG	0	0.26	0	0	0
1810043G02Rik	ENSMUST00000136275	-	2325	25.7114	0.01114	0.006386	0.007991	0.004926	0.003949	GTTTCTTGGTCATGATGTTTGTG	0	0.26	0	0	0
1810043G02Rik	ENSMUST00000136275	-	2314	25.7114	0.01114	0.006386	0.007991	0.004926	0.003949	TGATGGTTGTGCAGGAATAGAA	0	0.13	0	0	0
1810043G02Rik	ENSMUST00000123999	-	1353	25.7114	0.01114	0.006386	0.007991	0.004926	0.003949	TGATGGTTGTGCAGGAATAGAA	0	0.13	0	0	0
1810043G02Rik	ENSMUST00000136275	-	2310	25.7114	0.01114	0.006386	0.007991	0.004926	0.003949	TTTGTGCAGGAATAGAAACCT	0	0.13	0	0	0
1810043G02Rik	ENSMUST00000123999	-	1349	25.7114	0.01114	0.006386	0.007991	0.004926	0.003949	TTTGTGCAGGAATAGAAACCT	0	0.13	0	0	0
1810043G02Rik	ENSMUST00000136275	-	2310	25.7114	0.01114	0.006386	0.007991	0.004926	0.003949	TTTGTGAAGGAATAGAAACCC	0	0.13	0	0	0
1810043G02Rik	ENSMUST00000123999	-	1349	25.7114	0.01114	0.006386	0.007991	0.004926	0.003949	TTTGTGAAGGAATAGAAACCC	0	0.13	0	0	0
1810043G02Rik	ENSMUST00000123999	-	1379	25.7114	0.01114	0.006386	0.007991	0.004926	0.003949	TTTCCTCCCCAACTGCTTCTTG	0	0.13	0	0	0
1810043G02Rik	ENSMUST00000136275	-	2340	25.7114	0.01114	0.006386	0.007991	0.004926	0.003949	TTTCCTCCCCAACTGCTTCTTG	0	0.13	0	0	0
1810043G02Rik	ENSMUST00000123999	+	1352	25.7114	0.01114	0.006386	0.007991	0.004926	0.003949	ATTCTATTCCTGCACAAACA	0	0.13	0	0	0
1810043G02Rik	ENSMUST00000136275	+	2313	25.7114	0.01114	0.006386	0.007991	0.004926	0.003949	ATTCTATTCCTGCACAAACA	0	0.13	0	0	0
1810043G02Rik	ENSMUST00000136275	+	2320	25.7114	0.01114	0.006386	0.007991	0.004926	0.003949	TCCTACACAAACATCATGACCAA	0	0.13	0	0	0
1810043G02Rik	ENSMUST00000123999	+	1359	25.7114	0.01114	0.006386	0.007991	0.004926	0.003949	TCCTACACAAACATCATGACCAA	0	0.13	0	0	0
1810043G02Rik	ENSMUST00000123999	-	1365	25.7114	0.01114	0.006386	0.007991	0.004926	0.003949	TCTTGGTCCTGAGGTTTGT	0	0.13	0	0	2.67
1810043G02Rik	ENSMUST00000136275	-	2326	25.7114	0.01114	0.006386	0.007991	0.004926	0.003949	TCTTGGTCCTGAGGTTTGT	0	0.13	0	0	2.67
1810043G02Rik	ENSMUST00000123999	+	1357	25.7114	0.01114	0.006386	0.007991	0.004926	0.003949	ATTCCTGTACAAACATCATGACC	0	0.13	0	0	0
1810043G02Rik	ENSMUST00000136275	+	2318	25.7114	0.01114	0.006386	0.007991	0.004926	0.003949	ATTCCTGTACAAACATCATGACC	0	0.13	0	0	0
1810043G02Rik	ENSMUST00000136275	+	2314	25.7114	0.01114	0.006386	0.007991	0.004926	0.003949	TTCTATTCCTGCACAAACACC	0	0.13	0	0	0
1810043G02Rik	ENSMUST00000123999	+	1353	25.7114	0.01114	0.006386	0.007991	0.004926	0.003949	TTCTATTCCTGCACAAACACC	0	0.13	0	0	0
1810043G02Rik	ENSMUST00000123999	-	1363	25.7114	0.01114	0.006386	0.007991	0.004926	0.003949	CTTCTTTGTCATGATGTTTGTGA	0	0.13	0	0	0
1810043G02Rik	ENSMUST00000136275	-	2324	25.7114	0.01114	0.006386	0.007991	0.004926	0.003949	CTTCTTTGTCATGATGTTTGTGA	0	0.13	0	0	0
1810043G02Rik	ENSMUST00000123999	-	1382	25.7114	0.01114	0.006386	0.007991	0.004926	0.003949	TTTCCTCCCCAACTGCTTC	0	0.13	0	0	0
1810043G02Rik	ENSMUST00000136275	-	2343	25.7114	0.01114	0.006386	0.007991	0.004926	0.003949	TTTCCTCCCCAACTGCTTC	0	0.13	0	0	0
1810043G02Rik	ENSMUST00000123999	+	1352	25.7114	0.01114	0.006386	0.007991	0.004926	0.003949	TTTCTATTCCTGCACAAACATCT	0	0.13	0	0	0
1810043G02Rik	ENSMUST00000136275	+	2313	25.7114	0.01114	0.006386	0.007991	0.004926	0.003949	TTTCTATTCCTGCACAAACATCT	0	0.13	0	0	0
1810043G02Rik	ENSMUST00000136275	-	2323	25.7114	0.01114	0.006386	0.007991	0.004926	0.003949	TCTAGGTCATGATGTTTGTGCA	0	0.13	0	0	0
1810043G02Rik	ENSMUST00000123999	-	1362	25.7114	0.01114	0.006386	0.007991	0.004926	0.003949	TCTAGGTCATGATGTTTGTGCA	0	0.13	0	0	0
1810043G02Rik	ENSMUST00000136275	-	2345	25.7114	0.01114	0.006386	0.007991	0.004926	0.003949	ACCCTTTCCTCCCAACTTGCT	0	0	6.14	0	0
1810043G02Rik	ENSMUST00000123999	-	1384	25.7114	0.01114	0.006386	0.007991	0.004926	0.003949	ACCCTTTCCTCCCAACTTGCT	0	0	6.14	0	0
1810043G02Rik	ENSMUST00000136275	-	2325	25.7114	0.01114	0.006386	0.007991	0.004926	0.003949	TCTTGGTCCTGATGTTTGTG	0	0	0.11	0	0
1810043G02Rik	ENSMUST00000123999	-	1364	25.7114	0.01114	0.006386	0.007991	0.004926	0.003949	TCTTGGTCCTGATGTTTGTG	0	0	0.11	0	0
1810043G02Rik	ENSMUST00000136275	+	2316	25.7114	0.01114	0.006386	0.007991	0.004926	0.003949	CTATTCCTGCACAAACATCATGA	0	0	7.56	8.24	0
1810043G02Rik	ENSMUST00000123999	+	1355	25.7114	0.01114	0.006386	0.007991	0.004926	0.003949	CTATTCCTGCACAAACATCATGA	0	0	7.56	8.24	0
1810043G02Rik	ENSMUST00000123999	-	1377	25.7114	0.01114	0.006386	0.007991	0.004926	0.003949	TTCCTCCCCAACTGCTTCTTGGT	0	0	5.38	0	0
1810043G02Rik	ENSMUST00000136275	-	2338	25.7114	0.01114	0.006386	0.007991	0.004926	0.003949	TTCCTCCCCAACTGCTTCTTGGT	0	0	5.38	0	0
1810043G02Rik	ENSMUST00000136275	+	2321	25.7114	0.01114	0.006386	0.007991	0.004926	0.003949	CCTGCACAAACACCATGACC	0	0	4.99	0	0
1810043G02Rik	ENSMUST00000123999	+	1360	25.7114	0.01114	0.006386	0.007991	0.004926	0.003949	CCTGCACAAACACCATGACC	0	0	4.99	0	0
1810043G02Rik	ENSMUST00000136275	+	2315	25.7114	0.01114	0.006386	0.007991	0.004926	0.003949	TCTACTCCTGCACAAACATCA	0	0	4.61	0	0
1810043G02Rik	ENSMUST00000123999	+	1354	25.7114	0.01114	0.006386	0.007991	0.004926	0.003949	TCTACTCCTGCACAAACATCA	0	0	4.61	0	0
1810043G02Rik	ENSMUST00000123999	-	1358	25.7114	0.01114	0.006386	0.007991	0.004926	0.003949	GGTCATGATGTTTGTGCAGGAA	0	0	3.59	0	0
1810043G02Rik	ENSMUST00000136275	-	2319	25.7114	0.01114	0.006386	0.007991	0.004926	0.003949	GGTCATGATGTTTGTGCAGGAA	0	0	3.59	0	0
1810043G02Rik	ENSMUST00000136275	-	2373	25.7114	0.01114	0.006386	0.007991	0.004926	0.003949	AACAGCAATGTGGAAATGTAAGC	0	0	0.38	0	0
1810043G02Rik	ENSMUST00000123999	-	1412	25.7114	0.01114	0.006386	0.007991	0.004926	0.003949	AACAGCAATGTGGAAATGTAAGC	0	0	0.38	0	0
1810043G02Rik	ENSMUST00000123999	+	1361	25.7114	0.01114	0.006386	0.007991	0.004926	0.003949	CTGCACAAACATCATGACCAAC	0	0	0.13	0	0
1810043G02Rik	ENSMUST00000136275	+	2322	25.7114	0.01114	0.006386	0.007991	0.004926	0.003949	CTGCACAAACATCATGACCAAC	0	0	0.13	0	0
1810043G02Rik	ENSMUST00000123999	+	1358	25.7114	0.01114	0.006386	0.007991	0.004926	0.003949	TTCCTACACAAACATCATGAC	0	0	0.13	0	0
1810043G02Rik	ENSMUST00000136275	+	2319	25.7114	0.01114	0.006386	0.007991	0.004926	0.003949	TTCCTACACAAACATCATGAC	0	0	0.13	0	0
1810043G02Rik	ENSMUST00000136275	-	2324	25.7114	0.01114	0.006386	0.007991	0.004926	0.003949	TGGTCATGATGGTTGTGC	0	0	0.13	0	0
1810043G02Rik	ENSMUST00000123999	-	1363	25.7114	0.01114	0.006386	0.007991	0.004926	0.003949	TGGTCATGATGGTTGTGC	0	0	0.13	0	0
1810043G02Rik	ENSMUST00000136275	-	2311	25.7114	0.01114	0.006386	0.007991	0.004926	0.003949	ATGGTTGTGCAGGAATAGAAACC	0	0	0.13	0	0
1810043G02Rik	ENSMUST00000123999	-	1350	25.7114	0.01114	0.006386	0.007991	0.004926	0.003949	ATGGTTGTGCAGGAATAGAAACC	0	0	0.13	0	0
1810043G02Rik	ENSMUST00000123999	-	1412	25.7114	0.01114	0.006386	0.007991	0.004926	0.003949	ACAGCAATGTGGAAATGTAAGC	0	0	10.45	0	0
1810043G02Rik	ENSMUST00000136275	-	2373	25.7114	0.01114	0.006386	0.007991	0.004926	0.003949	ACAGCAATGTGGAAATGTAAGC	0	0	10.45	0	0
1810043G02Rik	ENSMUST00000136275	-	2321	25.7114	0.01114	0.006386	0.007991	0.004926	0.003949	TTGGTCATGATGTTTGTGCAGA	0	0	8.51	7.5	0
1810043G02Rik	ENSMUST00000123999	-	1360	25.7114	0.01114	0.006386	0.007991	0.004926	0.003949	TTGGTCATGATGTTTGTGCAGA	0	0	8.51	7.5	0
1810043G02Rik	ENSMUST00000123999	-	1356	25.7114	0.01114	0.006386	0.007991	0.004926	0.003949	TCATGATGTTTGTGCAGGAATA	0	0	8.4	0	0
1810043G02Rik	ENSMUST00000136275	-	2317	25.7114	0.01114	0.006386	0.007991	0.004926	0.003949	TCATGATGTTTGTGCAGGAATA	0	0	8.4	0	0
1810043G02Rik	ENSMUST00000136275	-	2315	25.7114	0.01114	0.006386	0.007991	0.004926	0.003949	CATGATGTTTGTGCAGGAATAGA	0	0	7	0	0
1810043G02Rik	ENSMUST00000123999	-	1354	25.7114	0.01114	0.006386	0.007991	0.004926	0.003949	CATGATGTTTGTGCAGGAATAGA	0	0	7	0	0
1810043G02Rik	ENSMUST00000123999	-	1363	25.7114	0.01114	0.006386	0.007991	0.004926	0.003949	CTCCTTGGTCATGATGTTTGTGC	0	0	3.88	0	0
1810043G02Rik	ENSMUST00000136275	-	2324	25.7114	0.01114	0.006386	0.007991	0.004926	0.003949	CTCCTTGGTCATGATGTTTGTGC	0	0	3.88	0	0
1810043G02Rik	ENSMUST00000136275	-	2343	25.7114	0.01114	0.006386	0.007991	0.004926	0.003949	CCTTTCCTCCCCAACTGCTTC	0	0	1.62	0	0
1810043G02Rik	ENSMUST00000123999	-	1382	25.7114	0.01114	0.006386	0.007991	0.004926	0.003949	CCTTTCCTCCCCAACTGCTTC	0	0	1.62	0	0
1810043G02Rik	ENSMUST00000123999	-	1349	25.7114	0.01114	0.006386	0.007991	0.004926	0.003949	TTTGTGCGGGAATAGAAACCC	0	0	0.11	0	0
1810043G02Rik	ENSMUST00000136275	-	2310	25.7114	0.01114	0.006386	0.007991	0.004926	0.003949	TTTGTGCGGGAATAGAAACCC	0	0	0.11	0	0
1810043G02Rik	ENSMUST00000123999	+	1357	25.7114	0.01114	0.006386	0.007991	0.004926	0.003949	ATTCCTGCACAAATATCATAAC	0	0	0.11	0	0
1810043G02Rik	ENSMUST00000136275	+	2318	25.7114	0.01114	0.006386	0.007991	0.004926	0.003949	ATTCCTGCACAAATATCATAAC	0	0	0.11	0	0
1810043G02Rik	ENSMUST00000136275	-	2315	25.7114	0.01114	0.006386	0.007991	0.004926	0.003949	CATGATGTTTGCGCAGGAATAGA	0	0	0.11	0	0
1810043G02Rik	ENSMUST00000123999	-	1354	25.7114	0.01114	0.006386	0.007991	0.004926	0.003949	CATGATGTTTGCGCAGGAATAGA	0	0	0.11	0	0
1810043G02Rik	ENSMUST00000136275	-	2312	25.7114	0.01114	0.006386	0.007991	0.004926	0.003949	TGGTGTTTGTGCAGGAATAGAAAC	0	0	0.11	0	0
1810043G02Rik	ENSMUST00000123999	-	1351	25.7114	0.01114	0.006386	0.007991	0.004926	0.003949	TGGTGTTTGTGCAGGAATAGAAAC	0	0	0.11	0	0
1810043G02Rik	ENSMUST00000123999	+	1357	25.7114	0.01114	0.006386	0.007991	0.004926	0.003949	ATTCCCGCACAAATATCATGA	0	0	0.11	0	0
1810043G02Rik	ENSMUST00000136275	+	2318	25.7114	0.01114	0.006386	0.007991	0.004926	0.003949	ATTCCCGCACAAATATCATGA	0	0	0.11	0	0
2010111I01Rik	ENSMUST00000091560	+	2841	11.9642	11.5854	0	0	0	0	TCAGGTTCTCTGGCGCACC	1.34	0.41	0	0	0
2010111I01Rik	ENSMUST00000091560	-	99	11.9642	11.5854	0	0	0	0	TGATCTTTCCAAAACTTT	0	0.14	0	4.5	0
2310015K22Rik	ENSMUST00000191452	-	1324	19.4358	13.4937	10.6773	6.39205	1.12675	0	TTAGGGGCCAGGTCTGAC	0	2.44	0	0	0
2610002M06Rik	ENSMUST00000120722	-	2541	1.84636	4.0285	3.15455	3.16946	0.085594	0.068278	TAACCCTCTGAAACTGTAAGCC	0	2.05	0	0	0
2610002M06Rik	ENSMUST00000120722	+	4882	1.84636	4.0285	3.15455	3.16946	0.085594	0.068278	TAATAAGCTTTGGAGTCC	0	0	9.22	0	0
2610002M06Rik	ENSMUST00000120722	-	4883	1.84636	4.0285	3.15455	3.16946	0.085594	0.068278	AGGACTCCAAAGCTTATT	0	0	6.79	0	0
2610021A01Rik	ENSMUST00000163475	+	578	10.9122	3.44301	1.92097	6.46787	0.13285	0.095844	TGAAGGCATGAAGGAGTT	0	3.2	0	0	0
2610021A01Rik	ENSMUST00000163475	-	1793	10.9122	3.44301	1.92097	6.46787	0.13285	0.095844	TGGGATATAAGAGCTGAG	0	2.05	0	0	0.12
2610021A01Rik	ENSMUST00000163475	-	2045	10.9122	3.44301	1.92097	6.46787	0.13285	0.095844	TGGGATATAAGAGCTGAG	0	2.05	0	0	0.12
2610528J11Rik	ENSMUST00000106367	-	282	14.9688	14.6224	4.08265	6.37187	3.62347	0	AAGTTTTGGCTCCAGAGA	0	0	7.43	0	0
2610528J11Rik	ENSMUST00000030261	-	131	14.9688	14.6224	4.08265	6.37187	3.62347	0	AAGTTTTGGCTCCAGAGA	0	0	7.43	0	0
2700049A03Rik	ENSMUST00000045907	+	2332	31.1464	10.3469	0.077372	9.65468	0	0.760579	TGGACTGAAGAAACAAGC	0	2.71	0	0	0
2700049A03Rik	ENSMUST00000149564	+	2332	31.1464	10.3469	0.077372	9.65468	0	0.760579	TGGACTGAAGAAACAAGC	0	2.71	0	0	0
2700049A03Rik	ENSMUST00000045907	+	1675	31.1464	10.3469	0.077372	9.65468	0	0.760579	CCAAGGCAGAGTTCAGAGT	0	0	4.42	0	0
2700049A03Rik	ENSMUST00000149564	+	1675	31.1464	10.3469	0.077372	9.65468	0	0.760579	CCAAGGCAGAGTTCAGAGT	0	0	4.42	0	0
2810474O19Rik	ENSMUST00000203348	-	1623	264.903	201.257	82.3242	77.5128	21.2435	30.6	ATAGAACCCAAGACTGCCAGCC	98.41	71.95	15.55	0	7.79
2810474O19Rik	ENSMUST00000203348	-	1531	264.903	201.257	82.3242	77.5128	21.2435	30.6	TCAACTGAAGCTCCTTTCTCTGT	87.03	57.63	35.27	25.09	13.55
2810474O19Rik	ENSMUST00000203348	+	1753	264.903	201.257	82.3242	77.5128	21.2435	30.6	TCCTTGGTGATGAACAGCAGTA	82.48	14.78	44.12	18.09	21.66
2810474O19Rik	ENSMUST00000203348	+	1639	264.903	201.257	82.3242	77.5128	21.2435	30.6	TTCTATAAGAGAGCAGGCTGAGA	81.47	96.82	46.82	40.62	48.41
2810474O19Rik	ENSMUST00000203348	+	1765	264.903	201.257	82.3242	77.5128	21.2435	30.6	AACAGCAGTATGGAAGTGTAAGC	73.53	35.78	57.74	11.01	9.88
2810474O19Rik	ENSMUST00000203348	-	1537	264.903	201.257	82.3242	77.5128	21.2435	30.6	TTTCCTCAACTGAAGCTCCTTT	66.22	39.99	38.16	30.81	13.21
2810474O19Rik	ENSMUST00000203348	+	1640	264.903	201.257	82.3242	77.5128	21.2435	30.6	TTTATAAGAGAGCAGGCTGAGC	65.48	60.27	70.01	34.43	1.09
2810474O19Rik	ENSMUST00000203348	+	1670	264.903	201.257	82.3242	77.5128	21.2435	30.6	AGAGGCAAGCCAGTAAAGAAC	55.16	48.11	67.69	0.12	13.4
2810474O19Rik	ENSMUST00000203348	+	1639	264.903	201.257	82.3242	77.5128	21.2435	30.6	TTTTATAAGAGAGCAGGCTGAGC	51.24	5.01	17.12	0.12	0
2810474O19Rik	ENSMUST00000203348	-	1539	264.903	201.257	82.3242	77.5128	21.2435	30.6	TTTCCTCAACTGAAGCTCCT	42.58	45.44	12.04	1.75	4.53
2810474O19Rik	ENSMUST00000203348	-	1624	264.903	201.257	82.3242	77.5128	21.2435	30.6	ATAGAACCCAAGACTGCCAGC	36.87	28.1	30.19	0.12	4.32
2810474O19Rik	ENSMUST00000203348	-	1624	264.903	201.257	82.3242	77.5128	21.2435	30.6	TATAGAACCCAAGACTGCCAGC	33.4	30.59	6.92	6.37	0
2810474O19Rik	ENSMUST00000203348	+	1670	264.903	201.257	82.3242	77.5128	21.2435	30.6	TGAGGCAAGCCAGTAAGGAAC	31.88	19.12	26.71	6	2.86
2810474O19Rik	ENSMUST00000203348	+	1768	264.903	201.257	82.3242	77.5128	21.2435	30.6	AGCAGTATGGAAGTGTAAGC	28.22	26.49	24.96	0	0
2810474O19Rik	ENSMUST00000203348	+	1639	264.903	201.257	82.3242	77.5128	21.2435	30.6	TTTTATAAGAGAGCAGGCTGAG	28.16	25.07	0	0	2.62
2810474O19Rik	ENSMUST00000203348	-	1623	264.903	201.257	82.3242	77.5128	21.2435	30.6	TATAGAACCCAAGACTGCCAGCC	27.11	11.52	1.62	6.75	5.06
2810474O19Rik	ENSMUST00000203348	+	1639	264.903	201.257	82.3242	77.5128	21.2435	30.6	TTCTATAAGAGAGCAGGCTGAGAA	26.6	57.73	105.48	5.57	13.42
2810474O19Rik	ENSMUST00000203348	+	1739	264.903	201.257	82.3242	77.5128	21.2435	30.6	TTCCAGTCCTGGCTTCCTTGGT	26.33	14.76	5.92	10.37	6.26
2810474O19Rik	ENSMUST00000203348	-	1532	264.903	201.257	82.3242	77.5128	21.2435	30.6	TCAACTGAAGCTCCTTTCTCTG	24.29	15.11	36.75	0	0
2810474O19Rik	ENSMUST00000203348	-	1513	264.903	201.257	82.3242	77.5128	21.2435	30.6	TGTGATAACTCCAGCCTGTGT	23.17	7.29	13.32	0.25	2.62
2810474O19Rik	ENSMUST00000203348	-	1630	264.903	201.257	82.3242	77.5128	21.2435	30.6	TCTCTTATAGAACCCAAGACT	21.96	8.7	19.72	3.7	3.1
2810474O19Rik	ENSMUST00000203348	-	1624	264.903	201.257	82.3242	77.5128	21.2435	30.6	TACAGAACCCAAGTCTACCAGC	20.49	16.64	0.11	0.12	0
2810474O19Rik	ENSMUST00000203348	-	1508	264.903	201.257	82.3242	77.5128	21.2435	30.6	ATAACTCCAGCCTGTGTCAAGT	19.59	9.21	10.23	15.7	0
2810474O19Rik	ENSMUST00000203348	-	1539	264.903	201.257	82.3242	77.5128	21.2435	30.6	ATTTCCTCAACTGAAGCTCCT	19.03	7.81	0	0	7.93
2810474O19Rik	ENSMUST00000203348	-	1539	264.903	201.257	82.3242	77.5128	21.2435	30.6	CATTTCCTCAACTGAAGCTCCT	18.05	0	13.24	0	0
2810474O19Rik	ENSMUST00000203348	+	1640	264.903	201.257	82.3242	77.5128	21.2435	30.6	TCTATAAGAGAGCAGGCTGAGA	17.6	33.34	30.13	27.5	17.94
2810474O19Rik	ENSMUST00000203348	+	1766	264.903	201.257	82.3242	77.5128	21.2435	30.6	ACAGCAGTATGGAAGTGTAAGC	16.82	12.26	0	0	3.52
2810474O19Rik	ENSMUST00000203348	+	1742	264.903	201.257	82.3242	77.5128	21.2435	30.6	CAGTCCTGACTTCCTTGGTG	15.28	8.6	0	6.37	1.43
2810474O19Rik	ENSMUST00000203348	+	1748	264.903	201.257	82.3242	77.5128	21.2435	30.6	TGACTTCCTTGGTGATGAACAGC	14.61	9.99	0	0	0
2810474O19Rik	ENSMUST00000203348	-	1767	264.903	201.257	82.3242	77.5128	21.2435	30.6	CTTACACTTCCATACTGCTG	13.76	8.53	0	0	0.12
2810474O19Rik	ENSMUST00000203348	+	2886	264.903	201.257	82.3242	77.5128	21.2435	30.6	TGGGTATGGGGGACTTTTGGT	13.43	7.99	9.48	5.84	1.21
2810474O19Rik	ENSMUST00000203348	+	1629	264.903	201.257	82.3242	77.5128	21.2435	30.6	TAGTCTTGGGTTCTATAAGAGA	12.64	1.92	8.32	0	5.46
2810474O19Rik	ENSMUST00000203348	+	1763	264.903	201.257	82.3242	77.5128	21.2435	30.6	TGAACAGCAGCATGGAAGTGTA	11.74	3.71	0	0	0
2810474O19Rik	ENSMUST00000203348	-	1531	264.903	201.257	82.3242	77.5128	21.2435	30.6	CCAACTGAAGCTCCTTTTTCTGT	11.73	2.84	7.17	0	2.14
2810474O19Rik	ENSMUST00000203348	+	2886	264.903	201.257	82.3242	77.5128	21.2435	30.6	TGGATATGGGGGACTTTTGGT	11.48	7.93	9.33	16.84	0
2810474O19Rik	ENSMUST00000203348	+	1748	264.903	201.257	82.3242	77.5128	21.2435	30.6	TGGCTTCCTTGGTGATGAACAGC	11.01	2.84	0	4.91	0
2810474O19Rik	ENSMUST00000203348	-	1617	264.903	201.257	82.3242	77.5128	21.2435	30.6	ACCAAGACTACCAGCCCAGAGA	10.95	7.78	22.56	7.25	0
2810474O19Rik	ENSMUST00000203348	+	1527	264.903	201.257	82.3242	77.5128	21.2435	30.6	TATCACAGAGAAAGGAGCTTCAA	10.87	19.22	0	0	0
2810474O19Rik	ENSMUST00000203348	+	1640	264.903	201.257	82.3242	77.5128	21.2435	30.6	TCTATAAGAGAGCAGGCTGAGAA	10.72	24.97	38.55	6.5	6.55
2810474O19Rik	ENSMUST00000203348	-	1622	264.903	201.257	82.3242	77.5128	21.2435	30.6	TATAGAACCCAAGACTGCCAGCCC	10.23	9.22	17.88	0	2.79
2810474O19Rik	ENSMUST00000203348	+	1740	264.903	201.257	82.3242	77.5128	21.2435	30.6	TCCAGTCCTGACTTCCTTGGTG	10.11	5.01	14.52	6.37	1.09
2810474O19Rik	ENSMUST00000203348	+	1752	264.903	201.257	82.3242	77.5128	21.2435	30.6	TTCCTTGGTGATGAACAGCAGTA	9.93	0.27	0	0	0
2810474O19Rik	ENSMUST00000203348	+	1742	264.903	201.257	82.3242	77.5128	21.2435	30.6	CAGTCCTGACTTCCTTGGTGA	9.52	10.76	0	0	3.81
2810474O19Rik	ENSMUST00000203348	+	2890	264.903	201.257	82.3242	77.5128	21.2435	30.6	TAAGGGGGACTTTTGGTATAGC	9.41	0.14	10.89	0	0
2810474O19Rik	ENSMUST00000203348	+	1670	264.903	201.257	82.3242	77.5128	21.2435	30.6	TGAAGCAAGCCAGTAAAGAAC	9.05	17.32	9.19	8	0
2810474O19Rik	ENSMUST00000203348	+	2886	264.903	201.257	82.3242	77.5128	21.2435	30.6	TGGGTAAGGGGGACTTTTGGT	8.93	0	0	6.04	0
2810474O19Rik	ENSMUST00000203348	-	1538	264.903	201.257	82.3242	77.5128	21.2435	30.6	TTTCCTCAACTGAAGCTCCTT	8.85	17.1	6.18	0.25	3.57
2810474O19Rik	ENSMUST00000203348	-	1528	264.903	201.257	82.3242	77.5128	21.2435	30.6	TGAAGTTCCTTTCTCTGTGAT	8.8	19.32	3.66	0	0
2810474O19Rik	ENSMUST00000203348	+	1537	264.903	201.257	82.3242	77.5128	21.2435	30.6	AAAGGAGCTTCAGTTGAGGAAA	8.8	0	11.09	0	3.76
2810474O19Rik	ENSMUST00000203348	+	1768	264.903	201.257	82.3242	77.5128	21.2435	30.6	AGCAGTATGGAAGTGTAAGCC	8.48	27.01	0.13	0	0
2810474O19Rik	ENSMUST00000203348	+	2886	264.903	201.257	82.3242	77.5128	21.2435	30.6	TGGATATGGGGGACTTTTGGTA	8.45	5.96	4.52	9.24	0
2810474O19Rik	ENSMUST00000203348	-	1627	264.903	201.257	82.3242	77.5128	21.2435	30.6	TTATAGAACCCAAGACTGCC	8.43	4.6	0	0	0
2810474O19Rik	ENSMUST00000203348	-	1623	264.903	201.257	82.3242	77.5128	21.2435	30.6	TACAGAACCCAAGTCTACCAGCC	8.4	7.85	0	0	4.53
2810474O19Rik	ENSMUST00000203348	+	1800	264.903	201.257	82.3242	77.5128	21.2435	30.6	TTCCTCCCCAACTTGTTTCTTG	8.18	6.79	0	0	0
2810474O19Rik	ENSMUST00000203348	+	1745	264.903	201.257	82.3242	77.5128	21.2435	30.6	TCCTGGCTTCCTTGGTGATGAAC	7.85	7.56	15.14	0	2.14
2810474O19Rik	ENSMUST00000203348	-	1536	264.903	201.257	82.3242	77.5128	21.2435	30.6	TTTCCTCAACTGAAGCTCCTTTT	7.85	4.19	0	0	0
2810474O19Rik	ENSMUST00000203348	+	1634	264.903	201.257	82.3242	77.5128	21.2435	30.6	TTGGGTTTTATAAGAGAGCAGG	7.74	3.11	0	0	0
2810474O19Rik	ENSMUST00000203348	-	1531	264.903	201.257	82.3242	77.5128	21.2435	30.6	CAACTGAAGCTCCTTTTTCTGT	7.64	8.07	0	0	0
2810474O19Rik	ENSMUST00000203348	-	1623	264.903	201.257	82.3242	77.5128	21.2435	30.6	TTATAGAACCCAAGACTGCCAGCC	7.29	0	0	7.43	0
2810474O19Rik	ENSMUST00000203348	-	1623	264.903	201.257	82.3242	77.5128	21.2435	30.6	ACAGAACCCAAGTCTACCAGCC	7.28	3.59	9.15	0	3.57
2810474O19Rik	ENSMUST00000203348	+	1534	264.903	201.257	82.3242	77.5128	21.2435	30.6	GAGAAAGGAGCTTCAGTTGAGG	7.14	2.57	5.51	4.75	0
2810474O19Rik	ENSMUST00000203348	+	1739	264.903	201.257	82.3242	77.5128	21.2435	30.6	TTCCAGTCCTGACTTCCTTGGTGA	6.99	0	6.14	12.61	4.73
2810474O19Rik	ENSMUST00000203348	+	1535	264.903	201.257	82.3242	77.5128	21.2435	30.6	AGAAAGGAGCTTCAGTTGAGG	6.55	3.66	0	0	2.67
2810474O19Rik	ENSMUST00000203348	+	1750	264.903	201.257	82.3242	77.5128	21.2435	30.6	ACTTCCTTGGTGATGAACAGC	6.49	5.55	0	0	0
2810474O19Rik	ENSMUST00000203348	+	1531	264.903	201.257	82.3242	77.5128	21.2435	30.6	ACAGAGAAAGGAGCTTCAGTTGAG	6.39	3.59	0.13	0	3.81
2810474O19Rik	ENSMUST00000203348	-	1632	264.903	201.257	82.3242	77.5128	21.2435	30.6	TTGCTCTCTTATAGAACCCAAGA	5.95	4.6	0	0	3.81
2810474O19Rik	ENSMUST00000203348	+	1742	264.903	201.257	82.3242	77.5128	21.2435	30.6	CAGTCCTGACTTCCTTGGTGAA	5.89	7.13	8.08	6.12	0
2810474O19Rik	ENSMUST00000203348	+	1639	264.903	201.257	82.3242	77.5128	21.2435	30.6	TTTTATAAGAGAGCAGGCTGA	5.84	2.57	0	1.62	7.52
2810474O19Rik	ENSMUST00000203348	-	1821	264.903	201.257	82.3242	77.5128	21.2435	30.6	TTCCTGGACAAAACATCATGACC	5.8	3.97	0	0	0
2810474O19Rik	ENSMUST00000203348	-	1533	264.903	201.257	82.3242	77.5128	21.2435	30.6	CCCAACTGAAGCTCCTTTTTCT	5.6	0	0.13	0	0
2810474O19Rik	ENSMUST00000203348	+	1739	264.903	201.257	82.3242	77.5128	21.2435	30.6	TTCCAGTCCTGGCTTCCTTGGTG	5.38	0.26	0	0	1.67
2810474O19Rik	ENSMUST00000203348	+	1765	264.903	201.257	82.3242	77.5128	21.2435	30.6	AACAGCAGTATGGAAGTGTAAG	5.26	0	0.11	0	0
2810474O19Rik	ENSMUST00000203348	+	1538	264.903	201.257	82.3242	77.5128	21.2435	30.6	AAGGAGCTTCAGTTGAGGAAATG	4.83	4.88	0	0	0
2810474O19Rik	ENSMUST00000203348	+	1745	264.903	201.257	82.3242	77.5128	21.2435	30.6	TCCTGACTTCCTTGGTGATGAAC	4.76	2.69	0	0	0
2810474O19Rik	ENSMUST00000203348	+	1543	264.903	201.257	82.3242	77.5128	21.2435	30.6	GCTTCAGTTGAGGAAATGCCT	4.73	1.49	0.69	0	0
2810474O19Rik	ENSMUST00000203348	+	1542	264.903	201.257	82.3242	77.5128	21.2435	30.6	AGCTTCAGTTGAGGAAATGCCT	4.7	3.08	0.86	0	0
2810474O19Rik	ENSMUST00000203348	+	1526	264.903	201.257	82.3242	77.5128	21.2435	30.6	TTATCACAGAAAAAGGAGCTT	4.63	4.61	0	0	0
2810474O19Rik	ENSMUST00000203348	+	1768	264.903	201.257	82.3242	77.5128	21.2435	30.6	AGCAGTATGGAAGTGTAAGCCGA	4.63	4.47	0	0	0
2810474O19Rik	ENSMUST00000203348	-	1485	264.903	201.257	82.3242	77.5128	21.2435	30.6	TTGACACACAAAACCAGCCAGTAC	4.63	7.25	0	0	0
2810474O19Rik	ENSMUST00000203348	+	1741	264.903	201.257	82.3242	77.5128	21.2435	30.6	CCAGTCCTGACTTCCTTGGTG	4.62	1.92	0	0.13	0
2810474O19Rik	ENSMUST00000203348	+	1739	264.903	201.257	82.3242	77.5128	21.2435	30.6	TTCCAGTCCTGACTTCCTTGGTG	4.59	7.38	7.21	6.89	1.7
2810474O19Rik	ENSMUST00000203348	+	1800	264.903	201.257	82.3242	77.5128	21.2435	30.6	TTCCTCCCCAACTTGTTTCTT	4.58	3.11	0	0	0
2810474O19Rik	ENSMUST00000203348	+	1740	264.903	201.257	82.3242	77.5128	21.2435	30.6	TCCAGTCCTGGCTTCCTTGGTG	4.54	5.28	9.58	0	0
2810474O19Rik	ENSMUST00000203348	+	2886	264.903	201.257	82.3242	77.5128	21.2435	30.6	TGGGTAAGGGGGACTTTTGGTA	4.43	1.54	6.59	0	0
2810474O19Rik	ENSMUST00000203348	+	1799	264.903	201.257	82.3242	77.5128	21.2435	30.6	TTTCCTCCCCAACTTGTTTCTT	4.43	2.43	0	0	0
2810474O19Rik	ENSMUST00000203348	+	1739	264.903	201.257	82.3242	77.5128	21.2435	30.6	TTCCAGTCCTGACTTCTTTGGT	4.31	2.69	0	0	0
2810474O19Rik	ENSMUST00000203348	-	1527	264.903	201.257	82.3242	77.5128	21.2435	30.6	TGAAGTTCCTTTCTCTGTGATA	4.23	4.48	0	0	1.43
2810474O19Rik	ENSMUST00000203348	+	1670	264.903	201.257	82.3242	77.5128	21.2435	30.6	AGAAGCAAGCCAGTAAAGAAC	4.02	4.33	0	0.12	0
2810474O19Rik	ENSMUST00000203348	+	1617	264.903	201.257	82.3242	77.5128	21.2435	30.6	TCTCTGGGCTGGTAGTCTTGGT	4.02	0	1.4	0	0.36
2810474O19Rik	ENSMUST00000203348	+	1533	264.903	201.257	82.3242	77.5128	21.2435	30.6	AGAGAAAGGAGCTTCAGTTGAGG	4.02	0.14	8.96	8.37	3.27
2810474O19Rik	ENSMUST00000203348	-	1619	264.903	201.257	82.3242	77.5128	21.2435	30.6	AACCCAAGACTACCAGCCTAGA	4.02	12.86	7	14.93	16.85
2810474O19Rik	ENSMUST00000203348	-	1531	264.903	201.257	82.3242	77.5128	21.2435	30.6	TCAACTGAAGCTCCTTTTTCTGT	4.02	0.13	0	0	0
2810474O19Rik	ENSMUST00000203348	+	1635	264.903	201.257	82.3242	77.5128	21.2435	30.6	TTGGTTCTATAAGACAGCAGGCT	4.02	0	0	8	0
2810474O19Rik	ENSMUST00000203348	+	1740	264.903	201.257	82.3242	77.5128	21.2435	30.6	TCCAGTCCTGGCTTCCTTGGT	3.97	0	6.25	0	0
2810474O19Rik	ENSMUST00000203348	+	1521	264.903	201.257	82.3242	77.5128	21.2435	30.6	TGGGGTTATCACAGAGAAAGGA	3.82	3.11	4.87	10.51	0
2810474O19Rik	ENSMUST00000203348	-	1628	264.903	201.257	82.3242	77.5128	21.2435	30.6	TCTCTTATAGAACCCAAGACTGC	3.75	0	0.13	0	1.58
2810474O19Rik	ENSMUST00000203348	-	1625	264.903	201.257	82.3242	77.5128	21.2435	30.6	TATAGAACCCAAGACTGCCAG	3.66	4.47	0.11	0	4.29
2810474O19Rik	ENSMUST00000203348	+	1767	264.903	201.257	82.3242	77.5128	21.2435	30.6	CAGCAGTATGGAAATGTAAGC	3.57	4.48	0.13	0	0
2810474O19Rik	ENSMUST00000203348	-	1627	264.903	201.257	82.3242	77.5128	21.2435	30.6	TCTTATAGAACCCAAGACTGCC	3.56	9.7	0	9.37	0.12
2810474O19Rik	ENSMUST00000203348	+	1748	264.903	201.257	82.3242	77.5128	21.2435	30.6	TGGCTTCCTTGGTGATGAAC	3.55	0	0	5.62	0
2810474O19Rik	ENSMUST00000203348	-	1621	264.903	201.257	82.3242	77.5128	21.2435	30.6	ATAGAACCCAAGACTGCCAGCCCA	3.42	5.15	0	0	0
2810474O19Rik	ENSMUST00000203348	+	2891	264.903	201.257	82.3242	77.5128	21.2435	30.6	AAGGGGGACTTTTGGTATAG	3.42	0.64	0.11	0	0
2810474O19Rik	ENSMUST00000203348	+	2882	264.903	201.257	82.3242	77.5128	21.2435	30.6	TGGGTGGGTATGGGGGACTTT	3.42	2.06	4.1	0	0
2810474O19Rik	ENSMUST00000203348	+	1743	264.903	201.257	82.3242	77.5128	21.2435	30.6	AGTCCTGGCTTCCTTGGTGATGA	3.42	0	0	5.25	0
2810474O19Rik	ENSMUST00000203348	-	1619	264.903	201.257	82.3242	77.5128	21.2435	30.6	ACCCAAGACTACCAGCCTAGA	3.42	8.66	0.64	5.84	11.27
2810474O19Rik	ENSMUST00000203348	+	1753	264.903	201.257	82.3242	77.5128	21.2435	30.6	TCCTTGGTGATGAACAGCAGTAT	3.4	5.42	0	4.25	0
2810474O19Rik	ENSMUST00000203348	-	1638	264.903	201.257	82.3242	77.5128	21.2435	30.6	TCAGCCTGCTCTCTTATAGAAT	3.18	3.97	7.68	0	0
2810474O19Rik	ENSMUST00000203348	+	1752	264.903	201.257	82.3242	77.5128	21.2435	30.6	TTCCTTGGTGATAAACAGCAGT	3.12	0.13	0	0	0
2810474O19Rik	ENSMUST00000203348	-	1533	264.903	201.257	82.3242	77.5128	21.2435	30.6	CCAACTGAAGCTCCTTTTTCT	3.12	2.56	0	0	0
2810474O19Rik	ENSMUST00000203348	+	1741	264.903	201.257	82.3242	77.5128	21.2435	30.6	CCAGTCCTGACTTCCTTGGTGAA	3.12	4.47	0	0	0
2810474O19Rik	ENSMUST00000203348	-	1617	264.903	201.257	82.3242	77.5128	21.2435	30.6	AACCAAGACTACCAGCCCAGAGA	3.12	0	10.14	0	0
2810474O19Rik	ENSMUST00000203348	-	1828	264.903	201.257	82.3242	77.5128	21.2435	30.6	TTTCTATTCCTGGACAAAACAT	3.12	3.52	0	0	0
2810474O19Rik	ENSMUST00000203348	+	2886	264.903	201.257	82.3242	77.5128	21.2435	30.6	TGGCTATGGGGGACTTTTGGT	2.98	19.48	12.21	0	7.4
2810474O19Rik	ENSMUST00000203348	+	1769	264.903	201.257	82.3242	77.5128	21.2435	30.6	GCAGTATGGAAGTGTAAGCCGA	2.98	0	0	7.83	2.43
2810474O19Rik	ENSMUST00000203348	+	2886	264.903	201.257	82.3242	77.5128	21.2435	30.6	TGGATATGGGGGACTTTTGG	2.83	0	0	5.37	0
2810474O19Rik	ENSMUST00000203348	+	2886	264.903	201.257	82.3242	77.5128	21.2435	30.6	TGGCTATGGGGGACTTTTGG	2.83	2.71	0	0	0
2810474O19Rik	ENSMUST00000203348	+	1638	264.903	201.257	82.3242	77.5128	21.2435	30.6	GTTTTATAAGAGAGCAGGCTGA	2.82	1.92	0	0	0
2810474O19Rik	ENSMUST00000203348	-	1766	264.903	201.257	82.3242	77.5128	21.2435	30.6	CTTACACTTCCATACTGCTGT	2.82	0.13	0	0	3.15
2810474O19Rik	ENSMUST00000203348	-	1622	264.903	201.257	82.3242	77.5128	21.2435	30.6	TACAGAACCCAAGTCTACCAGCCT	2.68	0.27	0	0	0
2810474O19Rik	ENSMUST00000203348	-	1628	264.903	201.257	82.3242	77.5128	21.2435	30.6	TCTTATAGAACCCAAGACTGC	2.62	0.14	0	0	0
2810474O19Rik	ENSMUST00000203348	+	1671	264.903	201.257	82.3242	77.5128	21.2435	30.6	GAGGCAAGCCAGTAAAGAACATCC	2.62	0	2.91	7.62	3.12
2810474O19Rik	ENSMUST00000203348	+	1739	264.903	201.257	82.3242	77.5128	21.2435	30.6	TTCCAGTCCTGGCTTCCGTGG	2.61	7.3	0	0.39	1.7
2810474O19Rik	ENSMUST00000203348	+	1763	264.903	201.257	82.3242	77.5128	21.2435	30.6	TGAACAGCAGCATGGAAGTGT	2.53	3.59	0	0	3.1
2810474O19Rik	ENSMUST00000203348	+	1740	264.903	201.257	82.3242	77.5128	21.2435	30.6	TCCAGTCCTGACTTCTTTGGT	2.53	0	0	3.87	0
2810474O19Rik	ENSMUST00000203348	+	1745	264.903	201.257	82.3242	77.5128	21.2435	30.6	TCCTGGCTTCCTTGGTGATGAA	2.53	2.95	3.98	0	0.61
2810474O19Rik	ENSMUST00000203348	+	1798	264.903	201.257	82.3242	77.5128	21.2435	30.6	CTTTCCTCCCCAACTTGTTTCT	2.41	1.41	0	0	0
2810474O19Rik	ENSMUST00000203348	+	1800	264.903	201.257	82.3242	77.5128	21.2435	30.6	TTCCTCCCCAACTTGTTTCTTGGT	2.41	4.48	0	0	0
2810474O19Rik	ENSMUST00000203348	-	1508	264.903	201.257	82.3242	77.5128	21.2435	30.6	TAACTCCAGCCTGTGTCAAGT	2.41	5.38	0	0	3.57
2810474O19Rik	ENSMUST00000203348	-	1527	264.903	201.257	82.3242	77.5128	21.2435	30.6	AAGTTCCTTTCTCTGTGATA	2.38	3.59	0	0	0
2810474O19Rik	ENSMUST00000203348	+	2889	264.903	201.257	82.3242	77.5128	21.2435	30.6	ATATGGGGGACTTTTGGTATAG	2.28	12.62	0.13	7.5	4.29
2810474O19Rik	ENSMUST00000203348	+	1738	264.903	201.257	82.3242	77.5128	21.2435	30.6	GTTCCAGTCCTGGCTTCCTTGGT	2.24	0.13	0	0	0
2810474O19Rik	ENSMUST00000203348	+	1619	264.903	201.257	82.3242	77.5128	21.2435	30.6	TCTGGGCTGGTAGTCTTGGTT	2.23	2.3	0	0	0
2810474O19Rik	ENSMUST00000203348	-	1623	264.903	201.257	82.3242	77.5128	21.2435	30.6	TAGAACCCAAGACTGCCAGCC	2.14	5.8	13.19	12.43	0
2810474O19Rik	ENSMUST00000203348	+	2886	264.903	201.257	82.3242	77.5128	21.2435	30.6	TGGCTATGGGGGACTTTTGGTA	2.14	0	6.68	0	0
2810474O19Rik	ENSMUST00000203348	+	1741	264.903	201.257	82.3242	77.5128	21.2435	30.6	CCAGTCCTGACTTCCTTGGTGA	2.08	0	0	11.81	0
2810474O19Rik	ENSMUST00000203348	+	1765	264.903	201.257	82.3242	77.5128	21.2435	30.6	AACAGCAGTATGGAAGTGTAAGA	2.08	2.3	0	0	0
2810474O19Rik	ENSMUST00000203348	+	1739	264.903	201.257	82.3242	77.5128	21.2435	30.6	TTCCAGTCCTGGCTTCCGTGGT	1.93	10.4	4.09	6	0
2810474O19Rik	ENSMUST00000203348	+	1523	264.903	201.257	82.3242	77.5128	21.2435	30.6	GAGTTATCACAGAGAAAGGAGA	1.93	3.4	0	0	0
2810474O19Rik	ENSMUST00000203348	-	1517	264.903	201.257	82.3242	77.5128	21.2435	30.6	TTCTCTGTGATAACTCCAGCCT	1.93	0.26	0	0	0
2810474O19Rik	ENSMUST00000203348	-	1624	264.903	201.257	82.3242	77.5128	21.2435	30.6	TAGAACCCAAGACTGCCAGC	1.93	4.1	8.83	0.12	0
2810474O19Rik	ENSMUST00000203348	-	1537	264.903	201.257	82.3242	77.5128	21.2435	30.6	TTCCTCAACTGAAGCTCCTTT	1.81	23.41	0	7.37	2.43
2810474O19Rik	ENSMUST00000203348	+	1621	264.903	201.257	82.3242	77.5128	21.2435	30.6	TGGGCTGGCAGTCTTGGGTTCT	1.79	8.58	0	0	0
2810474O19Rik	ENSMUST00000203348	-	1531	264.903	201.257	82.3242	77.5128	21.2435	30.6	CCCAACTGAAGCTCCTTTTTCTGT	1.79	6.66	3.97	0	0
2810474O19Rik	ENSMUST00000203348	-	1622	264.903	201.257	82.3242	77.5128	21.2435	30.6	TAGAACCCAAGACTGCCAGCCC	1.64	11.35	0	0	0
2810474O19Rik	ENSMUST00000203348	-	1643	264.903	201.257	82.3242	77.5128	21.2435	30.6	CTTGCTCAGCCTGCTCTCCTAT	1.61	0	7.32	0	0
2810474O19Rik	ENSMUST00000203348	+	1831	264.903	201.257	82.3242	77.5128	21.2435	30.6	TTTTGTCCAGGAATAGAAACCC	1.49	2.03	0	0	0
2810474O19Rik	ENSMUST00000203348	-	1621	264.903	201.257	82.3242	77.5128	21.2435	30.6	TAGAACCCAAGACTGCCAGCCCA	1.49	2.57	2.15	0	0.24
2810474O19Rik	ENSMUST00000203348	+	2886	264.903	201.257	82.3242	77.5128	21.2435	30.6	TGGGTATGGGGGACTTTTGGTA	1.34	2.71	5.12	6.12	0
2810474O19Rik	ENSMUST00000203348	-	1535	264.903	201.257	82.3242	77.5128	21.2435	30.6	TCCTCAACTGAAGCTCCTTTTT	1.19	1.35	0	0	1.33
2810474O19Rik	ENSMUST00000203348	-	1767	264.903	201.257	82.3242	77.5128	21.2435	30.6	GCTTACACTTCCATACTGCTG	1.01	6.43	0	0	0
2810474O19Rik	ENSMUST00000203348	-	1627	264.903	201.257	82.3242	77.5128	21.2435	30.6	CTTATAGAACCCAAGACTGCC	0.89	2.69	0	0	0
2810474O19Rik	ENSMUST00000203348	+	1801	264.903	201.257	82.3242	77.5128	21.2435	30.6	TCCTCCCCAACTTGTTTCTTGG	0.74	1.76	0	0	0
2810474O19Rik	ENSMUST00000203348	+	2885	264.903	201.257	82.3242	77.5128	21.2435	30.6	GTGGGTATGGGGGACTTTTG	0.74	1.92	0	0	0
2810474O19Rik	ENSMUST00000203348	+	1763	264.903	201.257	82.3242	77.5128	21.2435	30.6	TGAACAGCAGTATGGAAGTGTAAG	0.6	4.23	0	0	0
2810474O19Rik	ENSMUST00000203348	-	1671	264.903	201.257	82.3242	77.5128	21.2435	30.6	ATGTTCTTTACTGGCTTGTTTC	0.6	0	0	0.37	0
2810474O19Rik	ENSMUST00000203348	-	1535	264.903	201.257	82.3242	77.5128	21.2435	30.6	CCTCAACTGAAGCTCCTTTCT	0.6	1.08	0	0	0
2810474O19Rik	ENSMUST00000203348	-	1670	264.903	201.257	82.3242	77.5128	21.2435	30.6	TTCTTTACTGGCTTGCTTCT	0.6	0.95	0	0	0
2810474O19Rik	ENSMUST00000203348	+	1635	264.903	201.257	82.3242	77.5128	21.2435	30.6	TGGGGTCTATAAGAGAGCAGGCT	0.3	0	0.36	0.25	0
2810474O19Rik	ENSMUST00000203348	-	1765	264.903	201.257	82.3242	77.5128	21.2435	30.6	TTACAATTCCATACTGCTGTT	0.3	4.1	7.86	4.62	0
2810474O19Rik	ENSMUST00000203348	-	1671	264.903	201.257	82.3242	77.5128	21.2435	30.6	TTCTTTACTGGCTTGTTTC	0.3	0.78	0	0	0
2810474O19Rik	ENSMUST00000203348	-	1624	264.903	201.257	82.3242	77.5128	21.2435	30.6	ACAGAACCCAAGTCTACCAGC	0.2	3.52	0	0	0
2810474O19Rik	ENSMUST00000203348	+	1748	264.903	201.257	82.3242	77.5128	21.2435	30.6	TGACTTCTTTGGTGATGAACAGC	0.2	1.63	0	0	0
2810474O19Rik	ENSMUST00000203348	+	1767	264.903	201.257	82.3242	77.5128	21.2435	30.6	CAGCAGTATGGAAGTGTAAGC	0.2	8.04	0	0	0
2810474O19Rik	ENSMUST00000203348	+	1739	264.903	201.257	82.3242	77.5128	21.2435	30.6	TTCCAGTCCTGGCTTCCTTGGTGA	0.2	0	0	0.13	0
2810474O19Rik	ENSMUST00000203348	-	1636	264.903	201.257	82.3242	77.5128	21.2435	30.6	AGCCTGCTCTCTTATAGAACCA	0.2	0	0.13	0	0
2810474O19Rik	ENSMUST00000203348	+	1752	264.903	201.257	82.3242	77.5128	21.2435	30.6	TTCCGTGGTGATGAACAGCAGT	0.2	0	5.12	0	0
2810474O19Rik	ENSMUST00000203348	+	1752	264.903	201.257	82.3242	77.5128	21.2435	30.6	TTCCTTGGTGATTAACAGCAGT	0.2	0	0.11	0	0
2810474O19Rik	ENSMUST00000203348	-	1529	264.903	201.257	82.3242	77.5128	21.2435	30.6	TGAAGTTCCTTTCTCTGTGA	0.15	0.13	0	0	1.19
2810474O19Rik	ENSMUST00000203348	-	1622	264.903	201.257	82.3242	77.5128	21.2435	30.6	ATAGAACCCAAGACTACCAGCCT	0.15	1.63	0.11	0	0
2810474O19Rik	ENSMUST00000203348	-	1741	264.903	201.257	82.3242	77.5128	21.2435	30.6	TCACCAAGGAAGTCAGGACTGG	0.15	4.74	0	7.5	3.34
2810474O19Rik	ENSMUST00000203348	+	1531	264.903	201.257	82.3242	77.5128	21.2435	30.6	ACAGAGAAAGGAGCTTCAGTTGA	0.15	2.84	11.53	0	0
2810474O19Rik	ENSMUST00000203348	+	1742	264.903	201.257	82.3242	77.5128	21.2435	30.6	CAGTCCTGGCTTCCTTGGTGATGA	0.15	1.76	0	0	0
2810474O19Rik	ENSMUST00000203348	-	1617	264.903	201.257	82.3242	77.5128	21.2435	30.6	CCCAAGACTGCCAGCCCAGAGA	0	4.1	0	0	0
2810474O19Rik	ENSMUST00000203348	-	1640	264.903	201.257	82.3242	77.5128	21.2435	30.6	TTGCTCAGCCTGCTCTCTTATAAA	0	3.59	7.56	0	0
2810474O19Rik	ENSMUST00000203348	-	1625	264.903	201.257	82.3242	77.5128	21.2435	30.6	TATAGAACCCAAGACTACCAA	0	0	8.83	0	0
2810474O19Rik	ENSMUST00000203348	-	1763	264.903	201.257	82.3242	77.5128	21.2435	30.6	TATACTTCCATACTGCTGTTCA	0	0	9.48	0	0
2810474O19Rik	ENSMUST00000203348	+	1768	264.903	201.257	82.3242	77.5128	21.2435	30.6	AGCAGTATGGAAGTGTAAGCCG	0	4.47	0	0	0
2810474O19Rik	ENSMUST00000203348	+	1768	264.903	201.257	82.3242	77.5128	21.2435	30.6	AGCAGTATGGAAATGTAAGC	0	6.49	0	0	5
2810474O19Rik	ENSMUST00000203348	-	1743	264.903	201.257	82.3242	77.5128	21.2435	30.6	TTCATCACCAAGGAAGTCAGGACT	0	5.82	0	0	0
2810474O19Rik	ENSMUST00000203348	+	1676	264.903	201.257	82.3242	77.5128	21.2435	30.6	AAGCCAGTAAGTAACACCCCTC	0	5.69	0	0	0
2810474O19Rik	ENSMUST00000203348	+	1748	264.903	201.257	82.3242	77.5128	21.2435	30.6	TGACTTCCTTGGTGATGAAC	0	5.69	0	0	1.46
2810474O19Rik	ENSMUST00000203348	+	2890	264.903	201.257	82.3242	77.5128	21.2435	30.6	TAAGGGGGACTTTTGGTATAGCA	0	5.55	8.29	0	0
2810474O19Rik	ENSMUST00000203348	-	1746	264.903	201.257	82.3242	77.5128	21.2435	30.6	TTCATCACCAAGGAAGTCAGG	0	5.55	0	0	0
2810474O19Rik	ENSMUST00000203348	+	1842	264.903	201.257	82.3242	77.5128	21.2435	30.6	AATAGAAACCTTGACTAAGACAA	0	5.55	0	0	0
2810474O19Rik	ENSMUST00000203348	+	1528	264.903	201.257	82.3242	77.5128	21.2435	30.6	ATCACAGAGAAAGGAGCTTCAGTT	0	5.28	0	0	0
2810474O19Rik	ENSMUST00000203348	+	1527	264.903	201.257	82.3242	77.5128	21.2435	30.6	TATCACAGAAAAAGGAGCTTC	0	5.28	0	0	0
2810474O19Rik	ENSMUST00000203348	+	1670	264.903	201.257	82.3242	77.5128	21.2435	30.6	AGAAGCAAGCCAGTAAGGAAC	0	8.99	8.58	0	0
2810474O19Rik	ENSMUST00000203348	+	2886	264.903	201.257	82.3242	77.5128	21.2435	30.6	TGGATATGGGGGACTTTTGGTAT	0	5.15	0	2	0
2810474O19Rik	ENSMUST00000203348	-	1771	264.903	201.257	82.3242	77.5128	21.2435	30.6	ATTCAGCTTACAATTCCATACT	0	4.88	0	0	0
2810474O19Rik	ENSMUST00000203348	-	1827	264.903	201.257	82.3242	77.5128	21.2435	30.6	TTTCTATTCCTGGACAAAACATC	0	7.69	0.13	0	0
2810474O19Rik	ENSMUST00000203348	-	1743	264.903	201.257	82.3242	77.5128	21.2435	30.6	TCACCAAGGAAGTCAGGACT	0	4.6	0	2.26	0
2810474O19Rik	ENSMUST00000203348	-	1745	264.903	201.257	82.3242	77.5128	21.2435	30.6	CATCACCAAAGAAGTCAGGA	0	4.47	0	0	0
2810474O19Rik	ENSMUST00000203348	-	1509	264.903	201.257	82.3242	77.5128	21.2435	30.6	ATAACTCCAGCCTGTGTCAAG	0	4.33	0.22	0	0
2810474O19Rik	ENSMUST00000203348	+	1634	264.903	201.257	82.3242	77.5128	21.2435	30.6	TTGGGTTCTATAAGAGAGCAGGCT	0	4.2	0	0	0
2810474O19Rik	ENSMUST00000203348	+	1765	264.903	201.257	82.3242	77.5128	21.2435	30.6	AACAGCAGCATGGAAGTGTAAG	0	4.2	0	0	0
2810474O19Rik	ENSMUST00000203348	+	1629	264.903	201.257	82.3242	77.5128	21.2435	30.6	TAGTCTTGGGTTCTATAAGGGA	0	8.42	0	0	0
2810474O19Rik	ENSMUST00000203348	-	764	264.903	201.257	82.3242	77.5128	21.2435	30.6	ACAAGATACCAGAACTAC	0	3.93	6.46	0	0
2810474O19Rik	ENSMUST00000203348	-	1571	264.903	201.257	82.3242	77.5128	21.2435	30.6	TGAGAAAATACCCCACAGCTGGAT	0	3.93	0	0	0
2810474O19Rik	ENSMUST00000203348	+	1527	264.903	201.257	82.3242	77.5128	21.2435	30.6	TATCACAGAGAAAGGAGCTTCAGT	0	3.93	0	0	0
2810474O19Rik	ENSMUST00000203348	+	1740	264.903	201.257	82.3242	77.5128	21.2435	30.6	TCCAGTCCTGACTTCCTTGGTGAA	0	3.79	0	0	0
2810474O19Rik	ENSMUST00000203348	-	1619	264.903	201.257	82.3242	77.5128	21.2435	30.6	AACCCAAGACTGCCAGCCCAGA	0	3.79	0	0	0
2810474O19Rik	ENSMUST00000203348	+	1532	264.903	201.257	82.3242	77.5128	21.2435	30.6	CAGAGAAAGGAGCTTCAGTTGA	0	3.79	0	0	0
2810474O19Rik	ENSMUST00000203348	+	1748	264.903	201.257	82.3242	77.5128	21.2435	30.6	TGACTTCCTTGGTGATGAACAGCA	0	3.66	0	0	0
2810474O19Rik	ENSMUST00000203348	+	1832	264.903	201.257	82.3242	77.5128	21.2435	30.6	TTTGTGCAGGAATAGAAACTC	0	3.66	0	0	0
2810474O19Rik	ENSMUST00000203348	+	1768	264.903	201.257	82.3242	77.5128	21.2435	30.6	AGCAGTATGGAAGTGTAAGCT	0	3.52	0	0	0
2810474O19Rik	ENSMUST00000203348	+	1765	264.903	201.257	82.3242	77.5128	21.2435	30.6	AACAGCAGTATGGAGGTGTAAGC	0	3.39	0	0	0
2810474O19Rik	ENSMUST00000203348	+	1745	264.903	201.257	82.3242	77.5128	21.2435	30.6	TCCTGACTTCCTTGGTGATGAACA	0	3.39	0	0	0
2810474O19Rik	ENSMUST00000203348	-	1627	264.903	201.257	82.3242	77.5128	21.2435	30.6	TTCTTATAGAACCCAGGACTGCC	0	3.25	0	0	0
2810474O19Rik	ENSMUST00000203348	-	1490	264.903	201.257	82.3242	77.5128	21.2435	30.6	TTGACACACAAAACCAGCC	0	3.25	0	0	0
2810474O19Rik	ENSMUST00000203348	+	1545	264.903	201.257	82.3242	77.5128	21.2435	30.6	TTCAGTTGAGGAAATGCCTCC	0	7.21	0	0	0
2810474O19Rik	ENSMUST00000203348	-	1746	264.903	201.257	82.3242	77.5128	21.2435	30.6	TCATCACCAAGGAAGTCAGG	0	2.98	0	0	0
2810474O19Rik	ENSMUST00000203348	+	1661	264.903	201.257	82.3242	77.5128	21.2435	30.6	CAAGCCAGGGGAAGCAAGCCAAT	0	2.71	0	0	0
2810474O19Rik	ENSMUST00000203348	+	1510	264.903	201.257	82.3242	77.5128	21.2435	30.6	TTGACACAGGCTGGAGTTATCA	0	2.71	0	0	0
2810474O19Rik	ENSMUST00000203348	+	2891	264.903	201.257	82.3242	77.5128	21.2435	30.6	AAGGGGGACTTTTGGTATAGCA	0	2.7	8.83	0	0
2810474O19Rik	ENSMUST00000203348	-	1620	264.903	201.257	82.3242	77.5128	21.2435	30.6	GAACCCAAGACTACCAACCCAG	0	2.44	0	0	0
2810474O19Rik	ENSMUST00000203348	-	1619	264.903	201.257	82.3242	77.5128	21.2435	30.6	GAACCCAAGACTACCAGCCCAGA	0	2.3	6.57	4.87	0
2810474O19Rik	ENSMUST00000203348	-	1516	264.903	201.257	82.3242	77.5128	21.2435	30.6	TCTGTGATAACTCCAGCCTG	0	2.3	0	0	0
2810474O19Rik	ENSMUST00000203348	+	1621	264.903	201.257	82.3242	77.5128	21.2435	30.6	TAGGCTGGTAGTCCTGGGTTCT	0	2.3	0	0	0
2810474O19Rik	ENSMUST00000203348	+	1521	264.903	201.257	82.3242	77.5128	21.2435	30.6	TGGAGTTACCACAGAGAAAGG	0	4.48	0	0	0
2810474O19Rik	ENSMUST00000203348	-	1535	264.903	201.257	82.3242	77.5128	21.2435	30.6	CCCAACTGAAGCTCCTTTTT	0	2.03	0	0	0
2810474O19Rik	ENSMUST00000203348	-	1503	264.903	201.257	82.3242	77.5128	21.2435	30.6	ACTCCAGCCTGTGTCAAGTTGACA	0	2.03	0	0	0
2810474O19Rik	ENSMUST00000203348	+	1635	264.903	201.257	82.3242	77.5128	21.2435	30.6	TGGGTTTTATAAGAGAGCAGGCT	0	1.9	4.61	0	0.12
2810474O19Rik	ENSMUST00000203348	-	1639	264.903	201.257	82.3242	77.5128	21.2435	30.6	TGCTCAGCTTGCTCTCTTATAGAA	0	1.9	0	0	0
2810474O19Rik	ENSMUST00000203348	+	1529	264.903	201.257	82.3242	77.5128	21.2435	30.6	CCACAGAGAAAGGAGCTTCA	0	1.9	0	0	0
2810474O19Rik	ENSMUST00000203348	+	1765	264.903	201.257	82.3242	77.5128	21.2435	30.6	AACAGCAGTATGGAAGTGTAAGT	0	1.9	0	0	0
2810474O19Rik	ENSMUST00000203348	+	1764	264.903	201.257	82.3242	77.5128	21.2435	30.6	GAACAGCAGCATGGAAGTGT	0	1.9	0	0	0
2810474O19Rik	ENSMUST00000203348	+	1749	264.903	201.257	82.3242	77.5128	21.2435	30.6	GACTTCCTTGGTGATGAACAGC	0	1.76	0	1.87	0
2810474O19Rik	ENSMUST00000203348	-	1560	264.903	201.257	82.3242	77.5128	21.2435	30.6	CCCACAGCTGGATCTCATGGAGGC	0	1.63	0	0	0
2810474O19Rik	ENSMUST00000203348	+	1640	264.903	201.257	82.3242	77.5128	21.2435	30.6	TATATAAGAGAGCAGGCTGAGC	0	1.63	0	0	0.24
2810474O19Rik	ENSMUST00000203348	-	2923	264.903	201.257	82.3242	77.5128	21.2435	30.6	TATTAGGTATTTAGCTCATTT	0	1.49	0	0	0
2810474O19Rik	ENSMUST00000203348	+	1753	264.903	201.257	82.3242	77.5128	21.2435	30.6	TCCTTGATGATGAACAGCAGT	0	1.49	0	0	0
2810474O19Rik	ENSMUST00000203348	+	2885	264.903	201.257	82.3242	77.5128	21.2435	30.6	GTGGCTATGGGGGACTTTTGGTA	0	1.08	0	0	0
2810474O19Rik	ENSMUST00000203348	-	1619	264.903	201.257	82.3242	77.5128	21.2435	30.6	ACCCAAGTCTACCAGCCTAGA	0	0.95	0	0	0
2810474O19Rik	ENSMUST00000203348	+	1797	264.903	201.257	82.3242	77.5128	21.2435	30.6	TCTTTCCTCCCCAATTTGCTTC	0	0.81	0	0	0
2810474O19Rik	ENSMUST00000203348	-	1766	264.903	201.257	82.3242	77.5128	21.2435	30.6	GCTTACACTTCCATACTGCTGT	0	0.68	0	0	0
2810474O19Rik	ENSMUST00000203348	+	1493	264.903	201.257	82.3242	77.5128	21.2435	30.6	TGTTTTTGTGTGTCAAGTTGA	0	0.54	0	0	0
2810474O19Rik	ENSMUST00000203348	-	1509	264.903	201.257	82.3242	77.5128	21.2435	30.6	TGAGAACTCCAGCTTGTGTCAAG	0	0.54	0	0	0
2810474O19Rik	ENSMUST00000203348	-	1749	264.903	201.257	82.3242	77.5128	21.2435	30.6	TTTATCACCAAGGAAGTC	0	0.41	0	0	0
2810474O19Rik	ENSMUST00000203348	+	1738	264.903	201.257	82.3242	77.5128	21.2435	30.6	GTTCCAGTCCTGGCTTCCGTG	0	0.27	0	0	0
2810474O19Rik	ENSMUST00000203348	-	1665	264.903	201.257	82.3242	77.5128	21.2435	30.6	TTACTGGCTTGCCTCACCTGG	0	0.27	0	0	0
2810474O19Rik	ENSMUST00000203348	+	1770	264.903	201.257	82.3242	77.5128	21.2435	30.6	CAGTATGGAAGTGTAAGCTGA	0	0.14	0	0	0
2810474O19Rik	ENSMUST00000203348	+	1624	264.903	201.257	82.3242	77.5128	21.2435	30.6	ACTGGTAGTCTTGGGTTCTATAA	0	0.14	0	0	0
2810474O19Rik	ENSMUST00000203348	-	1531	264.903	201.257	82.3242	77.5128	21.2435	30.6	CAAATGAAGCTCCTTTCTCTGT	0	0.14	0	0	0
2810474O19Rik	ENSMUST00000203348	+	1830	264.903	201.257	82.3242	77.5128	21.2435	30.6	GGTTTGTGCAGGAATAGAAACC	0	0.14	0	0	0
2810474O19Rik	ENSMUST00000203348	+	1801	264.903	201.257	82.3242	77.5128	21.2435	30.6	TCCTCCTCAGCTTGCTTCTTGGT	0	0.14	0	0	0
2810474O19Rik	ENSMUST00000203348	+	1629	264.903	201.257	82.3242	77.5128	21.2435	30.6	TAGTCTTGGGTTTTATAAGAGA	0	0.14	0	0	0
2810474O19Rik	ENSMUST00000203348	+	1630	264.903	201.257	82.3242	77.5128	21.2435	30.6	AGTCTTGGGTTTTATAAGAGAGC	0	0.14	0	0	0
2810474O19Rik	ENSMUST00000203348	-	1536	264.903	201.257	82.3242	77.5128	21.2435	30.6	TCCTCAACTGAAGCTCCTTTT	0	0.14	0	0	0
2810474O19Rik	ENSMUST00000203348	+	1739	264.903	201.257	82.3242	77.5128	21.2435	30.6	TTCCAGTCCAGACTTCCTTGGT	0	0.14	0	0	0
2810474O19Rik	ENSMUST00000203348	-	1638	264.903	201.257	82.3242	77.5128	21.2435	30.6	TCAGCCTGCTCCCTTATAGAAC	0	0.14	0	0	0
2810474O19Rik	ENSMUST00000203348	-	1512	264.903	201.257	82.3242	77.5128	21.2435	30.6	TGTGATAACTCCAGCCTGTGTT	0	0.14	0	0	0
2810474O19Rik	ENSMUST00000203348	+	1832	264.903	201.257	82.3242	77.5128	21.2435	30.6	TTTGTGCATGAATAGAAACC	0	0.14	0	0	0
2810474O19Rik	ENSMUST00000203348	+	2891	264.903	201.257	82.3242	77.5128	21.2435	30.6	AAGGGGGACTTTTGGTATAGCAT	0	5.39	0	0	0
2810474O19Rik	ENSMUST00000203348	+	1642	264.903	201.257	82.3242	77.5128	21.2435	30.6	TATAAGAGAGCAGGCTGGGCAA	0	0.14	0	0	0
2810474O19Rik	ENSMUST00000203348	-	1573	264.903	201.257	82.3242	77.5128	21.2435	30.6	TTGAGAAAATACCCCACAGCTGG	0	0.14	0	0	0
2810474O19Rik	ENSMUST00000203348	-	1671	264.903	201.257	82.3242	77.5128	21.2435	30.6	TTCTTTACTGACTTGCTTC	0	0.14	0	0	0
2810474O19Rik	ENSMUST00000203348	+	1642	264.903	201.257	82.3242	77.5128	21.2435	30.6	TATAAGAGATCAGGCTGAGCAAG	0	4.11	0	0	0
2810474O19Rik	ENSMUST00000203348	+	1527	264.903	201.257	82.3242	77.5128	21.2435	30.6	TATCACAGAGAAAGGAGCTTCAT	0	0.14	0	0	0
2810474O19Rik	ENSMUST00000203348	+	1763	264.903	201.257	82.3242	77.5128	21.2435	30.6	TGAACAGCAGTATGGAGGTGTAA	0	3.34	0	0	0
2810474O19Rik	ENSMUST00000203348	+	1621	264.903	201.257	82.3242	77.5128	21.2435	30.6	TGGGCTGGTAGCCTTGGGTTC	0	0.14	0	0	0
2810474O19Rik	ENSMUST00000203348	+	1634	264.903	201.257	82.3242	77.5128	21.2435	30.6	TTGGGTTCTATAAGAGAGCAGGC	0	0.14	0	0	0
2810474O19Rik	ENSMUST00000203348	+	1616	264.903	201.257	82.3242	77.5128	21.2435	30.6	ATCTCTGGGCTGGCAGTCT	0	0.14	0	0	0
2810474O19Rik	ENSMUST00000203348	-	1527	264.903	201.257	82.3242	77.5128	21.2435	30.6	TGAAGCTCCTTTCTCTGTGGTA	0	0.14	0	0	0
2810474O19Rik	ENSMUST00000203348	+	1753	264.903	201.257	82.3242	77.5128	21.2435	30.6	TCCTTGGTTATGAACAGCAGT	0	0.14	0	0	0
2810474O19Rik	ENSMUST00000203348	-	1767	264.903	201.257	82.3242	77.5128	21.2435	30.6	GCTTACACTTCCATACTGCTT	0	0.14	0	0	0
2810474O19Rik	ENSMUST00000203348	-	1829	264.903	201.257	82.3242	77.5128	21.2435	30.6	TTTCTATTCCTGGACAAAACA	0	0.14	0	0	0
2810474O19Rik	ENSMUST00000203348	-	1561	264.903	201.257	82.3242	77.5128	21.2435	30.6	CCCACAGCTGGATCTCATGGAGG	0	0.14	0	0	0
2810474O19Rik	ENSMUST00000203348	+	1753	264.903	201.257	82.3242	77.5128	21.2435	30.6	TCCTTGATGATGAACAGCAG	0	0.14	0	0	0
2810474O19Rik	ENSMUST00000203348	+	1750	264.903	201.257	82.3242	77.5128	21.2435	30.6	ACTTCCTTGGTGATGAAAAGC	0	0.14	0	0	0
2810474O19Rik	ENSMUST00000203348	+	1639	264.903	201.257	82.3242	77.5128	21.2435	30.6	TTCTATAAGAGAGTAGGCTGAG	0	0.14	0	0	0
2810474O19Rik	ENSMUST00000203348	-	1528	264.903	201.257	82.3242	77.5128	21.2435	30.6	TGAAGGTCCTTTCTCTGTGAT	0	0.14	0.11	0	0
2810474O19Rik	ENSMUST00000203348	+	1521	264.903	201.257	82.3242	77.5128	21.2435	30.6	TGGAGTTATCACAGAGAAGGGA	0	0.14	0	0	0
2810474O19Rik	ENSMUST00000203348	-	1617	264.903	201.257	82.3242	77.5128	21.2435	30.6	TCCAAGACTACCAGCCCAGAGA	0	0	7.68	0	0
2810474O19Rik	ENSMUST00000203348	+	2886	264.903	201.257	82.3242	77.5128	21.2435	30.6	TGGGTAAGGGGGACTTTTGGTAT	0	0	5.25	0	0
2810474O19Rik	ENSMUST00000203348	-	1622	264.903	201.257	82.3242	77.5128	21.2435	30.6	ATAGAACCCAAGACTGCCAGCCC	0	9.99	8.32	0	0
2810474O19Rik	ENSMUST00000203348	+	1769	264.903	201.257	82.3242	77.5128	21.2435	30.6	GCAGTATGGAAGTGTAAGCCGAA	0	4.87	0	0	0
2810474O19Rik	ENSMUST00000203348	+	1530	264.903	201.257	82.3242	77.5128	21.2435	30.6	CACAGAGAAAGGAGCTTCAGTTGA	0	4.87	8.72	0	0
2810474O19Rik	ENSMUST00000203348	-	2926	264.903	201.257	82.3242	77.5128	21.2435	30.6	TTTTTATTAGGTATTTAGCTCA	0	4.74	0	0	0
2810474O19Rik	ENSMUST00000203348	+	1676	264.903	201.257	82.3242	77.5128	21.2435	30.6	CAGCCAGTAAGGAACAACCCTC	0	4.74	0	0	0
2810474O19Rik	ENSMUST00000203348	-	1825	264.903	201.257	82.3242	77.5128	21.2435	30.6	TATTCCTGGACAAAACATCAT	0	4.48	0	0	0
2810474O19Rik	ENSMUST00000203348	-	1845	264.903	201.257	82.3242	77.5128	21.2435	30.6	ATTTGTCTTAGTCAGGGTTTCT	0	4.35	0	0	0
2810474O19Rik	ENSMUST00000203348	-	1771	264.903	201.257	82.3242	77.5128	21.2435	30.6	ATTCAGCTTACACTTCCATACC	0	4.23	0	0	0
2810474O19Rik	ENSMUST00000203348	-	426	264.903	201.257	82.3242	77.5128	21.2435	30.6	TTCAAATCCCGCAACCACATG	0	4.23	0	0	0
2810474O19Rik	ENSMUST00000203348	-	1619	264.903	201.257	82.3242	77.5128	21.2435	30.6	GAACCCAAGACTGCCAGCCCAGA	0	4.23	5.63	7.56	0
2810474O19Rik	ENSMUST00000203348	-	1623	264.903	201.257	82.3242	77.5128	21.2435	30.6	ATAGAACCCAAGATTACCAGCC	0	4.1	0	0	0
2810474O19Rik	ENSMUST00000203348	+	1767	264.903	201.257	82.3242	77.5128	21.2435	30.6	CAGCAGTATGGAGGTGTAAGC	0	4.1	0	0	0
2810474O19Rik	ENSMUST00000203348	+	1528	264.903	201.257	82.3242	77.5128	21.2435	30.6	ATCACAGAGAAAGGAGCTTCAA	0	3.97	0	0	0
2810474O19Rik	ENSMUST00000203348	+	1521	264.903	201.257	82.3242	77.5128	21.2435	30.6	TGGAGTTATCACAGAGAAAGGACC	0	3.84	0	0	0
2810474O19Rik	ENSMUST00000203348	-	1798	264.903	201.257	82.3242	77.5128	21.2435	30.6	AGATGCAAGTTGGAGAGGAAAG	0	3.84	0.11	0	0
2810474O19Rik	ENSMUST00000203348	-	1743	264.903	201.257	82.3242	77.5128	21.2435	30.6	TCACCAAGGAAGTCGGGACT	0	3.84	0	0	0
2810474O19Rik	ENSMUST00000203348	-	1522	264.903	201.257	82.3242	77.5128	21.2435	30.6	TTCCTTTCTCTGTGATAACTCC	0	3.84	0	0	0
2810474O19Rik	ENSMUST00000203348	+	1639	264.903	201.257	82.3242	77.5128	21.2435	30.6	TTTTATAAGAGAGCAGGCTG	0	3.71	0	0	0
2810474O19Rik	ENSMUST00000203348	+	1524	264.903	201.257	82.3242	77.5128	21.2435	30.6	AGTTACCACAGAGAAAGGAGC	0	3.71	0	0	0
2810474O19Rik	ENSMUST00000203348	-	1640	264.903	201.257	82.3242	77.5128	21.2435	30.6	TTCAGCCTGCTCTCTTATAGA	0	3.59	0	0	0
2810474O19Rik	ENSMUST00000203348	+	1742	264.903	201.257	82.3242	77.5128	21.2435	30.6	CAGTCCTGACTTCCTTGGTGAT	0	3.59	0	0	0
2810474O19Rik	ENSMUST00000203348	+	2886	264.903	201.257	82.3242	77.5128	21.2435	30.6	TGGCTATGGGGGACTTTTGGTAT	0	3.59	6.89	0	0
2810474O19Rik	ENSMUST00000203348	+	1771	264.903	201.257	82.3242	77.5128	21.2435	30.6	AGTATGGAAGTGTAAGCCGAA	0	3.59	0	0	0
2810474O19Rik	ENSMUST00000203348	+	1670	264.903	201.257	82.3242	77.5128	21.2435	30.6	AGAGGCAAGCCAGTAAAGAACA	0	3.46	0	0	3.81
2810474O19Rik	ENSMUST00000203348	-	1624	264.903	201.257	82.3242	77.5128	21.2435	30.6	TAGAATCCAAGACTACCAGC	0	3.46	0	0	0
2810474O19Rik	ENSMUST00000203348	+	1640	264.903	201.257	82.3242	77.5128	21.2435	30.6	TCTATAGGAGAGCAGGCTGAGC	0	3.33	0	0	0
2810474O19Rik	ENSMUST00000203348	-	1566	264.903	201.257	82.3242	77.5128	21.2435	30.6	TACCCCACAGCTGGATCTCAT	0	3.33	0	0	0
2810474O19Rik	ENSMUST00000203348	+	1639	264.903	201.257	82.3242	77.5128	21.2435	30.6	TTATATAAGAGAGCAGGCTGAGC	0	3.33	0	0	0
2810474O19Rik	ENSMUST00000203348	-	1628	264.903	201.257	82.3242	77.5128	21.2435	30.6	CTTATAGAACCCAAGACTGC	0	3.2	0	0	0
2810474O19Rik	ENSMUST00000203348	-	1623	264.903	201.257	82.3242	77.5128	21.2435	30.6	ATAGAACCCAAGACTACCAACC	0	3.2	0	0	0
2810474O19Rik	ENSMUST00000203348	+	1845	264.903	201.257	82.3242	77.5128	21.2435	30.6	AGAAACCCTGACTAAGACAAAT	0	3.07	0	0	0
2810474O19Rik	ENSMUST00000203348	-	1621	264.903	201.257	82.3242	77.5128	21.2435	30.6	TAGAACCCAAGACTACCAGCCTA	0	2.95	0	0	0
2810474O19Rik	ENSMUST00000203348	-	1617	264.903	201.257	82.3242	77.5128	21.2435	30.6	ACCCAAGACTGCCAGCCCAGAGA	0	2.95	0	0	0
2810474O19Rik	ENSMUST00000203348	-	1502	264.903	201.257	82.3242	77.5128	21.2435	30.6	TCCAGCCTGTGTCAAGTTGACAC	0	2.95	0	0	0
2810474O19Rik	ENSMUST00000203348	-	1628	264.903	201.257	82.3242	77.5128	21.2435	30.6	TTATAGAACCCAAGACTGC	0	2.82	0	5.87	0
2810474O19Rik	ENSMUST00000203348	-	1827	264.903	201.257	82.3242	77.5128	21.2435	30.6	TCTATTCCTGCACAAAACATC	0	2.82	0	0	0
2810474O19Rik	ENSMUST00000203348	+	1767	264.903	201.257	82.3242	77.5128	21.2435	30.6	CAGCAGTATGGAAGTGTAAGCC	0	2.69	0	0	0
2810474O19Rik	ENSMUST00000203348	-	1513	264.903	201.257	82.3242	77.5128	21.2435	30.6	TGATAACTCCAGCCTGTGT	0	2.69	0	0	3.15
2810474O19Rik	ENSMUST00000203348	-	1513	264.903	201.257	82.3242	77.5128	21.2435	30.6	TCTGTGATAACTCCAGCTTGTGT	0	2.56	0	0	2.14
2810474O19Rik	ENSMUST00000203348	-	1630	264.903	201.257	82.3242	77.5128	21.2435	30.6	CTCTTATAGAACCCAAGACT	0	2.56	0	0	0
2810474O19Rik	ENSMUST00000203348	+	1751	264.903	201.257	82.3242	77.5128	21.2435	30.6	CTTCCTTGGTGATGAACAGC	0	2.56	0	0	0
2810474O19Rik	ENSMUST00000203348	-	1741	264.903	201.257	82.3242	77.5128	21.2435	30.6	TCACCAAGGAAGTCAGAACTGG	0	2.43	7.68	0	0
2810474O19Rik	ENSMUST00000203348	-	1619	264.903	201.257	82.3242	77.5128	21.2435	30.6	AACCCAAGATTACCAGCCCAGA	0	2.43	0	0	0
2810474O19Rik	ENSMUST00000203348	+	1748	264.903	201.257	82.3242	77.5128	21.2435	30.6	TGACTTCCTTGGTGATGAACAGT	0	2.43	0	0	0
2810474O19Rik	ENSMUST00000203348	-	1741	264.903	201.257	82.3242	77.5128	21.2435	30.6	CACCAAAGAAGTCAGGACTGG	0	2.3	0	0	0
2810474O19Rik	ENSMUST00000203348	+	2889	264.903	201.257	82.3242	77.5128	21.2435	30.6	CTATGGGGGACTTTTGGTATAGC	0	2.18	0	0	0
2810474O19Rik	ENSMUST00000203348	+	1625	264.903	201.257	82.3242	77.5128	21.2435	30.6	CTGGTAGTCTTGGGTTTTATAAG	0	2.05	0	0	0
2810474O19Rik	ENSMUST00000203348	-	1513	264.903	201.257	82.3242	77.5128	21.2435	30.6	TCTGTGATAACTCTAGCTTGTGT	0	2.05	0	0	0
2810474O19Rik	ENSMUST00000203348	-	1485	264.903	201.257	82.3242	77.5128	21.2435	30.6	TTGACACATAAAACCAGCCAGTAC	0	1.79	0	5.75	1.33
2810474O19Rik	ENSMUST00000203348	+	1625	264.903	201.257	82.3242	77.5128	21.2435	30.6	CTGGTAGTCTTGGGTTTTATAA	0	1.66	0	0	0
2810474O19Rik	ENSMUST00000203348	+	1753	264.903	201.257	82.3242	77.5128	21.2435	30.6	TCCTTGGTGATGAACAGCAGTGT	0	1.54	0	0	1.46
2810474O19Rik	ENSMUST00000203348	-	1639	264.903	201.257	82.3242	77.5128	21.2435	30.6	TGCTCAGCCTGCTCTCCTATAGAA	0	1.54	0	0	0
2810474O19Rik	ENSMUST00000203348	-	1627	264.903	201.257	82.3242	77.5128	21.2435	30.6	TCTTATAGAACCCAAGATTACC	0	1.41	0	0	0
2810474O19Rik	ENSMUST00000203348	-	1619	264.903	201.257	82.3242	77.5128	21.2435	30.6	ACCCAAGACTGCCAGCCCAGA	0	1.41	6.35	4.12	0
2810474O19Rik	ENSMUST00000203348	+	1745	264.903	201.257	82.3242	77.5128	21.2435	30.6	TCCTGGCTTCCTTGGTGATGAACA	0	1.41	0	0	0
2810474O19Rik	ENSMUST00000203348	+	1801	264.903	201.257	82.3242	77.5128	21.2435	30.6	TCCTCCCCAACTTGTTTCTTG	0	1.28	0	0	0
2810474O19Rik	ENSMUST00000203348	-	1664	264.903	201.257	82.3242	77.5128	21.2435	30.6	TTATTGGCTTGCTTCCCCTGGC	0	1.15	0	1.25	0
2810474O19Rik	ENSMUST00000203348	+	1746	264.903	201.257	82.3242	77.5128	21.2435	30.6	CCTGACTTCCTTGGTGATGAAC	0	1.15	0	0	0
2810474O19Rik	ENSMUST00000203348	+	1750	264.903	201.257	82.3242	77.5128	21.2435	30.6	ACTTCCTTGGTGATAAACAG	0	1.15	0	0	0
2810474O19Rik	ENSMUST00000203348	-	1534	264.903	201.257	82.3242	77.5128	21.2435	30.6	CCTCAACTGAAGCTCCTTTCTC	0	0.9	0	0	0
2810474O19Rik	ENSMUST00000203348	+	1766	264.903	201.257	82.3242	77.5128	21.2435	30.6	ACAGCAGTATGGAAATGTAAGC	0	0.9	7.17	0	0
2810474O19Rik	ENSMUST00000203348	+	2882	264.903	201.257	82.3242	77.5128	21.2435	30.6	TGGGTGGGTAAGGGGGACTTT	0	0.9	4.35	0	0
2810474O19Rik	ENSMUST00000203348	+	1484	264.903	201.257	82.3242	77.5128	21.2435	30.6	TGTACTGGCTGGTTTTATGTGT	0	0.9	0	0	0
2810474O19Rik	ENSMUST00000203348	-	1746	264.903	201.257	82.3242	77.5128	21.2435	30.6	TTCATCACCAAGGAAGTCAGA	0	0.77	0	0	0
2810474O19Rik	ENSMUST00000203348	+	2881	264.903	201.257	82.3242	77.5128	21.2435	30.6	GTGGGTGGGTATGGGGGACT	0	0.51	0	0	0
2810474O19Rik	ENSMUST00000203348	-	1622	264.903	201.257	82.3242	77.5128	21.2435	30.6	CAGAACCCAAGTCTACCAGCCT	0	0.51	0	0	0
2810474O19Rik	ENSMUST00000203348	+	1746	264.903	201.257	82.3242	77.5128	21.2435	30.6	CCTGGCTTCCTTGGTGATGAAC	0	0.51	0	0	0
2810474O19Rik	ENSMUST00000203348	+	2891	264.903	201.257	82.3242	77.5128	21.2435	30.6	AAGGGGGACTTTTGGTATAGC	0	0.38	3.55	0	0.24
2810474O19Rik	ENSMUST00000203348	-	1526	264.903	201.257	82.3242	77.5128	21.2435	30.6	TGAAGTTCCTTTCTCTGTGATAA	0	0.26	4.74	0	0
2810474O19Rik	ENSMUST00000203348	-	1617	264.903	201.257	82.3242	77.5128	21.2435	30.6	CAAGACTGCCAGCCCAGAGA	0	0.26	0	6.87	1.58
2810474O19Rik	ENSMUST00000203348	+	1638	264.903	201.257	82.3242	77.5128	21.2435	30.6	GTTTTATAAGAGAGCAGGCTG	0	0.26	0	0	0
2810474O19Rik	ENSMUST00000203348	-	1624	264.903	201.257	82.3242	77.5128	21.2435	30.6	ATAGAACCCAAGACTACCAAC	0	0.13	0	0	0
2810474O19Rik	ENSMUST00000203348	+	1800	264.903	201.257	82.3242	77.5128	21.2435	30.6	TTCCTCCCCAACTTGTTTCTTGG	0	0.13	0	0	0
2810474O19Rik	ENSMUST00000203348	+	1799	264.903	201.257	82.3242	77.5128	21.2435	30.6	CTTCCTCCCCAACTTGCTTCTT	0	0.13	0	0	0
2810474O19Rik	ENSMUST00000203348	+	1832	264.903	201.257	82.3242	77.5128	21.2435	30.6	TTTGTGCAGGAATAGAAACCT	0	0.13	0	0	0
2810474O19Rik	ENSMUST00000203348	+	1832	264.903	201.257	82.3242	77.5128	21.2435	30.6	TTTGTGAAGGAATAGAAACCC	0	0.13	0	0	0
2810474O19Rik	ENSMUST00000203348	+	1753	264.903	201.257	82.3242	77.5128	21.2435	30.6	TCCTTGGTGATAAACAGCAGT	0	0.13	0	0	0
2810474O19Rik	ENSMUST00000203348	-	1624	264.903	201.257	82.3242	77.5128	21.2435	30.6	TATAGAACCCAAGACTACCAGT	0	0.13	0	0	2.79
2810474O19Rik	ENSMUST00000203348	+	1526	264.903	201.257	82.3242	77.5128	21.2435	30.6	TTATCACAGAGAAAGGAACTT	0	0.13	0	0	0
2810474O19Rik	ENSMUST00000203348	-	1524	264.903	201.257	82.3242	77.5128	21.2435	30.6	GCTCCTTTTTCTGTGATAACT	0	0.13	0	0	0
2810474O19Rik	ENSMUST00000203348	-	1485	264.903	201.257	82.3242	77.5128	21.2435	30.6	TGACACACAAAACCAGCCAGTAC	0	0.13	0	6.37	6.37
2810474O19Rik	ENSMUST00000203348	+	1739	264.903	201.257	82.3242	77.5128	21.2435	30.6	TTCCAGTCCCGACTTCCTTGGT	0	0.13	0	0	0.24
2810474O19Rik	ENSMUST00000203348	+	2881	264.903	201.257	82.3242	77.5128	21.2435	30.6	GTGGGTGGGTATGGGGGACC	0	0.13	0	0	0
2810474O19Rik	ENSMUST00000203348	-	1743	264.903	201.257	82.3242	77.5128	21.2435	30.6	ATCACCAAAGAAGTCAGGACT	0	0.13	0	0	0
2810474O19Rik	ENSMUST00000203348	-	1532	264.903	201.257	82.3242	77.5128	21.2435	30.6	CAACTGAAGCTCCTTTTTCTG	0	0.13	0	0	0
2810474O19Rik	ENSMUST00000203348	+	1766	264.903	201.257	82.3242	77.5128	21.2435	30.6	ACAGCAGTATGGAAGTGTAAGA	0	0.13	0	0	0
2810474O19Rik	ENSMUST00000203348	-	763	264.903	201.257	82.3242	77.5128	21.2435	30.6	TACAAGATACCAGAACTACT	0	0.13	0	0	0
2810474O19Rik	ENSMUST00000203348	+	1739	264.903	201.257	82.3242	77.5128	21.2435	30.6	TTCCAGTCCTGGCTTCCGTG	0	0	5.25	0	0
2810474O19Rik	ENSMUST00000203348	+	1748	264.903	201.257	82.3242	77.5128	21.2435	30.6	TGGCTTCCTTGGTGATGAACAG	0	0	0.13	0	0
2810474O19Rik	ENSMUST00000203348	+	1640	264.903	201.257	82.3242	77.5128	21.2435	30.6	TCTATAAGAGAGCAGGCTGAGAAA	0	0	7	0	9.7
2810474O19Rik	ENSMUST00000203348	+	1532	264.903	201.257	82.3242	77.5128	21.2435	30.6	CAGAGAAAGGAGCTTCAGTTGAG	0	0	0.13	0	0
2810474O19Rik	ENSMUST00000203348	+	1740	264.903	201.257	82.3242	77.5128	21.2435	30.6	TCCAGTCCTGACTTCCTTGGTGA	0	0	4.74	4.75	0
2810474O19Rik	ENSMUST00000203348	-	1623	264.903	201.257	82.3242	77.5128	21.2435	30.6	TACAGAACCCAAGACTACCAGCC	0	0	6.66	0	0
2810474O19Rik	ENSMUST00000203348	+	1522	264.903	201.257	82.3242	77.5128	21.2435	30.6	GGGGTTATCACAGAGAAAGGAGC	0	0	1.79	0	0
2810474O19Rik	ENSMUST00000203348	+	1539	264.903	201.257	82.3242	77.5128	21.2435	30.6	AGGAGCTTCAGTTGAGGAAATG	0	0	12.17	0	2.43
2810474O19Rik	ENSMUST00000203348	+	1523	264.903	201.257	82.3242	77.5128	21.2435	30.6	GGGTTATCACAGAGAAAGGAGC	0	0	2.48	0	0
2810474O19Rik	ENSMUST00000203348	+	2885	264.903	201.257	82.3242	77.5128	21.2435	30.6	GTGGCTATGGGGGACTTTTGGT	0	0	2.15	0	0
2810474O19Rik	ENSMUST00000203348	+	2882	264.903	201.257	82.3242	77.5128	21.2435	30.6	TGGGTGGATATGGGGGACTTT	0	0	2.58	0	0
2810474O19Rik	ENSMUST00000203348	+	1819	264.903	201.257	82.3242	77.5128	21.2435	30.6	TTGGTCATGATGTTTTGTC	0	0	0.11	0	0
2810474O19Rik	ENSMUST00000203348	-	1513	264.903	201.257	82.3242	77.5128	21.2435	30.6	TGTGATAACTCCAGCTTGTGT	0	0	0.32	0	3.57
2810474O19Rik	ENSMUST00000203348	-	1827	264.903	201.257	82.3242	77.5128	21.2435	30.6	TTCTATTCCTGGACAAAACATC	0	0	6.27	0	0
2810474O19Rik	ENSMUST00000203348	+	1524	264.903	201.257	82.3242	77.5128	21.2435	30.6	GGTTATCACAGAGAAAGGAGC	0	0	5.48	0	0
2810474O19Rik	ENSMUST00000203348	+	1538	264.903	201.257	82.3242	77.5128	21.2435	30.6	AAGGAGCTTCAGTTGAGGAAA	0	0	0.32	0	0
2810474O19Rik	ENSMUST00000203348	-	1624	264.903	201.257	82.3242	77.5128	21.2435	30.6	TACAGAACCCAAGACTACCAGC	0	0	0.26	0	0
2810474O19Rik	ENSMUST00000203348	-	1618	264.903	201.257	82.3242	77.5128	21.2435	30.6	AACCAAGACTACCAGCCCAGAG	0	0	7.94	0	0
2810474O19Rik	ENSMUST00000203348	-	1622	264.903	201.257	82.3242	77.5128	21.2435	30.6	ACAGAACCCAAGACTACCAGCCC	0	0	7.56	0	0
2810474O19Rik	ENSMUST00000203348	+	1640	264.903	201.257	82.3242	77.5128	21.2435	30.6	TCTATAAGAGAACAGGCTGAGC	0	0	7.04	0	3.03
2810474O19Rik	ENSMUST00000203348	-	1622	264.903	201.257	82.3242	77.5128	21.2435	30.6	AGAACCCAAGACTGCCAGCCC	0	0	6.79	0	0
2810474O19Rik	ENSMUST00000203348	-	1637	264.903	201.257	82.3242	77.5128	21.2435	30.6	TCAGCCTGCTCTCTTATAAAACC	0	0	6.15	0	0
2810474O19Rik	ENSMUST00000203348	-	1640	264.903	201.257	82.3242	77.5128	21.2435	30.6	TTGCTCAGCCTGCTCTCCTATAGA	0	0	5.38	0	0
2810474O19Rik	ENSMUST00000203348	+	1636	264.903	201.257	82.3242	77.5128	21.2435	30.6	TGGTTCTATAAGAGAGCAGGCT	0	0	5.25	0	0
2810474O19Rik	ENSMUST00000203348	+	1661	264.903	201.257	82.3242	77.5128	21.2435	30.6	CAAGCCAGGTGAGGCAAGCC	0	0	5.12	0	0
2810474O19Rik	ENSMUST00000203348	+	1521	264.903	201.257	82.3242	77.5128	21.2435	30.6	TGGGGTTATCACAGAGAAAGG	0	0	4.74	4.64	1.94
2810474O19Rik	ENSMUST00000203348	+	1625	264.903	201.257	82.3242	77.5128	21.2435	30.6	CTGGCAGTCTTGGGTTCTATAA	0	0	4.35	0	0
2810474O19Rik	ENSMUST00000203348	-	1640	264.903	201.257	82.3242	77.5128	21.2435	30.6	TGCTCAGCCTGCTCTCTTATAAA	0	0	4.35	0	1.58
2810474O19Rik	ENSMUST00000203348	-	1590	264.903	201.257	82.3242	77.5128	21.2435	30.6	CCCCACTTGATCACTAATTGAGA	0	0	3.59	0	0
2810474O19Rik	ENSMUST00000203348	+	1745	264.903	201.257	82.3242	77.5128	21.2435	30.6	TCCTGACTTCCTTGGTGATG	0	0	3.33	0	0
2810474O19Rik	ENSMUST00000203348	-	1624	264.903	201.257	82.3242	77.5128	21.2435	30.6	CTTATAGAACCCAAGACTACCAGT	0	0	2.95	0	0
2810474O19Rik	ENSMUST00000203348	+	1621	264.903	201.257	82.3242	77.5128	21.2435	30.6	TGGGCTGGTAGTCTTGGGTTTTA	0	0	2.31	0	0
2810474O19Rik	ENSMUST00000203348	-	1520	264.903	201.257	82.3242	77.5128	21.2435	30.6	CTCCTTTCTCTGTGATAACTCCAA	0	0	2.31	0	0
2810474O19Rik	ENSMUST00000203348	+	1843	264.903	201.257	82.3242	77.5128	21.2435	30.6	ATAGAAACCCTGACTAAGAAAA	0	0	1.66	0	0
2810474O19Rik	ENSMUST00000203348	+	1617	264.903	201.257	82.3242	77.5128	21.2435	30.6	TCTCTGGGCTGGTAATCTTGGG	0	0	1.28	0	0
2810474O19Rik	ENSMUST00000203348	-	1747	264.903	201.257	82.3242	77.5128	21.2435	30.6	GTTCATCACCAAAGAAGTCAG	0	0	1.15	0	0
2810474O19Rik	ENSMUST00000203348	+	1626	264.903	201.257	82.3242	77.5128	21.2435	30.6	TGGCAGTCTTGGGTTCTATAAG	0	0	0.64	0	0
2810474O19Rik	ENSMUST00000203348	-	1630	264.903	201.257	82.3242	77.5128	21.2435	30.6	TCTCTTACAGAACCCAAGACT	0	0	0.13	0	0
2810474O19Rik	ENSMUST00000203348	-	1514	264.903	201.257	82.3242	77.5128	21.2435	30.6	TGTGATAACTCCAGCCTGTG	0	0	0.13	0	0
2810474O19Rik	ENSMUST00000203348	+	1639	264.903	201.257	82.3242	77.5128	21.2435	30.6	TTCTATAAGAGAGCAGGCTGAAC	0	0	0.13	0.12	0
2810474O19Rik	ENSMUST00000203348	-	1532	264.903	201.257	82.3242	77.5128	21.2435	30.6	CCAACTGAAGCTCCTTTTTCTG	0	0	0.13	0	0
2810474O19Rik	ENSMUST00000203348	-	1638	264.903	201.257	82.3242	77.5128	21.2435	30.6	TCAGCCTACTCTCTTATAGAAC	0	0	0.13	0	0
2810474O19Rik	ENSMUST00000203348	-	1619	264.903	201.257	82.3242	77.5128	21.2435	30.6	AACCCAAGACTACCATCCCAGA	0	0	0.13	0	0
2810474O19Rik	ENSMUST00000203348	-	1533	264.903	201.257	82.3242	77.5128	21.2435	30.6	TCAACTGAAGCTCCTTTTTCT	0	0	0.13	0	0
2810474O19Rik	ENSMUST00000203348	+	1636	264.903	201.257	82.3242	77.5128	21.2435	30.6	TGGTTCTATAAGAGAGCAGGC	0	0	0.13	0	0
2810474O19Rik	ENSMUST00000203348	+	1753	264.903	201.257	82.3242	77.5128	21.2435	30.6	TCCTTGGTGATAAACAGCAGTA	0	0	0.13	0	0
2810474O19Rik	ENSMUST00000203348	+	2882	264.903	201.257	82.3242	77.5128	21.2435	30.6	TGGGTGGGTATGGGGGACTT	0	0	0.13	0	1.09
2810474O19Rik	ENSMUST00000203348	-	1617	264.903	201.257	82.3242	77.5128	21.2435	30.6	CAAGACTACCAGACCAGAGA	0	0	0.13	0	0
2810474O19Rik	ENSMUST00000203348	-	1630	264.903	201.257	82.3242	77.5128	21.2435	30.6	TTTTATAGAACCCAAGACT	0	0	0.13	0	0
2810474O19Rik	ENSMUST00000203348	-	1801	264.903	201.257	82.3242	77.5128	21.2435	30.6	CCAAGAAGCAAGTTGGGGAGCA	0	0	0.13	0	0
2810474O19Rik	ENSMUST00000203348	+	1672	264.903	201.257	82.3242	77.5128	21.2435	30.6	GAGCAAGCCAGTAAGGAACATC	0	0	0.13	0	0
2810474O19Rik	ENSMUST00000203348	+	2889	264.903	201.257	82.3242	77.5128	21.2435	30.6	ATATGGGGGACTTTTGGTAT	0	0	15.08	0	0
2810474O19Rik	ENSMUST00000203348	+	1643	264.903	201.257	82.3242	77.5128	21.2435	30.6	ATAAGAGAGCAGGCTGAGCAAAC	0	0	9.37	0	0
2810474O19Rik	ENSMUST00000203348	-	1512	264.903	201.257	82.3242	77.5128	21.2435	30.6	ATAACTCCAGCCTGTGTC	0	0	9.15	7.3	0
2810474O19Rik	ENSMUST00000203348	+	2889	264.903	201.257	82.3242	77.5128	21.2435	30.6	ATATGGGGGACTTTTGGTATA	0	0	7.97	0	0
2810474O19Rik	ENSMUST00000203348	+	1616	264.903	201.257	82.3242	77.5128	21.2435	30.6	ATATCTGGGCTGGTAGTCTTGG	0	0	7.75	0	0
2810474O19Rik	ENSMUST00000203348	+	1768	264.903	201.257	82.3242	77.5128	21.2435	30.6	AGCAGTATGGAAGTGTAAG	0	0	7.54	0	0
2810474O19Rik	ENSMUST00000203348	+	1752	264.903	201.257	82.3242	77.5128	21.2435	30.6	TTCCTTGGTGATGAACAGCGGT	0	0	7.54	0	0
2810474O19Rik	ENSMUST00000203348	-	1621	264.903	201.257	82.3242	77.5128	21.2435	30.6	TAGAATCCAAGACTACCAGCCCA	0	0	7	0	0
2810474O19Rik	ENSMUST00000203348	+	1621	264.903	201.257	82.3242	77.5128	21.2435	30.6	TGGGCTGGTAGTCTTGGGTTAT	0	0	4.42	0	0
2810474O19Rik	ENSMUST00000203348	+	1621	264.903	201.257	82.3242	77.5128	21.2435	30.6	TGGGCTGGTAGTCTTGGGTTTT	0	0	4.09	0	0
2810474O19Rik	ENSMUST00000203348	+	1624	264.903	201.257	82.3242	77.5128	21.2435	30.6	GCTGGTAATCTTGGGTTCT	0	0	3.55	0	0
2810474O19Rik	ENSMUST00000203348	-	174	264.903	201.257	82.3242	77.5128	21.2435	30.6	CCCCAGTTCCAGAATGTA	0	0	3.02	0	0
2810474O19Rik	ENSMUST00000203348	-	1670	264.903	201.257	82.3242	77.5128	21.2435	30.6	ATGTTCTTTACTGGCTTGCCTCT	0	0	0.54	0	0
2810474O19Rik	ENSMUST00000203348	-	1494	264.903	201.257	82.3242	77.5128	21.2435	30.6	AACTTGACACACAAAAAC	0	0	0.43	0	0
2810474O19Rik	ENSMUST00000203348	+	1765	264.903	201.257	82.3242	77.5128	21.2435	30.6	AACAGCAGTATGGAATTGTAAGC	0	0	0.11	0	0
2810474O19Rik	ENSMUST00000203348	-	1622	264.903	201.257	82.3242	77.5128	21.2435	30.6	TATAGAACCCAAGACTACCAACCC	0	0	0.11	0	0.12
2810474O19Rik	ENSMUST00000203348	+	1532	264.903	201.257	82.3242	77.5128	21.2435	30.6	CAGAGAAAGGAGCTTCAGTTGAGG	0	0	0.11	0	0
2810474O19Rik	ENSMUST00000203348	+	1832	264.903	201.257	82.3242	77.5128	21.2435	30.6	TTTGTGCGGGAATAGAAACCC	0	0	0.11	0	0
2810474O19Rik	ENSMUST00000203348	-	1619	264.903	201.257	82.3242	77.5128	21.2435	30.6	AACCCAAGACTATCAGCCCAGA	0	0	0.11	0	0
2810474O19Rik	ENSMUST00000203348	-	1766	264.903	201.257	82.3242	77.5128	21.2435	30.6	TTACAATTCCATACTGCTGT	0	0	0.11	5.62	0
2810474O19Rik	ENSMUST00000203348	+	2886	264.903	201.257	82.3242	77.5128	21.2435	30.6	TGGCTATGGGGGACTTTTGTTAT	0	0	0.11	0	0
2810474O19Rik	ENSMUST00000203348	-	1623	264.903	201.257	82.3242	77.5128	21.2435	30.6	TAGAACCCAAGACTACCAACC	0	0	0.11	0	0
2810474O19Rik	ENSMUST00000203348	+	2885	264.903	201.257	82.3242	77.5128	21.2435	30.6	GTGGCTATGGGGGACTTTTGG	0	0	0.11	0	0
2810474O19Rik	ENSMUST00000203348	+	1521	264.903	201.257	82.3242	77.5128	21.2435	30.6	CGGAGTTATCACAGAGAAAGGAG	0	0	0.11	0	0
2810474O19Rik	ENSMUST00000203348	+	1521	264.903	201.257	82.3242	77.5128	21.2435	30.6	TGGAGTTATCACAGAGAAAGGAC	0	0	0.11	0	0
2810474O19Rik	ENSMUST00000203348	+	1768	264.903	201.257	82.3242	77.5128	21.2435	30.6	AGCAGTATAGAAGTGTAAGC	0	0	0.11	0	0
2810474O19Rik	ENSMUST00000203348	+	1768	264.903	201.257	82.3242	77.5128	21.2435	30.6	AACAGTATGGAAGTGTAAGC	0	0	0.11	0	0
2810474O19Rik	ENSMUST00000203348	+	1801	264.903	201.257	82.3242	77.5128	21.2435	30.6	TCCTCCCCAACTTGCTTCTTGGG	0	0	0.11	0	0
4921506M07Rik	ENSMUST00000172939	+	3775	14.8888	29.7902	0.338017	0.60471	0	0	ACCAAGGTATCATTGAGAA	0	3.59	0	0	0
4921506M07Rik	ENSMUST00000172939	-	2859	14.8888	29.7902	0.338017	0.60471	0	0	ATGACTCTGCATGGTTTTG	0	0	8.07	0	0
4921506M07Rik	ENSMUST00000172939	-	4799	14.8888	29.7902	0.338017	0.60471	0	0	TCCTTCAGTGCTTGTATC	0	0	0.77	0	0
4921506M07Rik	ENSMUST00000172939	+	3776	14.8888	29.7902	0.338017	0.60471	0	0	CCAAGGTATCATTGAGAA	0	0	3.23	0	0
4931406C07Rik	ENSMUST00000178977	-	1929	16.6993	15.4615	9.13515	11.4179	1.80657	2.71112	TCTGATGATGGTGAGTGG	0	2.18	2.05	0	0.48
4931406C07Rik	ENSMUST00000180339	-	2033	16.6993	15.4615	9.13515	11.4179	1.80657	2.71112	TCTGATGATGGTGAGTGG	0	2.18	2.05	0	0.48
4931406C07Rik	ENSMUST00000034414	-	1892	16.6993	15.4615	9.13515	11.4179	1.80657	2.71112	TCTGATGATGGTGAGTGG	0	2.18	2.05	0	0.48
4931406P16Rik	ENSMUST00000205581	+	428	34.7441	49.1856	80.6825	14.6004	9.02056	0.932685	AAACAGGGCCTCTCTCAGA	0	4.06	0.13	0	0
4931406P16Rik	ENSMUST00000205264	+	20	34.7441	49.1856	80.6825	14.6004	9.02056	0.932685	CCAGCATCTGCTGTAACC	0	0.13	0	0	0
4931406P16Rik	ENSMUST00000108074	+	2990	34.7441	49.1856	80.6825	14.6004	9.02056	0.932685	CCAGCATCTGCTGTAACC	0	0.13	0	0	0
4931406P16Rik	ENSMUST00000206399	+	1797	34.7441	49.1856	80.6825	14.6004	9.02056	0.932685	CCAGCATCTGCTGTAACC	0	0.13	0	0	0
4931406P16Rik	ENSMUST00000085592	+	2571	34.7441	49.1856	80.6825	14.6004	9.02056	0.932685	CCAGCATCTGCTGTAACC	0	0.13	0	0	0
4931440P22Rik	ENSMUST00000184377	-	550	5.54983	5.62658	4.02806	3.61558	0.039151	0.663014	TAACAGCTGAGCCATCTCTCTGGC	0	4.06	0	0	0
4931440P22Rik	ENSMUST00000099076	-	1377	5.54983	5.62658	4.02806	3.61558	0.039151	0.663014	TGGTGGCAGCGGCGGAGGAG	0	0	2.18	0.12	0
4931440P22Rik	ENSMUST00000193051	-	1282	5.54983	5.62658	4.02806	3.61558	0.039151	0.663014	TGGTGGCAGCGGCGGAGGAG	0	0	2.18	0.12	0
4932438A13Rik	ENSMUST00000140480	+	627	3.37077	3.29349	2.37619	3.29796	0.971087	0.707633	ATTCAGAATTGAGAGTTCCTCT	142.59	245.21	55.82	0	4.49
4932438A13Rik	ENSMUST00000140480	+	32	3.37077	3.29349	2.37619	3.29796	0.971087	0.707633	TTTCTTCTTGGAGGCACTCAGA	126.07	72.21	132.15	51.47	42
4932438A13Rik	ENSMUST00000140480	+	34	3.37077	3.29349	2.37619	3.29796	0.971087	0.707633	TCTTCTTGGAGGCACTCAGAGC	63.21	20.16	35.63	14.99	4.53
4932438A13Rik	ENSMUST00000140480	+	597	3.37077	3.29349	2.37619	3.29796	0.971087	0.707633	TGTGGCTGCCCTTGCATTTGGA	41.78	25.46	17.03	8.67	8.98
4932438A13Rik	ENSMUST00000140480	+	629	3.37077	3.29349	2.37619	3.29796	0.971087	0.707633	TCAGAATTGAGAGTTCCTCTTGG	36.88	51.43	7.21	28.04	26
4932438A13Rik	ENSMUST00000140480	+	597	3.37077	3.29349	2.37619	3.29796	0.971087	0.707633	TGTGGCTGCCCTTGTATTTGGA	33.95	19.57	15.59	5.52	3.14
4932438A13Rik	ENSMUST00000140480	+	32	3.37077	3.29349	2.37619	3.29796	0.971087	0.707633	TTTCTTTTTGGAGGCACTCAGA	33.83	42.19	41.03	38.93	4.25
4932438A13Rik	ENSMUST00000140480	+	40	3.37077	3.29349	2.37619	3.29796	0.971087	0.707633	TGGAGGCACTCAGAGCTATGAG	25.04	29.92	11.69	0.12	1.58
4932438A13Rik	ENSMUST00000140480	+	729	3.37077	3.29349	2.37619	3.29796	0.971087	0.707633	TAGATATTAGAATGGCTACT	20.14	4.73	0	0	0
4932438A13Rik	ENSMUST00000140480	+	36	3.37077	3.29349	2.37619	3.29796	0.971087	0.707633	TTCTTGGAGGCACTCAGAGCT	18.49	18.82	7.65	0.13	0
4932438A13Rik	ENSMUST00000140480	+	728	3.37077	3.29349	2.37619	3.29796	0.971087	0.707633	TTAGATATTAGAATGGCTACT	14.27	5.82	0	0	0
4932438A13Rik	ENSMUST00000140480	+	458	3.37077	3.29349	2.37619	3.29796	0.971087	0.707633	GTTAGTTTCACTGTGTCCCT	12.92	27.49	0	3.32	1.19
4932438A13Rik	ENSMUST00000140480	-	189	3.37077	3.29349	2.37619	3.29796	0.971087	0.707633	AACACTCTTCTCAATGATACCT	10.92	3.59	13.52	0	0.12
4932438A13Rik	ENSMUST00000140480	+	628	3.37077	3.29349	2.37619	3.29796	0.971087	0.707633	TTCAGAATTGAGAGTTCCTCT	10.8	14.46	5.89	7.03	2.43
4932438A13Rik	ENSMUST00000140480	+	34	3.37077	3.29349	2.37619	3.29796	0.971087	0.707633	TCTTCTTGGAGGCACTCAGAG	10.78	10.1	12.58	0	3.47
4932438A13Rik	ENSMUST00000140480	+	589	3.37077	3.29349	2.37619	3.29796	0.971087	0.707633	TTAATGAATGTGGCTGCC	10.6	7.49	0	15.14	0
4932438A13Rik	ENSMUST00000140480	+	622	3.37077	3.29349	2.37619	3.29796	0.971087	0.707633	TAGATATTCAGAATTGAGAGTTC	10.52	1.22	8.2	20.16	4.93
4932438A13Rik	ENSMUST00000140480	+	33	3.37077	3.29349	2.37619	3.29796	0.971087	0.707633	TTCTTCTTGGAGGCACTCAGA	10.26	2.3	4.74	39.36	4.97
4932438A13Rik	ENSMUST00000140480	-	800	3.37077	3.29349	2.37619	3.29796	0.971087	0.707633	AAGACAGACACTACCTCAGAGT	9.82	5.12	9.15	0	0
4932438A13Rik	ENSMUST00000140480	+	39	3.37077	3.29349	2.37619	3.29796	0.971087	0.707633	TTGGAGGCACTCAGAGCTATGA	9.52	5.51	15.48	5.97	5.96
4932438A13Rik	ENSMUST00000140480	+	787	3.37077	3.29349	2.37619	3.29796	0.971087	0.707633	TTTCCAGCCTTTCATTCTGAGG	9.18	0	6.68	0	0
4932438A13Rik	ENSMUST00000140480	+	32	3.37077	3.29349	2.37619	3.29796	0.971087	0.707633	TTTCTTCTTGGAGGCACTCAG	9.17	0	15.28	8.49	0
4932438A13Rik	ENSMUST00000140480	+	33	3.37077	3.29349	2.37619	3.29796	0.971087	0.707633	TTCTTCTTGGAGGCACTCAGAG	8.78	1.92	6.78	0	1.58
4932438A13Rik	ENSMUST00000140480	+	724	3.37077	3.29349	2.37619	3.29796	0.971087	0.707633	TTTATTCGATATTAGAATGGCT	8.66	3.2	0.22	0	0
4932438A13Rik	ENSMUST00000140480	-	189	3.37077	3.29349	2.37619	3.29796	0.971087	0.707633	ACACTCTTCTCAATGATACCT	8.65	2.71	0	0	0
4932438A13Rik	ENSMUST00000140480	+	376	3.37077	3.29349	2.37619	3.29796	0.971087	0.707633	ATGAGGTGCTGAGAAGAAGGTA	8.59	5.25	0	0	0
4932438A13Rik	ENSMUST00000140480	+	197	3.37077	3.29349	2.37619	3.29796	0.971087	0.707633	TTGAGAAGAGTGTTGTTCAGTT	8.44	1.79	12.28	0	0
4932438A13Rik	ENSMUST00000140480	+	40	3.37077	3.29349	2.37619	3.29796	0.971087	0.707633	TGGAGGCACTCAGAGCTATGA	8.25	8.69	13.57	39.88	21.15
4932438A13Rik	ENSMUST00000140480	+	376	3.37077	3.29349	2.37619	3.29796	0.971087	0.707633	ATGAGGTGCTGAGAAGAAGGT	8.11	0.68	5.63	5.75	0
4932438A13Rik	ENSMUST00000140480	-	43	3.37077	3.29349	2.37619	3.29796	0.971087	0.707633	ACTCATAGCTCTGAGTGCCT	7.62	5.4	5.79	0	0
4932438A13Rik	ENSMUST00000140480	-	462	3.37077	3.29349	2.37619	3.29796	0.971087	0.707633	TAAACAGGGACACAGTGAAAC	7.44	28.85	35.07	0	5.72
4932438A13Rik	ENSMUST00000140480	+	597	3.37077	3.29349	2.37619	3.29796	0.971087	0.707633	TGTGGCTGCCCTTGTATTTGG	7.39	3.56	1.66	4.04	0.49
4932438A13Rik	ENSMUST00000108145	+	3418	3.37077	3.29349	2.37619	3.29796	0.971087	0.707633	TTCTTTCTCAGCCTGTTTA	7.28	18.43	0	12.87	7.02
4932438A13Rik	ENSMUST00000140480	+	590	3.37077	3.29349	2.37619	3.29796	0.971087	0.707633	TAATGAATGTGGCTGCCCTTGC	7.24	0	15.86	22.49	4.85
4932438A13Rik	ENSMUST00000140480	+	458	3.37077	3.29349	2.37619	3.29796	0.971087	0.707633	GTTAGTTTCACTGTGTCCC	7.06	10.46	1.79	3.87	0
4932438A13Rik	ENSMUST00000140480	+	455	3.37077	3.29349	2.37619	3.29796	0.971087	0.707633	TCTGTTAGTTTCACTGTGTCCC	6.92	0	3.66	0	0
4932438A13Rik	ENSMUST00000140480	+	629	3.37077	3.29349	2.37619	3.29796	0.971087	0.707633	TCAGAATTGAGAGTTCCTCTTGGA	6.75	11.77	3.84	20.19	5.97
4932438A13Rik	ENSMUST00000140480	+	198	3.37077	3.29349	2.37619	3.29796	0.971087	0.707633	TGAGAAGAGTGTTGTTCAGTTT	6.68	6.72	0	0	0.24
4932438A13Rik	ENSMUST00000140480	+	375	3.37077	3.29349	2.37619	3.29796	0.971087	0.707633	TGTGAGGTGCTGAGAAGAAGG	6.64	1.02	0	0	0
4932438A13Rik	ENSMUST00000140480	-	53	3.37077	3.29349	2.37619	3.29796	0.971087	0.707633	TAAGAGGGAAACTCATAGCT	6.4	12.6	0	0	3.76
4932438A13Rik	ENSMUST00000140480	-	631	3.37077	3.29349	2.37619	3.29796	0.971087	0.707633	TCCAAGAGGAACTCTCAATTCT	6.23	0	6.27	0	1.43
4932438A13Rik	ENSMUST00000140480	+	627	3.37077	3.29349	2.37619	3.29796	0.971087	0.707633	ATTCAGAATTGAGAGTTCCTC	6.14	5.8	0.11	0	0
4932438A13Rik	ENSMUST00000140480	+	39	3.37077	3.29349	2.37619	3.29796	0.971087	0.707633	TTGGAGGCACTCAGAGCTATGAG	6.1	3.25	0	0	0
4932438A13Rik	ENSMUST00000140480	+	37	3.37077	3.29349	2.37619	3.29796	0.971087	0.707633	TCTTGGAGGCACTCAGAGCTAT	5.84	4.98	5.6	0	0
4932438A13Rik	ENSMUST00000140480	+	320	3.37077	3.29349	2.37619	3.29796	0.971087	0.707633	TATCTGTTGAGGCCTGTTTTGT	5.8	3.25	21.92	0	1.58
4932438A13Rik	ENSMUST00000140480	+	320	3.37077	3.29349	2.37619	3.29796	0.971087	0.707633	TATATGTTGAGGCCTGTTTTGT	5.65	2.44	0	0	2.79
4932438A13Rik	ENSMUST00000140480	+	363	3.37077	3.29349	2.37619	3.29796	0.971087	0.707633	TGGAGAAGGTACCATGAGGT	5.44	0	2.69	0	0
4932438A13Rik	ENSMUST00000140480	+	271	3.37077	3.29349	2.37619	3.29796	0.971087	0.707633	TAGTGCATGGTGATCTGATAGG	5.43	0	11.53	0	0
4932438A13Rik	ENSMUST00000140480	+	597	3.37077	3.29349	2.37619	3.29796	0.971087	0.707633	TGTGGCTGCCCTTGCATTTGG	5.35	6.44	0	6.12	0.85
4932438A13Rik	ENSMUST00000140480	+	596	3.37077	3.29349	2.37619	3.29796	0.971087	0.707633	ATGTGGCTGCCCTTGCATTTGG	5.23	7.42	0	0.37	0
4932438A13Rik	ENSMUST00000140480	+	32	3.37077	3.29349	2.37619	3.29796	0.971087	0.707633	TTTCTTTTTGGAGGCACTCAG	4.94	2.84	0	0.12	2.62
4932438A13Rik	ENSMUST00000140480	+	34	3.37077	3.29349	2.37619	3.29796	0.971087	0.707633	TCTTCTTGGAGGCACTCAGAGCTA	4.92	0	0	5.31	0
4932438A13Rik	ENSMUST00000140480	+	315	3.37077	3.29349	2.37619	3.29796	0.971087	0.707633	TTTTGTATCTGTTGAGGCC	4.83	0	0	6.64	0
4932438A13Rik	ENSMUST00000140480	+	881	3.37077	3.29349	2.37619	3.29796	0.971087	0.707633	TCTGTTAGTCTATGTCTTTTT	4.76	4.56	0	0	0
4932438A13Rik	ENSMUST00000140480	+	458	3.37077	3.29349	2.37619	3.29796	0.971087	0.707633	GTTAGTTTCACTGTGTCCCTG	4.76	1.63	0	0	0
4932438A13Rik	ENSMUST00000140480	-	43	3.37077	3.29349	2.37619	3.29796	0.971087	0.707633	AAACTCATAGCTCTGAGTGCCT	4.56	0.27	15	0	0
4932438A13Rik	ENSMUST00000140480	+	589	3.37077	3.29349	2.37619	3.29796	0.971087	0.707633	TTAATGAATGTGGCTGCCCTTG	4.46	0.14	14.54	6.37	0.12
4932438A13Rik	ENSMUST00000140480	+	182	3.37077	3.29349	2.37619	3.29796	0.971087	0.707633	TTGACCAAGGTATCATTGAGAA	4.43	0	6.79	0	0
4932438A13Rik	ENSMUST00000140480	+	33	3.37077	3.29349	2.37619	3.29796	0.971087	0.707633	TTCTTTTTGGAGGCACTCAGA	4.43	3.39	11.69	10.65	2.67
4932438A13Rik	ENSMUST00000140480	+	728	3.37077	3.29349	2.37619	3.29796	0.971087	0.707633	TTCGATATTAGAATGGCTACT	4.23	4.47	0	0	0
4932438A13Rik	ENSMUST00000140480	-	379	3.37077	3.29349	2.37619	3.29796	0.971087	0.707633	TATACCTTCTTCTCAGCACCT	4.23	0	0	5.18	0
4932438A13Rik	ENSMUST00000140480	+	460	3.37077	3.29349	2.37619	3.29796	0.971087	0.707633	TAGTTTCACTGTGTCCCTG	4.22	7.36	0	0	0
4932438A13Rik	ENSMUST00000140480	+	34	3.37077	3.29349	2.37619	3.29796	0.971087	0.707633	TCTTCTTGGAGGCACTCAGAGCT	4.15	2.3	0.13	0	0
4932438A13Rik	ENSMUST00000140480	+	34	3.37077	3.29349	2.37619	3.29796	0.971087	0.707633	TCTTTTTGGAGGCACTCAGAG	4.03	6.92	2.69	0	1.94
4932438A13Rik	ENSMUST00000140480	+	39	3.37077	3.29349	2.37619	3.29796	0.971087	0.707633	TTGGAGGTACTCAGAGCTATGA	4.02	3.71	0	0	0
4932438A13Rik	ENSMUST00000200245	-	1743	3.37077	3.29349	2.37619	3.29796	0.971087	0.707633	TAAAGGAAGACATGAAATTGT	4.02	0	0	0.13	0
4932438A13Rik	ENSMUST00000136746	-	1773	3.37077	3.29349	2.37619	3.29796	0.971087	0.707633	TAAAGGAAGACATGAAATTGT	4.02	0	0	0.13	0
4932438A13Rik	ENSMUST00000140480	+	458	3.37077	3.29349	2.37619	3.29796	0.971087	0.707633	GTTAGTTTCACTGTGTCC	3.94	6.09	1.15	0	0
4932438A13Rik	ENSMUST00000140480	-	14	3.37077	3.29349	2.37619	3.29796	0.971087	0.707633	AAACTAGAGAGAGCACACACT	3.87	1.41	8.61	0	0
4932438A13Rik	ENSMUST00000140480	+	458	3.37077	3.29349	2.37619	3.29796	0.971087	0.707633	GTTAGTTTCACTGTGTCCCTGTTT	3.71	4.27	0	2.37	0.61
4932438A13Rik	ENSMUST00000140480	+	591	3.37077	3.29349	2.37619	3.29796	0.971087	0.707633	AATGAATGTGGCTGCCCTTG	3.62	0	0	0.13	0
4932438A13Rik	ENSMUST00000140480	-	380	3.37077	3.29349	2.37619	3.29796	0.971087	0.707633	TATACCTTCTTCTCAGCACC	3.62	6.23	0	5.18	1.43
4932438A13Rik	ENSMUST00000140480	+	183	3.37077	3.29349	2.37619	3.29796	0.971087	0.707633	TGACCAAGGTATCATTGAGAA	3.62	4.41	0	5.37	0
4932438A13Rik	ENSMUST00000140480	+	40	3.37077	3.29349	2.37619	3.29796	0.971087	0.707633	TGGAGGTACTCAGAGCTATGAG	3.57	1.9	0	0	0
4932438A13Rik	ENSMUST00000140480	-	589	3.37077	3.29349	2.37619	3.29796	0.971087	0.707633	TGCAAGGGCAGCCACATTCATTAA	3.57	0	7.43	0	0
4932438A13Rik	ENSMUST00000140480	+	597	3.37077	3.29349	2.37619	3.29796	0.971087	0.707633	TGTGGCTGCCCTTGTATT	3.46	1.41	4.23	10.01	0.95
4932438A13Rik	ENSMUST00000140480	+	33	3.37077	3.29349	2.37619	3.29796	0.971087	0.707633	TTCTTCTTGGAGGCACTCAGAGC	3.42	0	7.32	6.75	0
4932438A13Rik	ENSMUST00000140480	-	322	3.37077	3.29349	2.37619	3.29796	0.971087	0.707633	TCACAAAACAGGCCTCAACAGA	3.42	0	7.21	0	0
4932438A13Rik	ENSMUST00000140480	+	32	3.37077	3.29349	2.37619	3.29796	0.971087	0.707633	TTTCTTTTTGGAGGCACTCAGG	3.42	3.84	0	0	0
4932438A13Rik	ENSMUST00000140480	+	596	3.37077	3.29349	2.37619	3.29796	0.971087	0.707633	ATGTGGCTGCCCTTGTATT	3.42	5.51	0	5.25	5.24
4932438A13Rik	ENSMUST00000140480	+	729	3.37077	3.29349	2.37619	3.29796	0.971087	0.707633	TAGATATTAGAATGGCTACTC	3.42	2.98	0	0	0
4932438A13Rik	ENSMUST00000140480	+	322	3.37077	3.29349	2.37619	3.29796	0.971087	0.707633	TATGTTGAGGCCTGTTTTGTGA	3.42	6.5	0	0	2.67
4932438A13Rik	ENSMUST00000140480	-	880	3.37077	3.29349	2.37619	3.29796	0.971087	0.707633	AAAAGACATAGACTAACAGAC	3.27	6.15	0	0	0
4932438A13Rik	ENSMUST00000140480	+	595	3.37077	3.29349	2.37619	3.29796	0.971087	0.707633	AATGTGGCTGCCCTTGTATT	3.22	0	0	10.48	0
4932438A13Rik	ENSMUST00000140480	+	39	3.37077	3.29349	2.37619	3.29796	0.971087	0.707633	ATGGAGGCACTCAGAGCTATGA	3.22	0	7.94	0	0
4932438A13Rik	ENSMUST00000140480	-	806	3.37077	3.29349	2.37619	3.29796	0.971087	0.707633	GAAAAAGACAGACACTACCT	3.22	4.23	0	0	0
4932438A13Rik	ENSMUST00000140480	+	372	3.37077	3.29349	2.37619	3.29796	0.971087	0.707633	TACCATGAGGTCCTGAGAAGA	3.22	0.51	0	0	0
4932438A13Rik	ENSMUST00000140480	+	376	3.37077	3.29349	2.37619	3.29796	0.971087	0.707633	ATGAGGTGCTGAGAAGAAGG	3.18	4.2	0	0	0
4932438A13Rik	ENSMUST00000140480	+	183	3.37077	3.29349	2.37619	3.29796	0.971087	0.707633	TGACCAAGGTATCATTGAGA	3.12	0	6.92	0.12	0
4932438A13Rik	ENSMUST00000140480	+	183	3.37077	3.29349	2.37619	3.29796	0.971087	0.707633	TGACCAAGGTATCATTGAGAAGA	3.12	0	0.11	0	2.43
4932438A13Rik	ENSMUST00000140480	+	631	3.37077	3.29349	2.37619	3.29796	0.971087	0.707633	AGAATTGAGAGTTCCTCTTGGA	3.12	0	8.18	24.02	0
4932438A13Rik	ENSMUST00000140480	+	595	3.37077	3.29349	2.37619	3.29796	0.971087	0.707633	AATGTGGCTGCCCTTGTATTT	3.02	4.23	0	0	0
4932438A13Rik	ENSMUST00000140480	-	737	3.37077	3.29349	2.37619	3.29796	0.971087	0.707633	AACAAGCTGGAGTAGCCATTCT	3.02	4.2	0	0	0
4932438A13Rik	ENSMUST00000140480	+	699	3.37077	3.29349	2.37619	3.29796	0.971087	0.707633	TGATAACTTTGGGTTGGAAGT	3	3.79	0	0	1.82
4932438A13Rik	ENSMUST00000140480	+	362	3.37077	3.29349	2.37619	3.29796	0.971087	0.707633	TTGGAGAAGGTACCATGAGGTG	2.98	0	5.63	0	0
4932438A13Rik	ENSMUST00000140480	-	465	3.37077	3.29349	2.37619	3.29796	0.971087	0.707633	AAACTAAACAGGGACACAGTGA	2.98	0	12.93	0	0
4932438A13Rik	ENSMUST00000140480	+	859	3.37077	3.29349	2.37619	3.29796	0.971087	0.707633	TGGGTCCTGTTTGTGTAGCC	2.98	0	3.88	0	2.43
4932438A13Rik	ENSMUST00000140480	+	463	3.37077	3.29349	2.37619	3.29796	0.971087	0.707633	TTTCACTGTGTCCCTGTTTAG	2.97	4.23	0	0.27	0
4932438A13Rik	ENSMUST00000140480	+	377	3.37077	3.29349	2.37619	3.29796	0.971087	0.707633	TGAGGTGCTGAGAAGAAGGTAT	2.83	3.2	0	0	0
4932438A13Rik	ENSMUST00000140480	+	385	3.37077	3.29349	2.37619	3.29796	0.971087	0.707633	TGAGAAGAAGGTATATCCTTTT	2.83	0	0	5.84	0
4932438A13Rik	ENSMUST00000140480	-	137	3.37077	3.29349	2.37619	3.29796	0.971087	0.707633	TTAGAGTTTAATGAAAAT	2.83	5.15	0	0	0
4932438A13Rik	ENSMUST00000140480	+	372	3.37077	3.29349	2.37619	3.29796	0.971087	0.707633	TACCATGAGGTGCTGAGAAGAAA	2.82	4.61	0.13	0	0
4932438A13Rik	ENSMUST00000140480	+	725	3.37077	3.29349	2.37619	3.29796	0.971087	0.707633	TTATCCGATATTAGAATGGCT	2.68	0	2.37	0	0
4932438A13Rik	ENSMUST00000140480	+	626	3.37077	3.29349	2.37619	3.29796	0.971087	0.707633	TATTCAGAATTGAGAGTTCCT	2.53	1.76	0	0	0
4932438A13Rik	ENSMUST00000140480	+	627	3.37077	3.29349	2.37619	3.29796	0.971087	0.707633	ATTCAGAATTGAGAGTTCCT	2.53	3.07	0	0	0
4932438A13Rik	ENSMUST00000140480	-	43	3.37077	3.29349	2.37619	3.29796	0.971087	0.707633	AACTCATAGCTCTGAGTGCCT	2.41	1.08	2.26	8.74	0
4932438A13Rik	ENSMUST00000140480	+	34	3.37077	3.29349	2.37619	3.29796	0.971087	0.707633	TCTTCTTGGAGGCACTCAG	2.35	0	3.33	3.72	0
4932438A13Rik	ENSMUST00000140480	+	317	3.37077	3.29349	2.37619	3.29796	0.971087	0.707633	TTGTATCTGTTGAGGCCT	2.34	1.28	0	0.4	0
4932438A13Rik	ENSMUST00000140480	+	599	3.37077	3.29349	2.37619	3.29796	0.971087	0.707633	TGGCTGCCCTTGTATTTGGA	2.3	0	0	3.76	0
4932438A13Rik	ENSMUST00000140480	+	455	3.37077	3.29349	2.37619	3.29796	0.971087	0.707633	TCTGTTAGTTTCACTGTGTCCCT	2.23	3.39	0	0	0
4932438A13Rik	ENSMUST00000140480	+	596	3.37077	3.29349	2.37619	3.29796	0.971087	0.707633	ATGTGGCTGCCCTTGTATTTGG	2.23	1.79	21	0	0
4932438A13Rik	ENSMUST00000140480	+	590	3.37077	3.29349	2.37619	3.29796	0.971087	0.707633	TAATGAATGTGGCTGCCCTTG	2.23	0	0.24	0	0
4932438A13Rik	ENSMUST00000140480	+	879	3.37077	3.29349	2.37619	3.29796	0.971087	0.707633	AGTCTGTTAGTCTATGTCTTTT	2.21	5.55	0	0	0
4932438A13Rik	ENSMUST00000140480	-	184	3.37077	3.29349	2.37619	3.29796	0.971087	0.707633	TCTACTCAATGATTCCTTGGTC	2.21	1.49	0	0	0
4932438A13Rik	ENSMUST00000140480	+	597	3.37077	3.29349	2.37619	3.29796	0.971087	0.707633	TGTGGCTGCCCTTGTATTT	2.01	0	3.12	0	1.81
4932438A13Rik	ENSMUST00000140480	-	322	3.37077	3.29349	2.37619	3.29796	0.971087	0.707633	TCACAAAACAGGCCTCAATAGA	1.93	0	7.17	0	0
4932438A13Rik	ENSMUST00000140480	+	455	3.37077	3.29349	2.37619	3.29796	0.971087	0.707633	TCTGTTAGTTTCACTGTGTCC	1.93	3.07	4.99	0	0
4932438A13Rik	ENSMUST00000140480	-	184	3.37077	3.29349	2.37619	3.29796	0.971087	0.707633	CTTCTCAATGATACCTTGGTC	1.93	2.69	0	0	0
4932438A13Rik	ENSMUST00000140480	+	32	3.37077	3.29349	2.37619	3.29796	0.971087	0.707633	TTTCTTCTTGGAGGCACTCAGAG	1.64	8.98	14.98	1.99	0
4932438A13Rik	ENSMUST00000108145	+	3419	3.37077	3.29349	2.37619	3.29796	0.971087	0.707633	TCTTTCTCAGCCTGTTTA	1.49	0	0	3.37	0
4932438A13Rik	ENSMUST00000140480	-	37	3.37077	3.29349	2.37619	3.29796	0.971087	0.707633	TCATAGCTCTGAGTGCCTCCAAAA	1.41	3.39	0	0	0
4932438A13Rik	ENSMUST00000140480	+	34	3.37077	3.29349	2.37619	3.29796	0.971087	0.707633	TCTTTTTGGAGGCACTCAGAGC	1.41	0	8.18	0	1.57
4932438A13Rik	ENSMUST00000140480	+	33	3.37077	3.29349	2.37619	3.29796	0.971087	0.707633	TTCTTCTTGGAGGCACTCAGAGCT	1.19	0	7.43	0	0
4932438A13Rik	ENSMUST00000140480	+	35	3.37077	3.29349	2.37619	3.29796	0.971087	0.707633	CTTCTTGGAGGCACTCAGAGC	1.19	2.03	0	0	0
4932438A13Rik	ENSMUST00000140480	-	375	3.37077	3.29349	2.37619	3.29796	0.971087	0.707633	CCTTCTTCTCAGCACCTCATG	1.04	0.68	0	0	0
4932438A13Rik	ENSMUST00000140480	+	457	3.37077	3.29349	2.37619	3.29796	0.971087	0.707633	TGTTAGTTTCACTGTGTCCCTG	1.01	2.18	1.92	0	0
4932438A13Rik	ENSMUST00000140480	-	43	3.37077	3.29349	2.37619	3.29796	0.971087	0.707633	AAAACTCATAGCTCTGAGTGCCT	0.8	0.77	0	0	0.24
4932438A13Rik	ENSMUST00000108145	+	3418	3.37077	3.29349	2.37619	3.29796	0.971087	0.707633	TTCTTTCTCAGCCTGTTT	0.8	1.63	0	10.52	3.64
4932438A13Rik	ENSMUST00000140480	+	614	3.37077	3.29349	2.37619	3.29796	0.971087	0.707633	TTGGAGCATAGATATTCAGAAT	0.74	6.8	6.35	0	0
4932438A13Rik	ENSMUST00000140480	+	322	3.37077	3.29349	2.37619	3.29796	0.971087	0.707633	TCTGTTGAGGCCTGTTTTGTGA	0.74	1.9	6.53	0	0
4932438A13Rik	ENSMUST00000140480	+	323	3.37077	3.29349	2.37619	3.29796	0.971087	0.707633	ATGTTGAGGCCTGTTTTGTGAC	0.55	0.14	0	0	0
4932438A13Rik	ENSMUST00000140480	+	315	3.37077	3.29349	2.37619	3.29796	0.971087	0.707633	TTTTGTATCTGTTGAGGCCTGT	0.45	3.71	0.22	0	3.93
4932438A13Rik	ENSMUST00000140480	-	617	3.37077	3.29349	2.37619	3.29796	0.971087	0.707633	CAATTCTGAATATCTATGCTC	0.4	2.84	0	0	0
4932438A13Rik	ENSMUST00000140480	+	320	3.37077	3.29349	2.37619	3.29796	0.971087	0.707633	TATCTGTTGAGGCCTGTTTTG	0.3	3.33	0	0	0
4932438A13Rik	ENSMUST00000140480	+	33	3.37077	3.29349	2.37619	3.29796	0.971087	0.707633	TTCTTTTTGGAGGCACTCAGAG	0.3	3.07	15.05	0.75	0.48
4932438A13Rik	ENSMUST00000140480	+	315	3.37077	3.29349	2.37619	3.29796	0.971087	0.707633	TTTTGTATCTGTTGAGGCCT	0.2	2.03	3.66	3	1.19
4932438A13Rik	ENSMUST00000140480	-	38	3.37077	3.29349	2.37619	3.29796	0.971087	0.707633	TCATAGCTCTGAGTGCCTCCAAA	0.2	0.81	0	0	0
4932438A13Rik	ENSMUST00000140480	+	726	3.37077	3.29349	2.37619	3.29796	0.971087	0.707633	TATTCGATATTAGAATGGCTAC	0.2	4.47	0	0	0
4932438A13Rik	ENSMUST00000140480	-	738	3.37077	3.29349	2.37619	3.29796	0.971087	0.707633	AACAAGCTGGAGTAGCCATTC	0.2	0.14	0	0	0
4932438A13Rik	ENSMUST00000140480	+	625	3.37077	3.29349	2.37619	3.29796	0.971087	0.707633	ATATTCAGAATTGAGAGTTCCT	0.15	2.3	0	0	0
4932438A13Rik	ENSMUST00000140480	+	316	3.37077	3.29349	2.37619	3.29796	0.971087	0.707633	TTTGTATCTGTTGAGGCCTGT	0.15	0.13	6.35	0.12	0
4932438A13Rik	ENSMUST00000140480	+	479	3.37077	3.29349	2.37619	3.29796	0.971087	0.707633	TTTAGTTTCTGTTTCCATGAT	0.15	3.39	0	0	0
4932438A13Rik	ENSMUST00000140480	+	35	3.37077	3.29349	2.37619	3.29796	0.971087	0.707633	CTTCTTGGAGGCACTCAGAGCT	0.15	4.38	5.82	0	0
4932438A13Rik	ENSMUST00000140480	+	596	3.37077	3.29349	2.37619	3.29796	0.971087	0.707633	ATGTGGCTGCCCTTGCATT	0.15	2.56	0	0	0
4932438A13Rik	ENSMUST00000140480	-	268	3.37077	3.29349	2.37619	3.29796	0.971087	0.707633	TATCAGATCACCATGCACTAAGG	0	14.75	6.79	0	0
4932438A13Rik	ENSMUST00000140480	+	597	3.37077	3.29349	2.37619	3.29796	0.971087	0.707633	TGTGGCTGCCCTTGCATT	0	5.82	0	2.75	3.1
4932438A13Rik	ENSMUST00000140480	+	32	3.37077	3.29349	2.37619	3.29796	0.971087	0.707633	TTTCTTCTTGGAGGCACTCAGAGC	0	5.55	0	0	1.91
4932438A13Rik	ENSMUST00000140480	+	591	3.37077	3.29349	2.37619	3.29796	0.971087	0.707633	AATGAATGTGGCTGCCCTTGC	0	5.28	0	0	2.62
4932438A13Rik	ENSMUST00000140480	-	268	3.37077	3.29349	2.37619	3.29796	0.971087	0.707633	TCAGATCACCATGCACTAAGG	0	5.15	7.56	0	0
4932438A13Rik	ENSMUST00000140480	-	14	3.37077	3.29349	2.37619	3.29796	0.971087	0.707633	AAGAAACTAGAGAGAGCACACACT	0	8.85	0	0	0
4932438A13Rik	ENSMUST00000140480	+	463	3.37077	3.29349	2.37619	3.29796	0.971087	0.707633	TTTCACTGTGTCCCTGTTTAGT	0	5.13	10.24	6.77	5
4932438A13Rik	ENSMUST00000140480	+	321	3.37077	3.29349	2.37619	3.29796	0.971087	0.707633	ATCTGTTGAAGCCTGTTTTGTGA	0	4.88	0	0	0
4932438A13Rik	ENSMUST00000140480	-	808	3.37077	3.29349	2.37619	3.29796	0.971087	0.707633	TCAGGGAAAAAGACAGACACTAC	0	4.74	9.8	0	0
4932438A13Rik	ENSMUST00000140480	+	50	3.37077	3.29349	2.37619	3.29796	0.971087	0.707633	CAGAGCTATGAGTTTTCCTCTT	0	4.6	0	0	0
4932438A13Rik	ENSMUST00000140480	+	454	3.37077	3.29349	2.37619	3.29796	0.971087	0.707633	TTCTATTAGTTTCACTGTGTCC	0	4.47	0	0	0
4932438A13Rik	ENSMUST00000140480	+	361	3.37077	3.29349	2.37619	3.29796	0.971087	0.707633	TTTGGAGAAGGTACCATGAGGT	0	4.46	9.48	6.62	0
4932438A13Rik	ENSMUST00000140480	-	374	3.37077	3.29349	2.37619	3.29796	0.971087	0.707633	TACCTTCTTCTCAGCACCTCACGG	0	4.2	0	0	0
4932438A13Rik	ENSMUST00000140480	-	20	3.37077	3.29349	2.37619	3.29796	0.971087	0.707633	AAAAAGAAACTAGAGAGAGCA	0	4.06	0	0	0
4932438A13Rik	ENSMUST00000140480	-	260	3.37077	3.29349	2.37619	3.29796	0.971087	0.707633	ACCATGGACTAAGGCTGATCTT	0	3.93	0	0	2.79
4932438A13Rik	ENSMUST00000140480	+	627	3.37077	3.29349	2.37619	3.29796	0.971087	0.707633	ATTCAGAATTGAGAGTTCC	0	3.93	0	0	0
4932438A13Rik	ENSMUST00000140480	+	32	3.37077	3.29349	2.37619	3.29796	0.971087	0.707633	TTTCTTCTTGGAGGCACTC	0	3.93	0	0	0
4932438A13Rik	ENSMUST00000140480	+	372	3.37077	3.29349	2.37619	3.29796	0.971087	0.707633	TACCATGAGGTGCTGAGAAGAAG	0	3.79	0	0	0
4932438A13Rik	ENSMUST00000140480	+	629	3.37077	3.29349	2.37619	3.29796	0.971087	0.707633	TCAGAATTGAGAGTTCCTCTTG	0	3.52	0	4.91	2.62
4932438A13Rik	ENSMUST00000140480	+	629	3.37077	3.29349	2.37619	3.29796	0.971087	0.707633	TCAGAATTGAGAGTTCCTCT	0	3.52	5.51	0.12	2.38
4932438A13Rik	ENSMUST00000140480	+	461	3.37077	3.29349	2.37619	3.29796	0.971087	0.707633	AGTTTCACTGTGTCCCTGTTTAG	0	3.52	0	0	0
4932438A13Rik	ENSMUST00000140480	-	378	3.37077	3.29349	2.37619	3.29796	0.971087	0.707633	TATACCTTCTTCTCAGCACCTC	0	3.39	18.42	16.32	8.69
4932438A13Rik	ENSMUST00000140480	+	629	3.37077	3.29349	2.37619	3.29796	0.971087	0.707633	TCAGAATTGAGAGTTCATCTTG	0	3.39	0	0	0
4932438A13Rik	ENSMUST00000140480	-	37	3.37077	3.29349	2.37619	3.29796	0.971087	0.707633	ATAGCTCTGAGTGCCTCCAAGA	0	3.25	0	0	0
4932438A13Rik	ENSMUST00000140480	-	615	3.37077	3.29349	2.37619	3.29796	0.971087	0.707633	TTCTGAATATCTATGCCCCA	0	3.25	0	0	0
4932438A13Rik	ENSMUST00000140480	-	590	3.37077	3.29349	2.37619	3.29796	0.971087	0.707633	TGCAAGGGCAGCCACATTCATTA	0	3.11	0	0	0
4932438A13Rik	ENSMUST00000140480	+	626	3.37077	3.29349	2.37619	3.29796	0.971087	0.707633	TATTCAGAATTGAGAGTTC	0	2.98	7.3	0	0
4932438A13Rik	ENSMUST00000140480	-	272	3.37077	3.29349	2.37619	3.29796	0.971087	0.707633	CTATCAGATCACCATGCACT	0	2.98	0	0	0
4932438A13Rik	ENSMUST00000140480	-	43	3.37077	3.29349	2.37619	3.29796	0.971087	0.707633	AAACTCATAGCTCTAAGTGCCT	0	2.98	0	0.12	0
4932438A13Rik	ENSMUST00000140480	+	327	3.37077	3.29349	2.37619	3.29796	0.971087	0.707633	TGAGGCTTGTTTTGTGACCAAT	0	4.51	2.18	0	0
4932438A13Rik	ENSMUST00000140480	-	12	3.37077	3.29349	2.37619	3.29796	0.971087	0.707633	TAGAGAGAGCACACACTAG	0	2.84	0	0	0
4932438A13Rik	ENSMUST00000140480	-	371	3.37077	3.29349	2.37619	3.29796	0.971087	0.707633	TTCTTCTCAGCACCTCATGGTAC	0	2.71	0	0	0
4932438A13Rik	ENSMUST00000140480	-	589	3.37077	3.29349	2.37619	3.29796	0.971087	0.707633	CAAGGGCAGCCACATTCATTAA	0	2.71	0	0	0
4932438A13Rik	ENSMUST00000140480	+	36	3.37077	3.29349	2.37619	3.29796	0.971087	0.707633	TTCTTGGAGGCACTCAGAGC	0	6.03	0	0	2.14
4932438A13Rik	ENSMUST00000140480	+	198	3.37077	3.29349	2.37619	3.29796	0.971087	0.707633	TGAGAAGAGTGTTGTTCAGTT	0	6.03	0	0	0
4932438A13Rik	ENSMUST00000140480	+	599	3.37077	3.29349	2.37619	3.29796	0.971087	0.707633	TGACTGCCCTTGCATTTGGAGC	0	2.44	0	0	0
4932438A13Rik	ENSMUST00000140480	-	453	3.37077	3.29349	2.37619	3.29796	0.971087	0.707633	GACACAGTGAAACTAACAGAAG	0	2.44	0	0	0
4932438A13Rik	ENSMUST00000140480	+	316	3.37077	3.29349	2.37619	3.29796	0.971087	0.707633	TTTGTATATGTTGAGGCCTGT	0	4.74	0	0	3.52
4932438A13Rik	ENSMUST00000140480	-	269	3.37077	3.29349	2.37619	3.29796	0.971087	0.707633	TATCAGATCACCATGCACTAAG	0	2.17	0	0	0
4932438A13Rik	ENSMUST00000140480	+	34	3.37077	3.29349	2.37619	3.29796	0.971087	0.707633	TCTTCTTGGAGGCACTCAGA	0	4.47	5.6	8.63	1.46
4932438A13Rik	ENSMUST00000140480	-	616	3.37077	3.29349	2.37619	3.29796	0.971087	0.707633	TCAATTCTGAATATCTATGCTCC	0	2.03	0	0	0
4932438A13Rik	ENSMUST00000140480	+	363	3.37077	3.29349	2.37619	3.29796	0.971087	0.707633	TGGAGAAGGTACCATGAG	0	1.9	0	0	0
4932438A13Rik	ENSMUST00000140480	+	457	3.37077	3.29349	2.37619	3.29796	0.971087	0.707633	TGTTAGTTTCACTGTGTCCCT	0	4.31	5.31	0	1.19
4932438A13Rik	ENSMUST00000140480	+	614	3.37077	3.29349	2.37619	3.29796	0.971087	0.707633	TTGGAGCATAGATATTCAGA	0	3.54	0	0	2.38
4932438A13Rik	ENSMUST00000140480	+	748	3.37077	3.29349	2.37619	3.29796	0.971087	0.707633	TCCAGCTTGTTTCTTCAGACCATT	0	1.49	0	0	0
4932438A13Rik	ENSMUST00000140480	-	324	3.37077	3.29349	2.37619	3.29796	0.971087	0.707633	TCACAAATCAGGCCTCAACA	0	1.49	0	0	0
4932438A13Rik	ENSMUST00000140480	+	34	3.37077	3.29349	2.37619	3.29796	0.971087	0.707633	TCTTTTTGGAGGCACTCAGA	0	1.49	3.37	0	0
4932438A13Rik	ENSMUST00000140480	+	40	3.37077	3.29349	2.37619	3.29796	0.971087	0.707633	TGGAGGTACTCAGAGCTATGA	0	3.92	0	6.1	1.58
4932438A13Rik	ENSMUST00000140480	-	186	3.37077	3.29349	2.37619	3.29796	0.971087	0.707633	CACTCTTCTCAATGATACCTTGG	0	1.35	0	0	0
4932438A13Rik	ENSMUST00000140480	+	40	3.37077	3.29349	2.37619	3.29796	0.971087	0.707633	TGGAGGTACTCAGAGCTATG	0	1.35	0	0	0
4932438A13Rik	ENSMUST00000140480	+	321	3.37077	3.29349	2.37619	3.29796	0.971087	0.707633	ATCTATTGAGGCCTGTTTTG	0	0.95	0	0	0
4932438A13Rik	ENSMUST00000140480	+	16	3.37077	3.29349	2.37619	3.29796	0.971087	0.707633	TGTATGCTCTCTCTAGTTTCT	0	0.95	0	0	0
4932438A13Rik	ENSMUST00000140480	+	453	3.37077	3.29349	2.37619	3.29796	0.971087	0.707633	CTTCTGTTAGTTTCACTGTGT	0	0.81	0.13	0	0
4932438A13Rik	ENSMUST00000140480	+	43	3.37077	3.29349	2.37619	3.29796	0.971087	0.707633	AGGCACTTAGAGCTATGAGTTT	0	0.41	0	0	0
4932438A13Rik	ENSMUST00000140480	+	628	3.37077	3.29349	2.37619	3.29796	0.971087	0.707633	TTCAGAATTGAGAGTTCCTC	0	0.41	0	0	0
4932438A13Rik	ENSMUST00000140480	+	376	3.37077	3.29349	2.37619	3.29796	0.971087	0.707633	GTGAGGTGCTGAGAAGAAGGT	0	0.27	0	0	0
4932438A13Rik	ENSMUST00000140480	+	372	3.37077	3.29349	2.37619	3.29796	0.971087	0.707633	TACCATGAGGTGCTGAGAAGAA	0	0.27	0	0	0
4932438A13Rik	ENSMUST00000140480	+	130	3.37077	3.29349	2.37619	3.29796	0.971087	0.707633	TGGCTTCATTTTCATTAAACT	0	3.22	0	0	1.19
4932438A13Rik	ENSMUST00000140480	+	36	3.37077	3.29349	2.37619	3.29796	0.971087	0.707633	TTTTTGGAGGCACTCAGAGC	0	0.27	0	0.12	0
4932438A13Rik	ENSMUST00000140480	+	36	3.37077	3.29349	2.37619	3.29796	0.971087	0.707633	TTTTTGGAGGCACTCAGAGCT	0	5.77	6.78	7.12	2.79
4932438A13Rik	ENSMUST00000140480	-	20	3.37077	3.29349	2.37619	3.29796	0.971087	0.707633	AAAAAGAAACTAGAGAGAGTA	0	0.14	0	0	0
4932438A13Rik	ENSMUST00000140480	-	461	3.37077	3.29349	2.37619	3.29796	0.971087	0.707633	AACAGGGACACAGTGAAACT	0	0.14	0	0	0
4932438A13Rik	ENSMUST00000140480	-	184	3.37077	3.29349	2.37619	3.29796	0.971087	0.707633	TCTTCTCAATGATACCTTGGTC	0	2.06	10.33	0	0
4932438A13Rik	ENSMUST00000140480	-	617	3.37077	3.29349	2.37619	3.29796	0.971087	0.707633	TCAATTCTGAATATCTATGCTC	0	0.14	0	0	0
4932438A13Rik	ENSMUST00000140480	+	467	3.37077	3.29349	2.37619	3.29796	0.971087	0.707633	ACTGTGTCCCTGTTTAGTTTCTG	0	0.14	0	0	0
4932438A13Rik	ENSMUST00000140480	-	731	3.37077	3.29349	2.37619	3.29796	0.971087	0.707633	TGGAGTAGCCATTTTAATATC	0	0.14	0	0	0
4932438A13Rik	ENSMUST00000140480	+	629	3.37077	3.29349	2.37619	3.29796	0.971087	0.707633	TCAGAATTGAGAGTTCCTCTT	0	0.14	0	3.87	0.24
4932438A13Rik	ENSMUST00000140480	-	21	3.37077	3.29349	2.37619	3.29796	0.971087	0.707633	AAAAAGAAACTAGAGAGAGC	0	0.14	0	8.12	0
4932438A13Rik	ENSMUST00000140480	+	40	3.37077	3.29349	2.37619	3.29796	0.971087	0.707633	TGGAGGCACTCAGAGTTATGAG	0	0.14	0	0	0
4932438A13Rik	ENSMUST00000140480	+	694	3.37077	3.29349	2.37619	3.29796	0.971087	0.707633	TTTTTTGATGACTTTTGGTTGG	0	0.14	0	0	0
4932438A13Rik	ENSMUST00000140480	+	627	3.37077	3.29349	2.37619	3.29796	0.971087	0.707633	ATTCAGAATTGAGAGTTCA	0	0.14	0	0	0
4932438A13Rik	ENSMUST00000140480	+	629	3.37077	3.29349	2.37619	3.29796	0.971087	0.707633	TCAGAATTGAGAGTTCCTC	0	0.14	0	0	1.33
4932438A13Rik	ENSMUST00000140480	+	458	3.37077	3.29349	2.37619	3.29796	0.971087	0.707633	GTTAGTTTCACTGTGTCCCTGTT	0	0.14	2.05	0	0
4932438A13Rik	ENSMUST00000140480	+	581	3.37077	3.29349	2.37619	3.29796	0.971087	0.707633	AAGTTTCTTTAATGAATGTGG	0	0.14	0	0	0
4932438A13Rik	ENSMUST00000140480	-	272	3.37077	3.29349	2.37619	3.29796	0.971087	0.707633	ATCCTATCAGATCACCATGGACT	0	6.15	0	0	0
4932438A13Rik	ENSMUST00000140480	-	805	3.37077	3.29349	2.37619	3.29796	0.971087	0.707633	GAAAAAGACAGACACTACCTC	0	5.12	9.09	8	0
4932438A13Rik	ENSMUST00000140480	+	623	3.37077	3.29349	2.37619	3.29796	0.971087	0.707633	AGATGTTCAGAATTGAGAGTTC	0	4.74	0	0	0
4932438A13Rik	ENSMUST00000140480	-	9	3.37077	3.29349	2.37619	3.29796	0.971087	0.707633	TAGAGAGAGCATACACTAGCAG	0	4.74	0	0	0
4932438A13Rik	ENSMUST00000140480	-	472	3.37077	3.29349	2.37619	3.29796	0.971087	0.707633	GAAACAGAAACTAAACAGAGAC	0	4.61	0	0	0
4932438A13Rik	ENSMUST00000140480	+	37	3.37077	3.29349	2.37619	3.29796	0.971087	0.707633	TTTTGGAGGCACTCAGAGTTAT	0	4.23	0	0	0
4932438A13Rik	ENSMUST00000140480	-	52	3.37077	3.29349	2.37619	3.29796	0.971087	0.707633	TAAGAGGGAAACTCATAGCTC	0	4.1	0.13	0	0.12
4932438A13Rik	ENSMUST00000140480	+	40	3.37077	3.29349	2.37619	3.29796	0.971087	0.707633	TGGAGGCACTCAGAGCTATGAGT	0	3.97	0	0	1.43
4932438A13Rik	ENSMUST00000140480	-	627	3.37077	3.29349	2.37619	3.29796	0.971087	0.707633	AGAGGAACTCTCAATTCTGAAT	0	3.97	0	0	0
4932438A13Rik	ENSMUST00000140480	+	786	3.37077	3.29349	2.37619	3.29796	0.971087	0.707633	TTTTCCAGCCTTTCATTCTGAGG	0	3.84	0	0	0
4932438A13Rik	ENSMUST00000140480	+	630	3.37077	3.29349	2.37619	3.29796	0.971087	0.707633	CAGAATTGAGAGTTCCTCTTGG	0	3.84	0	0	3.34
4932438A13Rik	ENSMUST00000140480	-	732	3.37077	3.29349	2.37619	3.29796	0.971087	0.707633	GCTGGAGTAGCCATTCTAATAA	0	3.59	5.38	0	0
4932438A13Rik	ENSMUST00000140480	+	185	3.37077	3.29349	2.37619	3.29796	0.971087	0.707633	ACCAAGGTATCATTGAGAA	0	3.59	0	0	0
4932438A13Rik	ENSMUST00000140480	+	36	3.37077	3.29349	2.37619	3.29796	0.971087	0.707633	TTCTTGGAGGCACTCAGAGCTA	0	3.46	7.68	0	0
4932438A13Rik	ENSMUST00000140480	+	623	3.37077	3.29349	2.37619	3.29796	0.971087	0.707633	AGATATTCAGAATTGAGAGTTC	0	3.33	0	0	0
4932438A13Rik	ENSMUST00000140480	-	731	3.37077	3.29349	2.37619	3.29796	0.971087	0.707633	CTGGAGTAGCCATTTTAATATC	0	3.2	0	0	0
4932438A13Rik	ENSMUST00000140480	-	377	3.37077	3.29349	2.37619	3.29796	0.971087	0.707633	ATACCTTCTTCTCAGCACCTCA	0	3.2	0	0	0
4932438A13Rik	ENSMUST00000140480	+	798	3.37077	3.29349	2.37619	3.29796	0.971087	0.707633	TCATTCTGAGGTAGTGTCTATCT	0	3.07	0	0	0
4932438A13Rik	ENSMUST00000140480	+	730	3.37077	3.29349	2.37619	3.29796	0.971087	0.707633	TGATATTAAAATGGCTACTCC	0	3.07	0	0	0
4932438A13Rik	ENSMUST00000140480	+	626	3.37077	3.29349	2.37619	3.29796	0.971087	0.707633	TATTCAGAATTGAGAGTTCCTCT	0	2.95	0	6.1	0
4932438A13Rik	ENSMUST00000140480	-	376	3.37077	3.29349	2.37619	3.29796	0.971087	0.707633	TACCTTCTTCTCAGCACCTCAT	0	2.95	0	0	0
4932438A13Rik	ENSMUST00000140480	-	710	3.37077	3.29349	2.37619	3.29796	0.971087	0.707633	TAAAATCGACTTCCAACC	0	2.95	0	0	0
4932438A13Rik	ENSMUST00000140480	+	322	3.37077	3.29349	2.37619	3.29796	0.971087	0.707633	TATGTTGAGGCTTGTTTTGTGA	0	2.95	0	0	0
4932438A13Rik	ENSMUST00000140480	+	729	3.37077	3.29349	2.37619	3.29796	0.971087	0.707633	TAGATATTAGAATGGCTACTCC	0	2.95	0	0	0
4932438A13Rik	ENSMUST00000140480	-	4020	3.37077	3.29349	2.37619	3.29796	0.971087	0.707633	GCAGAGGCAGGAGGATCACGAGT	0	2.82	0	0	0
4932438A13Rik	ENSMUST00000195933	-	3524	3.37077	3.29349	2.37619	3.29796	0.971087	0.707633	GCAGAGGCAGGAGGATCACGAGT	0	2.82	0	0	0
4932438A13Rik	ENSMUST00000140480	+	590	3.37077	3.29349	2.37619	3.29796	0.971087	0.707633	TAATGAATGTGGCTGCCC	0	2.82	0	0	4.45
4932438A13Rik	ENSMUST00000140480	-	370	3.37077	3.29349	2.37619	3.29796	0.971087	0.707633	TTCTCAGCACCTCATGGTACC	0	2.69	0	0	0
4932438A13Rik	ENSMUST00000140480	-	374	3.37077	3.29349	2.37619	3.29796	0.971087	0.707633	CTTCTTCTCAGCACCTCATGG	0	2.69	0	0	0
4932438A13Rik	ENSMUST00000140480	-	810	3.37077	3.29349	2.37619	3.29796	0.971087	0.707633	CTCAGGGAAAAAGACAGACACT	0	2.69	0	0	0
4932438A13Rik	ENSMUST00000140480	+	629	3.37077	3.29349	2.37619	3.29796	0.971087	0.707633	TCAGAATTGAGAGTTCATCT	0	2.56	0	0	6.23
4932438A13Rik	ENSMUST00000140480	+	597	3.37077	3.29349	2.37619	3.29796	0.971087	0.707633	TGTGGCTGCCCTTGCATTTGA	0	2.56	0	0	0
4932438A13Rik	ENSMUST00000140480	+	596	3.37077	3.29349	2.37619	3.29796	0.971087	0.707633	ATGTGGCTGCCCTTGCATTT	0	2.56	0	0	1.7
4932438A13Rik	ENSMUST00000140480	-	366	3.37077	3.29349	2.37619	3.29796	0.971087	0.707633	TCAGCACCTCATGGTACCTTCT	0	2.43	0	0	0
4932438A13Rik	ENSMUST00000140480	-	476	3.37077	3.29349	2.37619	3.29796	0.971087	0.707633	TGGAAACAGAAACTAAACAG	0	2.43	0	0	0
4932438A13Rik	ENSMUST00000140480	+	40	3.37077	3.29349	2.37619	3.29796	0.971087	0.707633	TGGAGGCACTCAGAGTTATGA	0	2.3	0	0	0
4932438A13Rik	ENSMUST00000140480	-	743	3.37077	3.29349	2.37619	3.29796	0.971087	0.707633	AGAAACAAGCTGGAGTAGC	0	2.3	0	0	0
4932438A13Rik	ENSMUST00000140480	+	198	3.37077	3.29349	2.37619	3.29796	0.971087	0.707633	TGAGGAGAGTGTTGTTCAGTT	0	2.05	0	0	0
4932438A13Rik	ENSMUST00000140480	-	618	3.37077	3.29349	2.37619	3.29796	0.971087	0.707633	TCAATTCTGAATATCTATGCT	0	1.92	0	0	0
4932438A13Rik	ENSMUST00000140480	+	36	3.37077	3.29349	2.37619	3.29796	0.971087	0.707633	TTCTTGGAGGCACTCAGAG	0	1.54	0	0	0
4932438A13Rik	ENSMUST00000140480	-	34	3.37077	3.29349	2.37619	3.29796	0.971087	0.707633	CCTGAGTGCCTCCAAAAAGA	0	1.54	0	0	0
4932438A13Rik	ENSMUST00000140480	-	186	3.37077	3.29349	2.37619	3.29796	0.971087	0.707633	CTCTTCTCAATGATACCTTGG	0	1.41	0	4.5	0
4932438A13Rik	ENSMUST00000140480	-	810	3.37077	3.29349	2.37619	3.29796	0.971087	0.707633	TCAGGGAAAAAGACAGACACT	0	1.41	0	0	0
4932438A13Rik	ENSMUST00000140480	+	318	3.37077	3.29349	2.37619	3.29796	0.971087	0.707633	TGTATCTGTTGAGGCCTGTTTT	0	1.28	1.79	0	0
4932438A13Rik	ENSMUST00000140480	+	375	3.37077	3.29349	2.37619	3.29796	0.971087	0.707633	CGTGAGGTGCTGAGAAGAAGG	0	1.28	2.82	0	0
4932438A13Rik	ENSMUST00000140480	+	274	3.37077	3.29349	2.37619	3.29796	0.971087	0.707633	TCCATGGTGATCTGATAGGA	0	1.02	0	0	0
4932438A13Rik	ENSMUST00000140480	+	593	3.37077	3.29349	2.37619	3.29796	0.971087	0.707633	TGAATGTGGCTGCCCTTGTA	0	1.02	0	0	0
4932438A13Rik	ENSMUST00000140480	-	273	3.37077	3.29349	2.37619	3.29796	0.971087	0.707633	TCCTATCAGATCACCATGGAC	0	0.77	0	0	0
4932438A13Rik	ENSMUST00000140480	-	620	3.37077	3.29349	2.37619	3.29796	0.971087	0.707633	TCTCAATTCTGAATATCTACG	0	0.64	0	0	0
4932438A13Rik	ENSMUST00000140480	+	597	3.37077	3.29349	2.37619	3.29796	0.971087	0.707633	TGTGACTGCCCTTGCATTTGGA	0	0.64	0	0	0
4932438A13Rik	ENSMUST00000140480	-	33	3.37077	3.29349	2.37619	3.29796	0.971087	0.707633	CCTGAGTGCCTCCAAAAAGAA	0	0.13	2.43	0	0
4932438A13Rik	ENSMUST00000140480	+	625	3.37077	3.29349	2.37619	3.29796	0.971087	0.707633	ATATTCAGAATTGAGGGTTC	0	0.13	0	0	2.86
4932438A13Rik	ENSMUST00000140480	-	15	3.37077	3.29349	2.37619	3.29796	0.971087	0.707633	AAGAAACTAGAGAGAGCACACAC	0	0.13	0	0	0
4932438A13Rik	ENSMUST00000140480	+	32	3.37077	3.29349	2.37619	3.29796	0.971087	0.707633	TTTCTTTTTGGAGGCACTTAGA	0	0.13	0	0	0
4932438A13Rik	ENSMUST00000140480	-	627	3.37077	3.29349	2.37619	3.29796	0.971087	0.707633	AGAAGAACTCTCAATTCTGAAT	0	0.13	0	0	0
4932438A13Rik	ENSMUST00000140480	+	627	3.37077	3.29349	2.37619	3.29796	0.971087	0.707633	ATTCAGAATTGAGAGTTC	0	0.13	13.96	0	0
4932438A13Rik	ENSMUST00000140480	-	463	3.37077	3.29349	2.37619	3.29796	0.971087	0.707633	TAAACAGGGACACAGTGAAA	0	0.13	0	0	0
4932438A13Rik	ENSMUST00000140480	+	907	3.37077	3.29349	2.37619	3.29796	0.971087	0.707633	ATTGAGTCCATTGATATTAAGA	0	0	3.23	0	0
4932438A13Rik	ENSMUST00000140480	+	879	3.37077	3.29349	2.37619	3.29796	0.971087	0.707633	AGTCTGTTAGTCTATGTCTTT	0	0	0.11	0	0
4932438A13Rik	ENSMUST00000140480	-	591	3.37077	3.29349	2.37619	3.29796	0.971087	0.707633	TGCAAGGGCAGCCACATTCATT	0	0	12.42	4.87	0
4932438A13Rik	ENSMUST00000140480	+	38	3.37077	3.29349	2.37619	3.29796	0.971087	0.707633	TTTGGAGGCACTCAGAGCTATGA	0	0	8.2	12.41	7.39
4932438A13Rik	ENSMUST00000140480	+	37	3.37077	3.29349	2.37619	3.29796	0.971087	0.707633	TTTTGGAGGCACTCAGAGCTAT	0	0	7.97	0	0
4932438A13Rik	ENSMUST00000140480	-	801	3.37077	3.29349	2.37619	3.29796	0.971087	0.707633	AAGACAGACACTACCTCAGAG	0	0	0.11	0	0
4932438A13Rik	ENSMUST00000140480	+	462	3.37077	3.29349	2.37619	3.29796	0.971087	0.707633	GTTTCACTGTGTCCCTGTTTAG	0	0	3.34	0	0.48
4932438A13Rik	ENSMUST00000140480	+	40	3.37077	3.29349	2.37619	3.29796	0.971087	0.707633	TGGAGGCACTCAGAGCTA	0	0	8.8	0	1.58
4932438A13Rik	ENSMUST00000140480	+	597	3.37077	3.29349	2.37619	3.29796	0.971087	0.707633	TGTGGCTGCCCTTGTATTTGGAG	0	0	2.56	0	0
4932438A13Rik	ENSMUST00000140480	-	611	3.37077	3.29349	2.37619	3.29796	0.971087	0.707633	TGAATATCTACGCTCCAAATG	0	0	10.06	0	1.46
4932438A13Rik	ENSMUST00000140480	-	379	3.37077	3.29349	2.37619	3.29796	0.971087	0.707633	ATATACCTTCTTCTCAGCACCT	0	0	8.81	0	0
4932438A13Rik	ENSMUST00000140480	+	801	3.37077	3.29349	2.37619	3.29796	0.971087	0.707633	TTCTGAGGTAGTGTCTATC	0	0	7.43	5.71	0
4932438A13Rik	ENSMUST00000140480	+	38	3.37077	3.29349	2.37619	3.29796	0.971087	0.707633	CTTGGAGGCACTCAGAGCTATGA	0	0	5.82	0	0
4932438A13Rik	ENSMUST00000140480	+	316	3.37077	3.29349	2.37619	3.29796	0.971087	0.707633	TTTGTATCTGTTGAGGCCT	0	0	3.71	0	0.6
4932438A13Rik	ENSMUST00000140480	-	378	3.37077	3.29349	2.37619	3.29796	0.971087	0.707633	ATACCTTCTTCTCAGCACCTC	0	0	5.92	0	3.57
4932438A13Rik	ENSMUST00000140480	+	42	3.37077	3.29349	2.37619	3.29796	0.971087	0.707633	GAGGCACTCAGAGCTATGAGTT	0	0	6.53	0	0
4932438A13Rik	ENSMUST00000140480	+	198	3.37077	3.29349	2.37619	3.29796	0.971087	0.707633	TGAGAAGAGTGTTGTTCAGT	0	0	4.2	0	0
4932438A13Rik	ENSMUST00000140480	+	459	3.37077	3.29349	2.37619	3.29796	0.971087	0.707633	TTAGTTTCACTGTGTCCCTGTT	0	0	6.92	0	0
4932438A13Rik	ENSMUST00000140480	+	362	3.37077	3.29349	2.37619	3.29796	0.971087	0.707633	TTGGAGAAGGTACCATGAGGT	0	0	7.3	0	0
4932438A13Rik	ENSMUST00000140480	+	635	3.37077	3.29349	2.37619	3.29796	0.971087	0.707633	TTGAGAGTTCCTCTTGGAAGAT	0	0	2.69	0	0
4932438A13Rik	ENSMUST00000140480	+	457	3.37077	3.29349	2.37619	3.29796	0.971087	0.707633	TGTTAGTTTCACTGTGTCCC	0	0	0.11	0	0
4932438A13Rik	ENSMUST00000140480	-	184	3.37077	3.29349	2.37619	3.29796	0.971087	0.707633	TTCTCAATGATACCTTGGTC	0	0	3.98	0	0
4932438A13Rik	ENSMUST00000140480	+	596	3.37077	3.29349	2.37619	3.29796	0.971087	0.707633	ATGTGGCTGCCCTTGTATTTGGA	0	0	10.89	0	0
4932438A13Rik	ENSMUST00000140480	-	801	3.37077	3.29349	2.37619	3.29796	0.971087	0.707633	AAAGACAGACACTACCTCAGAG	0	0	13.19	0	0
4932438A13Rik	ENSMUST00000140480	-	905	3.37077	3.29349	2.37619	3.29796	0.971087	0.707633	TTAATATCAATGGACTCAATTC	0	0	10.12	0	0
4932438A13Rik	ENSMUST00000140480	-	458	3.37077	3.29349	2.37619	3.29796	0.971087	0.707633	ACAGGGACACAGTGAAACTAAC	0	0	17.16	0	0
4932438A13Rik	ENSMUST00000140480	-	318	3.37077	3.29349	2.37619	3.29796	0.971087	0.707633	AAAACAGGCCTCAACAGATACA	0	0	9.35	0	0
4932438A13Rik	ENSMUST00000140480	+	375	3.37077	3.29349	2.37619	3.29796	0.971087	0.707633	CATGAGGTGCTGAGAAGAAGGT	0	0	9.07	0	0
4932438A13Rik	ENSMUST00000140480	-	320	3.37077	3.29349	2.37619	3.29796	0.971087	0.707633	ACAAAACAGGCCTCAACAGATA	0	0	8.71	0	0
4932438A13Rik	ENSMUST00000140480	-	807	3.37077	3.29349	2.37619	3.29796	0.971087	0.707633	AGGGAAAAAGACAGACACTACC	0	0	17.43	0	0.12
4932438A13Rik	ENSMUST00000140480	+	38	3.37077	3.29349	2.37619	3.29796	0.971087	0.707633	TTTGGAGGCACTCAGAGCTATG	0	0	8.07	0	2.67
4932438A13Rik	ENSMUST00000140480	-	738	3.37077	3.29349	2.37619	3.29796	0.971087	0.707633	AAACAAGCTGGAGTAGCCATTT	0	0	7.81	0	0
4932438A13Rik	ENSMUST00000140480	-	462	3.37077	3.29349	2.37619	3.29796	0.971087	0.707633	ACTAAACAGGGACACAGTGAAAC	0	0	7.43	0	0
4932438A13Rik	ENSMUST00000140480	-	462	3.37077	3.29349	2.37619	3.29796	0.971087	0.707633	CTAAACAGGGACACAGTGAAAC	0	0	14.39	0	0
4932438A13Rik	ENSMUST00000140480	-	455	3.37077	3.29349	2.37619	3.29796	0.971087	0.707633	GGGACACAGTGAAACTAACAGA	0	0	7.17	0	0
4932438A13Rik	ENSMUST00000140480	-	186	3.37077	3.29349	2.37619	3.29796	0.971087	0.707633	ACACTCTTCTCAATGATACCTTGG	0	0	7.04	0	0
4932438A13Rik	ENSMUST00000140480	+	465	3.37077	3.29349	2.37619	3.29796	0.971087	0.707633	TCACTGTGTCCCTGTTTAGTTT	0	0	6.02	0	0
4932438A13Rik	ENSMUST00000140480	-	589	3.37077	3.29349	2.37619	3.29796	0.971087	0.707633	AAGGGCAGCCACATTCATTAA	0	0	12.89	3.98	0
4932438A13Rik	ENSMUST00000140480	+	593	3.37077	3.29349	2.37619	3.29796	0.971087	0.707633	TGAATGTGGCTGCCCTTGTAT	0	0	5.63	3.18	0
4932438A13Rik	ENSMUST00000140480	+	38	3.37077	3.29349	2.37619	3.29796	0.971087	0.707633	TTTGGAGGCACTCAGAGC	0	0	11.54	14.68	0.12
4932438A13Rik	ENSMUST00000140480	+	849	3.37077	3.29349	2.37619	3.29796	0.971087	0.707633	AGCAAAATGTTGGGTCCTGTTT	0	0	5.38	0	0
4932438A13Rik	ENSMUST00000140480	+	41	3.37077	3.29349	2.37619	3.29796	0.971087	0.707633	GGAGGCACTCAGAGCTATGAG	0	0	4.99	6.9	0
4932438A13Rik	ENSMUST00000140480	+	37	3.37077	3.29349	2.37619	3.29796	0.971087	0.707633	TCTTGGAGGCACTCAGAGCT	0	0	10.57	0	0
4932438A13Rik	ENSMUST00000140480	-	375	3.37077	3.29349	2.37619	3.29796	0.971087	0.707633	ACCTTCTTCTCAGCACCTCATG	0	0	10.68	0	0
4932438A13Rik	ENSMUST00000140480	+	374	3.37077	3.29349	2.37619	3.29796	0.971087	0.707633	CCATGAGGTGCTGAGAAGAAGG	0	0	4.61	0	0
4932438A13Rik	ENSMUST00000140480	-	195	3.37077	3.29349	2.37619	3.29796	0.971087	0.707633	TGAACAACACTCTTCTCAATG	0	0	4.61	0	0
4932438A13Rik	ENSMUST00000140480	+	461	3.37077	3.29349	2.37619	3.29796	0.971087	0.707633	AGTTTCACTGTGTCCCTGTTT	0	0	4.61	0	0
4932438A13Rik	ENSMUST00000140480	+	609	3.37077	3.29349	2.37619	3.29796	0.971087	0.707633	TGCATTTGGAGCATAGATAT	0	0	4.48	0	0
4932438A13Rik	ENSMUST00000140480	-	186	3.37077	3.29349	2.37619	3.29796	0.971087	0.707633	CTCTACTCAATGATTCCTTGG	0	0	4.48	0	0
4932438A13Rik	ENSMUST00000140480	+	632	3.37077	3.29349	2.37619	3.29796	0.971087	0.707633	GAATTGAGAGTTCCTCTTGGA	0	0	4.1	0	0
4932438A13Rik	ENSMUST00000195933	-	3523	3.37077	3.29349	2.37619	3.29796	0.971087	0.707633	CAGAGGCAGGAGGATCACGAGTT	0	0	3.97	0	0
4932438A13Rik	ENSMUST00000140480	-	4019	3.37077	3.29349	2.37619	3.29796	0.971087	0.707633	CAGAGGCAGGAGGATCACGAGTT	0	0	3.97	0	0
4932438A13Rik	ENSMUST00000140480	-	590	3.37077	3.29349	2.37619	3.29796	0.971087	0.707633	AAGGGCAGCCACATTCATTA	0	0	11.18	0	0
4932438A13Rik	ENSMUST00000140480	+	754	3.37077	3.29349	2.37619	3.29796	0.971087	0.707633	TTGTTTCTTCAGACCATTTGCT	0	0	3.97	0	0
4932438A13Rik	ENSMUST00000140480	-	851	3.37077	3.29349	2.37619	3.29796	0.971087	0.707633	AAACAGGACCCAACATTTTG	0	0	3.97	0	0
4932438A13Rik	ENSMUST00000140480	-	380	3.37077	3.29349	2.37619	3.29796	0.971087	0.707633	GATATACCTTCTTCTCAGCACC	0	0	3.97	0	0
4932438A13Rik	ENSMUST00000140480	-	591	3.37077	3.29349	2.37619	3.29796	0.971087	0.707633	AAGGGCAGCCACATTCATT	0	0	3.46	0	0
4932438A13Rik	ENSMUST00000140480	-	596	3.37077	3.29349	2.37619	3.29796	0.971087	0.707633	CAAATACAAGGGCAGCCACAT	0	0	3.46	0	0
4932438A13Rik	ENSMUST00000136746	+	23	3.37077	3.29349	2.37619	3.29796	0.971087	0.707633	GAGAAAGTGGGGAAAAGC	0	0	8.5	0	0
4932438A13Rik	ENSMUST00000140480	+	324	3.37077	3.29349	2.37619	3.29796	0.971087	0.707633	TGTTGAGGCCTGTTTTGTGA	0	0	3.33	4.62	0.95
4932438A13Rik	ENSMUST00000140480	+	373	3.37077	3.29349	2.37619	3.29796	0.971087	0.707633	ACCATGAGGTGCTGAGAAGAAGG	0	0	3.2	0	0
4932438A13Rik	ENSMUST00000140480	+	374	3.37077	3.29349	2.37619	3.29796	0.971087	0.707633	CCGTGAGGTGCTGAGAAGAAGG	0	0	4.8	0	0
4932438A13Rik	ENSMUST00000140480	+	473	3.37077	3.29349	2.37619	3.29796	0.971087	0.707633	TCCCTGTTTAGTTTCTGT	0	0	2.18	0	0
4932438A13Rik	ENSMUST00000140480	+	453	3.37077	3.29349	2.37619	3.29796	0.971087	0.707633	CTTCTGTTAGTTTCACTGTGTC	0	0	2.05	0	0
4932438A13Rik	ENSMUST00000140480	+	593	3.37077	3.29349	2.37619	3.29796	0.971087	0.707633	TGAATGTGGCTGCCCTTGTATT	0	0	22.88	15.12	2.53
4932438A13Rik	ENSMUST00000140480	+	327	3.37077	3.29349	2.37619	3.29796	0.971087	0.707633	TGAGGCCTGTTTTGTGAC	0	0	1.66	0	0
4932438A13Rik	ENSMUST00000140480	-	381	3.37077	3.29349	2.37619	3.29796	0.971087	0.707633	GATATACCTTCTTCTCAGCAC	0	0	0.51	0	0
4932438A13Rik	ENSMUST00000140480	+	375	3.37077	3.29349	2.37619	3.29796	0.971087	0.707633	CATGAGGTGCTGAGAAGAAGG	0	0	0.13	0	2.91
4932438A13Rik	ENSMUST00000140480	-	268	3.37077	3.29349	2.37619	3.29796	0.971087	0.707633	ATCAGATCACCATGCACTAAGG	0	0	0.13	0	0
4932438A13Rik	ENSMUST00000140480	+	362	3.37077	3.29349	2.37619	3.29796	0.971087	0.707633	TTGGAGAAGGTACCATGAGG	0	0	4.97	0.12	0
4932438A13Rik	ENSMUST00000140480	-	321	3.37077	3.29349	2.37619	3.29796	0.971087	0.707633	ACAAAACAGGCCTCAACAGAT	0	0	0.13	0	0
4932438A13Rik	ENSMUST00000140480	+	42	3.37077	3.29349	2.37619	3.29796	0.971087	0.707633	GAGGCACTCAGGGCTATGAGTT	0	0	0.13	0	0
4932438A13Rik	ENSMUST00000140480	-	739	3.37077	3.29349	2.37619	3.29796	0.971087	0.707633	AAACAAGCTGGAGTAGCCATT	0	0	0.13	0	0
4932438A13Rik	ENSMUST00000140480	+	40	3.37077	3.29349	2.37619	3.29796	0.971087	0.707633	GGGAGGCACTCAGAGCTA	0	0	0.13	0	0
4932438A13Rik	ENSMUST00000140480	-	801	3.37077	3.29349	2.37619	3.29796	0.971087	0.707633	AAAGACAGAAACTACCTCAGAG	0	0	0.13	0	0
4932438A13Rik	ENSMUST00000140480	+	324	3.37077	3.29349	2.37619	3.29796	0.971087	0.707633	TGTTGAGGCCTGTTTTGTGAC	0	0	0.34	0	0.71
4932438A13Rik	ENSMUST00000140480	+	597	3.37077	3.29349	2.37619	3.29796	0.971087	0.707633	TGTGGCTGTCCTTGCATTTGGA	0	0	0.13	0	0
4932438A13Rik	ENSMUST00000140480	-	356	3.37077	3.29349	2.37619	3.29796	0.971087	0.707633	TGGTACCTTCTCCAAAACTGA	0	0	0.13	0	0
4932438A13Rik	ENSMUST00000140480	-	466	3.37077	3.29349	2.37619	3.29796	0.971087	0.707633	GAAACTAAACAGGGACACAGTG	0	0	10.34	0	0
4932438A13Rik	ENSMUST00000140480	+	271	3.37077	3.29349	2.37619	3.29796	0.971087	0.707633	TAGTGCATGGTGATCTGATA	0	0	9.91	0	0
4932438A13Rik	ENSMUST00000140480	-	777	3.37077	3.29349	2.37619	3.29796	0.971087	0.707633	AAAGGCTGGAAAACAATTTTCC	0	0	9.05	0	0
4932438A13Rik	ENSMUST00000140480	-	734	3.37077	3.29349	2.37619	3.29796	0.971087	0.707633	CAAGCTGGAGTAGCCATTCTAAT	0	0	8.83	0	0
4932438A13Rik	ENSMUST00000140480	-	597	3.37077	3.29349	2.37619	3.29796	0.971087	0.707633	AATACAAGGGCAGCCACA	0	0	8.4	0	0
4932438A13Rik	ENSMUST00000140480	+	37	3.37077	3.29349	2.37619	3.29796	0.971087	0.707633	TTTTGGAGGCACTCAGAGC	0	0	7.97	1.33	5.48
4932438A13Rik	ENSMUST00000140480	-	801	3.37077	3.29349	2.37619	3.29796	0.971087	0.707633	AGACAGACACTACCTCAGAG	0	0	7.97	0	0
4932438A13Rik	ENSMUST00000140480	-	378	3.37077	3.29349	2.37619	3.29796	0.971087	0.707633	ATACTTTCTTCTCAGCACCTC	0	0	7.86	0	0
4932438A13Rik	ENSMUST00000140480	-	803	3.37077	3.29349	2.37619	3.29796	0.971087	0.707633	AAAAAGACAGACACTACCTCAG	0	0	7.86	0	2.55
4932438A13Rik	ENSMUST00000140480	+	725	3.37077	3.29349	2.37619	3.29796	0.971087	0.707633	TTATTTGATATTAGAATGGCTAC	0	0	7.43	0	0
4932438A13Rik	ENSMUST00000140480	-	35	3.37077	3.29349	2.37619	3.29796	0.971087	0.707633	AGCCCTGAGTGCCTCCAAAAAG	0	0	7.32	0	0
4932438A13Rik	ENSMUST00000140480	-	347	3.37077	3.29349	2.37619	3.29796	0.971087	0.707633	TTCTCCAAAACTGACCATATAAT	0	0	7.21	0	0
4932438A13Rik	ENSMUST00000140480	-	530	3.37077	3.29349	2.37619	3.29796	0.971087	0.707633	TCACACAATAATAGTGGGAGACT	0	0	7.21	0	0
4932438A13Rik	ENSMUST00000140480	-	460	3.37077	3.29349	2.37619	3.29796	0.971087	0.707633	ACAGGGACACAGTGAAACTA	0	0	7.21	0	0
4932438A13Rik	ENSMUST00000140480	-	810	3.37077	3.29349	2.37619	3.29796	0.971087	0.707633	CAGGGAAAAAGACAGACACT	0	0	7.21	0	0
4932438A13Rik	ENSMUST00000140480	-	319	3.37077	3.29349	2.37619	3.29796	0.971087	0.707633	AAACAGGCCTCAACAGATTC	0	0	7.21	0	0
4932438A13Rik	ENSMUST00000140480	+	181	3.37077	3.29349	2.37619	3.29796	0.971087	0.707633	CTTGACCAAGGTATCATTGAGA	0	0	7.11	0	0
4932438A13Rik	ENSMUST00000140480	+	40	3.37077	3.29349	2.37619	3.29796	0.971087	0.707633	TGGAGGCACTCAGAGCTATGAGC	0	0	6.57	0	0
4932438A13Rik	ENSMUST00000140480	-	590	3.37077	3.29349	2.37619	3.29796	0.971087	0.707633	CAAGGGCAGCCACATTCATTA	0	0	6.14	0	0
4932438A13Rik	ENSMUST00000140480	-	616	3.37077	3.29349	2.37619	3.29796	0.971087	0.707633	CAATTCTGAATATCTACGCTCC	0	0	5.49	0	0
4932438A13Rik	ENSMUST00000140480	-	377	3.37077	3.29349	2.37619	3.29796	0.971087	0.707633	TACCTTCTTCTCAGCACCTCA	0	0	4.74	4.51	0
4932438A13Rik	ENSMUST00000140480	-	378	3.37077	3.29349	2.37619	3.29796	0.971087	0.707633	CTTTCTTCTCAGCACCTC	0	0	4.42	0	0
4932438A13Rik	ENSMUST00000140480	+	194	3.37077	3.29349	2.37619	3.29796	0.971087	0.707633	TCATTGAGTAGAGTGTTGTTC	0	0	3.98	0	0
4932438A13Rik	ENSMUST00000140480	+	186	3.37077	3.29349	2.37619	3.29796	0.971087	0.707633	CCAAGGTATCATTGAGAA	0	0	3.23	0	0
4932438A13Rik	ENSMUST00000140480	+	319	3.37077	3.29349	2.37619	3.29796	0.971087	0.707633	GTATCTGTTGAGGCCTGTTT	0	0	2.37	0	0
4932438A13Rik	ENSMUST00000140480	-	40	3.37077	3.29349	2.37619	3.29796	0.971087	0.707633	ACTCATAGCTCTGAGTGCCTCCC	0	0	2.26	0	2.67
4932438A13Rik	ENSMUST00000140480	+	314	3.37077	3.29349	2.37619	3.29796	0.971087	0.707633	TTTTTGTATATGTTGAGGCCT	0	0	2.15	0	0
4932438A13Rik	ENSMUST00000140480	+	375	3.37077	3.29349	2.37619	3.29796	0.971087	0.707633	CGTGAGGTGCTGAGAAGAAGGT	0	0	2.15	0	0
4932438A13Rik	ENSMUST00000140480	+	314	3.37077	3.29349	2.37619	3.29796	0.971087	0.707633	TTTTTGTATCTGTTGAGGCCT	0	0	2.05	0	0
4932438A13Rik	ENSMUST00000140480	+	324	3.37077	3.29349	2.37619	3.29796	0.971087	0.707633	TGTTGAGGCCTGTTTTGTGACC	0	0	0.32	0	0
4932438A13Rik	ENSMUST00000140480	+	197	3.37077	3.29349	2.37619	3.29796	0.971087	0.707633	TTGAGAAGAGTGTTGTTCAGTC	0	0	0.11	0	0
4932438A13Rik	ENSMUST00000140480	+	320	3.37077	3.29349	2.37619	3.29796	0.971087	0.707633	TATCTGTTGAGACCTGTTTTGT	0	0	0.11	0	0
4932438A13Rik	ENSMUST00000140480	-	380	3.37077	3.29349	2.37619	3.29796	0.971087	0.707633	ATATACCTTCTTCTCAGCACC	0	0	0.11	0	0
4932438A13Rik	ENSMUST00000140480	+	314	3.37077	3.29349	2.37619	3.29796	0.971087	0.707633	TTTTTGTATCTGTTGAGGCC	0	0	0.11	0	0
4932438A13Rik	ENSMUST00000140480	+	798	3.37077	3.29349	2.37619	3.29796	0.971087	0.707633	TTACTCTGAGGTAGTGTCTGTCC	0	0	0.11	0	0
4932438A13Rik	ENSMUST00000140480	-	734	3.37077	3.29349	2.37619	3.29796	0.971087	0.707633	CAAGCTGGAGGAGCCATTCTAAT	0	0	0.11	0	0
4932438A13Rik	ENSMUST00000140480	-	457	3.37077	3.29349	2.37619	3.29796	0.971087	0.707633	ACAGGGACACAGTGAAACTAACA	0	0	0.11	0	0
4932438A13Rik	ENSMUST00000140480	-	185	3.37077	3.29349	2.37619	3.29796	0.971087	0.707633	TCTTCTCAATGATACCTTGGT	0	0	0.11	0	0
4933427D06Rik	ENSMUST00000153517	+	132	302.283	183.298	203.499	158.78	0	0.254482	ACTCCAGCCTGTGTCAAGTTGACA	0	2.03	0	0	0
4933427D06Rik	ENSMUST00000068968	+	132	302.283	183.298	203.499	158.78	0	0.254482	ACTCCAGCCTGTGTCAAGTTGACA	0	2.03	0	0	0
4933427D06Rik	ENSMUST00000153517	+	134	302.283	183.298	203.499	158.78	0	0.254482	TCCAGCCTGTGTCAAGTTGACAC	0	2.95	0	0	0
4933427D06Rik	ENSMUST00000068968	+	134	302.283	183.298	203.499	158.78	0	0.254482	TCCAGCCTGTGTCAAGTTGACAC	0	2.95	0	0	0
5830462I19Rik	ENSMUST00000168137	-	349	1.6118	1.63349	0.486307	0.275842	0.079254	0.190932	TCCCCAGAGCTCTGGCTTT	8.78	4.48	3.33	0	6
5830462I19Rik	ENSMUST00000168137	-	350	1.6118	1.63349	0.486307	0.275842	0.079254	0.190932	TCCCCAGAGCTCTGGCTT	0	0.13	0	0	0.24
6030443J06Rik	ENSMUST00000199660	-	2451	2.81034	3.39925	3.32801	3.27379	0.009247	0	CAGGAAAACACAATCAAACAGGT	24.11	26.64	19.21	8.89	20.86
6030443J06Rik	ENSMUST00000199660	-	2385	2.81034	3.39925	3.32801	3.27379	0.009247	0	CAGGAAAACACAATCAAACAGGT	24.11	26.64	19.21	8.89	20.86
6030443J06Rik	ENSMUST00000181764	-	2494	2.81034	3.39925	3.32801	3.27379	0.009247	0	CAGGAAAACACAATCAAACAGGT	24.11	26.64	19.21	8.89	20.86
6030443J06Rik	ENSMUST00000181764	-	2428	2.81034	3.39925	3.32801	3.27379	0.009247	0	CAGGAAAACACAATCAAACAGGT	24.11	26.64	19.21	8.89	20.86
6030443J06Rik	ENSMUST00000181764	-	2495	2.81034	3.39925	3.32801	3.27379	0.009247	0	CAGGAAAACACAATCAAACAGG	11.47	39.99	0.26	6	8.37
6030443J06Rik	ENSMUST00000199660	-	2452	2.81034	3.39925	3.32801	3.27379	0.009247	0	CAGGAAAACACAATCAAACAGG	11.47	39.99	0.26	6	8.37
6030443J06Rik	ENSMUST00000199660	-	2386	2.81034	3.39925	3.32801	3.27379	0.009247	0	CAGGAAAACACAATCAAACAGG	11.47	39.99	0.26	6	8.37
6030443J06Rik	ENSMUST00000181764	-	2429	2.81034	3.39925	3.32801	3.27379	0.009247	0	CAGGAAAACACAATCAAACAGG	11.47	39.99	0.26	6	8.37
6030443J06Rik	ENSMUST00000195898	-	464	2.81034	3.39925	3.32801	3.27379	0.009247	0	TAACTGTGCACCTTCCCTGAAA	10.86	10.16	7.56	0.13	2.55
6030443J06Rik	ENSMUST00000181374	-	749	2.81034	3.39925	3.32801	3.27379	0.009247	0	TAACTGTGCACCTTCCCTGAAA	10.86	10.16	7.56	0.13	2.55
6030443J06Rik	ENSMUST00000181764	-	2430	2.81034	3.39925	3.32801	3.27379	0.009247	0	CAGGAAAACACAATCAAACAG	9.03	38.38	12.4	27.75	0.12
6030443J06Rik	ENSMUST00000181764	-	2496	2.81034	3.39925	3.32801	3.27379	0.009247	0	CAGGAAAACACAATCAAACAG	9.03	38.38	12.4	27.75	0.12
6030443J06Rik	ENSMUST00000199660	-	2387	2.81034	3.39925	3.32801	3.27379	0.009247	0	CAGGAAAACACAATCAAACAG	9.03	38.38	12.4	27.75	0.12
6030443J06Rik	ENSMUST00000199660	-	2453	2.81034	3.39925	3.32801	3.27379	0.009247	0	CAGGAAAACACAATCAAACAG	9.03	38.38	12.4	27.75	0.12
6030443J06Rik	ENSMUST00000181374	+	824	2.81034	3.39925	3.32801	3.27379	0.009247	0	TCCCAGAAGATGTGTTGCCT	5.54	3.64	0	1.12	0
6030443J06Rik	ENSMUST00000195898	+	539	2.81034	3.39925	3.32801	3.27379	0.009247	0	TCCCAGAAGATGTGTTGCCT	5.54	3.64	0	1.12	0
6030443J06Rik	ENSMUST00000199660	+	2153	2.81034	3.39925	3.32801	3.27379	0.009247	0	ATTTCCTGGATGTTTTGAGT	4.02	0	7.86	0	0
6030443J06Rik	ENSMUST00000181764	+	2196	2.81034	3.39925	3.32801	3.27379	0.009247	0	ATTTCCTGGATGTTTTGAGT	4.02	0	7.86	0	0
6030443J06Rik	ENSMUST00000181374	-	775	2.81034	3.39925	3.32801	3.27379	0.009247	0	TCAGCCAGGAGGAGGTCCAAACAC	3.87	4.48	0	0	0
6030443J06Rik	ENSMUST00000195898	-	490	2.81034	3.39925	3.32801	3.27379	0.009247	0	TCAGCCAGGAGGAGGTCCAAACAC	3.87	4.48	0	0	0
6030443J06Rik	ENSMUST00000195898	-	492	2.81034	3.39925	3.32801	3.27379	0.009247	0	TCAGCCAGGAGGAGGTCCAAAC	3.72	13.62	0	0	0
6030443J06Rik	ENSMUST00000181374	-	777	2.81034	3.39925	3.32801	3.27379	0.009247	0	TCAGCCAGGAGGAGGTCCAAAC	3.72	13.62	0	0	0
6030443J06Rik	ENSMUST00000181764	+	1955	2.81034	3.39925	3.32801	3.27379	0.009247	0	TTATTATGTGTCAGGAGGAAT	3.62	0	0	0.12	0
6030443J06Rik	ENSMUST00000199660	+	1912	2.81034	3.39925	3.32801	3.27379	0.009247	0	TTATTATGTGTCAGGAGGAAT	3.62	0	0	0.12	0
6030443J06Rik	ENSMUST00000195898	+	643	2.81034	3.39925	3.32801	3.27379	0.009247	0	TGGCCTCTGTATTCCACACCCT	2.83	1.9	5.06	0	0
6030443J06Rik	ENSMUST00000181374	+	928	2.81034	3.39925	3.32801	3.27379	0.009247	0	TGGCCTCTGTATTCCACACCCT	2.83	1.9	5.06	0	0
6030443J06Rik	ENSMUST00000195898	-	690	2.81034	3.39925	3.32801	3.27379	0.009247	0	AGCCTTCTTGGCTCCGGGACT	2.53	3.11	0	0	0
6030443J06Rik	ENSMUST00000181374	-	975	2.81034	3.39925	3.32801	3.27379	0.009247	0	AGCCTTCTTGGCTCCGGGACT	2.53	3.11	0	0	0
6030443J06Rik	ENSMUST00000195898	+	480	2.81034	3.39925	3.32801	3.27379	0.009247	0	CAGTTATCTGGTGTTTGGACC	2.08	3.11	0	0	0
6030443J06Rik	ENSMUST00000181374	+	765	2.81034	3.39925	3.32801	3.27379	0.009247	0	CAGTTATCTGGTGTTTGGACC	2.08	3.11	0	0	0
6030443J06Rik	ENSMUST00000195898	-	512	2.81034	3.39925	3.32801	3.27379	0.009247	0	CTGTTTTGGGCCTTCTTCTTC	1.81	3.8	0	0	0
6030443J06Rik	ENSMUST00000181374	-	797	2.81034	3.39925	3.32801	3.27379	0.009247	0	CTGTTTTGGGCCTTCTTCTTC	1.81	3.8	0	0	0
6030443J06Rik	ENSMUST00000181374	-	797	2.81034	3.39925	3.32801	3.27379	0.009247	0	TCCTGTTTTGGGCCTTCACCTTC	1.19	2.43	0	0	0
6030443J06Rik	ENSMUST00000195898	-	512	2.81034	3.39925	3.32801	3.27379	0.009247	0	TCCTGTTTTGGGCCTTCACCTTC	1.19	2.43	0	0	0
6030443J06Rik	ENSMUST00000181764	+	1930	2.81034	3.39925	3.32801	3.27379	0.009247	0	TGTTCTGTAGATATCTGT	0.8	0	0	2.37	0
6030443J06Rik	ENSMUST00000199660	+	1887	2.81034	3.39925	3.32801	3.27379	0.009247	0	TGTTCTGTAGATATCTGT	0.8	0	0	2.37	0
6030443J06Rik	ENSMUST00000195898	-	473	2.81034	3.39925	3.32801	3.27379	0.009247	0	AAACACCAGATAACTGTACACCT	0.6	18.95	0	0.13	0
6030443J06Rik	ENSMUST00000181374	-	758	2.81034	3.39925	3.32801	3.27379	0.009247	0	AAACACCAGATAACTGTACACCT	0.6	18.95	0	0.13	0
6030443J06Rik	ENSMUST00000199660	-	2388	2.81034	3.39925	3.32801	3.27379	0.009247	0	CAGGAAAACACAATCAAACA	0	9.34	0	0	0
6030443J06Rik	ENSMUST00000199660	-	2454	2.81034	3.39925	3.32801	3.27379	0.009247	0	CAGGAAAACACAATCAAACA	0	9.34	0	0	0
6030443J06Rik	ENSMUST00000181764	-	2497	2.81034	3.39925	3.32801	3.27379	0.009247	0	CAGGAAAACACAATCAAACA	0	9.34	0	0	0
6030443J06Rik	ENSMUST00000181764	-	2431	2.81034	3.39925	3.32801	3.27379	0.009247	0	CAGGAAAACACAATCAAACA	0	9.34	0	0	0
6030443J06Rik	ENSMUST00000195898	+	465	2.81034	3.39925	3.32801	3.27379	0.009247	0	TTCAGGGAAGGTGCACAGTTAT	0	4.6	0	0	3.64
6030443J06Rik	ENSMUST00000181374	+	750	2.81034	3.39925	3.32801	3.27379	0.009247	0	TTCAGGGAAGGTGCACAGTTAT	0	4.6	0	0	3.64
6030443J06Rik	ENSMUST00000181374	+	764	2.81034	3.39925	3.32801	3.27379	0.009247	0	ACAGTTATCTGGTGTTTGGACC	0	4.47	0	0	0
6030443J06Rik	ENSMUST00000195898	+	479	2.81034	3.39925	3.32801	3.27379	0.009247	0	ACAGTTATCTGGTGTTTGGACC	0	4.47	0	0	0
6030443J06Rik	ENSMUST00000195898	+	520	2.81034	3.39925	3.32801	3.27379	0.009247	0	AGGCTCAAAACAGGATCTTTCC	0	3.25	0	0	0
6030443J06Rik	ENSMUST00000181374	+	805	2.81034	3.39925	3.32801	3.27379	0.009247	0	AGGCTCAAAACAGGATCTTTCC	0	3.25	0	0	0
6030443J06Rik	ENSMUST00000181764	+	1862	2.81034	3.39925	3.32801	3.27379	0.009247	0	AATTCTGATAGGCCTGCCTTT	0	7.08	0	10.49	3.81
6030443J06Rik	ENSMUST00000199660	+	1819	2.81034	3.39925	3.32801	3.27379	0.009247	0	AATTCTGATAGGCCTGCCTTT	0	7.08	0	10.49	3.81
6030443J06Rik	ENSMUST00000199660	-	1824	2.81034	3.39925	3.32801	3.27379	0.009247	0	TAACATATAAAGGCAGGCCTATCA	0	2.71	0	0	0
6030443J06Rik	ENSMUST00000181764	-	1867	2.81034	3.39925	3.32801	3.27379	0.009247	0	TAACATATAAAGGCAGGCCTATCA	0	2.71	0	0	0
6030443J06Rik	ENSMUST00000199660	+	1827	2.81034	3.39925	3.32801	3.27379	0.009247	0	TAGGTCTGCCTTTATATGTTAC	0	2.71	0	0	0
6030443J06Rik	ENSMUST00000181764	+	1870	2.81034	3.39925	3.32801	3.27379	0.009247	0	TAGGTCTGCCTTTATATGTTAC	0	2.71	0	0	0
6030443J06Rik	ENSMUST00000181764	-	1952	2.81034	3.39925	3.32801	3.27379	0.009247	0	TCCTCCCGACACATAATAATCA	0	2.57	0	0	0
6030443J06Rik	ENSMUST00000199660	-	1909	2.81034	3.39925	3.32801	3.27379	0.009247	0	TCCTCCCGACACATAATAATCA	0	2.57	0	0	0
6030443J06Rik	ENSMUST00000181374	-	810	2.81034	3.39925	3.32801	3.27379	0.009247	0	TCTGAGAAAGGTCCTGTTTTG	0	2.44	0	0	1.82
6030443J06Rik	ENSMUST00000195898	-	525	2.81034	3.39925	3.32801	3.27379	0.009247	0	TCTGAGAAAGGTCCTGTTTTG	0	2.44	0	0	1.82
6030443J06Rik	ENSMUST00000181764	-	1954	2.81034	3.39925	3.32801	3.27379	0.009247	0	CTCCCGACACATAATAAT	0	2.3	0	0	0
6030443J06Rik	ENSMUST00000199660	-	1911	2.81034	3.39925	3.32801	3.27379	0.009247	0	CTCCCGACACATAATAAT	0	2.3	0	0	0
6030443J06Rik	ENSMUST00000181764	+	956	2.81034	3.39925	3.32801	3.27379	0.009247	0	ACCTTCCAGGGAGAAACGCTCT	0	1.76	0	0	0
6030443J06Rik	ENSMUST00000199660	+	913	2.81034	3.39925	3.32801	3.27379	0.009247	0	ACCTTCCAGGGAGAAACGCTCT	0	1.76	0	0	0
6030443J06Rik	ENSMUST00000181374	-	798	2.81034	3.39925	3.32801	3.27379	0.009247	0	TCCTGTTTTGGGCCTTCACCTT	0	1.76	0	0	0
6030443J06Rik	ENSMUST00000195898	-	513	2.81034	3.39925	3.32801	3.27379	0.009247	0	TCCTGTTTTGGGCCTTCACCTT	0	1.76	0	0	0
6030443J06Rik	ENSMUST00000195898	+	504	2.81034	3.39925	3.32801	3.27379	0.009247	0	TCCTGGCCGAAGAAGAAG	0	1.63	0	0	0
6030443J06Rik	ENSMUST00000181374	+	789	2.81034	3.39925	3.32801	3.27379	0.009247	0	TCCTGGCCGAAGAAGAAG	0	1.63	0	0	0
6030443J06Rik	ENSMUST00000195898	-	547	2.81034	3.39925	3.32801	3.27379	0.009247	0	TTCCTGGCCAAAGCAACACAGC	0	1.49	0	0	0
6030443J06Rik	ENSMUST00000181374	-	832	2.81034	3.39925	3.32801	3.27379	0.009247	0	TTCCTGGCCAAAGCAACACAGC	0	1.49	0	0	0
6030443J06Rik	ENSMUST00000195898	+	563	2.81034	3.39925	3.32801	3.27379	0.009247	0	CGGGAAGGTGGCTGGTTGTC	0	1.22	0	0	0
6030443J06Rik	ENSMUST00000181374	+	848	2.81034	3.39925	3.32801	3.27379	0.009247	0	CGGGAAGGTGGCTGGTTGTC	0	1.22	0	0	0
6030443J06Rik	ENSMUST00000181374	-	799	2.81034	3.39925	3.32801	3.27379	0.009247	0	TCCTGTTTTGGGCCTTCTTCT	0	1.86	0	0	0
6030443J06Rik	ENSMUST00000195898	-	514	2.81034	3.39925	3.32801	3.27379	0.009247	0	TCCTGTTTTGGGCCTTCTTCT	0	1.86	0	0	0
6030443J06Rik	ENSMUST00000199660	+	1818	2.81034	3.39925	3.32801	3.27379	0.009247	0	TAATTCTGATAGGTCTGCCTTT	0	0.81	5.06	0	4.05
6030443J06Rik	ENSMUST00000181764	+	1861	2.81034	3.39925	3.32801	3.27379	0.009247	0	TAATTCTGATAGGTCTGCCTTT	0	0.81	5.06	0	4.05
6030443J06Rik	ENSMUST00000199660	-	1823	2.81034	3.39925	3.32801	3.27379	0.009247	0	CATATAAAGGCAGGCCTATCAG	0	0.27	0	0	0
6030443J06Rik	ENSMUST00000181764	-	1866	2.81034	3.39925	3.32801	3.27379	0.009247	0	CATATAAAGGCAGGCCTATCAG	0	0.27	0	0	0
6030443J06Rik	ENSMUST00000181764	-	1954	2.81034	3.39925	3.32801	3.27379	0.009247	0	TTCCTCCTGACACATAATAAT	0	0.14	0	0	0
6030443J06Rik	ENSMUST00000199660	-	1911	2.81034	3.39925	3.32801	3.27379	0.009247	0	TTCCTCCTGACACATAATAAT	0	0.14	0	0	0
6030443J06Rik	ENSMUST00000199660	-	2445	2.81034	3.39925	3.32801	3.27379	0.009247	0	ACACAATCAAACAGGTAGAAGT	0	4.48	0	0	0
6030443J06Rik	ENSMUST00000181764	-	2488	2.81034	3.39925	3.32801	3.27379	0.009247	0	ACACAATCAAACAGGTAGAAGT	0	4.48	0	0	0
6030443J06Rik	ENSMUST00000195898	+	468	2.81034	3.39925	3.32801	3.27379	0.009247	0	AGGGAAGGTGCACAGTTATCTG	0	4.23	0	0	0
6030443J06Rik	ENSMUST00000181374	+	753	2.81034	3.39925	3.32801	3.27379	0.009247	0	AGGGAAGGTGCACAGTTATCTG	0	4.23	0	0	0
6030443J06Rik	ENSMUST00000181374	+	927	2.81034	3.39925	3.32801	3.27379	0.009247	0	CTGGCCTCTGTATTCCACAC	0	4.1	0.38	0	0
6030443J06Rik	ENSMUST00000195898	+	642	2.81034	3.39925	3.32801	3.27379	0.009247	0	CTGGCCTCTGTATTCCACAC	0	4.1	0.38	0	0
6030443J06Rik	ENSMUST00000181764	-	1909	2.81034	3.39925	3.32801	3.27379	0.009247	0	AGAGAGAATATTAAAAGCAG	0	4.1	0	0	0
6030443J06Rik	ENSMUST00000199660	-	1866	2.81034	3.39925	3.32801	3.27379	0.009247	0	AGAGAGAATATTAAAAGCAG	0	4.1	0	0	0
6030443J06Rik	ENSMUST00000195898	+	690	2.81034	3.39925	3.32801	3.27379	0.009247	0	AGTCCCGGAGCCAAGAAGGCT	0	3.71	0	0	0
6030443J06Rik	ENSMUST00000181374	+	975	2.81034	3.39925	3.32801	3.27379	0.009247	0	AGTCCCGGAGCCAAGAAGGCT	0	3.71	0	0	0
6030443J06Rik	ENSMUST00000181764	-	2486	2.81034	3.39925	3.32801	3.27379	0.009247	0	ACAATCAAACAGGTAGAAGTCC	0	3.59	6.03	0	0.24
6030443J06Rik	ENSMUST00000199660	-	2443	2.81034	3.39925	3.32801	3.27379	0.009247	0	ACAATCAAACAGGTAGAAGTCC	0	3.59	6.03	0	0.24
6030443J06Rik	ENSMUST00000181374	-	320	2.81034	3.39925	3.32801	3.27379	0.009247	0	AGAGTGGGAGAGAGCTGT	0	3.46	0	0	0
6030443J06Rik	ENSMUST00000181764	+	1978	2.81034	3.39925	3.32801	3.27379	0.009247	0	TTTCTGGTCCAGTCTATT	0	2.95	0	6.5	0
6030443J06Rik	ENSMUST00000199660	+	1935	2.81034	3.39925	3.32801	3.27379	0.009247	0	TTTCTGGTCCAGTCTATT	0	2.95	0	6.5	0
6030443J06Rik	ENSMUST00000181764	+	2493	2.81034	3.39925	3.32801	3.27379	0.009247	0	TACCTGTTTGATTGTGTTTTC	0	2.18	0	0	0
6030443J06Rik	ENSMUST00000199660	+	2450	2.81034	3.39925	3.32801	3.27379	0.009247	0	TACCTGTTTGATTGTGTTTTC	0	2.18	0	0	0
6030443J06Rik	ENSMUST00000181209	-	469	2.81034	3.39925	3.32801	3.27379	0.009247	0	TAACCCTCTGAAACTGTAAGCC	0	2.05	0	0	0
6030443J06Rik	ENSMUST00000181764	-	1910	2.81034	3.39925	3.32801	3.27379	0.009247	0	AGAGAGAATATTAAAAGCA	0	1.41	0	0	0
6030443J06Rik	ENSMUST00000199660	-	1867	2.81034	3.39925	3.32801	3.27379	0.009247	0	AGAGAGAATATTAAAAGCA	0	1.41	0	0	0
6030443J06Rik	ENSMUST00000195898	+	650	2.81034	3.39925	3.32801	3.27379	0.009247	0	TGTATTCCACACCCTCACCTGT	0	1.28	0	0	0
6030443J06Rik	ENSMUST00000181374	+	935	2.81034	3.39925	3.32801	3.27379	0.009247	0	TGTATTCCACACCCTCACCTGT	0	1.28	0	0	0
6030443J06Rik	ENSMUST00000199660	-	1911	2.81034	3.39925	3.32801	3.27379	0.009247	0	CCTCCCGACACATAATAAT	0	1.28	0	0	0.49
6030443J06Rik	ENSMUST00000181764	-	1954	2.81034	3.39925	3.32801	3.27379	0.009247	0	CCTCCCGACACATAATAAT	0	1.28	0	0	0.49
6030443J06Rik	ENSMUST00000181764	+	1944	2.81034	3.39925	3.32801	3.27379	0.009247	0	TGGTGTTCTGATTATTATGT	0	1.02	0	0	0
6030443J06Rik	ENSMUST00000199660	+	1901	2.81034	3.39925	3.32801	3.27379	0.009247	0	TGGTGTTCTGATTATTATGT	0	1.02	0	0	0
6030443J06Rik	ENSMUST00000199660	-	1910	2.81034	3.39925	3.32801	3.27379	0.009247	0	CTCCCGACACATAATAATC	0	0.77	0	0	0
6030443J06Rik	ENSMUST00000181764	-	1953	2.81034	3.39925	3.32801	3.27379	0.009247	0	CTCCCGACACATAATAATC	0	0.77	0	0	0
6030443J06Rik	ENSMUST00000195898	-	522	2.81034	3.39925	3.32801	3.27379	0.009247	0	TGGGAAAGATCCTGTTTTGGGC	0	0.38	0	0	0
6030443J06Rik	ENSMUST00000181374	-	807	2.81034	3.39925	3.32801	3.27379	0.009247	0	TGGGAAAGATCCTGTTTTGGGC	0	0.38	0	0	0
6030443J06Rik	ENSMUST00000181209	-	308	2.81034	3.39925	3.32801	3.27379	0.009247	0	CTCCCTATGCCTCCTCAGCAG	0	0.13	0	0	0
6030443J06Rik	ENSMUST00000195898	-	379	2.81034	3.39925	3.32801	3.27379	0.009247	0	CTCCCTATGCCTCCTCAGCAG	0	0.13	0	0	0
6030443J06Rik	ENSMUST00000181374	-	664	2.81034	3.39925	3.32801	3.27379	0.009247	0	CTCCCTATGCCTCCTCAGCAG	0	0.13	0	0	0
6030443J06Rik	ENSMUST00000195898	-	685	2.81034	3.39925	3.32801	3.27379	0.009247	0	TTCTTGGCTCCGGGACTCCGCG	0	0.13	0	0	0
6030443J06Rik	ENSMUST00000181374	-	970	2.81034	3.39925	3.32801	3.27379	0.009247	0	TTCTTGGCTCCGGGACTCCGCG	0	0.13	0	0	0
6030443J06Rik	ENSMUST00000181374	-	759	2.81034	3.39925	3.32801	3.27379	0.009247	0	AAACACCAGATAACTGTACACC	0	0.13	0	0	0
6030443J06Rik	ENSMUST00000195898	-	474	2.81034	3.39925	3.32801	3.27379	0.009247	0	AAACACCAGATAACTGTACACC	0	0.13	0	0	0
6030443J06Rik	ENSMUST00000181764	+	1724	2.81034	3.39925	3.32801	3.27379	0.009247	0	TTCCAAACACTGACACCATT	0	0.13	0	0	0
6030443J06Rik	ENSMUST00000199660	+	1681	2.81034	3.39925	3.32801	3.27379	0.009247	0	TTCCAAACACTGACACCATT	0	0.13	0	0	0
6030443J06Rik	ENSMUST00000199660	+	3131	2.81034	3.39925	3.32801	3.27379	0.009247	0	TTTCTTGTTCTTGTTCTTTTTC	0	0.13	0	0	0
6030443J06Rik	ENSMUST00000181764	+	3174	2.81034	3.39925	3.32801	3.27379	0.009247	0	TTTCTTGTTCTTGTTCTTTTTC	0	0.13	0	0	0
6030443J06Rik	ENSMUST00000199660	-	2152	2.81034	3.39925	3.32801	3.27379	0.009247	0	ACTCAAAACATCCAGGAAATC	0	0.13	0	0	0
6030443J06Rik	ENSMUST00000181764	-	2195	2.81034	3.39925	3.32801	3.27379	0.009247	0	ACTCAAAACATCCAGGAAATC	0	0.13	0	0	0
6030443J06Rik	ENSMUST00000195898	+	664	2.81034	3.39925	3.32801	3.27379	0.009247	0	TCACCCGTGCAGCCTGCCCTCC	0	0	4.1	0	1.33
6030443J06Rik	ENSMUST00000181374	+	949	2.81034	3.39925	3.32801	3.27379	0.009247	0	TCACCCGTGCAGCCTGCCCTCC	0	0	4.1	0	1.33
6030443J06Rik	ENSMUST00000181764	-	1978	2.81034	3.39925	3.32801	3.27379	0.009247	0	AAATAGACTGGACCAGAAA	0	0	0.13	0	0
6030443J06Rik	ENSMUST00000199660	-	1935	2.81034	3.39925	3.32801	3.27379	0.009247	0	AAATAGACTGGACCAGAAA	0	0	0.13	0	0
6030443J06Rik	ENSMUST00000181764	-	1979	2.81034	3.39925	3.32801	3.27379	0.009247	0	CAAATAGACTGGACCAGAA	0	0	5.63	0	0
6030443J06Rik	ENSMUST00000199660	-	1936	2.81034	3.39925	3.32801	3.27379	0.009247	0	CAAATAGACTGGACCAGAA	0	0	5.63	0	0
6030443J06Rik	ENSMUST00000181764	+	2197	2.81034	3.39925	3.32801	3.27379	0.009247	0	TTTCCTGGATGTTTTGAGTTAG	0	0	6.27	0	0
6030443J06Rik	ENSMUST00000199660	+	2154	2.81034	3.39925	3.32801	3.27379	0.009247	0	TTTCCTGGATGTTTTGAGTTAG	0	0	6.27	0	0
6030443J06Rik	ENSMUST00000199660	+	1909	2.81034	3.39925	3.32801	3.27379	0.009247	0	TGATTATTATGTGTCGGGAGG	0	0	1.15	2.62	0
6030443J06Rik	ENSMUST00000181764	+	1952	2.81034	3.39925	3.32801	3.27379	0.009247	0	TGATTATTATGTGTCGGGAGG	0	0	1.15	2.62	0
6030443J06Rik	ENSMUST00000199660	-	1822	2.81034	3.39925	3.32801	3.27379	0.009247	0	ATATAAAGGCAGACCTATCAGA	0	0	9.99	0	0
6030443J06Rik	ENSMUST00000181764	-	1865	2.81034	3.39925	3.32801	3.27379	0.009247	0	ATATAAAGGCAGACCTATCAGA	0	0	9.99	0	0
6030443J06Rik	ENSMUST00000195898	-	466	2.81034	3.39925	3.32801	3.27379	0.009247	0	AGATAACTGTACACCTTCCCTGA	0	0	9.48	0	0
6030443J06Rik	ENSMUST00000181374	-	751	2.81034	3.39925	3.32801	3.27379	0.009247	0	AGATAACTGTACACCTTCCCTGA	0	0	9.48	0	0
6030443J06Rik	ENSMUST00000199660	-	1931	2.81034	3.39925	3.32801	3.27379	0.009247	0	TAGACTGGACCAGAAAAGAA	0	0	7.68	0	0
6030443J06Rik	ENSMUST00000181764	-	1974	2.81034	3.39925	3.32801	3.27379	0.009247	0	TAGACTGGACCAGAAAAGAA	0	0	7.68	0	0
6030443J06Rik	ENSMUST00000199660	-	1934	2.81034	3.39925	3.32801	3.27379	0.009247	0	ATAGACTGGACCAGAAAA	0	0	7.17	0	0
6030443J06Rik	ENSMUST00000181764	-	1977	2.81034	3.39925	3.32801	3.27379	0.009247	0	ATAGACTGGACCAGAAAA	0	0	7.17	0	0
6030443J06Rik	ENSMUST00000195898	+	642	2.81034	3.39925	3.32801	3.27379	0.009247	0	CTGGCCTCTGTATTCCACACC	0	0	4.87	0	0
6030443J06Rik	ENSMUST00000181374	+	927	2.81034	3.39925	3.32801	3.27379	0.009247	0	CTGGCCTCTGTATTCCACACC	0	0	4.87	0	0
6030443J06Rik	ENSMUST00000181764	-	1977	2.81034	3.39925	3.32801	3.27379	0.009247	0	AAATAGACTGGACCAGAAAA	0	0	4.1	9.82	0
6030443J06Rik	ENSMUST00000199660	-	1934	2.81034	3.39925	3.32801	3.27379	0.009247	0	AAATAGACTGGACCAGAAAA	0	0	4.1	9.82	0
6030443J06Rik	ENSMUST00000181764	+	1952	2.81034	3.39925	3.32801	3.27379	0.009247	0	TGATTATTATGTGTCGGGAGGA	0	0	8.62	2.69	0
6030443J06Rik	ENSMUST00000199660	+	1909	2.81034	3.39925	3.32801	3.27379	0.009247	0	TGATTATTATGTGTCGGGAGGA	0	0	8.62	2.69	0
6030443J06Rik	ENSMUST00000181764	+	1952	2.81034	3.39925	3.32801	3.27379	0.009247	0	TGATTATTATGTGTCTGGAGGA	0	0	3.59	0	0
6030443J06Rik	ENSMUST00000199660	+	1909	2.81034	3.39925	3.32801	3.27379	0.009247	0	TGATTATTATGTGTCTGGAGGA	0	0	3.59	0	0
6030443J06Rik	ENSMUST00000195898	+	666	2.81034	3.39925	3.32801	3.27379	0.009247	0	ACCCGTGCAGCCTGCCCTCC	0	0	3.33	0	0
6030443J06Rik	ENSMUST00000181374	+	951	2.81034	3.39925	3.32801	3.27379	0.009247	0	ACCCGTGCAGCCTGCCCTCC	0	0	3.33	0	0
6030443J06Rik	ENSMUST00000181374	+	949	2.81034	3.39925	3.32801	3.27379	0.009247	0	TCACCCGTGCAGCCTGCCCTC	0	0	0.13	0	0
6030443J06Rik	ENSMUST00000195898	+	664	2.81034	3.39925	3.32801	3.27379	0.009247	0	TCACCCGTGCAGCCTGCCCTC	0	0	0.13	0	0
6030443J06Rik	ENSMUST00000199660	-	1935	2.81034	3.39925	3.32801	3.27379	0.009247	0	CAAATAGACTGGACCAGAAA	0	0	14.65	7.56	6.49
6030443J06Rik	ENSMUST00000181764	-	1978	2.81034	3.39925	3.32801	3.27379	0.009247	0	CAAATAGACTGGACCAGAAA	0	0	14.65	7.56	6.49
6030443J06Rik	ENSMUST00000181764	+	913	2.81034	3.39925	3.32801	3.27379	0.009247	0	TAGAGATCAGGGAAAACAAGCT	0	0	7.75	0	0
6030443J06Rik	ENSMUST00000199660	+	870	2.81034	3.39925	3.32801	3.27379	0.009247	0	TAGAGATCAGGGAAAACAAGCT	0	0	7.75	0	0
6030443J06Rik	ENSMUST00000181764	-	1865	2.81034	3.39925	3.32801	3.27379	0.009247	0	ATATAAAGGCAGGCCTATCAGA	0	0	7.65	0	0
6030443J06Rik	ENSMUST00000199660	-	1822	2.81034	3.39925	3.32801	3.27379	0.009247	0	ATATAAAGGCAGGCCTATCAGA	0	0	7.65	0	0
6030443J06Rik	ENSMUST00000195898	-	533	2.81034	3.39925	3.32801	3.27379	0.009247	0	AACACAGCTTCTGGGAAAGATC	0	0	7.54	0	0
6030443J06Rik	ENSMUST00000181374	-	818	2.81034	3.39925	3.32801	3.27379	0.009247	0	AACACAGCTTCTGGGAAAGATC	0	0	7.54	0	0
6030443J06Rik	ENSMUST00000195898	+	466	2.81034	3.39925	3.32801	3.27379	0.009247	0	TCAGGGAAGGTGCACAGTTA	0	0	6.57	0	0
6030443J06Rik	ENSMUST00000181374	+	751	2.81034	3.39925	3.32801	3.27379	0.009247	0	TCAGGGAAGGTGCACAGTTA	0	0	6.57	0	0
6030443J06Rik	ENSMUST00000195898	+	492	2.81034	3.39925	3.32801	3.27379	0.009247	0	GTTTGGACCTCCTCCTGGCTGAAG	0	0	3.02	0	0
6030443J06Rik	ENSMUST00000181374	+	777	2.81034	3.39925	3.32801	3.27379	0.009247	0	GTTTGGACCTCCTCCTGGCTGAAG	0	0	3.02	0	0
6030443J06Rik	ENSMUST00000195898	-	509	2.81034	3.39925	3.32801	3.27379	0.009247	0	GTTTTGGGCCTTCATCTTCAGC	0	0	1.29	0	0
6030443J06Rik	ENSMUST00000181374	-	794	2.81034	3.39925	3.32801	3.27379	0.009247	0	GTTTTGGGCCTTCATCTTCAGC	0	0	1.29	0	0
6030443J06Rik	ENSMUST00000199660	+	1816	2.81034	3.39925	3.32801	3.27379	0.009247	0	TGTAATTCTGATAGGTCTGCCT	0	0	0.54	1.86	0
6030443J06Rik	ENSMUST00000181764	+	1859	2.81034	3.39925	3.32801	3.27379	0.009247	0	TGTAATTCTGATAGGTCTGCCT	0	0	0.54	1.86	0
6030458C11Rik	ENSMUST00000057256	-	1914	27.5256	0	0	0	0	0	CAACGGTGCCCTTAGAGC	0	3.52	44.58	5.84	1.67
6330549D23Rik	ENSMUST00000159536	+	819	74.7834	56.0202	19.4471	19.4927	30.5182	34.1617	AATATGAGAATTCTGCCAAT	0	4.1	0	0	0
6330549D23Rik	ENSMUST00000059190	+	1583	74.7834	56.0202	19.4471	19.4927	30.5182	34.1617	AATATGAGAATTCTGCCAAT	0	4.1	0	0	0
6330549D23Rik	ENSMUST00000160818	+	1980	74.7834	56.0202	19.4471	19.4927	30.5182	34.1617	AATATGAGAATTCTGCCAAT	0	4.1	0	0	0
6330549D23Rik	ENSMUST00000160818	-	2297	74.7834	56.0202	19.4471	19.4927	30.5182	34.1617	TGGCCACCTCACCCTTCTCA	0	0	2.69	0	0
6330549D23Rik	ENSMUST00000059190	-	1900	74.7834	56.0202	19.4471	19.4927	30.5182	34.1617	TGGCCACCTCACCCTTCTCA	0	0	2.69	0	0
6430548M08Rik	ENSMUST00000144682	+	101	3.20338	2.35576	0	0	0	0	TGTTCTTGTGGCTGTCTTC	0	0.13	0	0	0
6430548M08Rik	ENSMUST00000034281	-	4706	3.20338	2.35576	0	0	0	0	TGGAGCCGAGATGAGAGA	0	0	5.38	14.42	3.01
6430548M08Rik	ENSMUST00000108951	-	4675	3.20338	2.35576	0	0	0	0	TGGAGCCGAGATGAGAGA	0	0	5.38	14.42	3.01
9330102E08Rik	ENSMUST00000204642	-	2852	1.47154	2.49254	0	0	0	0	TGGCCAAGGTTGTACTCC	0	0.13	0	0	0
9330182L06Rik	ENSMUST00000115348	-	3221	9.32203	10.584	0	0	0	0	ATCCAGTGGAAAAAAGAC	0.15	2.84	0	0	0
9330182L06Rik	ENSMUST00000069538	-	1850	9.32203	10.584	0	0	0	0	TTATCTGGATCTTGGTTTG	0	2.3	0	0	0
9330182L06Rik	ENSMUST00000154662	-	1773	9.32203	10.584	0	0	0	0	TTATCTGGATCTTGGTTTG	0	2.3	0	0	0
9330182L06Rik	ENSMUST00000134991	-	1850	9.32203	10.584	0	0	0	0	TTATCTGGATCTTGGTTTG	0	2.3	0	0	0
9530068E07Rik	ENSMUST00000153855	-	1245	244.293	240.927	35.7697	30.8296	24.7805	26.7157	TAGCATGGTAAGGTTTTT	0	2.44	0	0	0
9530068E07Rik	ENSMUST00000153855	+	1284	244.293	240.927	35.7697	30.8296	24.7805	26.7157	AATCCCAGAGGACCAGAA	0	3.59	0	0	0
9530068E07Rik	ENSMUST00000153855	+	1283	244.293	240.927	35.7697	30.8296	24.7805	26.7157	CAATCCCAGAGGACCAGA	0	0.13	0	0	0
9530068E07Rik	ENSMUST00000153855	-	1284	244.293	240.927	35.7697	30.8296	24.7805	26.7157	TTCTGGTCCTCTGGGATT	0	0	0.13	0	1.67
9830004L10Rik	ENSMUST00000185548	+	122	64.4663	68.6684	55.7536	53.7066	8.3879	8.11198	TGCCGGAGAGATTGGTGAGA	1.34	0	0	12.74	0
9830004L10Rik	ENSMUST00000188074	+	144	64.4663	68.6684	55.7536	53.7066	8.3879	8.11198	TGCCGGAGAGATTGGTGAGA	1.34	0	0	12.74	0
9830004L10Rik	ENSMUST00000191325	+	146	64.4663	68.6684	55.7536	53.7066	8.3879	8.11198	TGCCGGAGAGATTGGTGAGA	1.34	0	0	12.74	0
9930014A18Rik	ENSMUST00000181910	-	2840	3.36149	1.20526	2.79601	2.12577	0.038127	0.025553	TTTTGAAGGCATGAAGGA	3.02	5.65	0	0	6.13
9930014A18Rik	ENSMUST00000192865	-	695	3.36149	1.20526	2.79601	2.12577	0.038127	0.025553	CGCGGCAGCACGAGGTGGAATG	0	2.98	0	0	0
9930014A18Rik	ENSMUST00000186605	-	246	3.36149	1.20526	2.79601	2.12577	0.038127	0.025553	CGCGGCAGCACGAGGTGGAATG	0	2.98	0	0	0
9930014A18Rik	ENSMUST00000180730	-	1377	3.36149	1.20526	2.79601	2.12577	0.038127	0.025553	CGCGGCAGCACGAGGTGGAATG	0	2.98	0	0	0
A330040F15Rik	ENSMUST00000136697	-	927	16.8158	17.1609	4.6175	5.35558	0	0	TTTAAGGGATTTTTGTGCT	0	0.13	0	0	0
A330087D11Rik	ENSMUST00000187265	-	375	5.17988	0	0.380467	0.114489	0	0.047985	AAACAGACTGTTGAGAAGG	0	1.9	0	0	0
A330093E20Rik	ENSMUST00000184346	-	229	5.73828	8.26528	0.811752	8.72019	0	0	TGGAGAACTACGACAAGCATGT	9.56	0	6.02	0.13	0
A330093E20Rik	ENSMUST00000184994	-	339	5.73828	8.26528	0.811752	8.72019	0	0	TGGAGAACTACGACAAGCATGT	9.56	0	6.02	0.13	0
A330093E20Rik	ENSMUST00000184346	+	244	5.73828	8.26528	0.811752	8.72019	0	0	TTCTCCATCTGTGTCTCAATGA	1.93	4.1	0	0	0
A330093E20Rik	ENSMUST00000184994	+	354	5.73828	8.26528	0.811752	8.72019	0	0	TTCTCCATCTGTGTCTCAATGA	1.93	4.1	0	0	0
A330093E20Rik	ENSMUST00000184346	+	245	5.73828	8.26528	0.811752	8.72019	0	0	TCTCCATCTGTGTCTCAATGA	1.19	1.35	0	0	0
A330093E20Rik	ENSMUST00000184994	+	355	5.73828	8.26528	0.811752	8.72019	0	0	TCTCCATCTGTGTCTCAATGA	1.19	1.35	0	0	0
A330093E20Rik	ENSMUST00000184994	+	432	5.73828	8.26528	0.811752	8.72019	0	0	CTACCAATCAAAGTCTCTAGTT	0	3.25	0	0	0
A330093E20Rik	ENSMUST00000184346	+	322	5.73828	8.26528	0.811752	8.72019	0	0	CTACCAATCAAAGTCTCTAGTT	0	3.25	0	0	0
A330093E20Rik	ENSMUST00000184346	-	151	5.73828	8.26528	0.811752	8.72019	0	0	CAGCGCCACCAACTTCATCAGA	0	2.98	0	0.12	0
A330093E20Rik	ENSMUST00000184994	-	261	5.73828	8.26528	0.811752	8.72019	0	0	CAGCGCCACCAACTTCATCAGA	0	2.98	0	0.12	0
A330093E20Rik	ENSMUST00000184346	+	151	5.73828	8.26528	0.811752	8.72019	0	0	TCTGATGAAGTTGGTGGCGCTG	0	1.63	0	0	0
A330093E20Rik	ENSMUST00000184994	+	261	5.73828	8.26528	0.811752	8.72019	0	0	TCTGATGAAGTTGGTGGCGCTG	0	1.63	0	0	0
A330093E20Rik	ENSMUST00000184346	+	271	5.73828	8.26528	0.811752	8.72019	0	0	CTTTGCTGCTGTCTGATGGTCT	0	0.14	0	0	0
A330093E20Rik	ENSMUST00000184994	+	381	5.73828	8.26528	0.811752	8.72019	0	0	CTTTGCTGCTGTCTGATGGTCT	0	0.14	0	0	0
A330093E20Rik	ENSMUST00000184346	+	197	5.73828	8.26528	0.811752	8.72019	0	0	ACGAGGACCGGGAGCGCTCAGC	0	4.87	0	0	0
A330093E20Rik	ENSMUST00000184994	+	307	5.73828	8.26528	0.811752	8.72019	0	0	ACGAGGACCGGGAGCGCTCAGC	0	4.87	0	0	0
A330093E20Rik	ENSMUST00000184346	-	239	5.73828	8.26528	0.811752	8.72019	0	0	TGAGACACAGATGGAGAACTACG	0	3.84	0	0	0
A330093E20Rik	ENSMUST00000184994	-	349	5.73828	8.26528	0.811752	8.72019	0	0	TGAGACACAGATGGAGAACTACG	0	3.84	0	0	0
A330093E20Rik	ENSMUST00000184346	+	203	5.73828	8.26528	0.811752	8.72019	0	0	ACCGGGAGCGCTCAGCATTGTA	0	2.82	0	0	0
A330093E20Rik	ENSMUST00000184994	+	313	5.73828	8.26528	0.811752	8.72019	0	0	ACCGGGAGCGCTCAGCATTGTA	0	2.82	0	0	0
A330093E20Rik	ENSMUST00000184346	-	268	5.73828	8.26528	0.811752	8.72019	0	0	CCATCAGACAGCAGCAAAGGGA	0	2.3	0	0	0
A330093E20Rik	ENSMUST00000184994	-	378	5.73828	8.26528	0.811752	8.72019	0	0	CCATCAGACAGCAGCAAAGGGA	0	2.3	0	0	0
A330093E20Rik	ENSMUST00000184994	+	313	5.73828	8.26528	0.811752	8.72019	0	0	ACCGGGAGCGCTCAGCAT	0	1.79	0	0	0
A330093E20Rik	ENSMUST00000184346	+	203	5.73828	8.26528	0.811752	8.72019	0	0	ACCGGGAGCGCTCAGCAT	0	1.79	0	0	0
A330093E20Rik	ENSMUST00000184994	+	1322	5.73828	8.26528	0.811752	8.72019	0	0	TGTGCAATGCTGTCTTTGTAGA	0	0.13	0	0	0
A330093E20Rik	ENSMUST00000184994	+	1948	5.73828	8.26528	0.811752	8.72019	0	0	AGTTGCCTCTGCCAAAGAA	0	0	4.74	0	0
A330093E20Rik	ENSMUST00000184994	+	392	5.73828	8.26528	0.811752	8.72019	0	0	TCTGATGGTCTGGCTGATTAGC	0	0	5.38	0	0
A330093E20Rik	ENSMUST00000184346	+	282	5.73828	8.26528	0.811752	8.72019	0	0	TCTGATGGTCTGGCTGATTAGC	0	0	5.38	0	0
A330093E20Rik	ENSMUST00000184346	-	236	5.73828	8.26528	0.811752	8.72019	0	0	ACACAGATGGAGAACTACGACA	0	0	0.11	0	0
A330093E20Rik	ENSMUST00000184994	-	346	5.73828	8.26528	0.811752	8.72019	0	0	ACACAGATGGAGAACTACGACA	0	0	0.11	0	0
A430033K04Rik	ENSMUST00000200521	+	1018	296.359	287.871	51.7082	43.2526	0	0	TGCCTCCAGGTTCCTGCTCTGTT	0	2.44	0	0	0
A430033K04Rik	ENSMUST00000200521	+	943	296.359	287.871	51.7082	43.2526	0	0	TAAAAGAGCAGGCTAAGCAAGC	0	2.95	0	0	0
A430033K04Rik	ENSMUST00000198958	+	1689	296.359	287.871	51.7082	43.2526	0	0	TTGAGTGTAAAGAGTGCC	0	0	6.25	0	0
A430033K04Rik	ENSMUST00000069862	+	1671	296.359	287.871	51.7082	43.2526	0	0	TTGAGTGTAAAGAGTGCC	0	0	6.25	0	0
A630010A05Rik	ENSMUST00000129643	+	1251	0	17.8925	0	7.8336	0	0	TGAAGACCCAGAAATGAAC	23.54	46.09	11.12	5.62	19.39
A630010A05Rik	ENSMUST00000147024	+	404	0	17.8925	0	7.8336	0	0	TGAAGACCCAGAAATGAAC	23.54	46.09	11.12	5.62	19.39
A630010A05Rik	ENSMUST00000129643	+	1251	0	17.8925	0	7.8336	0	0	TGAAGACCCAGAAATGAA	8.05	8.74	6.27	0	0
A630010A05Rik	ENSMUST00000147024	+	404	0	17.8925	0	7.8336	0	0	TGAAGACCCAGAAATGAA	8.05	8.74	6.27	0	0
A630010A05Rik	ENSMUST00000147024	+	404	0	17.8925	0	7.8336	0	0	TGAAGACCCAGAAATGAAT	1.61	2.18	0	0	0
A630010A05Rik	ENSMUST00000129643	+	1251	0	17.8925	0	7.8336	0	0	TGAAGACCCAGAAATGAAT	1.61	2.18	0	0	0
A630010A05Rik	ENSMUST00000147024	+	404	0	17.8925	0	7.8336	0	0	TAAAGACCCAGAAATGAACC	0	3.11	0	0	0
A630010A05Rik	ENSMUST00000129643	+	1251	0	17.8925	0	7.8336	0	0	TAAAGACCCAGAAATGAACC	0	3.11	0	0	0
A630010A05Rik	ENSMUST00000129643	+	1251	0	17.8925	0	7.8336	0	0	TGAAGACCCAGAGATGAA	0	3.63	0	0	0
A630010A05Rik	ENSMUST00000147024	+	404	0	17.8925	0	7.8336	0	0	TGAAGACCCAGAGATGAA	0	3.63	0	0	0
A630010A05Rik	ENSMUST00000147024	+	33	0	17.8925	0	7.8336	0	0	AGGAGCCCAGAAGATCATGTGT	0	0.27	0	0	0
A630010A05Rik	ENSMUST00000129643	+	422	0	17.8925	0	7.8336	0	0	AGGAGCCCAGAAGATCATGTGT	0	0.27	0	0	0
A630010A05Rik	ENSMUST00000147024	+	404	0	17.8925	0	7.8336	0	0	TGAAGACCCAGAAATGAATC	0	4.1	3.71	0	0
A630010A05Rik	ENSMUST00000129643	+	1251	0	17.8925	0	7.8336	0	0	TGAAGACCCAGAAATGAATC	0	4.1	3.71	0	0
A630010A05Rik	ENSMUST00000147024	+	404	0	17.8925	0	7.8336	0	0	TGAAGACCCAGAGATGAAT	0	0	11.52	0	1.91
A630010A05Rik	ENSMUST00000129643	+	1251	0	17.8925	0	7.8336	0	0	TGAAGACCCAGAGATGAAT	0	0	11.52	0	1.91
A630010A05Rik	ENSMUST00000129643	+	1251	0	17.8925	0	7.8336	0	0	TGAAGACCAAGAAATGAA	0	0	0.13	0	0
A630010A05Rik	ENSMUST00000147024	+	404	0	17.8925	0	7.8336	0	0	TGAAGACCAAGAAATGAA	0	0	0.13	0	0
A830073O21Rik	ENSMUST00000205693	+	2181	0.876043	1.30017	0	0.019808	0.733658	0.028865	CTGGATTACATTGATGGA	0	0	2.95	0	0
A930018P22Rik	ENSMUST00000040374	-	505	1.35225	2.50209	0	0	0	0	TGCTCCAGGTCCTTAATC	0	2.44	0	0	0
AA474331	ENSMUST00000178045	+	209	11.0415	14.1095	1.87549	0.917259	1.62969	0.395796	TGAGGAGCCAGCCAGTAAGC	85.63	125.26	80.96	17.38	2.86
AA474331	ENSMUST00000178045	+	209	11.0415	14.1095	1.87549	0.917259	1.62969	0.395796	TGAGGAGCCAGCCAGTAAGCA	73.26	40.01	34.55	0	3.57
AA474331	ENSMUST00000178045	+	210	11.0415	14.1095	1.87549	0.917259	1.62969	0.395796	GAGGAGCCAGCCAGTAAGCA	3.57	1.54	0	0	0
AA474331	ENSMUST00000178045	-	164	11.0415	14.1095	1.87549	0.917259	1.62969	0.395796	TAGAACCCAGGACCACCAACC	0.3	0	7.75	0	0
AA474331	ENSMUST00000178045	+	209	11.0415	14.1095	1.87549	0.917259	1.62969	0.395796	TGAGGAGCCAGCCAGTAAG	0.2	5.94	3.31	0.12	1.43
AA474331	ENSMUST00000178045	-	165	11.0415	14.1095	1.87549	0.917259	1.62969	0.395796	TATAGAATCCAGGACCACCAGC	0	5.96	0	0	0
AA474331	ENSMUST00000178045	-	168	11.0415	14.1095	1.87549	0.917259	1.62969	0.395796	TTCTTATAGAACCCAGGACTGCC	0	3.25	0	0	0
AA474331	ENSMUST00000178045	-	168	11.0415	14.1095	1.87549	0.917259	1.62969	0.395796	TTCTCATAGAACCCAGGACCACC	0	2.03	0	0	0
AA474331	ENSMUST00000178045	+	211	11.0415	14.1095	1.87549	0.917259	1.62969	0.395796	AGGAGCAAGCCAGTAAGCAGC	0	2.3	0	0	0
AA474331	ENSMUST00000178563	+	2417	11.0415	14.1095	1.87549	0.917259	1.62969	0.395796	TCCCTGTTTAGTTTCTGT	0	0	2.18	0	0
AA474331	ENSMUST00000178045	+	2402	11.0415	14.1095	1.87549	0.917259	1.62969	0.395796	TCCCTGTTTAGTTTCTGT	0	0	2.18	0	0
AA474331	ENSMUST00000178045	-	164	11.0415	14.1095	1.87549	0.917259	1.62969	0.395796	TATAGAACCCAGGACCATCAGCC	0	0	8.18	0	0
AA474331	ENSMUST00000178045	+	2417	11.0415	14.1095	1.87549	0.917259	1.62969	0.395796	TGTCACCTGAGTTTTTTA	0	0	0.11	0	0
AA474331	ENSMUST00000178563	+	2432	11.0415	14.1095	1.87549	0.917259	1.62969	0.395796	TGTCACCTGAGTTTTTTA	0	0	0.11	0	0
AA474331	ENSMUST00000178045	-	165	11.0415	14.1095	1.87549	0.917259	1.62969	0.395796	TATAGAACCCAGGACCACCACA	0	0	0.11	0	0
AA545190	ENSMUST00000203495	+	30	102.147	305.274	270.82	222.117	0	0	TCTCTCAGACACTGGACCACCAA	0	1.9	0	0	0
AA545190	ENSMUST00000204434	+	5	102.147	305.274	270.82	222.117	0	0	TCTCTCAGACACTGGACCACCAA	0	1.9	0	0	0
AA792892	ENSMUST00000202253	+	82	4.7983	19.9453	0.994273	0	0	0	TTCCATTCACAGCTGCGACTGAA	24.97	20.99	26.35	0	2.77
AA792892	ENSMUST00000202253	+	82	4.7983	19.9453	0.994273	0	0	0	TTCCATTCACAGCTGCGACTGA	21.5	30.37	11.34	7	8.11
AA792892	ENSMUST00000202253	+	72	4.7983	19.9453	0.994273	0	0	0	ATCCTTGGACTTCCATTCACA	16.24	7.38	15.24	14.84	4.29
AA792892	ENSMUST00000202253	+	80	4.7983	19.9453	0.994273	0	0	0	ACTTCCATTCACAGCTGCGACT	13.74	8.59	16	6.37	0
AA792892	ENSMUST00000202253	+	48	4.7983	19.9453	0.994273	0	0	0	TGCGTGAGACTGAGTAACTGCT	13.34	8.49	0	7.43	2.79
AA792892	ENSMUST00000202253	-	70	4.7983	19.9453	0.994273	0	0	0	TGAATGGAAGTCCAAGGATCT	12.61	18.12	10.63	0	5.18
AA792892	ENSMUST00000202253	+	76	4.7983	19.9453	0.994273	0	0	0	TTGGACTTCCATTCACAGCTGCGA	11.85	0	0	9.55	1.58
AA792892	ENSMUST00000202253	+	66	4.7983	19.9453	0.994273	0	0	0	TGCTAGATCCTTGGACTTCCA	11.06	5.65	0.13	0	0
AA792892	ENSMUST00000202253	+	45	4.7983	19.9453	0.994273	0	0	0	TGCTGCGTGAGACTGAGTAACT	9.72	0	6.92	0	0
AA792892	ENSMUST00000202253	+	73	4.7983	19.9453	0.994273	0	0	0	TCCTTGGACTTCCATTCACA	9.2	8.15	5.6	1.62	0
AA792892	ENSMUST00000202253	+	73	4.7983	19.9453	0.994273	0	0	0	TCCTTGGACTTCCATTCACAG	9.07	13.18	12.79	0	0
AA792892	ENSMUST00000202253	+	0	4.7983	19.9453	0.994273	0	0	0	TTGGAAGAAGGGAGTCTAGCT	9.05	10.79	19.15	0.13	0
AA792892	ENSMUST00000202253	-	80	4.7983	19.9453	0.994273	0	0	0	AGTAGTAGCTGTGAATGGAAGT	8.93	10.29	11.3	6.24	0
AA792892	ENSMUST00000202253	+	73	4.7983	19.9453	0.994273	0	0	0	TCCTTGGACTTCCATTCACAGC	8.79	11.77	45.88	8.36	0
AA792892	ENSMUST00000202253	+	72	4.7983	19.9453	0.994273	0	0	0	ATCCTTGGACTTCCATTCACAG	8.03	7.68	0	0	1.91
AA792892	ENSMUST00000202253	+	95	4.7983	19.9453	0.994273	0	0	0	TGCGACTGAACAATTGTT	8.01	2.69	5.12	0	6.1
AA792892	ENSMUST00000202253	+	83	4.7983	19.9453	0.994273	0	0	0	TCCATTCACAGCTGCGACTGAA	7.68	0	10.06	0.25	1.67
AA792892	ENSMUST00000202253	+	47	4.7983	19.9453	0.994273	0	0	0	CTGCGTGAGACTGAGTAACTGC	7.04	0	6.03	0	0
AA792892	ENSMUST00000202253	+	72	4.7983	19.9453	0.994273	0	0	0	ATCCTTGGACTTCCATTCACAGC	7.02	6.44	6.15	0	0
AA792892	ENSMUST00000202253	+	56	4.7983	19.9453	0.994273	0	0	0	ACTGAGTAACTGCTAGATCCT	6.24	13.9	0	0	0.85
AA792892	ENSMUST00000202253	+	27	4.7983	19.9453	0.994273	0	0	0	CTTGCTCCTTCGCCTGCTTGCT	5.73	5.02	2.91	0	0
AA792892	ENSMUST00000202253	-	81	4.7983	19.9453	0.994273	0	0	0	AGTAGTAGCTGTGAATGGAAG	5.36	0	0.24	0	0
AA792892	ENSMUST00000202253	+	95	4.7983	19.9453	0.994273	0	0	0	TGCGACTGAATCATTGTT	5.23	0	7.56	0	0
AA792892	ENSMUST00000202253	-	72	4.7983	19.9453	0.994273	0	0	0	TGTGAATGGAAGTCCAAGGAT	5.15	6.15	0	0	0
AA792892	ENSMUST00000202253	+	82	4.7983	19.9453	0.994273	0	0	0	TTCCATTCACAGCTGCGACTGAAT	4.76	1.54	14.06	5.71	2.5
AA792892	ENSMUST00000202253	+	0	4.7983	19.9453	0.994273	0	0	0	TTGGAAGAAGGGAGTCTAGCTC	4.63	6.77	5.89	0	0
AA792892	ENSMUST00000202253	+	69	4.7983	19.9453	0.994273	0	0	0	TAGATCCTTGGACTTCCATTCA	4.63	0	7.27	0.12	0
AA792892	ENSMUST00000097477	+	968	4.7983	19.9453	0.994273	0	0	0	TGGAACACACCTTTAATCTGG	4.58	12.2	4.35	0.12	0
AA792892	ENSMUST00000202253	+	1037	4.7983	19.9453	0.994273	0	0	0	TGGAACACACCTTTAATCTGG	4.58	12.2	4.35	0.12	0
AA792892	ENSMUST00000202253	+	112	4.7983	19.9453	0.994273	0	0	0	TGGGAATTGGGCTGCCGACT	3.82	3.46	2.69	0	0
AA792892	ENSMUST00000202253	-	11	4.7983	19.9453	0.994273	0	0	0	AGCAAGAGCAAGAGCTAGACTC	3.82	4.2	0	0	0
AA792892	ENSMUST00000202253	+	67	4.7983	19.9453	0.994273	0	0	0	GCTAGATCCTTGGACTTCCATTC	3.62	0	7.54	0	0
AA792892	ENSMUST00000202253	+	72	4.7983	19.9453	0.994273	0	0	0	ATCCTTGGACTTCCATTCAC	3.27	3.07	7.02	0	0
AA792892	ENSMUST00000202253	+	50	4.7983	19.9453	0.994273	0	0	0	TGTGAGACTGAGTAACTGCT	3.12	0	0	0.13	0
AA792892	ENSMUST00000202253	+	75	4.7983	19.9453	0.994273	0	0	0	CTTGGACTTCCATTCACAGCT	3.12	0.13	4.63	0	0
AA792892	ENSMUST00000202253	+	69	4.7983	19.9453	0.994273	0	0	0	TAGATCCTTGGACTTCCATTC	3.12	0	3.71	0	0
AA792892	ENSMUST00000202253	-	64	4.7983	19.9453	0.994273	0	0	0	TGGAAGTCCAAGGATCTAGCAGT	2.98	0.64	6.03	0	5.41
AA792892	ENSMUST00000202253	+	44	4.7983	19.9453	0.994273	0	0	0	TTGCTGCGTGAGACTGAGTAACT	2.83	5.15	0	0	0
AA792892	ENSMUST00000202253	+	28	4.7983	19.9453	0.994273	0	0	0	TTGCTCCTTCGCCTGCTTGCT	2.38	3.46	0	0	0
AA792892	ENSMUST00000202253	+	45	4.7983	19.9453	0.994273	0	0	0	TGCTGCGTGAGACTGAGTAAC	1.93	0	0.13	0	0
AA792892	ENSMUST00000202253	-	70	4.7983	19.9453	0.994273	0	0	0	TGTGAATGGGAGTCCAAGGATCT	1.81	5.01	0	0	0
AA792892	ENSMUST00000202253	+	82	4.7983	19.9453	0.994273	0	0	0	TTCCATTCACAGCTGCGACT	1.81	3.25	6.37	6.12	4.49
AA792892	ENSMUST00000202253	+	27	4.7983	19.9453	0.994273	0	0	0	CTTGCTCCTTCGCCTGCTTGC	1.79	0	0.11	0	0
AA792892	ENSMUST00000202253	+	81	4.7983	19.9453	0.994273	0	0	0	CTTCCATTCACAGCTGCGACTG	1.61	0	0	5.12	0
AA792892	ENSMUST00000202253	+	50	4.7983	19.9453	0.994273	0	0	0	CGTGAGACTGAGTAACTGCT	1.34	0.13	0	3.32	4.67
AA792892	ENSMUST00000202253	+	111	4.7983	19.9453	0.994273	0	0	0	TTGGGAATTGGGCTGCCGACT	1.2	0	6.92	0	9.22
AA792892	ENSMUST00000202253	+	105	4.7983	19.9453	0.994273	0	0	0	CAATTGTTGGGAATTGGGCT	1.19	1.49	0	0	0
AA792892	ENSMUST00000202253	-	109	4.7983	19.9453	0.994273	0	0	0	TCGGCAGCCCAATTCCCAACA	0.74	0.68	9.91	0	0
AA792892	ENSMUST00000202253	+	105	4.7983	19.9453	0.994273	0	0	0	CCATTGTTGGGAATTGGGC	0.6	0	0	4.36	0
AA792892	ENSMUST00000202253	-	70	4.7983	19.9453	0.994273	0	0	0	TGTGAATGGAAGTCCAAGGATCT	0.3	3.59	0	0	0
AA792892	ENSMUST00000202253	-	65	4.7983	19.9453	0.994273	0	0	0	TGGAAGTCCAAGGATCTAGCAG	0.3	7.45	0	0	0
AA792892	ENSMUST00000202253	+	111	4.7983	19.9453	0.994273	0	0	0	TTGGGAATTGGGCTGCCGAC	0.2	0	0	0.27	0
AA792892	ENSMUST00000202253	+	80	4.7983	19.9453	0.994273	0	0	0	ACTTCCATTCACAGCTGCGAC	0.2	0.13	0.11	3.7	2.14
AA792892	ENSMUST00000202253	+	82	4.7983	19.9453	0.994273	0	0	0	TTCCATTCACAGCTGCGACTG	0.2	1.35	0	0	0
AA792892	ENSMUST00000202253	+	105	4.7983	19.9453	0.994273	0	0	0	CCATTGTTGGGAATTGGGCTGCC	0.2	1.54	0	0	0
AA792892	ENSMUST00000202253	+	106	4.7983	19.9453	0.994273	0	0	0	AATTGTTGGGAATTGGGCTGCCGA	0.15	0	9.48	0	0
AA792892	ENSMUST00000202253	+	66	4.7983	19.9453	0.994273	0	0	0	TGCTAGATCCTTGGACTTCCAT	0	7.3	6.4	0	0
AA792892	ENSMUST00000202253	-	23	4.7983	19.9453	0.994273	0	0	0	AGCAGGCGAAGGAGCAAGAGCA	0	4.88	0	0	0
AA792892	ENSMUST00000202253	-	70	4.7983	19.9453	0.994273	0	0	0	TGAATGGGAGTCCAAGGATCT	0	17.68	8.07	0	2.06
AA792892	ENSMUST00000202253	-	73	4.7983	19.9453	0.994273	0	0	0	TAGCTGTGAATGGAAGTCCAAGGA	0	4.2	0	0	0
AA792892	ENSMUST00000202253	-	56	4.7983	19.9453	0.994273	0	0	0	AGGATCTAGCAGTTACTCAGT	0	3.93	0	0	0
AA792892	ENSMUST00000202253	+	1	4.7983	19.9453	0.994273	0	0	0	TGGAAGAAGGGAGTCTAGCTCT	0	3.79	14.21	0	0
AA792892	ENSMUST00000202253	+	88	4.7983	19.9453	0.994273	0	0	0	TCACAGCTGCGACTGAATCATT	0	3.66	0	0	0
AA792892	ENSMUST00000202253	+	0	4.7983	19.9453	0.994273	0	0	0	TTGGAAGAAGGGAGTCTAGCTCT	0	3.25	0	0	0
AA792892	ENSMUST00000202253	+	68	4.7983	19.9453	0.994273	0	0	0	CTAGATCCTTGGACTTCCATTC	0	2.98	0.13	0	0
AA792892	ENSMUST00000202253	+	112	4.7983	19.9453	0.994273	0	0	0	TGGGAATTGGGCTGCCGACTGT	0	2.3	0.13	6	9.9
AA792892	ENSMUST00000202253	+	1	4.7983	19.9453	0.994273	0	0	0	TGGAAGAAGGGAGTCTAGCTCTA	0	2.17	0	0	0
AA792892	ENSMUST00000202253	+	41	4.7983	19.9453	0.994273	0	0	0	TGCTTGCTGCGTGAGACTGAGT	0	2.17	7.86	0	3.1
AA792892	ENSMUST00000202253	-	107	4.7983	19.9453	0.994273	0	0	0	TCGGCAGCCCAATTCCCAACAAT	0	2.92	0	0	0
AA792892	ENSMUST00000202253	+	83	4.7983	19.9453	0.994273	0	0	0	TCCATTCACAGCTGCGACT	0	1.9	0	0	2.55
AA792892	ENSMUST00000202253	+	74	4.7983	19.9453	0.994273	0	0	0	CCTTGGACTTCCATTCACAGCT	0	1.35	2.15	0	0
AA792892	ENSMUST00000202253	-	107	4.7983	19.9453	0.994273	0	0	0	CGGCAGCCCAATTCCCAACAAT	0	1.08	3.12	0	0
AA792892	ENSMUST00000202253	+	28	4.7983	19.9453	0.994273	0	0	0	TTGCTCCTTCGCCTGCTTGC	0	1.08	0	0	0
AA792892	ENSMUST00000202253	+	105	4.7983	19.9453	0.994273	0	0	0	CCATTGTTGGGAATTGGGCTGCCG	0	0.81	0	0	0
AA792892	ENSMUST00000202253	+	49	4.7983	19.9453	0.994273	0	0	0	GCGTGAGACTGAGTAACTGCT	0	0.27	0.26	0	0
AA792892	ENSMUST00000202253	+	95	4.7983	19.9453	0.994273	0	0	0	TGCGACTGAACCATTGTTGGGA	0	0.14	0	0	0
AA792892	ENSMUST00000202253	+	49	4.7983	19.9453	0.994273	0	0	0	GCGTGAGACTGAGTAACTGCTA	0	0.14	0	0	0
AA792892	ENSMUST00000202253	+	1	4.7983	19.9453	0.994273	0	0	0	TGGAAGAAGGGAGTCTAGCTC	0	0.14	0	0	0
AA792892	ENSMUST00000202253	+	82	4.7983	19.9453	0.994273	0	0	0	TTCCATTCACAGCTGCGACTGAAC	0	0.14	0	0	0
AA792892	ENSMUST00000202253	+	0	4.7983	19.9453	0.994273	0	0	0	TTGGAAGAAGGGAGTCTTGCTC	0	0.14	0	0	0
AA792892	ENSMUST00000202253	+	48	4.7983	19.9453	0.994273	0	0	0	TGTGTGAGACTGAGTAACTGCT	0	0.14	0	0	0
AA792892	ENSMUST00000202253	+	49	4.7983	19.9453	0.994273	0	0	0	GCGTGAGACTGAGTAACTGC	0	0.38	0.64	0	0
AA792892	ENSMUST00000202253	+	62	4.7983	19.9453	0.994273	0	0	0	TAACTGCTAGATCCTTGGACTTCC	0	4.48	0	0	0
AA792892	ENSMUST00000202253	-	83	4.7983	19.9453	0.994273	0	0	0	TTCAGTAGTAGCTGTGAATGGA	0	3.84	0	0	0
AA792892	ENSMUST00000202253	-	71	4.7983	19.9453	0.994273	0	0	0	TGAATGGAAGTCCAAGGATC	0	3.71	0	0	0
AA792892	ENSMUST00000202253	+	104	4.7983	19.9453	0.994273	0	0	0	ACAATTGTTGGGAATTGGGCT	0	3.2	12.56	0	0
AA792892	ENSMUST00000202253	+	43	4.7983	19.9453	0.994273	0	0	0	CTTGCTGCGTGAGACTGAGTAA	0	3.2	0	0	0
AA792892	ENSMUST00000202253	+	50	4.7983	19.9453	0.994273	0	0	0	CGTGAGACTGAGTAACTGCTAG	0	1.54	0	0	0
AA792892	ENSMUST00000202253	+	81	4.7983	19.9453	0.994273	0	0	0	CTTCCATTCACAGCTGCGACT	0	1.41	0	0	2.06
AA792892	ENSMUST00000202253	+	73	4.7983	19.9453	0.994273	0	0	0	TCCTTGGACTTCCATTCAC	0	1.15	0	0	0
AA792892	ENSMUST00000202253	+	81	4.7983	19.9453	0.994273	0	0	0	CTTCCATTCACAGCTGCGACTGA	0	0.38	0	0	0
AA792892	ENSMUST00000202253	+	105	4.7983	19.9453	0.994273	0	0	0	CCATTGTTGGGAATTGGGCT	0	0	2.69	0	0
AA792892	ENSMUST00000202253	+	68	4.7983	19.9453	0.994273	0	0	0	CTAGATCCTTGGACTTCCATTCA	0	0	0.13	0	0
AA792892	ENSMUST00000202253	+	45	4.7983	19.9453	0.994273	0	0	0	TGCTGTGTGAGACTGAGTAACT	0	0	6.4	0	0
AA792892	ENSMUST00000202253	+	81	4.7983	19.9453	0.994273	0	0	0	CTTCCATTCACAGCTGCGACTGAA	0	0	7.56	0.12	0
AA792892	ENSMUST00000202253	+	73	4.7983	19.9453	0.994273	0	0	0	TCCTTGGACTTCCATTCACAGCT	0	0	2.91	0	0
AA792892	ENSMUST00000202253	+	74	4.7983	19.9453	0.994273	0	0	0	CCTTGGACTTCCATTCACAGC	0	0	2.43	0	0
AA792892	ENSMUST00000202253	-	3	4.7983	19.9453	0.994273	0	0	0	AAGAGCTAGACTCCCTTCTTC	0	0	8.84	0	0
AA792892	ENSMUST00000202253	-	42	4.7983	19.9453	0.994273	0	0	0	TTACTCAGTCTCACGCAGCAAGC	0	0	7.56	0	0
AA792892	ENSMUST00000202253	-	62	4.7983	19.9453	0.994273	0	0	0	AAGTCCAAGGATCTAGCAGTTG	0	0	7.43	0	0
AA792892	ENSMUST00000202253	-	110	4.7983	19.9453	0.994273	0	0	0	CAGTCGGCAGCCCAATTCCCAAC	0	0	6.53	0	0
AA792892	ENSMUST00000202253	+	67	4.7983	19.9453	0.994273	0	0	0	GCTAGATCCTTGGACTTCCATT	0	0	5.76	0	0
AA792892	ENSMUST00000202253	+	106	4.7983	19.9453	0.994273	0	0	0	AATTGTTGGGAATTGGGCTGCC	0	0	14.77	0	0
AA792892	ENSMUST00000202253	+	107	4.7983	19.9453	0.994273	0	0	0	ATTGTTGGGAATTGGGCTGCC	0	0	5.12	0	0
AA792892	ENSMUST00000202253	+	93	4.7983	19.9453	0.994273	0	0	0	GCTGCGACTGAACAATTGT	0	0	4.1	0	0
AA792892	ENSMUST00000202253	+	31	4.7983	19.9453	0.994273	0	0	0	CTCCTTCGCCTGCTTGCTGCGT	0	0	2.82	0	0
AA792892	ENSMUST00000202253	+	106	4.7983	19.9453	0.994273	0	0	0	AATTGTTGGGAATTGGGCTGCCG	0	0	9.91	0	0
AA792892	ENSMUST00000202253	-	24	4.7983	19.9453	0.994273	0	0	0	AAGCAGGCGAAGGAGCAAGAGC	0	0	7.54	0	0
AA792892	ENSMUST00000202253	+	95	4.7983	19.9453	0.994273	0	0	0	TGCGACTGAATCATTGTTGGGA	0	0	7.43	0	0
AA792892	ENSMUST00000202253	+	107	4.7983	19.9453	0.994273	0	0	0	ATTGTTGGGAATTGGGCTGCCG	0	0	7.21	0	0
AA792892	ENSMUST00000202253	+	95	4.7983	19.9453	0.994273	0	0	0	TGCGACTGAATCATTGTTGGGAAT	0	0	6.78	0	0
AA792892	ENSMUST00000202253	+	105	4.7983	19.9453	0.994273	0	0	0	CAATTGTTGGGAATTGGGCTGCC	0	0	6.35	0	1.94
AA792892	ENSMUST00000202253	+	108	4.7983	19.9453	0.994273	0	0	0	TTGTTGGGAATTGGGCTGCCG	0	0	5.6	0	0
AA792892	ENSMUST00000202253	+	110	4.7983	19.9453	0.994273	0	0	0	GTTGGGAATTGGGCTGCCGACT	0	0	4.74	0	0
AA792892	ENSMUST00000202253	+	111	4.7983	19.9453	0.994273	0	0	0	TTGGGAATTGGGCTGCCGACTG	0	0	4.52	0	0
AA792892	ENSMUST00000202253	-	109	4.7983	19.9453	0.994273	0	0	0	CGGCAGCCCAATTCCCAACA	0	0	1.62	0	0
AA792892	ENSMUST00000202253	+	47	4.7983	19.9453	0.994273	0	0	0	CTGCGTGAGACTGAGTAACTG	0	0	0.22	0	0
AA792892	ENSMUST00000202253	-	25	4.7983	19.9453	0.994273	0	0	0	AAGCAGGCGAAGGAGCAAGAG	0	0	0.11	0	0
AA792892	ENSMUST00000202253	+	110	4.7983	19.9453	0.994273	0	0	0	GTTGGGAATTGGGCTGCCGAC	0	0	0.11	0	0
Aaas	ENSMUST00000041208	+	1785	132.333	48.7261	22.9056	31.0757	29.0499	13.2752	TAGTTCTTCTTGTTTCCACT	11.31	5.37	13.77	7.37	1.67
Aaas	ENSMUST00000041208	-	1503	132.333	48.7261	22.9056	31.0757	29.0499	13.2752	GAAATTGATGAGCTGACC	1.99	0	5.92	0	0
Aaas	ENSMUST00000041208	+	1785	132.333	48.7261	22.9056	31.0757	29.0499	13.2752	TAGTTCTTCTTGTTTCCAC	0	0.14	0	0	0
Aaas	ENSMUST00000041208	+	1784	132.333	48.7261	22.9056	31.0757	29.0499	13.2752	ATAGTTCTTCTTGTTTCCACT	0	4.1	0	0	0
Aaas	ENSMUST00000041208	-	1786	132.333	48.7261	22.9056	31.0757	29.0499	13.2752	AAGTGGAAACAAGAAGAACT	0	2.3	0	11.01	0
Aaas	ENSMUST00000041208	+	1784	132.333	48.7261	22.9056	31.0757	29.0499	13.2752	ATAGTTCTTCTTGTTTCCAC	0	0.13	0	0	0
Abcf3	ENSMUST00000003319	-	377	19.2636	0.459598	21.3474	0.335554	1.77227	0.783113	ATTGTTTTCCAGTATCTTC	0	2.17	0	0	0
Abhd16a	ENSMUST00000007251	-	1308	67.0355	57.1981	3.48825	4.38665	1.53728	0.825635	TCTTCCTTGGTTCTCCGT	0	0	2.18	0	0
Abhd16a	ENSMUST00000173247	-	425	67.0355	57.1981	3.48825	4.38665	1.53728	0.825635	TCTTCCTTGGTTCTCCGT	0	0	2.18	0	0
Abhd16a	ENSMUST00000173846	-	1218	67.0355	57.1981	3.48825	4.38665	1.53728	0.825635	TCTTCCTTGGTTCTCCGT	0	0	2.18	0	0
Abhd4	ENSMUST00000180359	+	1264	73.5087	19.2897	72.8666	61.035	0	0	AAGAGATCTGCAACCCTGT	0	0	7.68	0	5
Abhd4	ENSMUST00000199338	+	621	73.5087	19.2897	72.8666	61.035	0	0	AAGAGATCTGCAACCCTGT	0	0	7.68	0	5
Abhd4	ENSMUST00000197807	+	541	73.5087	19.2897	72.8666	61.035	0	0	AAGAGATCTGCAACCCTGT	0	0	7.68	0	5
Abhd4	ENSMUST00000041197	+	1068	73.5087	19.2897	72.8666	61.035	0	0	AAGAGATCTGCAACCCTGT	0	0	7.68	0	5
Abhd4	ENSMUST00000199338	+	621	73.5087	19.2897	72.8666	61.035	0	0	AAGAGATCTGCAACCCTG	0	0	6.68	0	0
Abhd4	ENSMUST00000180359	+	1264	73.5087	19.2897	72.8666	61.035	0	0	AAGAGATCTGCAACCCTG	0	0	6.68	0	0
Abhd4	ENSMUST00000041197	+	1068	73.5087	19.2897	72.8666	61.035	0	0	AAGAGATCTGCAACCCTG	0	0	6.68	0	0
Abhd4	ENSMUST00000197807	+	541	73.5087	19.2897	72.8666	61.035	0	0	AAGAGATCTGCAACCCTG	0	0	6.68	0	0
Abhd6	ENSMUST00000026313	-	1160	18.9636	20.8012	0	0	0	0	TTGAGCTTCTTGTGGTCTGT	0	1.63	0	0	0
Abhd6	ENSMUST00000166497	-	1083	18.9636	20.8012	0	0	0	0	TTGAGCTTCTTGTGGTCTGT	0	1.63	0	0	0
Abi1	ENSMUST00000091394	-	1599	90.0017	95.5453	88.7405	73.3509	32.1768	19.0126	CTTGAAGATATGGGCACA	2.83	2.69	0	0	0
Abi1	ENSMUST00000123948	-	1587	90.0017	95.5453	88.7405	73.3509	32.1768	19.0126	CTTGAAGATATGGGCACA	2.83	2.69	0	0	0
Abi1	ENSMUST00000078977	-	1608	90.0017	95.5453	88.7405	73.3509	32.1768	19.0126	CTTGAAGATATGGGCACA	2.83	2.69	0	0	0
Abi1	ENSMUST00000178908	-	1684	90.0017	95.5453	88.7405	73.3509	32.1768	19.0126	CTTGAAGATATGGGCACA	2.83	2.69	0	0	0
Abi1	ENSMUST00000139038	-	1475	90.0017	95.5453	88.7405	73.3509	32.1768	19.0126	CTTGAAGATATGGGCACA	2.83	2.69	0	0	0
Abi1	ENSMUST00000153931	-	1305	90.0017	95.5453	88.7405	73.3509	32.1768	19.0126	CTTGAAGATATGGGCACA	2.83	2.69	0	0	0
Abi1	ENSMUST00000149719	-	1601	90.0017	95.5453	88.7405	73.3509	32.1768	19.0126	CTTGAAGATATGGGCACA	2.83	2.69	0	0	0
Abi1	ENSMUST00000126112	-	1645	90.0017	95.5453	88.7405	73.3509	32.1768	19.0126	CTTGAAGATATGGGCACA	2.83	2.69	0	0	0
Abi1	ENSMUST00000093171	-	1515	90.0017	95.5453	88.7405	73.3509	32.1768	19.0126	CTTGAAGATATGGGCACA	2.83	2.69	0	0	0
Abi1	ENSMUST00000140164	-	1688	90.0017	95.5453	88.7405	73.3509	32.1768	19.0126	CTTGAAGATATGGGCACA	2.83	2.69	0	0	0
Abi1	ENSMUST00000114544	-	1371	90.0017	95.5453	88.7405	73.3509	32.1768	19.0126	CTTGAAGATATGGGCACA	2.83	2.69	0	0	0
Abi1	ENSMUST00000091394	-	1598	90.0017	95.5453	88.7405	73.3509	32.1768	19.0126	CTTGAAGATATGGGCACAG	0	2.56	1.29	0	0
Abi1	ENSMUST00000123948	-	1586	90.0017	95.5453	88.7405	73.3509	32.1768	19.0126	CTTGAAGATATGGGCACAG	0	2.56	1.29	0	0
Abi1	ENSMUST00000178908	-	1683	90.0017	95.5453	88.7405	73.3509	32.1768	19.0126	CTTGAAGATATGGGCACAG	0	2.56	1.29	0	0
Abi1	ENSMUST00000139038	-	1474	90.0017	95.5453	88.7405	73.3509	32.1768	19.0126	CTTGAAGATATGGGCACAG	0	2.56	1.29	0	0
Abi1	ENSMUST00000149719	-	1600	90.0017	95.5453	88.7405	73.3509	32.1768	19.0126	CTTGAAGATATGGGCACAG	0	2.56	1.29	0	0
Abi1	ENSMUST00000093171	-	1514	90.0017	95.5453	88.7405	73.3509	32.1768	19.0126	CTTGAAGATATGGGCACAG	0	2.56	1.29	0	0
Abi1	ENSMUST00000078977	-	1607	90.0017	95.5453	88.7405	73.3509	32.1768	19.0126	CTTGAAGATATGGGCACAG	0	2.56	1.29	0	0
Abi1	ENSMUST00000140164	-	1687	90.0017	95.5453	88.7405	73.3509	32.1768	19.0126	CTTGAAGATATGGGCACAG	0	2.56	1.29	0	0
Abi1	ENSMUST00000114544	-	1370	90.0017	95.5453	88.7405	73.3509	32.1768	19.0126	CTTGAAGATATGGGCACAG	0	2.56	1.29	0	0
Abi1	ENSMUST00000126112	-	1644	90.0017	95.5453	88.7405	73.3509	32.1768	19.0126	CTTGAAGATATGGGCACAG	0	2.56	1.29	0	0
Abi1	ENSMUST00000153931	-	1304	90.0017	95.5453	88.7405	73.3509	32.1768	19.0126	CTTGAAGATATGGGCACAG	0	2.56	1.29	0	0
Abr	ENSMUST00000072740	-	2076	12.2952	11.5377	10.683	10.2175	0	0.159663	TCTTGGGCTCTGTGGTGTC	0	0.9	0	0	0
Abr	ENSMUST00000108407	-	1494	12.2952	11.5377	10.683	10.2175	0	0.159663	TCTTGGGCTCTGTGGTGTC	0	0.9	0	0	0
Abr	ENSMUST00000065028	-	1143	12.2952	11.5377	10.683	10.2175	0	0.159663	TCTTGGGCTCTGTGGTGTC	0	0.9	0	0	0
Abr	ENSMUST00000094012	-	1918	12.2952	11.5377	10.683	10.2175	0	0.159663	TCTTGGGCTCTGTGGTGTC	0	0.9	0	0	0
Abr	ENSMUST00000108408	-	2586	12.2952	11.5377	10.683	10.2175	0	0.159663	TCTTGGGCTCTGTGGTGTC	0	0.9	0	0	0
Acadsb	ENSMUST00000015829	+	4770	28.5105	21.8945	9.72692	7.45545	0.333201	1.9344	AGCATCTGCTGTCACCTGAGTTT	427.11	413.62	638.12	261.83	178.19
Acadsb	ENSMUST00000015829	+	4770	28.5105	21.8945	9.72692	7.45545	0.333201	1.9344	AGCATCTGCTGTCACCTGAGTT	186.74	204.28	146.29	102.9	58.25
Acadsb	ENSMUST00000015829	-	4820	28.5105	21.8945	9.72692	7.45545	0.333201	1.9344	AAACAACCCTGAGATTCCACCT	183.37	150.24	238.92	14.71	2.79
Acadsb	ENSMUST00000015829	+	4770	28.5105	21.8945	9.72692	7.45545	0.333201	1.9344	AGCATCTGCTGTCACCTGAGT	173.75	179.96	268.43	247.31	143.01
Acadsb	ENSMUST00000015829	+	4770	28.5105	21.8945	9.72692	7.45545	0.333201	1.9344	AGCATCTGCTGTCACCTGAGTTTT	152.42	107.52	165.73	46.25	26.63
Acadsb	ENSMUST00000015829	-	4807	28.5105	21.8945	9.72692	7.45545	0.333201	1.9344	ATTCCACCTCACACCAGTCAGA	136.99	137.54	132.97	92.64	51.32
Acadsb	ENSMUST00000015829	+	4902	28.5105	21.8945	9.72692	7.45545	0.333201	1.9344	TTCGGTATTCCTCAGGTGAGA	124.61	185.39	97.12	75.75	101.14
Acadsb	ENSMUST00000015829	-	4828	28.5105	21.8945	9.72692	7.45545	0.333201	1.9344	TGCAAATCAAAACAACCCTGAGA	88.73	162.78	28.8	65.65	153.14
Acadsb	ENSMUST00000015829	+	4774	28.5105	21.8945	9.72692	7.45545	0.333201	1.9344	TCTGCTGTCACCTGAATTTTTGA	69.85	56.47	69.03	12.69	4.67
Acadsb	ENSMUST00000015829	+	4892	28.5105	21.8945	9.72692	7.45545	0.333201	1.9344	TTCTCTGCCATTCGGTATTCCT	66.02	45.78	0.22	0.13	0
Acadsb	ENSMUST00000015829	-	4807	28.5105	21.8945	9.72692	7.45545	0.333201	1.9344	TTCCACCTCACACCAGTCAGA	62.73	47.4	36.46	60.05	36.73
Acadsb	ENSMUST00000015829	+	4809	28.5105	21.8945	9.72692	7.45545	0.333201	1.9344	TGACTGGTGTGAGATGGAATCT	53.37	49.5	36.32	0.66	1.43
Acadsb	ENSMUST00000015829	+	4776	28.5105	21.8945	9.72692	7.45545	0.333201	1.9344	TGCTGTCACCTGAGTTTTTGAT	48.24	34.95	18.31	9.68	8.72
Acadsb	ENSMUST00000015829	+	4773	28.5105	21.8945	9.72692	7.45545	0.333201	1.9344	ATCTGCTGTCACCTGAGTTTT	47.9	33.19	20.13	0.26	2.18
Acadsb	ENSMUST00000015829	+	4956	28.5105	21.8945	9.72692	7.45545	0.333201	1.9344	TGGGGTTATTTGATTTTC	46.06	16.27	42.84	26.79	18.74
Acadsb	ENSMUST00000015829	-	4805	28.5105	21.8945	9.72692	7.45545	0.333201	1.9344	TTCCACCTCACACCAGTCAGAAT	35	27.56	5.51	11.15	3.57
Acadsb	ENSMUST00000015829	-	4771	28.5105	21.8945	9.72692	7.45545	0.333201	1.9344	AATTCAGGTGACAGCAGATGC	31.94	51.88	44.63	30.47	17.53
Acadsb	ENSMUST00000015829	+	4779	28.5105	21.8945	9.72692	7.45545	0.333201	1.9344	TGTCACCTGAATTTTTGA	31.7	36.23	22.22	13.33	6.63
Acadsb	ENSMUST00000015829	+	4774	28.5105	21.8945	9.72692	7.45545	0.333201	1.9344	TCTGCTGTCACCTGAATTTCT	27.85	15.64	4.61	0.26	2.86
Acadsb	ENSMUST00000015829	+	4773	28.5105	21.8945	9.72692	7.45545	0.333201	1.9344	ATCTGCTGTCACCTGAATTTTTC	27.49	22.91	0	0	0
Acadsb	ENSMUST00000015829	+	4792	28.5105	21.8945	9.72692	7.45545	0.333201	1.9344	TTTGATCTTAGCCATTCTGACT	25.71	12.46	18.55	13.8	3.34
Acadsb	ENSMUST00000015829	+	4776	28.5105	21.8945	9.72692	7.45545	0.333201	1.9344	TGCTGTCACCTGAATTTTTGA	25.06	4.88	46.06	27.12	4.29
Acadsb	ENSMUST00000015829	+	4770	28.5105	21.8945	9.72692	7.45545	0.333201	1.9344	AGCATCTGCTGTCACCTGAAT	24.4	16.54	18.78	0	7.31
Acadsb	ENSMUST00000015829	+	4776	28.5105	21.8945	9.72692	7.45545	0.333201	1.9344	TGCTGTCACCTGAGTTTTTGA	23.98	37.93	21.57	40.51	28.55
Acadsb	ENSMUST00000015829	-	4821	28.5105	21.8945	9.72692	7.45545	0.333201	1.9344	AAACAACCCTGAGATTCCACC	22.96	21.58	46.13	7.75	4.29
Acadsb	ENSMUST00000015829	+	4768	28.5105	21.8945	9.72692	7.45545	0.333201	1.9344	CCAGCATCTGCTGTCACCTGAG	22.35	8.35	9.39	0.12	2.06
Acadsb	ENSMUST00000015829	+	4774	28.5105	21.8945	9.72692	7.45545	0.333201	1.9344	TCTGCTGTCACCTGAGTTTT	19.99	13.82	5.51	13.74	1.46
Acadsb	ENSMUST00000015829	+	4794	28.5105	21.8945	9.72692	7.45545	0.333201	1.9344	TGATCTTAGCCATTCTGACTGG	19.33	13.34	24.25	11.02	26.42
Acadsb	ENSMUST00000015829	+	4794	28.5105	21.8945	9.72692	7.45545	0.333201	1.9344	TGATCTTAGCCATTCTGACT	19.29	2.57	3.12	0	2.55
Acadsb	ENSMUST00000015829	+	4818	28.5105	21.8945	9.72692	7.45545	0.333201	1.9344	TGAGGTGGAATCTCAGGGTTGT	18.97	5.37	3.2	13.93	9.37
Acadsb	ENSMUST00000015829	+	4902	28.5105	21.8945	9.72692	7.45545	0.333201	1.9344	TTTGGTATTCCTCAGGTGAGA	18.57	4.16	0.13	21.52	3.1
Acadsb	ENSMUST00000015829	+	4773	28.5105	21.8945	9.72692	7.45545	0.333201	1.9344	ATCTGCTGTCACCTGAATTTTT	18.04	17.76	15.19	0.13	0
Acadsb	ENSMUST00000015829	+	4774	28.5105	21.8945	9.72692	7.45545	0.333201	1.9344	TCTGCTGTCACCTGAATTT	17.54	10.11	23	16.18	15.57
Acadsb	ENSMUST00000015829	+	4892	28.5105	21.8945	9.72692	7.45545	0.333201	1.9344	TTCTCTGCCATTCGGTATTCCTC	17.17	15.28	0	0	0
Acadsb	ENSMUST00000015829	-	4820	28.5105	21.8945	9.72692	7.45545	0.333201	1.9344	AAACAACCCTGAGATTCCATCT	16.88	38.45	8.2	0	4.05
Acadsb	ENSMUST00000015829	+	4768	28.5105	21.8945	9.72692	7.45545	0.333201	1.9344	CCAGCATCTGCTGTCACCTGAGT	16.66	14.77	29.95	5	2.14
Acadsb	ENSMUST00000015829	+	4805	28.5105	21.8945	9.72692	7.45545	0.333201	1.9344	ATTCTGACTGGTGTGAGGTGG	14.73	13.97	0	10.37	5.58
Acadsb	ENSMUST00000015829	-	4827	28.5105	21.8945	9.72692	7.45545	0.333201	1.9344	TGCAAATCAAAACAACCCTGAGAT	14.65	13.78	0.11	6.37	57.33
Acadsb	ENSMUST00000015829	+	4809	28.5105	21.8945	9.72692	7.45545	0.333201	1.9344	TGACTGGTGTGAGGTGGAATCT	13.92	2.3	15.98	0	0
Acadsb	ENSMUST00000015829	-	4901	28.5105	21.8945	9.72692	7.45545	0.333201	1.9344	TCTCACCTGAGGAATACCGAAT	13.55	8.49	30.11	9.6	1.43
Acadsb	ENSMUST00000015829	-	4807	28.5105	21.8945	9.72692	7.45545	0.333201	1.9344	ATTCCATCTCACACCAGTCAGA	13.37	0	0	5.9	0
Acadsb	ENSMUST00000015829	+	4794	28.5105	21.8945	9.72692	7.45545	0.333201	1.9344	TGACCTTAGCCATTCTGACTGG	13.23	2.18	15.96	0.13	7.72
Acadsb	ENSMUST00000015829	-	4828	28.5105	21.8945	9.72692	7.45545	0.333201	1.9344	CAAATCAAAACAACCCTGAGA	12.45	0.13	23.68	0.12	3.57
Acadsb	ENSMUST00000015829	+	4776	28.5105	21.8945	9.72692	7.45545	0.333201	1.9344	TGCTGTCACCTGAATTTTTGAT	11.99	5.96	11.48	0	0
Acadsb	ENSMUST00000015829	+	4772	28.5105	21.8945	9.72692	7.45545	0.333201	1.9344	CATCTGCTGTCACCTGAATTTT	11.46	7.68	0	0	0
Acadsb	ENSMUST00000015829	+	4892	28.5105	21.8945	9.72692	7.45545	0.333201	1.9344	TTCTCAGCCATTCGGTATTCCT	11.39	3.52	0	0	0
Acadsb	ENSMUST00000015829	+	4773	28.5105	21.8945	9.72692	7.45545	0.333201	1.9344	ATCTGCTGTCACCTGAATTTTTT	11.22	8.53	0	0	0
Acadsb	ENSMUST00000015829	+	4809	28.5105	21.8945	9.72692	7.45545	0.333201	1.9344	TGACTGGTGTGAGATGGAAT	11.07	10.61	0	4.11	0
Acadsb	ENSMUST00000015829	+	4774	28.5105	21.8945	9.72692	7.45545	0.333201	1.9344	TCTGCTGTCACCTGAATTTC	11.04	0.14	0	0	0
Acadsb	ENSMUST00000015829	-	4893	28.5105	21.8945	9.72692	7.45545	0.333201	1.9344	AGGAATACCGAATGGCAGAGA	11	6.51	7.21	0	2.86
Acadsb	ENSMUST00000015829	-	4805	28.5105	21.8945	9.72692	7.45545	0.333201	1.9344	TTCCATCTCACACCAGTCAGAAT	10.88	0	6.66	0	1.91
Acadsb	ENSMUST00000015829	+	4774	28.5105	21.8945	9.72692	7.45545	0.333201	1.9344	TCTGCTGTCACCTGAGTTTTT	10.88	10.17	0.11	3.5	0.24
Acadsb	ENSMUST00000015829	+	4823	28.5105	21.8945	9.72692	7.45545	0.333201	1.9344	TGGAATCTCAGGGTTGTTTTGA	10.8	2.05	0	0	5.18
Acadsb	ENSMUST00000015829	+	4918	28.5105	21.8945	9.72692	7.45545	0.333201	1.9344	TGAGAATTCTTTGTTTAGCTCT	10.76	16.34	20.86	14.64	20.73
Acadsb	ENSMUST00000015829	+	4756	28.5105	21.8945	9.72692	7.45545	0.333201	1.9344	TCCACATCCTTGCCAGCATCTG	10.64	18.54	19.49	0	4.73
Acadsb	ENSMUST00000015829	+	4773	28.5105	21.8945	9.72692	7.45545	0.333201	1.9344	ATCTGCTGTCACCTGAGTTTTT	10.52	32.9	7.68	0	0.12
Acadsb	ENSMUST00000015829	+	4773	28.5105	21.8945	9.72692	7.45545	0.333201	1.9344	ATCTGCTGTCACCTGAATT	10.42	3.52	16.02	7.37	4.05
Acadsb	ENSMUST00000015829	+	4779	28.5105	21.8945	9.72692	7.45545	0.333201	1.9344	TGTCACCTGAATTTTTGATCTT	10.33	2.57	4.1	0	0
Acadsb	ENSMUST00000015829	+	4772	28.5105	21.8945	9.72692	7.45545	0.333201	1.9344	CATCTGCTGTCACCTGAATTT	9.97	28.77	3.02	19.77	7.12
Acadsb	ENSMUST00000015829	+	4902	28.5105	21.8945	9.72692	7.45545	0.333201	1.9344	TTCGGTATTCCTCAGGTGAGAA	9.83	0	13.49	0	0
Acadsb	ENSMUST00000015829	+	4779	28.5105	21.8945	9.72692	7.45545	0.333201	1.9344	TGTCACCTGAATTTCTGA	9.71	1.49	3.33	11.55	1.46
Acadsb	ENSMUST00000015829	+	4774	28.5105	21.8945	9.72692	7.45545	0.333201	1.9344	TCTGCTGTCACCTGAATTTT	9.61	15.56	11.67	5.75	1.45
Acadsb	ENSMUST00000015829	+	4770	28.5105	21.8945	9.72692	7.45545	0.333201	1.9344	AGCATCTGCTGTCACCTGAATT	9.55	4.06	45.96	0.13	8.16
Acadsb	ENSMUST00000015829	+	4773	28.5105	21.8945	9.72692	7.45545	0.333201	1.9344	ATCTGCTGTCACCTGAATTT	9.5	3.23	17.66	32.81	9.15
Acadsb	ENSMUST00000015829	+	4918	28.5105	21.8945	9.72692	7.45545	0.333201	1.9344	TGAGAATTCTTTGTTCAGCTC	9.49	10.21	11.32	16.8	13.7
Acadsb	ENSMUST00000015829	+	4779	28.5105	21.8945	9.72692	7.45545	0.333201	1.9344	TGTCACCTGAATTTTTGATC	9.43	14.15	4.2	8.23	2.55
Acadsb	ENSMUST00000015829	+	4918	28.5105	21.8945	9.72692	7.45545	0.333201	1.9344	TGAGAATTCTTTGTTCAGCTCT	9.28	15.35	22.45	11.16	9.9
Acadsb	ENSMUST00000015829	+	4918	28.5105	21.8945	9.72692	7.45545	0.333201	1.9344	TGAGAATTCTTTGTTTAGCT	9.27	18.11	7.96	17.17	12.22
Acadsb	ENSMUST00000015829	-	4773	28.5105	21.8945	9.72692	7.45545	0.333201	1.9344	AAAATTCAGGTGACAGCAGAT	9.18	11.1	0.26	0	0
Acadsb	ENSMUST00000015829	+	4779	28.5105	21.8945	9.72692	7.45545	0.333201	1.9344	TGTCACCTGAGTTTTTGATCT	9.11	5.16	0	3.37	2.88
Acadsb	ENSMUST00000015829	+	4774	28.5105	21.8945	9.72692	7.45545	0.333201	1.9344	TCTGCTGTCACCTGAATTTTT	9.07	14.92	12.04	0	0
Acadsb	ENSMUST00000015829	-	4833	28.5105	21.8945	9.72692	7.45545	0.333201	1.9344	TGCAAATCAAAACAACCC	9	8.41	3.33	3.18	1.67
Acadsb	ENSMUST00000015829	+	4841	28.5105	21.8945	9.72692	7.45545	0.333201	1.9344	TTGATTTGCATTTCCCTGATGACT	8.96	19.31	20.72	21.61	9.52
Acadsb	ENSMUST00000015829	-	4817	28.5105	21.8945	9.72692	7.45545	0.333201	1.9344	AACCCTGAGATTCCACTTCAC	8.73	4.48	0	0	0
Acadsb	ENSMUST00000015829	+	4804	28.5105	21.8945	9.72692	7.45545	0.333201	1.9344	CATTCTGACTGGTGTGAGG	8.71	5.28	14.87	8.37	1.91
Acadsb	ENSMUST00000015829	+	4779	28.5105	21.8945	9.72692	7.45545	0.333201	1.9344	TGTCACCTGAGTTTTTGATCTT	8.64	13.38	3.88	3.32	1.43
Acadsb	ENSMUST00000015829	-	4805	28.5105	21.8945	9.72692	7.45545	0.333201	1.9344	ATTCCACCTCACACCAGTCAGAAA	8.62	4.35	0	0	7.43
Acadsb	ENSMUST00000015829	+	4771	28.5105	21.8945	9.72692	7.45545	0.333201	1.9344	GCATCTGCTGTCACCTGAGTTT	8.55	5.63	5.82	3.87	6.6
Acadsb	ENSMUST00000015829	+	4756	28.5105	21.8945	9.72692	7.45545	0.333201	1.9344	TCCACATCCTTGCCAGCATCTGC	8.52	8.21	0	0	2.18
Acadsb	ENSMUST00000015829	+	4779	28.5105	21.8945	9.72692	7.45545	0.333201	1.9344	TGTCACCTGAATTTTTGAT	8.15	7.19	1.28	3.45	7.95
Acadsb	ENSMUST00000015829	+	4773	28.5105	21.8945	9.72692	7.45545	0.333201	1.9344	ATCTGCTGTCACCTGAAT	8.07	0.14	18.81	7.03	8.66
Acadsb	ENSMUST00000015829	-	4820	28.5105	21.8945	9.72692	7.45545	0.333201	1.9344	AACAACCCTGAGATTCCACCT	8.05	2.05	14.32	0	0
Acadsb	ENSMUST00000015829	+	4773	28.5105	21.8945	9.72692	7.45545	0.333201	1.9344	ATCTGCTGTCACCTGAATTTT	8.03	7.85	0.11	0	0.12
Acadsb	ENSMUST00000015829	+	4774	28.5105	21.8945	9.72692	7.45545	0.333201	1.9344	TCTGCTGTCACCTGAGTTTTTGA	8.02	13.18	15.41	0	2.65
Acadsb	ENSMUST00000015829	+	4774	28.5105	21.8945	9.72692	7.45545	0.333201	1.9344	TCTGCTGTCACCTGAGTTTTTG	7.88	4.61	7.85	0.13	1.19
Acadsb	ENSMUST00000015829	-	4901	28.5105	21.8945	9.72692	7.45545	0.333201	1.9344	CTCACCTGAGGAATACCGAAT	7.86	12.7	5.51	0	0
Acadsb	ENSMUST00000015829	+	4892	28.5105	21.8945	9.72692	7.45545	0.333201	1.9344	TTCTCTGCCATTCGGTATTCCTCA	7.85	0	7.21	0	0
Acadsb	ENSMUST00000015829	-	4820	28.5105	21.8945	9.72692	7.45545	0.333201	1.9344	AAACAACACTGAGATTCCACTT	7.84	14.89	11.91	0	0
Acadsb	ENSMUST00000015829	+	4801	28.5105	21.8945	9.72692	7.45545	0.333201	1.9344	AGCCATTCTGACTGGTGTGAGG	7.74	0	4.74	0	0
Acadsb	ENSMUST00000015829	+	4768	28.5105	21.8945	9.72692	7.45545	0.333201	1.9344	CCAGCATCTGCTGTCACCTGAA	7.53	3.71	0	5.97	0
Acadsb	ENSMUST00000015829	-	4783	28.5105	21.8945	9.72692	7.45545	0.333201	1.9344	TAAGATCAAAAATTCAGGT	7.53	3.2	0	0	0
Acadsb	ENSMUST00000015829	+	4953	28.5105	21.8945	9.72692	7.45545	0.333201	1.9344	TAATGGGGTTATTTGATTTTC	7.39	9.92	13.7	18.21	4.57
Acadsb	ENSMUST00000015829	+	4805	28.5105	21.8945	9.72692	7.45545	0.333201	1.9344	ATTCTGACTGGTGTGAGG	7.39	0	0.11	19.77	0.24
Acadsb	ENSMUST00000015829	-	4821	28.5105	21.8945	9.72692	7.45545	0.333201	1.9344	AAAACAACCCTGAGATTCCACC	7.39	9.71	343.27	38.77	26.33
Acadsb	ENSMUST00000015829	+	4774	28.5105	21.8945	9.72692	7.45545	0.333201	1.9344	TCTGCTGTCACCTGAATTTTTG	7.32	4.74	5.47	0	1.43
Acadsb	ENSMUST00000015829	+	4770	28.5105	21.8945	9.72692	7.45545	0.333201	1.9344	AGCATCTGCTGTCACCTGAG	7.24	28.63	56.31	11.4	3.88
Acadsb	ENSMUST00000015829	+	4800	28.5105	21.8945	9.72692	7.45545	0.333201	1.9344	TAGCCATTCTGACTGGTGTGAGG	7.16	0	0.26	7.62	4.49
Acadsb	ENSMUST00000015829	+	4779	28.5105	21.8945	9.72692	7.45545	0.333201	1.9344	TGTCACCTGAATTTTTGATCT	7.14	0	0	3	4.29
Acadsb	ENSMUST00000015829	+	4770	28.5105	21.8945	9.72692	7.45545	0.333201	1.9344	AGCATCTGCTGTCACCTGAATTT	7.13	7.26	0.36	0	6.06
Acadsb	ENSMUST00000015829	+	4772	28.5105	21.8945	9.72692	7.45545	0.333201	1.9344	CATCTGCTGTCACCTGAGTTT	6.75	7.77	13.01	26.79	5.9
Acadsb	ENSMUST00000015829	-	4977	28.5105	21.8945	9.72692	7.45545	0.333201	1.9344	AAAGAACTCAAGAAGGTGGACT	6.7	7.02	7.65	8.89	0
Acadsb	ENSMUST00000015829	-	4895	28.5105	21.8945	9.72692	7.45545	0.333201	1.9344	TGAGGAATACCGAATGGCAGA	6.7	0	3.33	0	0
Acadsb	ENSMUST00000015829	+	4841	28.5105	21.8945	9.72692	7.45545	0.333201	1.9344	TTGATTTGCATTTCCCTGATGA	6.55	3.52	0	5.62	0
Acadsb	ENSMUST00000015829	+	4771	28.5105	21.8945	9.72692	7.45545	0.333201	1.9344	GCATCTGCTGTCACCTGAGTTTT	6.55	2.03	7.43	0	0
Acadsb	ENSMUST00000015829	+	4779	28.5105	21.8945	9.72692	7.45545	0.333201	1.9344	TGTCACCTGAATTTTTCATC	6.54	6.77	0	4.25	1.21
Acadsb	ENSMUST00000015829	+	4774	28.5105	21.8945	9.72692	7.45545	0.333201	1.9344	TCTGCTGTCACCTGAGTTT	6.38	5.37	0	36.88	18.14
Acadsb	ENSMUST00000015829	+	4794	28.5105	21.8945	9.72692	7.45545	0.333201	1.9344	TGATCTTAGCCATTCTGAC	6.34	2.57	0	0.13	0.12
Acadsb	ENSMUST00000015829	+	4918	28.5105	21.8945	9.72692	7.45545	0.333201	1.9344	TGAGAATTCTTTGTTTAGCTC	6.34	5.7	6.34	15.38	12.62
Acadsb	ENSMUST00000015829	+	4796	28.5105	21.8945	9.72692	7.45545	0.333201	1.9344	ATCTTAGCCATTCTGACTGGTG	6.25	3.39	0	0	0
Acadsb	ENSMUST00000015829	+	4989	28.5105	21.8945	9.72692	7.45545	0.333201	1.9344	TGAGTTCTTTATATATAT	6.21	3.55	1.79	2.51	3.26
Acadsb	ENSMUST00000015829	-	4808	28.5105	21.8945	9.72692	7.45545	0.333201	1.9344	ATTCCACCTCACACCAGTCAG	6.1	15.3	31.42	0.12	0.12
Acadsb	ENSMUST00000015829	+	4989	28.5105	21.8945	9.72692	7.45545	0.333201	1.9344	TGAGCTCTTTGTATATAT	6.04	0	1.54	2	1.46
Acadsb	ENSMUST00000015829	+	4774	28.5105	21.8945	9.72692	7.45545	0.333201	1.9344	TCTGCTGTCACCTGAATTTTTC	5.85	13.13	9.64	6.9	0
Acadsb	ENSMUST00000015829	-	4820	28.5105	21.8945	9.72692	7.45545	0.333201	1.9344	AAACAACCCTGAGATTCCACTT	5.84	12.38	0	0.12	0
Acadsb	ENSMUST00000015829	+	4818	28.5105	21.8945	9.72692	7.45545	0.333201	1.9344	TGAGATGGAATCTCAGGGTTGT	5.75	2.03	0	2	0
Acadsb	ENSMUST00000015829	+	4776	28.5105	21.8945	9.72692	7.45545	0.333201	1.9344	TGCTGTCACCTGAGTTTTTGATC	5.7	2.57	5.12	0	0
Acadsb	ENSMUST00000015829	+	4769	28.5105	21.8945	9.72692	7.45545	0.333201	1.9344	CAGCATCTGCTGTCACCTGAGT	5.68	23.02	6.63	0	0.12
Acadsb	ENSMUST00000015829	+	4794	28.5105	21.8945	9.72692	7.45545	0.333201	1.9344	TTATCTTAGCCATTCTGACTGG	5.64	0.13	0	0	0
Acadsb	ENSMUST00000015829	+	4792	28.5105	21.8945	9.72692	7.45545	0.333201	1.9344	TTTGATCTTAGCCATTCTGAC	5.46	4.2	6.93	0	3.03
Acadsb	ENSMUST00000015829	+	4776	28.5105	21.8945	9.72692	7.45545	0.333201	1.9344	TGCTGTCACCTGAATTTCTGA	5.44	1.15	4.99	0	0
Acadsb	ENSMUST00000015829	-	4771	28.5105	21.8945	9.72692	7.45545	0.333201	1.9344	AAACTCAGGTGACAGCAGATGC	5.36	0	7.86	0	0
Acadsb	ENSMUST00000015829	+	4839	28.5105	21.8945	9.72692	7.45545	0.333201	1.9344	TTTTGATTTCCATTTCCCTGA	5.21	0	0	6	0
Acadsb	ENSMUST00000015829	-	4811	28.5105	21.8945	9.72692	7.45545	0.333201	1.9344	TGAGATTCCACTTCACTCCAGT	5.21	2.56	3.84	0	0.48
Acadsb	ENSMUST00000015829	+	4809	28.5105	21.8945	9.72692	7.45545	0.333201	1.9344	TGACTGGTGTGAGATGGAATC	5.15	0	6.5	0	0
Acadsb	ENSMUST00000015829	+	4774	28.5105	21.8945	9.72692	7.45545	0.333201	1.9344	TCTGCTGTCACCTGAATTTCTG	5.05	0.14	0	0	0
Acadsb	ENSMUST00000015829	-	4772	28.5105	21.8945	9.72692	7.45545	0.333201	1.9344	AATTCAGGTGACAGCAGATG	5.03	0	7.99	0.39	0
Acadsb	ENSMUST00000015829	-	4806	28.5105	21.8945	9.72692	7.45545	0.333201	1.9344	TTCCATCTCACACCAGTCAGAA	4.94	7.61	0	0	0
Acadsb	ENSMUST00000015829	+	4774	28.5105	21.8945	9.72692	7.45545	0.333201	1.9344	TCTGCTGTCACCTGAATT	4.83	4.84	11.54	13.66	9.41
Acadsb	ENSMUST00000015829	+	4772	28.5105	21.8945	9.72692	7.45545	0.333201	1.9344	CATCTGCTGTCACCTGAGTTTT	4.76	26.26	20.71	14.12	2.5
Acadsb	ENSMUST00000015829	+	4918	28.5105	21.8945	9.72692	7.45545	0.333201	1.9344	TGAGAATTCTTTGTTCAGCT	4.67	6.39	6.17	6.36	10.78
Acadsb	ENSMUST00000015829	+	4774	28.5105	21.8945	9.72692	7.45545	0.333201	1.9344	TCTGCTGTCACCTGAATTTTTT	4.64	4.13	0	0	0
Acadsb	ENSMUST00000015829	-	4820	28.5105	21.8945	9.72692	7.45545	0.333201	1.9344	AAACAATCCTGAGATTCCACCT	4.63	6.64	15.62	4.11	0
Acadsb	ENSMUST00000015829	+	4811	28.5105	21.8945	9.72692	7.45545	0.333201	1.9344	ACTGGTGTGAGATGGAATCT	4.63	6.91	0	0	0
Acadsb	ENSMUST00000015829	+	4786	28.5105	21.8945	9.72692	7.45545	0.333201	1.9344	TGAATTTTTGATCTTAGCCATT	4.46	3.15	0	0	0
[truncated: 64,571 more rows]

## Sheet: mircoRNA
Supplementary Table 3
Expression level of mircoRNA and target maternal gene
Gene	RefSeq.mRNA.ID	Expression in MII oocyte rep1	Expression in MII oocyte rep2	Expression in 2-cell control rep1	Expression in 2-cell control rep2	Expression in 4-cell control rep1	Expression in 4-cell control rep2	mircoRNA	Expression in MII oocyte	Expression in 1C	Expression in 2C	Expression in 4C	Expression in 8C
Usp32	NM_001029934	0.125901	11.8127	7.60856	7.59533	0.078157	0	mmu-let-7a-1-3p	0	0	0	0	0.119156
Casp8ap2	NM_011997	81.0746	53.9549	53.024	0	0.145837	19.5655	mmu-let-7a-1-3p	0	0	0	0	0.119156
Zfp518a	NM_028319	11.7986	0	0	0	0	0	mmu-let-7a-1-3p	0	0	0	0	0.119156
Etl4	NM_001081006	1.74027	2.57448	0.428392	0.74006	0.419504	0.374495	mmu-let-7a-1-3p	0	0	0	0	0.119156
Nup35	NM_001190179	12.1099	5.016	6.9152	6.10667	0.960051	2.64373	mmu-let-7a-1-3p	0	0	0	0	0.119156
Casp8ap2	NM_001122978	81.0746	53.9549	53.024	0	0.145837	19.5655	mmu-let-7a-1-3p	0	0	0	0	0.119156
Spock3	NM_023689	9.0328	1.41152	0.764271	0.510644	0	0	mmu-let-7a-1-3p	0	0	0	0	0.119156
Eea1	NM_001001932	22.2463	22.6395	0	0	0	0	mmu-let-7a-1-3p	0	0	0	0	0.119156
Nr3c1	NM_008173	1.09592	4.58549	0.271346	5.00675	0	0	mmu-let-7a-1-3p	0	0	0	0	0.119156
Spock3	NM_001252620	9.0328	1.41152	0.764271	0.510644	0	0	mmu-let-7a-1-3p	0	0	0	0	0.119156
Camta1	NM_001081557	1.93377	3.04643	0.213817	0.128836	0.069525	0.031112	mmu-let-7a-1-3p	0	0	0	0	0.119156
Mast4	NM_175171	2.11859	0.2366	3.07315	0.00844	0	0.133915	mmu-let-7a-1-3p	0	0	0	0	0.119156
Spock3	NM_001252621	9.0328	1.41152	0.764271	0.510644	0	0	mmu-let-7a-1-3p	0	0	0	0	0.119156
Atad5	NM_001029856	21.0695	20.2321	9.45477	11.2447	3.33913	7.99622	mmu-let-7a-1-3p	0	0	0	0	0.119156
Rab10	NM_016676	146.511	144.971	0	33.2909	47.0559	38.7384	mmu-let-7a-1-3p	0	0	0	0	0.119156
Zfyve16	NM_173392	0.348557	1.84226	0.093509	0	0.288916	0	mmu-let-7a-1-3p	0	0	0	0	0.119156
Cntrob	NM_172560	9.59992	5.66282	2.65646	3.77873	0	0	mmu-let-7a-1-3p	0	0	0	0	0.119156
Tbc1d15	NM_025706	709.605	651.967	327.182	277.768	0	2.52832	mmu-let-7a-1-3p	0	0	0	0	0.119156
Fbxo34	NM_001146085	45.3505	32.0097	6.22987	8.30736	0	0	mmu-let-7a-1-3p	0	0	0	0	0.119156
4932438A13Rik	NM_172679	3.37077	3.29349	2.37619	3.29796	0.971087	0.707633	mmu-let-7a-1-3p	0	0	0	0	0.119156
Nr6a1	NM_001159549	3.21013	0.004633	3.34874	0.157905	0	0.013326	mmu-let-7a-5p	1889.22	1608.98	4223.98	5792.74	4740.11
Nr6a1	NM_001159548	3.21013	0.004633	3.34874	0.157905	0	0.013326	mmu-let-7a-5p	1889.22	1608.98	4223.98	5792.74	4740.11
Nr6a1	NM_010264	3.21013	0.004633	3.34874	0.157905	0	0.013326	mmu-let-7a-5p	1889.22	1608.98	4223.98	5792.74	4740.11
Casp8ap2	NM_011997	81.0746	53.9549	53.024	0	0.145837	19.5655	mmu-let-7b-3p	2.6782	0	7.42741	0	3.63448
Fbxo34	NM_001146085	45.3505	32.0097	6.22987	8.30736	0	0	mmu-let-7b-3p	2.6782	0	7.42741	0	3.63448
Camta1	NM_001081557	1.93377	3.04643	0.213817	0.128836	0.069525	0.031112	mmu-let-7b-3p	2.6782	0	7.42741	0	3.63448
Nr3c1	NM_008173	1.09592	4.58549	0.271346	5.00675	0	0	mmu-let-7b-3p	2.6782	0	7.42741	0	3.63448
Casp8ap2	NM_001122978	81.0746	53.9549	53.024	0	0.145837	19.5655	mmu-let-7b-3p	2.6782	0	7.42741	0	3.63448
Spock3	NM_023689	9.0328	1.41152	0.764271	0.510644	0	0	mmu-let-7b-3p	2.6782	0	7.42741	0	3.63448
Zfp518a	NM_028319	11.7986	0	0	0	0	0	mmu-let-7b-3p	2.6782	0	7.42741	0	3.63448
Eea1	NM_001001932	22.2463	22.6395	0	0	0	0	mmu-let-7b-3p	2.6782	0	7.42741	0	3.63448
Spock3	NM_001252621	9.0328	1.41152	0.764271	0.510644	0	0	mmu-let-7b-3p	2.6782	0	7.42741	0	3.63448
Etl4	NM_001081006	1.74027	2.57448	0.428392	0.74006	0.419504	0.374495	mmu-let-7b-3p	2.6782	0	7.42741	0	3.63448
Mast4	NM_175171	2.11859	0.2366	3.07315	0.00844	0	0.133915	mmu-let-7b-3p	2.6782	0	7.42741	0	3.63448
Atad5	NM_001029856	21.0695	20.2321	9.45477	11.2447	3.33913	7.99622	mmu-let-7b-3p	2.6782	0	7.42741	0	3.63448
Usp32	NM_001029934	0.125901	11.8127	7.60856	7.59533	0.078157	0	mmu-let-7b-3p	2.6782	0	7.42741	0	3.63448
Nup35	NM_001190179	12.1099	5.016	6.9152	6.10667	0.960051	2.64373	mmu-let-7b-3p	2.6782	0	7.42741	0	3.63448
Rab10	NM_016676	146.511	144.971	0	33.2909	47.0559	38.7384	mmu-let-7b-3p	2.6782	0	7.42741	0	3.63448
Tbc1d15	NM_025706	709.605	651.967	327.182	277.768	0	2.52832	mmu-let-7b-3p	2.6782	0	7.42741	0	3.63448
Cntrob	NM_172560	9.59992	5.66282	2.65646	3.77873	0	0	mmu-let-7b-3p	2.6782	0	7.42741	0	3.63448
Spock3	NM_001252620	9.0328	1.41152	0.764271	0.510644	0	0	mmu-let-7b-3p	2.6782	0	7.42741	0	3.63448
Zfyve16	NM_173392	0.348557	1.84226	0.093509	0	0.288916	0	mmu-let-7b-3p	2.6782	0	7.42741	0	3.63448
4932438A13Rik	NM_172679	3.37077	3.29349	2.37619	3.29796	0.971087	0.707633	mmu-let-7b-3p	2.6782	0	7.42741	0	3.63448
Nr6a1	NM_001159548	3.21013	0.004633	3.34874	0.157905	0	0.013326	mmu-let-7b-5p	592.532	498.709	2927.76	6226.63	3451.43
Nr6a1	NM_010264	3.21013	0.004633	3.34874	0.157905	0	0.013326	mmu-let-7b-5p	592.532	498.709	2927.76	6226.63	3451.43
Nr6a1	NM_001159549	3.21013	0.004633	3.34874	0.157905	0	0.013326	mmu-let-7b-5p	592.532	498.709	2927.76	6226.63	3451.43
Nr3c1	NM_008173	1.09592	4.58549	0.271346	5.00675	0	0	mmu-let-7c-2-3p	0	0	0	0	0.119156
Usp32	NM_001029934	0.125901	11.8127	7.60856	7.59533	0.078157	0	mmu-let-7c-2-3p	0	0	0	0	0.119156
Zfp518a	NM_028319	11.7986	0	0	0	0	0	mmu-let-7c-2-3p	0	0	0	0	0.119156
Eea1	NM_001001932	22.2463	22.6395	0	0	0	0	mmu-let-7c-2-3p	0	0	0	0	0.119156
Mast4	NM_175171	2.11859	0.2366	3.07315	0.00844	0	0.133915	mmu-let-7c-2-3p	0	0	0	0	0.119156
Casp8ap2	NM_001122978	81.0746	53.9549	53.024	0	0.145837	19.5655	mmu-let-7c-2-3p	0	0	0	0	0.119156
Tbc1d15	NM_025706	709.605	651.967	327.182	277.768	0	2.52832	mmu-let-7c-2-3p	0	0	0	0	0.119156
4932438A13Rik	NM_172679	3.37077	3.29349	2.37619	3.29796	0.971087	0.707633	mmu-let-7c-2-3p	0	0	0	0	0.119156
Casp8ap2	NM_011997	81.0746	53.9549	53.024	0	0.145837	19.5655	mmu-let-7c-2-3p	0	0	0	0	0.119156
Cntrob	NM_172560	9.59992	5.66282	2.65646	3.77873	0	0	mmu-let-7c-2-3p	0	0	0	0	0.119156
Spock3	NM_001252621	9.0328	1.41152	0.764271	0.510644	0	0	mmu-let-7c-2-3p	0	0	0	0	0.119156
Etl4	NM_001081006	1.74027	2.57448	0.428392	0.74006	0.419504	0.374495	mmu-let-7c-2-3p	0	0	0	0	0.119156
Rab10	NM_016676	146.511	144.971	0	33.2909	47.0559	38.7384	mmu-let-7c-2-3p	0	0	0	0	0.119156
Zfyve16	NM_173392	0.348557	1.84226	0.093509	0	0.288916	0	mmu-let-7c-2-3p	0	0	0	0	0.119156
Nup35	NM_001190179	12.1099	5.016	6.9152	6.10667	0.960051	2.64373	mmu-let-7c-2-3p	0	0	0	0	0.119156
Spock3	NM_023689	9.0328	1.41152	0.764271	0.510644	0	0	mmu-let-7c-2-3p	0	0	0	0	0.119156
Atad5	NM_001029856	21.0695	20.2321	9.45477	11.2447	3.33913	7.99622	mmu-let-7c-2-3p	0	0	0	0	0.119156
Spock3	NM_001252620	9.0328	1.41152	0.764271	0.510644	0	0	mmu-let-7c-2-3p	0	0	0	0	0.119156
Fbxo34	NM_001146085	45.3505	32.0097	6.22987	8.30736	0	0	mmu-let-7c-2-3p	0	0	0	0	0.119156
Camta1	NM_001081557	1.93377	3.04643	0.213817	0.128836	0.069525	0.031112	mmu-let-7c-2-3p	0	0	0	0	0.119156
Nr6a1	NM_010264	3.21013	0.004633	3.34874	0.157905	0	0.013326	mmu-let-7c-5p	787.308	733.321	5474.47	9637.82	6795.19
Nr6a1	NM_001159549	3.21013	0.004633	3.34874	0.157905	0	0.013326	mmu-let-7c-5p	787.308	733.321	5474.47	9637.82	6795.19
Nr6a1	NM_001159548	3.21013	0.004633	3.34874	0.157905	0	0.013326	mmu-let-7c-5p	787.308	733.321	5474.47	9637.82	6795.19
Nr6a1	NM_001159548	3.21013	0.004633	3.34874	0.157905	0	0.013326	mmu-let-7d-5p	612.378	408.281	797.231	1455.17	1133.17
Nr6a1	NM_001159549	3.21013	0.004633	3.34874	0.157905	0	0.013326	mmu-let-7d-5p	612.378	408.281	797.231	1455.17	1133.17
Nr6a1	NM_010264	3.21013	0.004633	3.34874	0.157905	0	0.013326	mmu-let-7d-5p	612.378	408.281	797.231	1455.17	1133.17
Nr6a1	NM_010264	3.21013	0.004633	3.34874	0.157905	0	0.013326	mmu-let-7e-5p	67.6654	29.0887	402.94	734.073	669.73
Nr6a1	NM_001159549	3.21013	0.004633	3.34874	0.157905	0	0.013326	mmu-let-7e-5p	67.6654	29.0887	402.94	734.073	669.73
Nr6a1	NM_001159548	3.21013	0.004633	3.34874	0.157905	0	0.013326	mmu-let-7e-5p	67.6654	29.0887	402.94	734.073	669.73
Casp8ap2	NM_001122978	81.0746	53.9549	53.024	0	0.145837	19.5655	mmu-let-7f-1-3p	0	0	0	0.390328	0
Fbxo34	NM_001146085	45.3505	32.0097	6.22987	8.30736	0	0	mmu-let-7f-1-3p	0	0	0	0.390328	0
4932438A13Rik	NM_172679	3.37077	3.29349	2.37619	3.29796	0.971087	0.707633	mmu-let-7f-1-3p	0	0	0	0.390328	0
Spock3	NM_001252621	9.0328	1.41152	0.764271	0.510644	0	0	mmu-let-7f-1-3p	0	0	0	0.390328	0
Zfp518a	NM_028319	11.7986	0	0	0	0	0	mmu-let-7f-1-3p	0	0	0	0.390328	0
Spock3	NM_023689	9.0328	1.41152	0.764271	0.510644	0	0	mmu-let-7f-1-3p	0	0	0	0.390328	0
Spock3	NM_001252620	9.0328	1.41152	0.764271	0.510644	0	0	mmu-let-7f-1-3p	0	0	0	0.390328	0
Tbc1d15	NM_025706	709.605	651.967	327.182	277.768	0	2.52832	mmu-let-7f-1-3p	0	0	0	0.390328	0
Etl4	NM_001081006	1.74027	2.57448	0.428392	0.74006	0.419504	0.374495	mmu-let-7f-1-3p	0	0	0	0.390328	0
Usp32	NM_001029934	0.125901	11.8127	7.60856	7.59533	0.078157	0	mmu-let-7f-1-3p	0	0	0	0.390328	0
Cntrob	NM_172560	9.59992	5.66282	2.65646	3.77873	0	0	mmu-let-7f-1-3p	0	0	0	0.390328	0
Eea1	NM_001001932	22.2463	22.6395	0	0	0	0	mmu-let-7f-1-3p	0	0	0	0.390328	0
Nr3c1	NM_008173	1.09592	4.58549	0.271346	5.00675	0	0	mmu-let-7f-1-3p	0	0	0	0.390328	0
Camta1	NM_001081557	1.93377	3.04643	0.213817	0.128836	0.069525	0.031112	mmu-let-7f-1-3p	0	0	0	0.390328	0
Zfyve16	NM_173392	0.348557	1.84226	0.093509	0	0.288916	0	mmu-let-7f-1-3p	0	0	0	0.390328	0
Casp8ap2	NM_011997	81.0746	53.9549	53.024	0	0.145837	19.5655	mmu-let-7f-1-3p	0	0	0	0.390328	0
Atad5	NM_001029856	21.0695	20.2321	9.45477	11.2447	3.33913	7.99622	mmu-let-7f-1-3p	0	0	0	0.390328	0
Nup35	NM_001190179	12.1099	5.016	6.9152	6.10667	0.960051	2.64373	mmu-let-7f-1-3p	0	0	0	0.390328	0
Mast4	NM_175171	2.11859	0.2366	3.07315	0.00844	0	0.133915	mmu-let-7f-1-3p	0	0	0	0.390328	0
Rab10	NM_016676	146.511	144.971	0	33.2909	47.0559	38.7384	mmu-let-7f-1-3p	0	0	0	0.390328	0
Nr6a1	NM_010264	3.21013	0.004633	3.34874	0.157905	0	0.013326	mmu-let-7f-5p	1586.45	1337.91	2181.13	3140.42	3289.51
Nr6a1	NM_001159548	3.21013	0.004633	3.34874	0.157905	0	0.013326	mmu-let-7f-5p	1586.45	1337.91	2181.13	3140.42	3289.51
Nr6a1	NM_001159549	3.21013	0.004633	3.34874	0.157905	0	0.013326	mmu-let-7f-5p	1586.45	1337.91	2181.13	3140.42	3289.51
Nr6a1	NM_001159548	3.21013	0.004633	3.34874	0.157905	0	0.013326	mmu-let-7g-5p	571.389	385.693	682.339	929.849	724.968
Nr6a1	NM_010264	3.21013	0.004633	3.34874	0.157905	0	0.013326	mmu-let-7g-5p	571.389	385.693	682.339	929.849	724.968
Nr6a1	NM_001159549	3.21013	0.004633	3.34874	0.157905	0	0.013326	mmu-let-7g-5p	571.389	385.693	682.339	929.849	724.968
Nr6a1	NM_010264	3.21013	0.004633	3.34874	0.157905	0	0.013326	mmu-let-7i-5p	155.747	120.162	59.5416	283.285	291.804
Nr6a1	NM_001159549	3.21013	0.004633	3.34874	0.157905	0	0.013326	mmu-let-7i-5p	155.747	120.162	59.5416	283.285	291.804
Nr6a1	NM_001159548	3.21013	0.004633	3.34874	0.157905	0	0.013326	mmu-let-7i-5p	155.747	120.162	59.5416	283.285	291.804
Pou2f1	NM_011137	41.712	13.004	0.113767	0.174602	0.793289	0.269716	mmu-let-7j	0	0	0.107686	0	0.121292
Ston2	NM_175367	33.8719	21.3688	26.1487	18.9521	0.18366	0.594779	mmu-let-7j	0	0	0.107686	0	0.121292
Nr6a1	NM_001159548	3.21013	0.004633	3.34874	0.157905	0	0.013326	mmu-let-7k	0.201214	0	0	0.257625	0
Nr6a1	NM_001159549	3.21013	0.004633	3.34874	0.157905	0	0.013326	mmu-let-7k	0.201214	0	0	0.257625	0
Nr6a1	NM_010264	3.21013	0.004633	3.34874	0.157905	0	0.013326	mmu-let-7k	0.201214	0	0	0.257625	0
Nek7	NM_001311148	0	4.69618	0	0	0	0	mmu-miR-101a-3p	0.148789	0	0	0	0.121292
Emp2	NM_007929	8.25004	7.82874	2.45134	4.53516	0	0	mmu-miR-101a-3p	0.148789	0	0	0	0.121292
Mob4	NM_001310585	24.8528	23.9689	0.072959	0.008604	8.42506	0.009539	mmu-miR-101a-3p	0.148789	0	0	0	0.121292
Dip2b	NM_001159361	3.66419	4.23327	1.38289	1.88486	0.326618	0.482702	mmu-miR-101a-3p	0.148789	0	0	0	0.121292
Mob4	NM_025283	24.8528	23.9689	0.072959	0.008604	8.42506	0.009539	mmu-miR-101a-3p	0.148789	0	0	0	0.121292
Nek7	NM_021605	0	4.69618	0	0	0	0	mmu-miR-101a-3p	0.148789	0	0	0	0.121292
Ipo8	NM_001081113	21.4466	13.2142	12.5435	6.946	0.811155	3.96596	mmu-miR-101a-3p	0.148789	0	0	0	0.121292
Tnrc6b	NM_144812	2.54486	16.0476	0.614206	1.56875	0	0	mmu-miR-101a-3p	0.148789	0	0	0	0.121292
Ezh2	NM_001146689	64.0836	96.1125	18.2892	9.24149	5.03956	16.3801	mmu-miR-101a-3p	0.148789	0	0	0	0.121292
Ube2d1	NM_145420	0	21.8198	11.1067	0.138924	0	0	mmu-miR-101a-3p	0.148789	0	0	0	0.121292
Ssu72	NM_026899	135.317	170.056	131.979	127.214	49.1548	34.1111	mmu-miR-101a-3p	0.148789	0	0	0	0.121292
Zbtb18	NM_001012330	4.13237	13.8541	4.18866	1.31028	0.104211	0.164107	mmu-miR-101a-3p	0.148789	0	0	0	0.121292
Dcbld2	NM_028523	17.9176	13.3536	2.20913	4.15808	0.132369	0.195859	mmu-miR-101a-3p	0.148789	0	0	0	0.121292
Thsd7a	NM_001164805	1.05751	1.52468	4.28231	0.860996	0	0	mmu-miR-101b-3p	0	0	0	10.0629	2.54712
Zc3h11a	NM_001276767	38.4962	59.5952	12.0378	1.85281	0.387256	1.01741	mmu-miR-101b-3p	0	0	0	10.0629	2.54712
Ipo8	NM_001081113	21.4466	13.2142	12.5435	6.946	0.811155	3.96596	mmu-miR-101b-3p	0	0	0	10.0629	2.54712
Ppfia1	NM_001033319	1.0518	1.70674	0.229563	0.28499	0.595814	0.35888	mmu-miR-101b-3p	0	0	0	10.0629	2.54712
Ube2d1	NM_145420	0	21.8198	11.1067	0.138924	0	0	mmu-miR-101b-3p	0	0	0	10.0629	2.54712
Zc3h11a	NM_144530	38.4962	59.5952	12.0378	1.85281	0.387256	1.01741	mmu-miR-101b-3p	0	0	0	10.0629	2.54712
Emp2	NM_007929	8.25004	7.82874	2.45134	4.53516	0	0	mmu-miR-101b-3p	0	0	0	10.0629	2.54712
Kat6a	NM_001081149	3.98968	0	0	0	0	0	mmu-miR-101b-3p	0	0	0	10.0629	2.54712
N4bp1	NM_030563	57.466	36.0172	0	10.7214	5.26713	0	mmu-miR-103-3p	67.273	46.5904	32.3698	90.6291	186.025
Fermt2	NM_146054	0.641372	11.9838	13.9902	0.088611	0.060869	0.070942	mmu-miR-103-3p	67.273	46.5904	32.3698	90.6291	186.025
Fyco1	NM_001110253	0.940999	37.1221	21.6579	0.731755	0	0	mmu-miR-106a-5p	0	0	0	0	0
Znfx1	NM_001291162	0.939594	3.40441	0.086472	0.140337	0	0	mmu-miR-106a-5p	0	0	0	0	0
Znfx1	NM_001033196	0.939594	3.40441	0.086472	0.140337	0	0	mmu-miR-106a-5p	0	0	0	0	0
Txnip	NM_001009935	1156.93	969.581	0.209821	0.250064	0.161386	0.184106	mmu-miR-106a-5p	0	0	0	0	0
Epha4	NM_007936	0.657314	0.624036	0.387082	0.288899	0.000554589	0.00232943	mmu-miR-106a-5p	0	0	0	0	0
Tmcc3	NM_001168684	181.764	160.411	19.8132	2.59832	1.1725	1.20369	mmu-miR-106b-5p	0.350003	3.20869	0.323058	0.124922	5.45812
Tmcc3	NM_172051	181.764	160.411	19.8132	2.59832	1.1725	1.20369	mmu-miR-106b-5p	0.350003	3.20869	0.323058	0.124922	5.45812
Znfx1	NM_001033196	0.939594	3.40441	0.086472	0.140337	0	0	mmu-miR-106b-5p	0.350003	3.20869	0.323058	0.124922	5.45812
Txnip	NM_001009935	1156.93	969.581	0.209821	0.250064	0.161386	0.184106	mmu-miR-106b-5p	0.350003	3.20869	0.323058	0.124922	5.45812
Tmcc3	NM_177026	181.764	160.411	19.8132	2.59832	1.1725	1.20369	mmu-miR-106b-5p	0.350003	3.20869	0.323058	0.124922	5.45812
Epha4	NM_007936	0.657314	0.624036	0.387082	0.288899	0.000554589	0.00232943	mmu-miR-106b-5p	0.350003	3.20869	0.323058	0.124922	5.45812
Znfx1	NM_001291162	0.939594	3.40441	0.086472	0.140337	0	0	mmu-miR-106b-5p	0.350003	3.20869	0.323058	0.124922	5.45812
Cnot6l	NM_001285511	145.09	51.9614	11.0446	14.2561	0.042628	0.29471	mmu-miR-106b-5p	0.350003	3.20869	0.323058	0.124922	5.45812
Fyco1	NM_001110253	0.940999	37.1221	21.6579	0.731755	0	0	mmu-miR-106b-5p	0.350003	3.20869	0.323058	0.124922	5.45812
Fermt2	NM_146054	0.641372	11.9838	13.9902	0.088611	0.060869	0.070942	mmu-miR-107-3p	0.201214	0.135427	0	1.85006	0
N4bp1	NM_030563	57.466	36.0172	0	10.7214	5.26713	0	mmu-miR-107-3p	0.201214	0.135427	0	1.85006	0
Mfsd6	NM_133829	5.38651	8.75697	0.022098	0.045727	0.009157	0.016555	mmu-miR-1193-3p	7.07096	5.82338	4.61012	0.132703	8.6117
Cpeb1	NM_001252525	105.116	52.8969	0.497829	0.243621	0.08397	0.166373	mmu-miR-122-5p	0	0	0	3.99751	16.3163
Stt3a	NM_008408	29.0045	9.27211	0.031591	0.073165	0.0815	0.061099	mmu-miR-124-3p	0	0	0	3.18487	5.80491
Pabpc4l	NM_001101479	0.386942	0.110568	0.0279491	0	0	0	mmu-miR-124-3p	0	0	0	3.18487	5.80491
Prr32	NM_026841	46.0523	0	52.8511	0	0	0	mmu-miR-124-3p	0	0	0	3.18487	5.80491
Ppp1r3d	NM_001085501	52.1355	50.505	0.525371	3.4166	0.09075	1.60673	mmu-miR-124-3p	0	0	0	3.18487	5.80491
Rsu1	NM_009105	27.9914	56.3766	0.687488	9.36043	1.28956	0	mmu-miR-124-3p	0	0	0	3.18487	5.80491
Slc31a2	NM_001290518	0	36.4371	0	0	0	0	mmu-miR-124-3p	0	0	0	3.18487	5.80491
Fam122b	NM_001166365	30.035	17.8789	25.9268	23.6263	0	0	mmu-miR-124-3p	0	0	0	3.18487	5.80491
Snx18	NM_130796	55.197	64.8603	5.28931	6.49842	9.0703	12.0488	mmu-miR-124-3p	0	0	0	3.18487	5.80491
Cd164	NM_016898	428.154	321.82	86.2281	85.9405	125.824	46.2278	mmu-miR-124-3p	0	0	0	3.18487	5.80491
Cnot4	NM_016877	24.1985	10.867	0.123907	0.020478	0.014281	0.003624	mmu-miR-126a-5p	0	2.03141	0	0	15.2486
Cobll1	NM_027225	23.2854	0.298791	0.148012	0.222155	0	0	mmu-miR-126a-5p	0	2.03141	0	0	15.2486
Ank3	NM_170690	1.01388	1.01479	4.11757	0.999302	0	0	mmu-miR-126a-5p	0	2.03141	0	0	15.2486
Ank3	NM_170729	1.01388	1.01479	4.11757	0.999302	0	0	mmu-miR-126a-5p	0	2.03141	0	0	15.2486
Ank3	NM_170688	1.01388	1.01479	4.11757	0.999302	0	0	mmu-miR-126a-5p	0	2.03141	0	0	15.2486
Steap2	NM_001103156	26.7113	19.406	0.94002	0.565127	0	0	mmu-miR-126a-5p	0	2.03141	0	0	15.2486
Myef2	NM_010852	0	33.8073	0	150.849	0	0	mmu-miR-126a-5p	0	2.03141	0	0	15.2486
Rora	NM_001289916	4.32183	8.09444	0	0	0	0	mmu-miR-126a-5p	0	2.03141	0	0	15.2486
Trps1	NM_001310485	2.27661	2.48094	0.99013	1.00679	0.00240021	0.00612095	mmu-miR-126a-5p	0	2.03141	0	0	15.2486
Ank3	NM_009670	1.01388	1.01479	4.11757	0.999302	0	0	mmu-miR-126a-5p	0	2.03141	0	0	15.2486
Cnot4	NM_001164411	24.1985	10.867	0.123907	0.020478	0.014281	0.003624	mmu-miR-126a-5p	0	2.03141	0	0	15.2486
Ank3	NM_146005	1.01388	1.01479	4.11757	0.999302	0	0	mmu-miR-126a-5p	0	2.03141	0	0	15.2486
Cobll1	NM_177025	23.2854	0.298791	0.148012	0.222155	0	0	mmu-miR-126a-5p	0	2.03141	0	0	15.2486
Ank3	NM_170689	1.01388	1.01479	4.11757	0.999302	0	0	mmu-miR-126a-5p	0	2.03141	0	0	15.2486
Steap2	NM_028734	26.7113	19.406	0.94002	0.565127	0	0	mmu-miR-126a-5p	0	2.03141	0	0	15.2486
Ank3	NM_170728	1.01388	1.01479	4.11757	0.999302	0	0	mmu-miR-126a-5p	0	2.03141	0	0	15.2486
Pnrc1	NM_001033225	10.1853	22.6122	13.6704	9.1019	0.568311	3.37772	mmu-miR-126a-5p	0	2.03141	0	0	15.2486
Steap2	NM_001285470	26.7113	19.406	0.94002	0.565127	0	0	mmu-miR-126a-5p	0	2.03141	0	0	15.2486
Steap2	NM_001103157	26.7113	19.406	0.94002	0.565127	0	0	mmu-miR-126a-5p	0	2.03141	0	0	15.2486
Rora	NM_013646	4.32183	8.09444	0	0	0	0	mmu-miR-126a-5p	0	2.03141	0	0	15.2486
Ank3	NM_170687	1.01388	1.01479	4.11757	0.999302	0	0	mmu-miR-126a-5p	0	2.03141	0	0	15.2486
Ank3	NM_170730	1.01388	1.01479	4.11757	0.999302	0	0	mmu-miR-126a-5p	0	2.03141	0	0	15.2486
Trps1	NM_032000	2.27661	2.48094	0.99013	1.00679	0.00240021	0.00612095	mmu-miR-126a-5p	0	2.03141	0	0	15.2486
Rnf5	NM_019403	43.4371	46.1642	62.7828	35.282	5.7265	4.86653	mmu-miR-126a-5p	0	2.03141	0	0	15.2486
Fam168a	NM_178764	4.7152	6.18681	0.083914	0.118273	0.152026	0.085542	mmu-miR-126a-5p	0	2.03141	0	0	15.2486
Mat2b	NM_001199274	2416.58	2812.22	1016.03	1092.89	197.812	203.285	mmu-miR-126a-5p	0	2.03141	0	0	15.2486
Steap2	NM_001285469	26.7113	19.406	0.94002	0.565127	0	0	mmu-miR-126a-5p	0	2.03141	0	0	15.2486
Myef2	NM_001162418	0	33.8073	0	150.849	0	0	mmu-miR-126a-5p	0	2.03141	0	0	15.2486
Gcm2	NM_008104	1.06201	7.31934	0.235996	0.357407	0	0	mmu-miR-126a-5p	0	2.03141	0	0	15.2486
Golga2	NM_001080968	2.98054	2.95272	1.05151	0.160257	0.699534	0.117686	mmu-miR-126a-5p	0	2.03141	0	0	15.2486
Mat2b	NM_134017	2416.58	2812.22	1016.03	1092.89	197.812	203.285	mmu-miR-126a-5p	0	2.03141	0	0	15.2486
Trps1	NM_001310481	2.27661	2.48094	0.99013	1.00679	0.00240021	0.00612095	mmu-miR-126a-5p	0	2.03141	0	0	15.2486
Zfp652	NM_201609	0.251363	0.377588	0.0746176	0.0782533	0.0193417	0.0426514	mmu-miR-128-3p	9.8595	2.56843	0.107686	10.672	8.56046
Phf6	NM_001290546	47.6867	7.0746	0	0	0	0	mmu-miR-128-3p	9.8595	2.56843	0.107686	10.672	8.56046
Cdc42ep3	NM_026514	3.75843	5.05814	3.31851	3.09497	0	0.851626	mmu-miR-129-5p	0	1.62513	2.90752	8.86947	0
Jarid2	NM_001205043	14.2143	20.4017	3.56663	2.65141	5.7785	3.11361	mmu-miR-129-5p	0	1.62513	2.90752	8.86947	0
Chmp2b	NM_026879	89.7302	78.2893	41.2083	29.5891	0	0	mmu-miR-129-5p	0	1.62513	2.90752	8.86947	0
Ext1	NM_010162	23.22	22.1877	0.195909	3.7022	2.63191	0.179719	mmu-miR-129-5p	0	1.62513	2.90752	8.86947	0
Mybl1	NM_001290397	9.34536	11.2366	7.78364	8.56107	0.235562	0.462797	mmu-miR-130a-3p	0	0	0	7.56406	2.38313
Mybl1	NM_001290397	9.34536	11.2366	7.78364	8.56107	0.235562	0.462797	mmu-miR-130b-3p	0	0	0	0	6.13036
Ankrd44	NM_001081433	65.5945	72.6198	64.4969	66.4884	0.427612	2.34105	mmu-miR-133a-3p	37.5342	11.9089	6.27489	31.1047	11.1008
Fam117b	NM_001037725	63.1209	69.665	9.30203	21.0938	6.9886	8.79122	mmu-miR-133a-3p	37.5342	11.9089	6.27489	31.1047	11.1008
Ankrd44	NM_001081433	65.5945	72.6198	64.4969	66.4884	0.427612	2.34105	mmu-miR-133b-3p	0.148789	0	0	0	0
Fam117b	NM_001037725	63.1209	69.665	9.30203	21.0938	6.9886	8.79122	mmu-miR-133b-3p	0.148789	0	0	0	0
Sdcbp	NM_001098227	90.3574	52.0528	28.1264	31.3235	20.7329	12.1769	mmu-miR-135a-5p	0	0	77.8511	201.293	107.722
Ergic2	NM_026168	78.2895	112.857	12.5999	22.83	19.4567	14.1881	mmu-miR-135a-5p	0	0	77.8511	201.293	107.722
Rasal2	NM_177644	2.58973	0.18004	0.083705	0.090349	0	0	mmu-miR-135a-5p	0	0	77.8511	201.293	107.722
Rasal2	NM_177644	2.58973	0.18004	0.083705	0.090349	0	0	mmu-miR-135b-5p	0	0	0	0	5.71951
Ergic2	NM_026168	78.2895	112.857	12.5999	22.83	19.4567	14.1881	mmu-miR-135b-5p	0	0	0	0	5.71951
Sdcbp	NM_001098227	90.3574	52.0528	28.1264	31.3235	20.7329	12.1769	mmu-miR-135b-5p	0	0	0	0	5.71951
Zbtb41	NM_172643	5.10303	5.30675	5.45149	4.98086	2.15625	1.76575	mmu-miR-138-2-3p	0	0	0	0	0
Sin3a	NM_001110350	44.6258	78.4539	1.2002	10.1461	0.292794	0.272893	mmu-miR-138-5p	3.57093	3.79197	8.29182	0	19.6826
Camk1d	NM_001290374	14.3897	15.3541	6.49505	3.77022	0	0	mmu-miR-139-3p	3.64882	0	0	4.24649	2.06196
Camk1d	NM_177343	14.3897	15.3541	6.49505	3.77022	0	0	mmu-miR-139-3p	3.64882	0	0	4.24649	2.06196
Camk1d	NM_001290376	14.3897	15.3541	6.49505	3.77022	0	0	mmu-miR-139-3p	3.64882	0	0	4.24649	2.06196
Camk1d	NM_001290375	14.3897	15.3541	6.49505	3.77022	0	0	mmu-miR-139-3p	3.64882	0	0	4.24649	2.06196
Kat6a	NM_001081149	3.98968	0	0	0	0	0	mmu-miR-139-5p	9.56491	6.91484	0	5.99626	6.30716
Rreb1	NM_001177869	5.07417	6.21188	1.11617	3.46013	0	0.632371	mmu-miR-139-5p	9.56491	6.91484	0	5.99626	6.30716
Meis2	NM_001136072	360.126	359.979	87.7333	88.7792	0.903806	0.547163	mmu-miR-139-5p	9.56491	6.91484	0	5.99626	6.30716
Zfp131	NM_001302550	24.2291	26.6508	7.54909	10.0749	10.9634	11.0003	mmu-miR-140-3p	10.564	1.35427	0.128059	23.794	48.579
Zfp131	NM_001302548	24.2291	26.6508	7.54909	10.0749	10.9634	11.0003	mmu-miR-140-3p	10.564	1.35427	0.128059	23.794	48.579
Zfp131	NM_001302547	24.2291	26.6508	7.54909	10.0749	10.9634	11.0003	mmu-miR-140-3p	10.564	1.35427	0.128059	23.794	48.579
Zfp131	NM_001302549	24.2291	26.6508	7.54909	10.0749	10.9634	11.0003	mmu-miR-140-3p	10.564	1.35427	0.128059	23.794	48.579
Zfp131	NM_028245	24.2291	26.6508	7.54909	10.0749	10.9634	11.0003	mmu-miR-140-3p	10.564	1.35427	0.128059	23.794	48.579
Dstyk	NM_172516	0.151074	9.53405	0.072404	0.101284	0.118891	0.10601	mmu-miR-141-3p	187.451	142.249	167.984	399.326	400.996
Lpar1	NM_172989	4.23505	5.23528	2.05585	0.930002	0	2.02646	mmu-miR-141-3p	187.451	142.249	167.984	399.326	400.996
Dmwd	NM_010058	13.9713	9.72521	7.5267	6.24864	3.21519	13.1426	mmu-miR-141-3p	187.451	142.249	167.984	399.326	400.996
Ccne2	NM_009830	103.173	55.4278	97.4564	82.5124	0.060389	0	mmu-miR-141-3p	187.451	142.249	167.984	399.326	400.996
Lpar1	NM_010336	4.23505	5.23528	2.05585	0.930002	0	2.02646	mmu-miR-141-3p	187.451	142.249	167.984	399.326	400.996
Tnrc6b	NM_144812	2.54486	16.0476	0.614206	1.56875	0	0	mmu-miR-141-3p	187.451	142.249	167.984	399.326	400.996
Lpar1	NM_001290486	4.23505	5.23528	2.05585	0.930002	0	2.02646	mmu-miR-141-3p	187.451	142.249	167.984	399.326	400.996
Ccne2	NM_001037134	103.173	55.4278	97.4564	82.5124	0.060389	0	mmu-miR-141-3p	187.451	142.249	167.984	399.326	400.996
Ccne2	NM_001282943	103.173	55.4278	97.4564	82.5124	0.060389	0	mmu-miR-141-3p	187.451	142.249	167.984	399.326	400.996
Myh10	NM_175260	0.94973	1.24689	2.92887	2.64008	0.185855	0.240594	mmu-miR-141-3p	187.451	142.249	167.984	399.326	400.996
Rab2a	NM_021518	179.032	186.989	0	0	0	0	mmu-miR-142a-3p	0.148789	0	0	0	0.363875
1700010I14Rik	NM_025851	27.9331	0	2.34926	0	0	0	mmu-miR-142a-5p	0	0	0	0	0
Uba3	NM_001111106	77.3424	0.225699	0.039385	0.057487	10.1033	0.202119	mmu-miR-142a-5p	0	0	0	0	0
Slain1	NM_198014	111.815	87.4267	31.7655	30.1372	0	0	mmu-miR-142a-5p	0	0	0	0	0
Igf2bp3	NM_023670	32.5423	17.3299	2.22049	4.21422	1.63876	7.11275	mmu-miR-142a-5p	0	0	0	0	0
Acadsb	NM_025826	28.5105	21.8945	9.72692	7.45545	0.333201	1.9344	mmu-miR-142a-5p	0	0	0	0	0
Taf3	NM_027748	211.892	221.647	0	84.1603	0	0	mmu-miR-142a-5p	0	0	0	0	0
Uba3	NM_001301858	77.3424	0.225699	0.039385	0.057487	10.1033	0.202119	mmu-miR-142a-5p	0	0	0	0	0
Uba3	NM_001301857	77.3424	0.225699	0.039385	0.057487	10.1033	0.202119	mmu-miR-142a-5p	0	0	0	0	0
Uba3	NM_011666	77.3424	0.225699	0.039385	0.057487	10.1033	0.202119	mmu-miR-142a-5p	0	0	0	0	0
Zfp583	NM_001033249	2.91221	0.532624	0	0	0	0	mmu-miR-143-3p	88.1203	282.142	973.091	1664.78	7794.99
Meis2	NM_001136072	360.126	359.979	87.7333	88.7792	0.903806	0.547163	mmu-miR-144-3p	0	0	0	10.3685	5.53671
Scfd1	NM_029825	53.5739	17.2672	0	0	0	0	mmu-miR-144-3p	0	0	0	10.3685	5.53671
Kat6a	NM_001081149	3.98968	0	0	0	0	0	mmu-miR-144-3p	0	0	0	10.3685	5.53671
Zbtb18	NM_001012330	4.13237	13.8541	4.18866	1.31028	0.104211	0.164107	mmu-miR-144-3p	0	0	0	10.3685	5.53671
R3hdm1	NM_181750	12.8298	7.99696	5.1883	5.98669	3.69003	6.95349	mmu-miR-145a-3p	6.4049	3.65654	52.1869	121.852	256.388
E130308A19Rik	NM_001015681	3.33275	1.74353	0	0	0	0	mmu-miR-145a-3p	6.4049	3.65654	52.1869	121.852	256.388
Nufip2	NM_001024205	23.8482	63.6954	16.5337	14.7477	10.316	20.6518	mmu-miR-145a-5p	0.551217	0.918493	3.40811	11.125	21.9256
Camsap2	NM_001081360	11.0464	4.73216	0	0	0	0	mmu-miR-145a-5p	0.551217	0.918493	3.40811	11.125	21.9256
Rasa2	NM_053268	118.992	55.9626	47.7162	56.4039	0.07205	0.280632	mmu-miR-145a-5p	0.551217	0.918493	3.40811	11.125	21.9256
Srgap1	NM_001081037	4.08026	6.14976	2.1393	1.40845	0	0	mmu-miR-145a-5p	0.551217	0.918493	3.40811	11.125	21.9256
Clasp1	NM_029709	7.70479	4.25636	1.09493	1.00096	0.432625	0.490081	mmu-miR-146a-5p	75.326	171.863	373.95	1555.68	1345.96
Clasp1	NM_001293301	7.70479	4.25636	1.09493	1.00096	0.432625	0.490081	mmu-miR-146a-5p	75.326	171.863	373.95	1555.68	1345.96
Clasp1	NM_001293300	7.70479	4.25636	1.09493	1.00096	0.432625	0.490081	mmu-miR-146a-5p	75.326	171.863	373.95	1555.68	1345.96
Clasp1	NM_029709	7.70479	4.25636	1.09493	1.00096	0.432625	0.490081	mmu-miR-146b-5p	44.2337	116.446	395.498	1177.56	1214.1
Clasp1	NM_001293301	7.70479	4.25636	1.09493	1.00096	0.432625	0.490081	mmu-miR-146b-5p	44.2337	116.446	395.498	1177.56	1214.1
Clasp1	NM_001293300	7.70479	4.25636	1.09493	1.00096	0.432625	0.490081	mmu-miR-146b-5p	44.2337	116.446	395.498	1177.56	1214.1
Map1b	NM_008634	51.5446	40.5216	16.8484	12.2305	0	0	mmu-miR-147-5p	0	0	0	0	0
Rora	NM_001289916	4.32183	8.09444	0	0	0	0	mmu-miR-147-5p	0	0	0	0	0
Phip	NM_001081216	4.86116	3.35018	0.35152	0.747495	0.340687	0.164578	mmu-miR-147-5p	0	0	0	0	0
Emp2	NM_007929	8.25004	7.82874	2.45134	4.53516	0	0	mmu-miR-147-5p	0	0	0	0	0
Slc4a7	NM_001033270	1.62825	1.47245	0.141913	0.143402	0.0869127	0.14372	mmu-miR-147-5p	0	0	0	0	0
Rora	NM_013646	4.32183	8.09444	0	0	0	0	mmu-miR-147-5p	0	0	0	0	0
Dcp2	NM_027490	64.8857	101.593	43.9511	51.7203	0.626145	1.44149	mmu-miR-148a-3p	285.154	249.996	433.919	1345.63	948.005
Ube2d3	NM_025356	4.30858	4.46287	1.35712	0.866028	2.72457	3.76917	mmu-miR-148a-3p	285.154	249.996	433.919	1345.63	948.005
Arhgap21	NM_001081364	8.83219	15.8225	0.686138	1.10276	0.334085	0.167914	mmu-miR-148a-3p	285.154	249.996	433.919	1345.63	948.005
Plaa	NM_172695	205.094	104.534	88.7774	16.9	81.5026	21.9918	mmu-miR-148a-3p	285.154	249.996	433.919	1345.63	948.005
Ube2d3	NM_025356	4.30858	4.46287	1.35712	0.866028	2.72457	3.76917	mmu-miR-148b-3p	19.6825	19.4486	0.640294	30.1343	60.165
Dcp2	NM_027490	64.8857	101.593	43.9511	51.7203	0.626145	1.44149	mmu-miR-148b-3p	19.6825	19.4486	0.640294	30.1343	60.165
Plaa	NM_172695	205.094	104.534	88.7774	16.9	81.5026	21.9918	mmu-miR-148b-3p	19.6825	19.4486	0.640294	30.1343	60.165
Arhgap21	NM_001081364	8.83219	15.8225	0.686138	1.10276	0.334085	0.167914	mmu-miR-148b-3p	19.6825	19.4486	0.640294	30.1343	60.165
Tmem150a	NM_144916	83.8763	73.0282	0	0	0	0	mmu-miR-150-3p	0	0	0	0	3.15358
Tmem150a	NM_144916	83.8763	73.0282	0	0	0	0	mmu-miR-150-3p	0	0	0	0	3.15358
Prkar1a	NM_001313973	106.139	106.827	26.4768	30.5801	23.6077	17.2312	mmu-miR-150-5p	2.23183	3.9522	3.8767	37.8657	95.0346
Plaa	NM_172695	205.094	104.534	88.7774	16.9	81.5026	21.9918	mmu-miR-152-3p	0	3.71353	0	33.6659	16.3078
Arhgap21	NM_001081364	8.83219	15.8225	0.686138	1.10276	0.334085	0.167914	mmu-miR-152-3p	0	3.71353	0	33.6659	16.3078
Dcp2	NM_027490	64.8857	101.593	43.9511	51.7203	0.626145	1.44149	mmu-miR-152-3p	0	3.71353	0	33.6659	16.3078
Ube2d3	NM_025356	4.30858	4.46287	1.35712	0.866028	2.72457	3.76917	mmu-miR-152-3p	0	3.71353	0	33.6659	16.3078
Sertad2	NM_001038625	11.4672	10.0983	7.31088	9.43278	2.09424	11.4863	mmu-miR-153-3p	0	0	0	3.58297	0
Tbc1d19	NM_144517	8.78987	0.924682	0.449413	1.54246	0	0	mmu-miR-153-3p	0	0	0	3.58297	0
Auts2	NM_177047	41.1588	18.7167	22.9156	1.403	0.61327	5.02464	mmu-miR-153-3p	0	0	0	3.58297	0
Gmcl1	NM_011818	58.5812	23.5445	0.001591	0.007257	0.00499	0.004563	mmu-miR-153-3p	0	0	0	3.58297	0
Jarid2	NM_001205044	14.2143	20.4017	3.56663	2.65141	5.7785	3.11361	mmu-miR-155-5p	226.336	66.2367	35.8623	27.5728	28.3472
Jarid2	NM_021878	14.2143	20.4017	3.56663	2.65141	5.7785	3.11361	mmu-miR-155-5p	226.336	66.2367	35.8623	27.5728	28.3472
Jarid2	NM_001205043	14.2143	20.4017	3.56663	2.65141	5.7785	3.11361	mmu-miR-155-5p	226.336	66.2367	35.8623	27.5728	28.3472
Zfp652	NM_201609	0.251363	0.377588	0.0746176	0.0782533	0.0193417	0.0426514	mmu-miR-155-5p	226.336	66.2367	35.8623	27.5728	28.3472
Mapkap1	NM_177345	0.09478	6.4398	0.036488	10.3467	0.089547	0	mmu-miR-15a-5p	0.297577	0	0	0.132703	0
Tnrc6b	NM_144812	2.54486	16.0476	0.614206	1.56875	0	0	mmu-miR-15a-5p	0.297577	0	0	0.132703	0
N4bp1	NM_030563	57.466	36.0172	0	10.7214	5.26713	0	mmu-miR-15a-5p	0.297577	0	0	0.132703	0
Pacsin2	NM_011862	368.672	299.764	91.3451	52.5595	8.02042	4.21439	mmu-miR-15a-5p	0.297577	0	0	0.132703	0
Pacsin2	NM_001159509	368.672	299.764	91.3451	52.5595	8.02042	4.21439	mmu-miR-15a-5p	0.297577	0	0	0.132703	0
Mapkap1	NM_001290626	0.09478	6.4398	0.036488	10.3467	0.089547	0	mmu-miR-15a-5p	0.297577	0	0	0.132703	0
Arl2	NM_019722	13.7046	12.7422	3.57827	2.33943	1.24847	0	mmu-miR-15a-5p	0.297577	0	0	0.132703	0
Mapkap1	NM_001290625	0.09478	6.4398	0.036488	10.3467	0.089547	0	mmu-miR-15a-5p	0.297577	0	0	0.132703	0
Dcaf7	NM_027946	23.9494	12.2571	15.0209	0	4.94629	5.20778	mmu-miR-15a-5p	0.297577	0	0	0.132703	0
Pacsin2	NM_001159510	368.672	299.764	91.3451	52.5595	8.02042	4.21439	mmu-miR-15a-5p	0.297577	0	0	0.132703	0
Pacsin2	NM_001159509	368.672	299.764	91.3451	52.5595	8.02042	4.21439	mmu-miR-15b-5p	144.859	112.399	82.956	57.8273	149.526
Dcaf7	NM_027946	23.9494	12.2571	15.0209	0	4.94629	5.20778	mmu-miR-15b-5p	144.859	112.399	82.956	57.8273	149.526
Arl2	NM_019722	13.7046	12.7422	3.57827	2.33943	1.24847	0	mmu-miR-15b-5p	144.859	112.399	82.956	57.8273	149.526
Pacsin2	NM_001159510	368.672	299.764	91.3451	52.5595	8.02042	4.21439	mmu-miR-15b-5p	144.859	112.399	82.956	57.8273	149.526
Mapkap1	NM_001290626	0.09478	6.4398	0.036488	10.3467	0.089547	0	mmu-miR-15b-5p	144.859	112.399	82.956	57.8273	149.526
Pacsin2	NM_011862	368.672	299.764	91.3451	52.5595	8.02042	4.21439	mmu-miR-15b-5p	144.859	112.399	82.956	57.8273	149.526
Mapkap1	NM_177345	0.09478	6.4398	0.036488	10.3467	0.089547	0	mmu-miR-15b-5p	144.859	112.399	82.956	57.8273	149.526
Mapkap1	NM_001290625	0.09478	6.4398	0.036488	10.3467	0.089547	0	mmu-miR-15b-5p	144.859	112.399	82.956	57.8273	149.526
Tnrc6b	NM_144812	2.54486	16.0476	0.614206	1.56875	0	0	mmu-miR-15b-5p	144.859	112.399	82.956	57.8273	149.526
N4bp1	NM_030563	57.466	36.0172	0	10.7214	5.26713	0	mmu-miR-15b-5p	144.859	112.399	82.956	57.8273	149.526
Pacsin2	NM_001159510	368.672	299.764	91.3451	52.5595	8.02042	4.21439	mmu-miR-16-5p	517.461	392.555	348.277	519.416	706.309
Mapkap1	NM_001290625	0.09478	6.4398	0.036488	10.3467	0.089547	0	mmu-miR-16-5p	517.461	392.555	348.277	519.416	706.309
Mapkap1	NM_001290626	0.09478	6.4398	0.036488	10.3467	0.089547	0	mmu-miR-16-5p	517.461	392.555	348.277	519.416	706.309
Arl2	NM_019722	13.7046	12.7422	3.57827	2.33943	1.24847	0	mmu-miR-16-5p	517.461	392.555	348.277	519.416	706.309
Tnrc6b	NM_144812	2.54486	16.0476	0.614206	1.56875	0	0	mmu-miR-16-5p	517.461	392.555	348.277	519.416	706.309
Pacsin2	NM_011862	368.672	299.764	91.3451	52.5595	8.02042	4.21439	mmu-miR-16-5p	517.461	392.555	348.277	519.416	706.309
N4bp1	NM_030563	57.466	36.0172	0	10.7214	5.26713	0	mmu-miR-16-5p	517.461	392.555	348.277	519.416	706.309
Mapkap1	NM_177345	0.09478	6.4398	0.036488	10.3467	0.089547	0	mmu-miR-16-5p	517.461	392.555	348.277	519.416	706.309
Dcaf7	NM_027946	23.9494	12.2571	15.0209	0	4.94629	5.20778	mmu-miR-16-5p	517.461	392.555	348.277	519.416	706.309
Pacsin2	NM_001159509	368.672	299.764	91.3451	52.5595	8.02042	4.21439	mmu-miR-16-5p	517.461	392.555	348.277	519.416	706.309
Fyco1	NM_001110253	0.940999	37.1221	21.6579	0.731755	0	0	mmu-miR-17-5p	17.1926	9.9995	1.99365	18.6661	35.0217
Epha4	NM_007936	0.657314	0.624036	0.387082	0.288899	0.000554589	0.00232943	mmu-miR-17-5p	17.1926	9.9995	1.99365	18.6661	35.0217
Znfx1	NM_001033196	0.939594	3.40441	0.086472	0.140337	0	0	mmu-miR-17-5p	17.1926	9.9995	1.99365	18.6661	35.0217
Txnip	NM_001009935	1156.93	969.581	0.209821	0.250064	0.161386	0.184106	mmu-miR-17-5p	17.1926	9.9995	1.99365	18.6661	35.0217
Znfx1	NM_001291162	0.939594	3.40441	0.086472	0.140337	0	0	mmu-miR-17-5p	17.1926	9.9995	1.99365	18.6661	35.0217
Cpd	NM_007754	6.62626	8.03532	1.11661	4.38712	0.347048	0.652575	mmu-miR-181a-5p	4.31487	5.55252	25.9756	54.8144	67.615
Sfmbt1	NM_001166532	151.217	103.806	30.812	10.6153	0.251285	0.202839	mmu-miR-181a-5p	4.31487	5.55252	25.9756	54.8144	67.615
1700066M21Rik	NM_028546	116.519	86.0195	24.3779	14.8327	4.7379	0.274683	mmu-miR-181a-5p	4.31487	5.55252	25.9756	54.8144	67.615
Nek7	NM_021605	0	4.69618	0	0	0	0	mmu-miR-181a-5p	4.31487	5.55252	25.9756	54.8144	67.615
Zfp120	NM_023266	26.2473	11.6799	7.64422	2.18091	1.70358	0	mmu-miR-181a-5p	4.31487	5.55252	25.9756	54.8144	67.615
Nek7	NM_001311148	0	4.69618	0	0	0	0	mmu-miR-181a-5p	4.31487	5.55252	25.9756	54.8144	67.615
Kmt2c	NM_001081383	15.1138	0.649314	3.70007	0.148291	0.105513	3.77145	mmu-miR-181a-5p	4.31487	5.55252	25.9756	54.8144	67.615
Ppip5k2	NM_173760	28.9194	1.87324	0.389554	0.948611	5.01319	2.82776	mmu-miR-181a-5p	4.31487	5.55252	25.9756	54.8144	67.615
Spry4	NM_011898	111.675	115.047	195.837	160.612	3.64808	0	mmu-miR-181a-5p	4.31487	5.55252	25.9756	54.8144	67.615
Mpp5	NM_019579	12.6939	27.1126	23.4192	0	0	0	mmu-miR-181a-5p	4.31487	5.55252	25.9756	54.8144	67.615
Nr3c1	NM_008173	1.09592	4.58549	0.271346	5.00675	0	0	mmu-miR-181b-1-3p	0	0	0	0	0
Zfp120	NM_023266	26.2473	11.6799	7.64422	2.18091	1.70358	0	mmu-miR-181b-5p	2.13547	10.0344	16.476	20.9999	16.0823
1700066M21Rik	NM_028546	116.519	86.0195	24.3779	14.8327	4.7379	0.274683	mmu-miR-181b-5p	2.13547	10.0344	16.476	20.9999	16.0823
Nek7	NM_001311148	0	4.69618	0	0	0	0	mmu-miR-181b-5p	2.13547	10.0344	16.476	20.9999	16.0823
Kmt2c	NM_001081383	15.1138	0.649314	3.70007	0.148291	0.105513	3.77145	mmu-miR-181b-5p	2.13547	10.0344	16.476	20.9999	16.0823
Cpd	NM_007754	6.62626	8.03532	1.11661	4.38712	0.347048	0.652575	mmu-miR-181b-5p	2.13547	10.0344	16.476	20.9999	16.0823
Sfmbt1	NM_001166532	151.217	103.806	30.812	10.6153	0.251285	0.202839	mmu-miR-181b-5p	2.13547	10.0344	16.476	20.9999	16.0823
Spry4	NM_011898	111.675	115.047	195.837	160.612	3.64808	0	mmu-miR-181b-5p	2.13547	10.0344	16.476	20.9999	16.0823
Ppip5k2	NM_173760	28.9194	1.87324	0.389554	0.948611	5.01319	2.82776	mmu-miR-181b-5p	2.13547	10.0344	16.476	20.9999	16.0823
Mpp5	NM_019579	12.6939	27.1126	23.4192	0	0	0	mmu-miR-181b-5p	2.13547	10.0344	16.476	20.9999	16.0823
Nek7	NM_021605	0	4.69618	0	0	0	0	mmu-miR-181b-5p	2.13547	10.0344	16.476	20.9999	16.0823
1700066M21Rik	NM_028546	116.519	86.0195	24.3779	14.8327	4.7379	0.274683	mmu-miR-181c-5p	0	0	0	0.249844	7.64137
Spry4	NM_011898	111.675	115.047	195.837	160.612	3.64808	0	mmu-miR-181c-5p	0	0	0	0.249844	7.64137
Mpp5	NM_019579	12.6939	27.1126	23.4192	0	0	0	mmu-miR-181c-5p	0	0	0	0.249844	7.64137
Cpd	NM_007754	6.62626	8.03532	1.11661	4.38712	0.347048	0.652575	mmu-miR-181c-5p	0	0	0	0.249844	7.64137
Nek7	NM_001311148	0	4.69618	0	0	0	0	mmu-miR-181c-5p	0	0	0	0.249844	7.64137
Zfp120	NM_023266	26.2473	11.6799	7.64422	2.18091	1.70358	0	mmu-miR-181c-5p	0	0	0	0.249844	7.64137
Nek7	NM_021605	0	4.69618	0	0	0	0	mmu-miR-181c-5p	0	0	0	0.249844	7.64137
Kmt2c	NM_001081383	15.1138	0.649314	3.70007	0.148291	0.105513	3.77145	mmu-miR-181c-5p	0	0	0	0.249844	7.64137
Ppip5k2	NM_173760	28.9194	1.87324	0.389554	0.948611	5.01319	2.82776	mmu-miR-181c-5p	0	0	0	0.249844	7.64137
Sfmbt1	NM_001166532	151.217	103.806	30.812	10.6153	0.251285	0.202839	mmu-miR-181c-5p	0	0	0	0.249844	7.64137
Spry4	NM_011898	111.675	115.047	195.837	160.612	3.64808	0	mmu-miR-181d-5p	0	0	0	0	4.60908
Cpd	NM_007754	6.62626	8.03532	1.11661	4.38712	0.347048	0.652575	mmu-miR-181d-5p	0	0	0	0	4.60908
Sfmbt1	NM_001166532	151.217	103.806	30.812	10.6153	0.251285	0.202839	mmu-miR-181d-5p	0	0	0	0	4.60908
Nek7	NM_021605	0	4.69618	0	0	0	0	mmu-miR-181d-5p	0	0	0	0	4.60908
Ppip5k2	NM_173760	28.9194	1.87324	0.389554	0.948611	5.01319	2.82776	mmu-miR-181d-5p	0	0	0	0	4.60908
1700066M21Rik	NM_028546	116.519	86.0195	24.3779	14.8327	4.7379	0.274683	mmu-miR-181d-5p	0	0	0	0	4.60908
Kmt2c	NM_001081383	15.1138	0.649314	3.70007	0.148291	0.105513	3.77145	mmu-miR-181d-5p	0	0	0	0	4.60908
Mpp5	NM_019579	12.6939	27.1126	23.4192	0	0	0	mmu-miR-181d-5p	0	0	0	0	4.60908
Nek7	NM_001311148	0	4.69618	0	0	0	0	mmu-miR-181d-5p	0	0	0	0	4.60908
Zfp120	NM_023266	26.2473	11.6799	7.64422	2.18091	1.70358	0	mmu-miR-181d-5p	0	0	0	0	4.60908
Lhfpl2	NM_172589	4.90046	6.77575	2.87285	5.05945	0	0	mmu-miR-182-3p	0	0	0	0	0.238313
Col25a1	NM_001244952	0.159737	0.193221	0.0310771	0.0476835	0	0	mmu-miR-182-5p	1456.09	1554.07	1120.63	1050.79	1285.74
Camsap2	NM_001081360	11.0464	4.73216	0	0	0	0	mmu-miR-182-5p	1456.09	1554.07	1120.63	1050.79	1285.74
Spin1	NM_001283028	730.854	874.368	343.92	486.752	0	17.2007	mmu-miR-182-5p	1456.09	1554.07	1120.63	1050.79	1285.74
Col25a1	NM_029838	0.159737	0.193221	0.0310771	0.0476835	0	0	mmu-miR-182-5p	1456.09	1554.07	1120.63	1050.79	1285.74
Prkacb	NM_001164198	3.87195	3.26709	0.081172	0.729124	0.448269	1.91115	mmu-miR-182-5p	1456.09	1554.07	1120.63	1050.79	1285.74
Unc13b	NM_021468	24.4596	18.966	4.34281	3.35407	0.283109	0.039548	mmu-miR-183-5p	1061.12	856.194	827.307	1271.17	1391.57
Srek1ip1	NM_026075	22.6834	35.9121	3.80747	10.2185	0.04904	0	mmu-miR-183-5p	1061.12	856.194	827.307	1271.17	1391.57
Unc13b	NM_001310758	24.4596	18.966	4.34281	3.35407	0.283109	0.039548	mmu-miR-183-5p	1061.12	856.194	827.307	1271.17	1391.57
Unc13b	NM_001081413	24.4596	18.966	4.34281	3.35407	0.283109	0.039548	mmu-miR-183-5p	1061.12	856.194	827.307	1271.17	1391.57
Psen2	NM_011183	87.399	58.7096	0.047338	0.455153	0.069838	0.131835	mmu-miR-183-5p	1061.12	856.194	827.307	1271.17	1391.57
Slain1	NM_198014	111.815	87.4267	31.7655	30.1372	0	0	mmu-miR-183-5p	1061.12	856.194	827.307	1271.17	1391.57
Camk1d	NM_001290374	14.3897	15.3541	6.49505	3.77022	0	0	mmu-miR-1843b-5p	0	4.33368	0	0	3.09807
Atp6v1h	NM_001310442	28.5645	15.043	0	0	0.287318	0.128963	mmu-miR-186-5p	35.5899	39.103	7.00249	160.075	434.959
Atp6v1h	NM_133826	28.5645	15.043	0	0	0.287318	0.128963	mmu-miR-186-5p	35.5899	39.103	7.00249	160.075	434.959
Tmtc1	NM_198967	7.48277	1.30547	11.902	6.58759	0	0	mmu-miR-186-5p	35.5899	39.103	7.00249	160.075	434.959
Cep170	NM_001099637	20.025	4.02999	0.111687	11.8361	0.008784	0.013163	mmu-miR-186-5p	35.5899	39.103	7.00249	160.075	434.959
Sorbs2	NM_001205219	5.92892	6.04362	16.1848	2.84554	0.102433	0	mmu-miR-18a-5p	0.498792	0.135427	0	0.374766	3.57469
Hif1a	NM_001313919	163.321	174.354	43.9954	35.8532	1.36062	0.229523	mmu-miR-18a-5p	0.498792	0.135427	0	0.374766	3.57469
Rora	NM_001289916	4.32183	8.09444	0	0	0	0	mmu-miR-18a-5p	0.498792	0.135427	0	0.374766	3.57469
Trps1	NM_001310481	2.27661	2.48094	0.99013	1.00679	0.00240021	0.00612095	mmu-miR-190a-5p	0	0	0	0	1.66819
Trps1	NM_001310485	2.27661	2.48094	0.99013	1.00679	0.00240021	0.00612095	mmu-miR-190a-5p	0	0	0	0	1.66819
Trps1	NM_032000	2.27661	2.48094	0.99013	1.00679	0.00240021	0.00612095	mmu-miR-190a-5p	0	0	0	0	1.66819
Trps1	NM_001310485	2.27661	2.48094	0.99013	1.00679	0.00240021	0.00612095	mmu-miR-190b-5p	0	0	0	0	0
Trps1	NM_032000	2.27661	2.48094	0.99013	1.00679	0.00240021	0.00612095	mmu-miR-190b-5p	0	0	0	0	0
Trps1	NM_001310481	2.27661	2.48094	0.99013	1.00679	0.00240021	0.00612095	mmu-miR-190b-5p	0	0	0	0	0
Stk3	NM_019635	59.3689	1.4563	0.521932	0.640251	0.152587	0.043001	mmu-miR-1934-5p	0	0	0	0	0
Slc23a2	NM_018824	148.853	164.946	0.099717	12.8322	0.037745	0.037342	mmu-miR-1934-5p	0	0	0	0	0
Hibadh	NM_145567	56.0827	90.6757	23.3243	16.3956	0.243859	0.296437	mmu-miR-194-5p	0	0	7.79414	6.63514	19.3315
Trps1	NM_032000	2.27661	2.48094	0.99013	1.00679	0.00240021	0.00612095	mmu-miR-194-5p	0	0	7.79414	6.63514	19.3315
Trps1	NM_001310481	2.27661	2.48094	0.99013	1.00679	0.00240021	0.00612095	mmu-miR-194-5p	0	0	7.79414	6.63514	19.3315
Trps1	NM_001310485	2.27661	2.48094	0.99013	1.00679	0.00240021	0.00612095	mmu-miR-194-5p	0	0	7.79414	6.63514	19.3315
Eif4e1b	NM_001039683	11.8444	0.613376	0.591911	0.891457	0	0	mmu-miR-1943-5p	0	0	0	0	0.476626
BC048403	NM_173022	27.0844	14.0124	2.42893	4.05067	0	0	mmu-miR-1943-5p	0	0	0	0	0.476626
Eif4e1b	NM_001286180	11.8444	0.613376	0.591911	0.891457	0	0	mmu-miR-1943-5p	0	0	0	0	0.476626
Eif4e1b	NM_001033269	11.8444	0.613376	0.591911	0.891457	0	0	mmu-miR-1943-5p	0	0	0	0	0.476626
Eif4e1b	NM_001286179	11.8444	0.613376	0.591911	0.891457	0	0	mmu-miR-1943-5p	0	0	0	0	0.476626
Mospd3	NM_001254762	15.9045	20.4247	7.02453	5.46555	7.548	11.3722	mmu-miR-1943-5p	0	0	0	0	0.476626
Eif4e1b	NM_001286178	11.8444	0.613376	0.591911	0.891457	0	0	mmu-miR-1943-5p	0	0	0	0	0.476626
Mospd3	NM_030037	15.9045	20.4247	7.02453	5.46555	7.548	11.3722	mmu-miR-1943-5p	0	0	0	0	0.476626
Ankrd44	NM_001081433	65.5945	72.6198	64.4969	66.4884	0.427612	2.34105	mmu-miR-1948-3p	0	0	0	0	0
D1Ertd622e	NM_133825	9.55068	6.80183	9.41129	7.25011	0	0.540444	mmu-miR-195a-3p	0	0	0	0	1.93212
Pter	NM_001305436	16.301	0.459158	0	32.595	0	0	mmu-miR-195a-3p	0	0	0	0	1.93212
Pter	NM_008961	16.301	0.459158	0	32.595	0	0	mmu-miR-195a-3p	0	0	0	0	1.93212
Pter	NM_001305437	16.301	0.459158	0	32.595	0	0	mmu-miR-195a-3p	0	0	0	0	1.93212
Pacsin2	NM_011862	368.672	299.764	91.3451	52.5595	8.02042	4.21439	mmu-miR-195a-5p	0	8.93821	29.7737	49.5115	83.2463
Dcaf7	NM_027946	23.9494	12.2571	15.0209	0	4.94629	5.20778	mmu-miR-195a-5p	0	8.93821	29.7737	49.5115	83.2463
Tnrc6b	NM_144812	2.54486	16.0476	0.614206	1.56875	0	0	mmu-miR-195a-5p	0	8.93821	29.7737	49.5115	83.2463
Arl2	NM_019722	13.7046	12.7422	3.57827	2.33943	1.24847	0	mmu-miR-195a-5p	0	8.93821	29.7737	49.5115	83.2463
N4bp1	NM_030563	57.466	36.0172	0	10.7214	5.26713	0	mmu-miR-195a-5p	0	8.93821	29.7737	49.5115	83.2463
Pacsin2	NM_001159509	368.672	299.764	91.3451	52.5595	8.02042	4.21439	mmu-miR-195a-5p	0	8.93821	29.7737	49.5115	83.2463
Mapkap1	NM_001290626	0.09478	6.4398	0.036488	10.3467	0.089547	0	mmu-miR-195a-5p	0	8.93821	29.7737	49.5115	83.2463
Mapkap1	NM_177345	0.09478	6.4398	0.036488	10.3467	0.089547	0	mmu-miR-195a-5p	0	8.93821	29.7737	49.5115	83.2463
Pacsin2	NM_001159510	368.672	299.764	91.3451	52.5595	8.02042	4.21439	mmu-miR-195a-5p	0	8.93821	29.7737	49.5115	83.2463
Mapkap1	NM_001290625	0.09478	6.4398	0.036488	10.3467	0.089547	0	mmu-miR-195a-5p	0	8.93821	29.7737	49.5115	83.2463
Ezh2	NM_001146689	64.0836	96.1125	18.2892	9.24149	5.03956	16.3801	mmu-miR-1968-5p	0	0	0	3.49782	0.714939
Tmem178b	NM_001004182	1.66534	1.16588	0	0.035875	0.004863	0	mmu-miR-1968-5p	0	0	0	3.49782	0.714939
Nr6a1	NM_001159548	3.21013	0.004633	3.34874	0.157905	0	0.013326	mmu-miR-196a-5p	0.700006	2.70855	11.2197	50.1746	59.6969
Nr6a1	NM_001159548	3.21013	0.004633	3.34874	0.157905	0	0.013326	mmu-miR-196b-5p	1.1988	0.270855	0.235745	55.3893	65.2934
Rbfox2	NM_053104	4.01775	3.53861	0	0	0	0	mmu-miR-1981-5p	20.799	14.0844	8.93794	32.3362	13.2353
Rbfox2	NM_001110829	4.01775	3.53861	0	0	0	0	mmu-miR-1981-5p	20.799	14.0844	8.93794	32.3362	13.2353
Rbfox2	NM_001110827	4.01775	3.53861	0	0	0	0	mmu-miR-1981-5p	20.799	14.0844	8.93794	32.3362	13.2353
Cdc37l1	NM_025950	109.451	91.1204	31.994	48.3478	0	0	mmu-miR-1981-5p	20.799	14.0844	8.93794	32.3362	13.2353
Rbfox2	NM_001286419	4.01775	3.53861	0	0	0	0	mmu-miR-1981-5p	20.799	14.0844	8.93794	32.3362	13.2353
Cdc37l1	NM_001302443	109.451	91.1204	31.994	48.3478	0	0	mmu-miR-1981-5p	20.799	14.0844	8.93794	32.3362	13.2353
Rbfox2	NM_175387	4.01775	3.53861	0	0	0	0	mmu-miR-1981-5p	20.799	14.0844	8.93794	32.3362	13.2353
Rbfox2	NM_001110830	4.01775	3.53861	0	0	0	0	mmu-miR-1981-5p	20.799	14.0844	8.93794	32.3362	13.2353
Rbfox2	NM_001110828	4.01775	3.53861	0	0	0	0	mmu-miR-1981-5p	20.799	14.0844	8.93794	32.3362	13.2353
Rbfox2	NM_001286418	4.01775	3.53861	0	0	0	0	mmu-miR-1981-5p	20.799	14.0844	8.93794	32.3362	13.2353
Pak4	NM_027470	131.28	0.117858	0	69.3295	0	0	mmu-miR-199a-3p	3.07563	7.65567	7.45216	89.0513	218.573
Pak4	NM_027470	131.28	0.117858	0	69.3295	0	0	mmu-miR-199b-3p	3.07563	7.65567	7.45216	89.0513	218.573
Trim33	NM_001079830	3.41539	1.89512	0.372669	1.3739	1.60191	0.577884	mmu-miR-19a-3p	0.201214	0	6.99959	0.249844	3.15358
Hnrnpul2	NM_001081196	13.8016	19.8943	8.31684	9.6826	0.696927	0.501902	mmu-miR-19a-3p	0.201214	0	6.99959	0.249844	3.15358
Rora	NM_001289916	4.32183	8.09444	0	0	0	0	mmu-miR-19a-3p	0.201214	0	6.99959	0.249844	3.15358
Tnrc6b	NM_177124	2.54486	16.0476	0.614206	1.56875	0	0	mmu-miR-19a-3p	0.201214	0	6.99959	0.249844	3.15358
Zbtb18	NM_001012330	4.13237	13.8541	4.18866	1.31028	0.104211	0.164107	mmu-miR-19a-3p	0.201214	0	6.99959	0.249844	3.15358
Tnrc6b	NM_144812	2.54486	16.0476	0.614206	1.56875	0	0	mmu-miR-19a-3p	0.201214	0	6.99959	0.249844	3.15358
Rora	NM_013646	4.32183	8.09444	0	0	0	0	mmu-miR-19a-3p	0.201214	0	6.99959	0.249844	3.15358
Trim33	NM_053170	3.41539	1.89512	0.372669	1.3739	1.60191	0.577884	mmu-miR-19a-3p	0.201214	0	6.99959	0.249844	3.15358
Dock10	NM_001285927	0.461572	0.475772	0.0440578	0.0512892	0.0055198	0	mmu-miR-19a-3p	0.201214	0	6.99959	0.249844	3.15358
Zmynd11	NM_001199141	2.98774	5.01158	1.37837	0.954202	0.954547	0.094402	mmu-miR-19a-3p	0.201214	0	6.99959	0.249844	3.15358
Zmynd11	NM_144516	2.98774	5.01158	1.37837	0.954202	0.954547	0.094402	mmu-miR-19a-3p	0.201214	0	6.99959	0.249844	3.15358
Kbtbd8	NM_001008785	391.182	295.23	228.52	163.577	0	0	mmu-miR-19a-3p	0.201214	0	6.99959	0.249844	3.15358
Elmod2	NM_001170691	60.6511	52.3627	39.1333	20.3056	0.550686	0.428925	mmu-miR-19a-3p	0.201214	0	6.99959	0.249844	3.15358
Usp32	NM_001029934	0.125901	11.8127	7.60856	7.59533	0.078157	0	mmu-miR-19a-3p	0.201214	0	6.99959	0.249844	3.15358
Ubl3	NM_011908	106.506	115.844	45.8922	45.8996	70.0168	32.962	mmu-miR-19a-3p	0.201214	0	6.99959	0.249844	3.15358
Sin3b	NM_009188	139.946	130.929	86.549	74.263	11.4504	17.6593	mmu-miR-19a-3p	0.201214	0	6.99959	0.249844	3.15358
Zmynd11	NM_144516	2.98774	5.01158	1.37837	0.954202	0.954547	0.094402	mmu-miR-19b-3p	17.7822	9.73133	0.235745	15.2219	10.7352
Rora	NM_001289916	4.32183	8.09444	0	0	0	0	mmu-miR-19b-3p	17.7822	9.73133	0.235745	15.2219	10.7352
Zmynd11	NM_001199141	2.98774	5.01158	1.37837	0.954202	0.954547	0.094402	mmu-miR-19b-3p	17.7822	9.73133	0.235745	15.2219	10.7352
Ubl3	NM_011908	106.506	115.844	45.8922	45.8996	70.0168	32.962	mmu-miR-19b-3p	17.7822	9.73133	0.235745	15.2219	10.7352
Sin3b	NM_009188	139.946	130.929	86.549	74.263	11.4504	17.6593	mmu-miR-19b-3p	17.7822	9.73133	0.235745	15.2219	10.7352
Dock10	NM_001285927	0.461572	0.475772	0.0440578	0.0512892	0.0055198	0	mmu-miR-19b-3p	17.7822	9.73133	0.235745	15.2219	10.7352
Tnrc6b	NM_177124	2.54486	16.0476	0.614206	1.56875	0	0	mmu-miR-19b-3p	17.7822	9.73133	0.235745	15.2219	10.7352
Elmod2	NM_001170691	60.6511	52.3627	39.1333	20.3056	0.550686	0.428925	mmu-miR-19b-3p	17.7822	9.73133	0.235745	15.2219	10.7352
Hnrnpul2	NM_001081196	13.8016	19.8943	8.31684	9.6826	0.696927	0.501902	mmu-miR-19b-3p	17.7822	9.73133	0.235745	15.2219	10.7352
Rora	NM_013646	4.32183	8.09444	0	0	0	0	mmu-miR-19b-3p	17.7822	9.73133	0.235745	15.2219	10.7352
Tnrc6b	NM_144812	2.54486	16.0476	0.614206	1.56875	0	0	mmu-miR-19b-3p	17.7822	9.73133	0.235745	15.2219	10.7352
Usp32	NM_001029934	0.125901	11.8127	7.60856	7.59533	0.078157	0	mmu-miR-19b-3p	17.7822	9.73133	0.235745	15.2219	10.7352
Trim33	NM_053170	3.41539	1.89512	0.372669	1.3739	1.60191	0.577884	mmu-miR-19b-3p	17.7822	9.73133	0.235745	15.2219	10.7352
Kbtbd8	NM_001008785	391.182	295.23	228.52	163.577	0	0	mmu-miR-19b-3p	17.7822	9.73133	0.235745	15.2219	10.7352
Trim33	NM_001079830	3.41539	1.89512	0.372669	1.3739	1.60191	0.577884	mmu-miR-19b-3p	17.7822	9.73133	0.235745	15.2219	10.7352
Zbtb18	NM_001012330	4.13237	13.8541	4.18866	1.31028	0.104211	0.164107	mmu-miR-19b-3p	17.7822	9.73133	0.235745	15.2219	10.7352
Ss18	NM_001161369	30.3184	0	0	0	0	0	mmu-miR-1a-3p	9.37368	12.8053	32.9461	30.6332	43.7675
Sri	NM_001080974	17.3053	15.5805	10.6331	8.62181	1.70134	0	mmu-miR-1a-3p	9.37368	12.8053	32.9461	30.6332	43.7675
Mmd	NM_026178	3.23854	6.22244	0	0	0	0	mmu-miR-1a-3p	9.37368	12.8053	32.9461	30.6332	43.7675
Sri	NM_025618	17.3053	15.5805	10.6331	8.62181	1.70134	0	mmu-miR-1a-3p	9.37368	12.8053	32.9461	30.6332	43.7675
Ccne2	NM_009830	103.173	55.4278	97.4564	82.5124	0.060389	0	mmu-miR-200a-3p	12.9671	10.7705	282.096	697.436	846.5
Ccne2	NM_001282943	103.173	55.4278	97.4564	82.5124	0.060389	0	mmu-miR-200a-3p	12.9671	10.7705	282.096	697.436	846.5
Lpar1	NM_172989	4.23505	5.23528	2.05585	0.930002	0	2.02646	mmu-miR-200a-3p	12.9671	10.7705	282.096	697.436	846.5
Ccne2	NM_001037134	103.173	55.4278	97.4564	82.5124	0.060389	0	mmu-miR-200a-3p	12.9671	10.7705	282.096	697.436	846.5
Dstyk	NM_172516	0.151074	9.53405	0.072404	0.101284	0.118891	0.10601	mmu-miR-200a-3p	12.9671	10.7705	282.096	697.436	846.5
Lpar1	NM_001290486	4.23505	5.23528	2.05585	0.930002	0	2.02646	mmu-miR-200a-3p	12.9671	10.7705	282.096	697.436	846.5
Dmwd	NM_010058	13.9713	9.72521	7.5267	6.24864	3.21519	13.1426	mmu-miR-200a-3p	12.9671	10.7705	282.096	697.436	846.5
Lpar1	NM_010336	4.23505	5.23528	2.05585	0.930002	0	2.02646	mmu-miR-200a-3p	12.9671	10.7705	282.096	697.436	846.5
Myh10	NM_175260	0.94973	1.24689	2.92887	2.64008	0.185855	0.240594	mmu-miR-200a-3p	12.9671	10.7705	282.096	697.436	846.5
Tnrc6b	NM_144812	2.54486	16.0476	0.614206	1.56875	0	0	mmu-miR-200a-3p	12.9671	10.7705	282.096	697.436	846.5
Nbr1	NM_001252223	6.04403	10.9929	1.90901	1.80835	0.997538	0.949337	mmu-miR-200b-3p	19.7135	11.8445	319.347	739.204	738.122
Synj1	NM_001164483	0.417696	2.72817	0.168817	0.23659	0.14597	0.185912	mmu-miR-200b-3p	19.7135	11.8445	319.347	739.204	738.122
Mmd	NM_026178	3.23854	6.22244	0	0	0	0	mmu-miR-200b-3p	19.7135	11.8445	319.347	739.204	738.122
Synj1	NM_001045515	0.417696	2.72817	0.168817	0.23659	0.14597	0.185912	mmu-miR-200b-3p	19.7135	11.8445	319.347	739.204	738.122
Dpy19l1	NM_172920	25.0519	31.8943	17.2447	1.80108	0	0	mmu-miR-200b-3p	19.7135	11.8445	319.347	739.204	738.122
Sec23a	NM_009147	69.3149	58.8794	0.288138	0.349962	0.240033	0.481477	mmu-miR-200b-3p	19.7135	11.8445	319.347	739.204	738.122
Errfi1	NM_133753	300.936	323.367	196.631	169.409	14.8107	17.2375	mmu-miR-200b-3p	19.7135	11.8445	319.347	739.204	738.122
Golga7	NM_001042484	289.049	312.221	75.0367	95.74	84.6196	50.5559	mmu-miR-200b-3p	19.7135	11.8445	319.347	739.204	738.122
Errfi1	NM_133753	300.936	323.367	196.631	169.409	14.8107	17.2375	mmu-miR-200c-3p	177.897	142.757	206.972	475.244	432.849
Golga7	NM_001042484	289.049	312.221	75.0367	95.74	84.6196	50.5559	mmu-miR-200c-3p	177.897	142.757	206.972	475.244	432.849
Dpy19l1	NM_172920	25.0519	31.8943	17.2447	1.80108	0	0	mmu-miR-200c-3p	177.897	142.757	206.972	475.244	432.849
Nbr1	NM_001252223	6.04403	10.9929	1.90901	1.80835	0.997538	0.949337	mmu-miR-200c-3p	177.897	142.757	206.972	475.244	432.849
Synj1	NM_001045515	0.417696	2.72817	0.168817	0.23659	0.14597	0.185912	mmu-miR-200c-3p	177.897	142.757	206.972	475.244	432.849
Sec23a	NM_009147	69.3149	58.8794	0.288138	0.349962	0.240033	0.481477	mmu-miR-200c-3p	177.897	142.757	206.972	475.244	432.849
Mmd	NM_026178	3.23854	6.22244	0	0	0	0	mmu-miR-200c-3p	177.897	142.757	206.972	475.244	432.849
Synj1	NM_001164483	0.417696	2.72817	0.168817	0.23659	0.14597	0.185912	mmu-miR-200c-3p	177.897	142.757	206.972	475.244	432.849
Ston2	NM_175367	33.8719	21.3688	26.1487	18.9521	0.18366	0.594779	mmu-miR-202-3p	10.9195	16.0924	30.6818	0	4.05132
Map1b	NM_008634	51.5446	40.5216	16.8484	12.2305	0	0	mmu-miR-203-3p	0	0	0	0	0.121292
Lgalsl	NM_173752	4.93225	0	0	0	0	0	mmu-miR-203-3p	0	0	0	0	0.121292
Lrrtm2	NM_178005	27.9895	21.5174	4.06383	5.09609	0	0	mmu-miR-203-3p	0	0	0	0	0.121292
Plaa	NM_172695	205.094	104.534	88.7774	16.9	81.5026	21.9918	mmu-miR-203-3p	0	0	0	0	0.121292
Phip	NM_001081216	4.86116	3.35018	0.35152	0.747495	0.340687	0.164578	mmu-miR-203-3p	0	0	0	0	0.121292
Ssr3	NM_026155	61.5175	78.3175	16.6219	21.3196	31.2841	4.51003	mmu-miR-204-5p	40.8001	28.7488	54.6812	81.7164	79.5879
Nbr1	NM_001252222	6.04403	10.9929	1.90901	1.80835	0.997538	0.949337	mmu-miR-204-5p	40.8001	28.7488	54.6812	81.7164	79.5879
Pid1	NM_001003948	29.4161	29.9268	1.28622	4.96742	0.023597	0	mmu-miR-204-5p	40.8001	28.7488	54.6812	81.7164	79.5879
Nbr1	NM_008676	6.04403	10.9929	1.90901	1.80835	0.997538	0.949337	mmu-miR-204-5p	40.8001	28.7488	54.6812	81.7164	79.5879
Nbr1	NM_001252223	6.04403	10.9929	1.90901	1.80835	0.997538	0.949337	mmu-miR-204-5p	40.8001	28.7488	54.6812	81.7164	79.5879
Ap1s2	NM_001290379	7.82382	6.48539	5.93257	7.69531	0.974275	0	mmu-miR-204-5p	40.8001	28.7488	54.6812	81.7164	79.5879
Nr3c1	NM_008173	1.09592	4.58549	0.271346	5.00675	0	0	mmu-miR-204-5p	40.8001	28.7488	54.6812	81.7164	79.5879
Nbr1	NM_001252220	6.04403	10.9929	1.90901	1.80835	0.997538	0.949337	mmu-miR-204-5p	40.8001	28.7488	54.6812	81.7164	79.5879
Ap1s2	NM_001290378	7.82382	6.48539	5.93257	7.69531	0.974275	0	mmu-miR-204-5p	40.8001	28.7488	54.6812	81.7164	79.5879
Chn1	NM_001113246	1.83411	1.53875	1.24617	1.14818	0.0313104	0.00878424	mmu-miR-205-5p	0.148789	2.30495	0	6.44062	1.80656
Nufip2	NM_001024205	23.8482	63.6954	16.5337	14.7477	10.316	20.6518	mmu-miR-205-5p	0.148789	2.30495	0	6.44062	1.80656
Ccnj	NM_172839	2.61436	2.89052	0	0	0	0	mmu-miR-205-5p	0.148789	2.30495	0	6.44062	1.80656
Chn1	NM_001166603	1.83411	1.53875	1.24617	1.14818	0.0313104	0.00878424	mmu-miR-205-5p	0.148789	2.30495	0	6.44062	1.80656
Chn1	NM_175752	1.83411	1.53875	1.24617	1.14818	0.0313104	0.00878424	mmu-miR-205-5p	0.148789	2.30495	0	6.44062	1.80656
Chn1	NM_029716	1.83411	1.53875	1.24617	1.14818	0.0313104	0.00878424	mmu-miR-205-5p	0.148789	2.30495	0	6.44062	1.80656
Chn1	NM_001166604	1.83411	1.53875	1.24617	1.14818	0.0313104	0.00878424	mmu-miR-205-5p	0.148789	2.30495	0	6.44062	1.80656
Sri	NM_001080974	17.3053	15.5805	10.6331	8.62181	1.70134	0	mmu-miR-206-3p	1.3391	7.85278	0	9.49322	1.66819
Mmd	NM_026178	3.23854	6.22244	0	0	0	0	mmu-miR-206-3p	1.3391	7.85278	0	9.49322	1.66819
Ss18	NM_001161369	30.3184	0	0	0	0	0	mmu-miR-206-3p	1.3391	7.85278	0	9.49322	1.66819
Sri	NM_025618	17.3053	15.5805	10.6331	8.62181	1.70134	0	mmu-miR-206-3p	1.3391	7.85278	0	9.49322	1.66819
Satb1	NM_001163630	49.9295	41.2444	18.7332	15.775	15.3732	12.1284	mmu-miR-20a-3p	0	0.135427	0	0	3.03229
Phip	NM_001081216	4.86116	3.35018	0.35152	0.747495	0.340687	0.164578	mmu-miR-20a-3p	0	0.135427	0	0	3.03229
Cnot6l	NM_001285511	145.09	51.9614	11.0446	14.2561	0.042628	0.29471	mmu-miR-20a-5p	36.7803	34.2182	1.1991	50.3289	41.9798
Tmcc3	NM_177026	181.764	160.411	19.8132	2.59832	1.1725	1.20369	mmu-miR-20a-5p	36.7803	34.2182	1.1991	50.3289	41.9798
Tmcc3	NM_001168684	181.764	160.411	19.8132	2.59832	1.1725	1.20369	mmu-miR-20a-5p	36.7803	34.2182	1.1991	50.3289	41.9798
Fyco1	NM_001110253	0.940999	37.1221	21.6579	0.731755	0	0	mmu-miR-20a-5p	36.7803	34.2182	1.1991	50.3289	41.9798
Epha4	NM_007936	0.657314	0.624036	0.387082	0.288899	0.000554589	0.00232943	mmu-miR-20a-5p	36.7803	34.2182	1.1991	50.3289	41.9798
Txnip	NM_001009935	1156.93	969.581	0.209821	0.250064	0.161386	0.184106	mmu-miR-20a-5p	36.7803	34.2182	1.1991	50.3289	41.9798
Tmcc3	NM_172051	181.764	160.411	19.8132	2.59832	1.1725	1.20369	mmu-miR-20a-5p	36.7803	34.2182	1.1991	50.3289	41.9798
Znfx1	NM_001291162	0.939594	3.40441	0.086472	0.140337	0	0	mmu-miR-20a-5p	36.7803	34.2182	1.1991	50.3289	41.9798
Znfx1	NM_001033196	0.939594	3.40441	0.086472	0.140337	0	0	mmu-miR-20a-5p	36.7803	34.2182	1.1991	50.3289	41.9798
Fyco1	NM_001110253	0.940999	37.1221	21.6579	0.731755	0	0	mmu-miR-20b-5p	0	0	0	0	0
Txnip	NM_001009935	1156.93	969.581	0.209821	0.250064	0.161386	0.184106	mmu-miR-20b-5p	0	0	0	0	0
Epha4	NM_007936	0.657314	0.624036	0.387082	0.288899	0.000554589	0.00232943	mmu-miR-20b-5p	0	0	0	0	0
Znfx1	NM_001291162	0.939594	3.40441	0.086472	0.140337	0	0	mmu-miR-20b-5p	0	0	0	0	0
Znfx1	NM_001033196	0.939594	3.40441	0.086472	0.140337	0	0	mmu-miR-20b-5p	0	0	0	0	0
Nbr1	NM_001252223	6.04403	10.9929	1.90901	1.80835	0.997538	0.949337	mmu-miR-211-5p	1.48789	1.53663	0	0.874455	0
Nbr1	NM_001252220	6.04403	10.9929	1.90901	1.80835	0.997538	0.949337	mmu-miR-211-5p	1.48789	1.53663	0	0.874455	0
Ap1s2	NM_001290379	7.82382	6.48539	5.93257	7.69531	0.974275	0	mmu-miR-211-5p	1.48789	1.53663	0	0.874455	0
Ap1s2	NM_001290378	7.82382	6.48539	5.93257	7.69531	0.974275	0	mmu-miR-211-5p	1.48789	1.53663	0	0.874455	0
Ssr3	NM_026155	61.5175	78.3175	16.6219	21.3196	31.2841	4.51003	mmu-miR-211-5p	1.48789	1.53663	0	0.874455	0
Nbr1	NM_001252222	6.04403	10.9929	1.90901	1.80835	0.997538	0.949337	mmu-miR-211-5p	1.48789	1.53663	0	0.874455	0
Nbr1	NM_008676	6.04403	10.9929	1.90901	1.80835	0.997538	0.949337	mmu-miR-211-5p	1.48789	1.53663	0	0.874455	0
Nr3c1	NM_008173	1.09592	4.58549	0.271346	5.00675	0	0	mmu-miR-211-5p	1.48789	1.53663	0	0.874455	0
Pid1	NM_001003948	29.4161	29.9268	1.28622	4.96742	0.023597	0	mmu-miR-211-5p	1.48789	1.53663	0	0.874455	0
Sema4d	NM_013660	21.9163	39.9183	0.116168	0.052142	0	0	mmu-miR-214-3p	0	0	0	0	0
Sema4d	NM_001281880	21.9163	39.9183	0.116168	0.052142	0	0	mmu-miR-214-3p	0	0	0	0	0
Stx8	NM_018768	10.4072	12.434	5.69917	6.75141	1.79569	0.600097	mmu-miR-214-3p	0	0	0	0	0
Snx12	NM_001110310	4.15259	22.1794	21.069	14.6539	0.047593	0.992151	mmu-miR-214-3p	0	0	0	0	0
Ezh2	NM_007971	64.0836	96.1125	18.2892	9.24149	5.03956	16.3801	mmu-miR-217-5p	0	0	0	0	0
Ezh2	NM_001146689	64.0836	96.1125	18.2892	9.24149	5.03956	16.3801	mmu-miR-217-5p	0	0	0	0	0
Sh3rf1	NM_021506	18.698	0	0	0	0	0	mmu-miR-218-5p	0.201214	3.96963	0	8.6179	0.597917
Ccdc6	NM_001111121	0.111059	357.473	0.888326	550.232	130.155	0.450437	mmu-miR-218-5p	0.201214	3.96963	0	8.6179	0.597917
Rgs17	NM_001161822	37.5641	45.6482	8.97112	18.023	0	0	mmu-miR-218-5p	0.201214	3.96963	0	8.6179	0.597917
Mospd1	NM_027409	96.8142	100.899	55.2184	60.2473	9.4523	6.99934	mmu-miR-218-5p	0.201214	3.96963	0	8.6179	0.597917
Glce	NM_033320	74.357	44.026	10.4838	9.60675	5.31056	6.51694	mmu-miR-218-5p	0.201214	3.96963	0	8.6179	0.597917
Mospd1	NM_001290514	96.8142	100.899	55.2184	60.2473	9.4523	6.99934	mmu-miR-218-5p	0.201214	3.96963	0	8.6179	0.597917
Elmod2	NM_001170691	60.6511	52.3627	39.1333	20.3056	0.550686	0.428925	mmu-miR-219a-5p	0	0	0	0	0
Zbtb18	NM_001012330	4.13237	13.8541	4.18866	1.31028	0.104211	0.164107	mmu-miR-219a-5p	0	0	0	0	0
Pik3ca	NM_008839	0.760712	0.885182	0.57436	0.750207	0.214535	0.283257	mmu-miR-21a-3p	0	0	0	0	3.76004
Synj1	NM_001045515	0.417696	2.72817	0.168817	0.23659	0.14597	0.185912	mmu-miR-21a-3p	0	0	0	0	3.76004
Pan3	NM_028291	19.3932	0.732439	10.3262	1.21727	2.31413	3.39544	mmu-miR-21a-5p	145.586	90.8	84.2686	323.435	644.942
Trp53inp1	NM_001199105	29.6656	21.9229	29.2648	25.6052	5.90363	8.9546	mmu-miR-22-3p	180.646	148.191	127.401	425.076	865.273
6720489N17Rik	NM_173381	5.99644	7.48077	10.7374	8.79432	2.47255	0	mmu-miR-22-5p	0	4.35379	0	0	6.79233
6720489N17Rik	NM_001324406	5.99644	7.48077	10.7374	8.79432	2.47255	0	mmu-miR-22-5p	0	4.35379	0	0	6.79233
Cdkn1b	NM_009875	9.94001	15.6573	3.78689	2.6964	0	0	mmu-miR-221-3p	17.3968	17.1436	75.6188	62.5881	69.3814
Megf9	NM_172694	2.31109	2.39836	0.283982	0.240393	0.404411	0.406818	mmu-miR-221-3p	17.3968	17.1436	75.6188	62.5881	69.3814
Ralbp1	NM_009067	18.7314	18.5704	7.61922	9.67962	0.351199	0.455166	mmu-miR-221-5p	9.54644	10.6673	8.7342	29.7267	30.188
Ralbp1	NM_001198949	18.7314	18.5704	7.61922	9.67962	0.351199	0.455166	mmu-miR-221-5p	9.54644	10.6673	8.7342	29.7267	30.188
Megf9	NM_172694	2.31109	2.39836	0.283982	0.240393	0.404411	0.406818	mmu-miR-222-3p	86.3459	46.9263	53.7847	222.819	170.247
Cdkn1b	NM_009875	9.94001	15.6573	3.78689	2.6964	0	0	mmu-miR-222-3p	86.3459	46.9263	53.7847	222.819	170.247
Tank	NM_001164071	7.713	15.6341	3.38619	14.1485	0.37037	0.358005	mmu-miR-224-5p	4.42671	2.31232	18.1349	66.8926	52.8089
Tank	NM_001164072	7.713	15.6341	3.38619	14.1485	0.37037	0.358005	mmu-miR-224-5p	4.42671	2.31232	18.1349	66.8926	52.8089
Tank	NM_011529	7.713	15.6341	3.38619	14.1485	0.37037	0.358005	mmu-miR-224-5p	4.42671	2.31232	18.1349	66.8926	52.8089
Sft2d1	NM_134114	5.95207	7.88028	0	0	1.82113	0	mmu-miR-23a-3p	29.583	53.9095	245.725	425.536	747.117
Mab21l2	NM_011839	13.3043	11.4337	5.34023	7.29668	0.065441	0	mmu-miR-23a-3p	29.583	53.9095	245.725	425.536	747.117
Nup50	NM_016714	56.2903	62.7081	54.136	21.4106	33.2557	22.7911	mmu-miR-23a-3p	29.583	53.9095	245.725	425.536	747.117
Stx12	NM_133887	87.5019	59.7259	90.2586	89.5902	12.414	8.41677	mmu-miR-23a-3p	29.583	53.9095	245.725	425.536	747.117
Auh	NM_016709	441.708	560.816	40.4234	48.267	0	3.94189	mmu-miR-23a-3p	29.583	53.9095	245.725	425.536	747.117
Fam234b	NM_028982	8.18024	0.017638	0.010963	0.041596	0	0.006594	mmu-miR-23a-3p	29.583	53.9095	245.725	425.536	747.117
Nufip2	NM_001024205	23.8482	63.6954	16.5337	14.7477	10.316	20.6518	mmu-miR-23a-3p	29.583	53.9095	245.725	425.536	747.117
Top1	NM_009408	89.1256	199.254	2.80447	1.9886	4.26978	58.5376	mmu-miR-23a-3p	29.583	53.9095	245.725	425.536	747.117
Nup50	NM_016714	56.2903	62.7081	54.136	21.4106	33.2557	22.7911	mmu-miR-23b-3p	88.5143	79.585	173.386	210.433	314.992
Mab21l2	NM_011839	13.3043	11.4337	5.34023	7.29668	0.065441	0	mmu-miR-23b-3p	88.5143	79.585	173.386	210.433	314.992
Nufip2	NM_001024205	23.8482	63.6954	16.5337	14.7477	10.316	20.6518	mmu-miR-23b-3p	88.5143	79.585	173.386	210.433	314.992
Fam234b	NM_028982	8.18024	0.017638	0.010963	0.041596	0	0.006594	mmu-miR-23b-3p	88.5143	79.585	173.386	210.433	314.992
Top1	NM_009408	89.1256	199.254	2.80447	1.9886	4.26978	58.5376	mmu-miR-23b-3p	88.5143	79.585	173.386	210.433	314.992
Stx12	NM_133887	87.5019	59.7259	90.2586	89.5902	12.414	8.41677	mmu-miR-23b-3p	88.5143	79.585	173.386	210.433	314.992
Auh	NM_016709	441.708	560.816	40.4234	48.267	0	3.94189	mmu-miR-23b-3p	88.5143	79.585	173.386	210.433	314.992
Sft2d1	NM_134114	5.95207	7.88028	0	0	1.82113	0	mmu-miR-23b-3p	88.5143	79.585	173.386	210.433	314.992
Stx8	NM_018768	10.4072	12.434	5.69917	6.75141	1.79569	0.600097	mmu-miR-23b-5p	0	0.406282	1.72298	1.67845	2.26611
Top1	NM_009408	89.1256	199.254	2.80447	1.9886	4.26978	58.5376	mmu-miR-24-3p	288.152	347.542	659.344	1140.27	739.076
Gbx2	NM_010262	27.681	25.3847	29.058	18.037	0.81151	0.086317	mmu-miR-24-3p	288.152	347.542	659.344	1140.27	739.076
Mia3	NM_177389	14.0092	0.699786	0	0	0.458241	0.070963	mmu-miR-24-3p	288.152	347.542	659.344	1140.27	739.076
4932438A13Rik	NM_172679	3.37077	3.29349	2.37619	3.29796	0.971087	0.707633	mmu-miR-25-3p	24.1702	24.9595	20.8038	113.501	195.21
Map2k4	NM_001316368	21.501	9.17528	6.54724	47.8204	0.58113	6.4406	mmu-miR-25-3p	24.1702	24.9595	20.8038	113.501	195.21
Map2k4	NM_009157	21.501	9.17528	6.54724	47.8204	0.58113	6.4406	mmu-miR-25-3p	24.1702	24.9595	20.8038	113.501	195.21
Peak1	NM_172924	19.7883	66.1769	0.014106	45.8726	0.11489	0.574998	mmu-miR-25-3p	24.1702	24.9595	20.8038	113.501	195.21
Slc12a5	NM_020333	3.3591	6.72356	0	0	0	0	mmu-miR-25-3p	24.1702	24.9595	20.8038	113.501	195.21
Fnip1	NM_173753	18.9629	22.5322	5.61811	7.72696	2.71502	0	mmu-miR-25-3p	24.1702	24.9595	20.8038	113.501	195.21
Map2k4	NM_001316369	21.501	9.17528	6.54724	47.8204	0.58113	6.4406	mmu-miR-25-3p	24.1702	24.9595	20.8038	113.501	195.21
Ergic2	NM_001286560	78.2895	112.857	12.5999	22.83	19.4567	14.1881	mmu-miR-25-3p	24.1702	24.9595	20.8038	113.501	195.21
Map2k4	NM_001316367	21.501	9.17528	6.54724	47.8204	0.58113	6.4406	mmu-miR-25-3p	24.1702	24.9595	20.8038	113.501	195.21
Ergic2	NM_026168	78.2895	112.857	12.5999	22.83	19.4567	14.1881	mmu-miR-25-3p	24.1702	24.9595	20.8038	113.501	195.21
G3bp2	NM_001080794	437.96	357.804	45.0672	92.9964	24.3907	83.8907	mmu-miR-25-3p	24.1702	24.9595	20.8038	113.501	195.21
Lhfpl2	NM_172589	4.90046	6.77575	2.87285	5.05945	0	0	mmu-miR-25-3p	24.1702	24.9595	20.8038	113.501	195.21
Rgs17	NM_001161822	37.5641	45.6482	8.97112	18.023	0	0	mmu-miR-26a-5p	1656.37	1335.99	3180.25	9469.72	12211.4
Stradb	NM_172656	93.822	73.4717	40.4392	35.1521	0	0.102518	mmu-miR-26a-5p	1656.37	1335.99	3180.25	9469.72	12211.4
Chfr	NM_001289577	63.0172	42.2136	48.7261	23.6043	2.32594	0.799262	mmu-miR-26a-5p	1656.37	1335.99	3180.25	9469.72	12211.4
Chfr	NM_172717	63.0172	42.2136	48.7261	23.6043	2.32594	0.799262	mmu-miR-26a-5p	1656.37	1335.99	3180.25	9469.72	12211.4
Chfr	NM_001289578	63.0172	42.2136	48.7261	23.6043	2.32594	0.799262	mmu-miR-26a-5p	1656.37	1335.99	3180.25	9469.72	12211.4
Chfr	NM_001289580	63.0172	42.2136	48.7261	23.6043	2.32594	0.799262	mmu-miR-26a-5p	1656.37	1335.99	3180.25	9469.72	12211.4
Chfr	NM_001289579	63.0172	42.2136	48.7261	23.6043	2.32594	0.799262	mmu-miR-26a-5p	1656.37	1335.99	3180.25	9469.72	12211.4
Ube2g1	NM_025985	130.746	127.136	75.0536	78.1838	16.6815	29.2713	mmu-miR-26a-5p	1656.37	1335.99	3180.25	9469.72	12211.4
Tnrc6b	NM_144812	2.54486	16.0476	0.614206	1.56875	0	0	mmu-miR-26a-5p	1656.37	1335.99	3180.25	9469.72	12211.4
Tnrc6b	NM_177124	2.54486	16.0476	0.614206	1.56875	0	0	mmu-miR-26a-5p	1656.37	1335.99	3180.25	9469.72	12211.4
Slc25a16	NM_175194	13.5801	0.128833	0	0	0.886005	0	mmu-miR-26a-5p	1656.37	1335.99	3180.25	9469.72	12211.4
Strbp	NM_009261	73.5267	24.8527	7.87289	14.4765	0	0	mmu-miR-26a-5p	1656.37	1335.99	3180.25	9469.72	12211.4
Tnrc6b	NM_177124	2.54486	16.0476	0.614206	1.56875	0	0	mmu-miR-26b-5p	76.733	78.3669	81.6812	194.547	201.844
Rgs17	NM_001161822	37.5641	45.6482	8.97112	18.023	0	0	mmu-miR-26b-5p	76.733	78.3669	81.6812	194.547	201.844
Strbp	NM_009261	73.5267	24.8527	7.87289	14.4765	0	0	mmu-miR-26b-5p	76.733	78.3669	81.6812	194.547	201.844
Slc25a16	NM_175194	13.5801	0.128833	0	0	0.886005	0	mmu-miR-26b-5p	76.733	78.3669	81.6812	194.547	201.844
Tnrc6b	NM_144812	2.54486	16.0476	0.614206	1.56875	0	0	mmu-miR-26b-5p	76.733	78.3669	81.6812	194.547	201.844
Stradb	NM_172656	93.822	73.4717	40.4392	35.1521	0	0.102518	mmu-miR-26b-5p	76.733	78.3669	81.6812	194.547	201.844
Ube2g1	NM_025985	130.746	127.136	75.0536	78.1838	16.6815	29.2713	mmu-miR-26b-5p	76.733	78.3669	81.6812	194.547	201.844
Gcc2	NM_027375	0.87753	8.29649	0.500793	0.508025	0.394456	0.141691	mmu-miR-27a-3p	21.9453	14.0409	40.8421	164.61	248.481
4932438A13Rik	NM_172679	3.37077	3.29349	2.37619	3.29796	0.971087	0.707633	mmu-miR-27a-3p	21.9453	14.0409	40.8421	164.61	248.481
B3gnt7	NM_145222	12.4717	30.0414	8.6023	6.71988	2.98432	0.580534	mmu-miR-27a-3p	21.9453	14.0409	40.8421	164.61	248.481
Usp46	NM_177561	2.91891	4.31935	1.69382	2.29668	0.045654	0	mmu-miR-27a-3p	21.9453	14.0409	40.8421	164.61	248.481
Ehf	NM_007914	71.3993	56.0455	41.1817	2.63014	2.60616	0.212934	mmu-miR-27a-3p	21.9453	14.0409	40.8421	164.61	248.481
Gcc2	NM_027375	0.87753	8.29649	0.500793	0.508025	0.394456	0.141691	mmu-miR-27a-3p	21.9453	14.0409	40.8421	164.61	248.481
Eya1	NM_001252192	1.50603	1.053	1.14002	1.68442	0	0.007447	mmu-miR-27a-3p	21.9453	14.0409	40.8421	164.61	248.481
Btg2	NM_007570	30.2869	25.6999	32.5726	30.0469	5.08021	0	mmu-miR-27a-3p	21.9453	14.0409	40.8421	164.61	248.481
Adora2b	NM_007413	4.11768	4.66887	4.58495	2.97069	1.28577	0.913963	mmu-miR-27a-3p	21.9453	14.0409	40.8421	164.61	248.481
Apaf1	NM_001282947	16.5703	23.705	8.02147	11.5932	0.054639	2.94892	mmu-miR-27a-3p	21.9453	14.0409	40.8421	164.61	248.481
Slc26a2	NM_007885	4.08866	1.28941	6.0978	2.88121	1.90924	0	mmu-miR-27a-3p	21.9453	14.0409	40.8421	164.61	248.481
Dnajc13	NM_001163026	23.6533	32.0609	0.560183	0.658443	1.76393	0.483895	mmu-miR-27a-3p	21.9453	14.0409	40.8421	164.61	248.481
4932438A13Rik	NM_172679	3.37077	3.29349	2.37619	3.29796	0.971087	0.707633	mmu-miR-27b-3p	459.308	473.396	407.169	849.853	1208.22
Gcc2	NM_027375	0.87753	8.29649	0.500793	0.508025	0.394456	0.141691	mmu-miR-27b-3p	459.308	473.396	407.169	849.853	1208.22
Eya1	NM_001252192	1.50603	1.053	1.14002	1.68442	0	0.007447	mmu-miR-27b-3p	459.308	473.396	407.169	849.853	1208.22
Adora2b	NM_007413	4.11768	4.66887	4.58495	2.97069	1.28577	0.913963	mmu-miR-27b-3p	459.308	473.396	407.169	849.853	1208.22
Slc26a2	NM_007885	4.08866	1.28941	6.0978	2.88121	1.90924	0	mmu-miR-27b-3p	459.308	473.396	407.169	849.853	1208.22
Btg2	NM_007570	30.2869	25.6999	32.5726	30.0469	5.08021	0	mmu-miR-27b-3p	459.308	473.396	407.169	849.853	1208.22
Gcc2	NM_027375	0.87753	8.29649	0.500793	0.508025	0.394456	0.141691	mmu-miR-27b-3p	459.308	473.396	407.169	849.853	1208.22
B3gnt7	NM_145222	12.4717	30.0414	8.6023	6.71988	2.98432	0.580534	mmu-miR-27b-3p	459.308	473.396	407.169	849.853	1208.22
Apaf1	NM_001282947	16.5703	23.705	8.02147	11.5932	0.054639	2.94892	mmu-miR-27b-3p	459.308	473.396	407.169	849.853	1208.22
Dnajc13	NM_001163026	23.6533	32.0609	0.560183	0.658443	1.76393	0.483895	mmu-miR-27b-3p	459.308	473.396	407.169	849.853	1208.22
Ehf	NM_007914	71.3993	56.0455	41.1817	2.63014	2.60616	0.212934	mmu-miR-27b-3p	459.308	473.396	407.169	849.853	1208.22
Usp46	NM_177561	2.91891	4.31935	1.69382	2.29668	0.045654	0	mmu-miR-27b-3p	459.308	473.396	407.169	849.853	1208.22
Nbea	NM_030595	30.7618	36.1156	28.4933	41.7288	0.273991	0.156106	mmu-miR-290a-3p	0	0	0	7.82946	9.58203
Zbtb41	NM_172643	5.10303	5.30675	5.45149	4.98086	2.15625	1.76575	mmu-miR-291a-3p	0	0.128053	0	0	59.1776
Txnip	NM_001009935	1156.93	969.581	0.209821	0.250064	0.161386	0.184106	mmu-miR-291a-3p	0	0.128053	0	0	59.1776
Fsd1l	NM_001195284	3.50371	0.111343	0.027759	0.041074	0	0	mmu-miR-291a-5p	7.39549	0.26348	17.7624	397.981	1409.09
Tram1	NM_028173	71.5337	34.8338	26.8535	45.3961	3.48688	0.383214	mmu-miR-291a-5p	7.39549	0.26348	17.7624	397.981	1409.09
Trps1	NM_001310481	2.27661	2.48094	0.99013	1.00679	0.00240021	0.00612095	mmu-miR-291a-5p	7.39549	0.26348	17.7624	397.981	1409.09
Cry1	NM_007771	583.307	457.003	204.117	147.246	60.99	75.5741	mmu-miR-291a-5p	7.39549	0.26348	17.7624	397.981	1409.09
Ranbp3l	NM_198024	0.0910547	0.212376	0.129555	0.128256	0	0	mmu-miR-291a-5p	7.39549	0.26348	17.7624	397.981	1409.09
Ranbp3l	NM_198024	0.0910547	0.212376	0.129555	0.128256	0	0	mmu-miR-291a-5p	7.39549	0.26348	17.7624	397.981	1409.09
Chd9	NM_001310530	0.771926	0.870485	0.475969	0.452777	0.0294768	0.0293044	mmu-miR-291b-3p	0	0	0	0	12.2906
Dcbld2	NM_028523	17.9176	13.3536	2.20913	4.15808	0.132369	0.195859	mmu-miR-291b-3p	0	0	0	0	12.2906
Fsd1l	NM_001195284	3.50371	0.111343	0.027759	0.041074	0	0	mmu-miR-291b-5p	5.43428	4.05075	0	138.176	343.339
Trps1	NM_001310481	2.27661	2.48094	0.99013	1.00679	0.00240021	0.00612095	mmu-miR-291b-5p	5.43428	4.05075	0	138.176	343.339
Tram1	NM_028173	71.5337	34.8338	26.8535	45.3961	3.48688	0.383214	mmu-miR-291b-5p	5.43428	4.05075	0	138.176	343.339
Cry1	NM_007771	583.307	457.003	204.117	147.246	60.99	75.5741	mmu-miR-291b-5p	5.43428	4.05075	0	138.176	343.339
Ranbp3l	NM_198024	0.0910547	0.212376	0.129555	0.128256	0	0	mmu-miR-291b-5p	5.43428	4.05075	0	138.176	343.339
Ranbp3l	NM_198024	0.0910547	0.212376	0.129555	0.128256	0	0	mmu-miR-291b-5p	5.43428	4.05075	0	138.176	343.339
Nbea	NM_030595	30.7618	36.1156	28.4933	41.7288	0.273991	0.156106	mmu-miR-292a-3p	41.6898	14.4472	0.215372	269.923	933.768
Zbtb41	NM_172643	5.10303	5.30675	5.45149	4.98086	2.15625	1.76575	mmu-miR-294-3p	5.85369	0.135427	7.81159	61.1163	253.382
Txnip	NM_001009935	1156.93	969.581	0.209821	0.250064	0.161386	0.184106	mmu-miR-294-3p	5.85369	0.135427	7.81159	61.1163	253.382
Wdr44	NM_175180	0.202403	0.197167	1.17429	1.88886	0.652648	0.567581	mmu-miR-294-5p	12.3989	5.4171	0	13.2417	156.246
Wdr44	NM_001305675	0.202403	0.197167	1.17429	1.88886	0.652648	0.567581	mmu-miR-294-5p	12.3989	5.4171	0	13.2417	156.246
Jak2	NM_008413	24.9292	0	0	0	0	0	mmu-miR-294-5p	12.3989	5.4171	0	13.2417	156.246
Jak2	NM_001048177	24.9292	0	0	0	0	0	mmu-miR-294-5p	12.3989	5.4171	0	13.2417	156.246
Mapk8	NM_001310454	57.6801	109.147	29.7798	26.0879	0	2.4868	mmu-miR-294-5p	12.3989	5.4171	0	13.2417	156.246
Mapk8	NM_001310453	57.6801	109.147	29.7798	26.0879	0	2.4868	mmu-miR-294-5p	12.3989	5.4171	0	13.2417	156.246
Mapk8	NM_001310452	57.6801	109.147	29.7798	26.0879	0	2.4868	mmu-miR-294-5p	12.3989	5.4171	0	13.2417	156.246
Mapk8	NM_016700	57.6801	109.147	29.7798	26.0879	0	2.4868	mmu-miR-294-5p	12.3989	5.4171	0	13.2417	156.246
Txnip	NM_001009935	1156.93	969.581	0.209821	0.250064	0.161386	0.184106	mmu-miR-295-3p	46.7786	51.0742	3.80102	215.783	1134.95
Zbtb41	NM_172643	5.10303	5.30675	5.45149	4.98086	2.15625	1.76575	mmu-miR-295-3p	46.7786	51.0742	3.80102	215.783	1134.95
Pik3r1	NM_001024955	14.2529	0.329751	0.502726	0.647616	0.170087	0.092158	mmu-miR-297a-3p	0	0	0	0	0
Ptprr	NM_001161840	181.298	130.83	63.7274	49.1334	0	0	mmu-miR-297a-3p	0	0	0	0	0
Nup35	NM_001190179	12.1099	5.016	6.9152	6.10667	0.960051	2.64373	mmu-miR-297a-3p	0	0	0	0	0
Ptprr	NM_001161837	181.298	130.83	63.7274	49.1334	0	0	mmu-miR-297a-3p	0	0	0	0	0
Rerg	NM_001164212	15.8838	0	0	0	0	0	mmu-miR-297a-3p	0	0	0	0	0
Tubgcp5	NM_146190	1.97806	0.05903	0	0.065037	0	0.518799	mmu-miR-297a-3p	0	0	0	0	0
Ptprr	NM_001161839	181.298	130.83	63.7274	49.1334	0	0	mmu-miR-297a-3p	0	0	0	0	0
Ptprr	NM_011217	181.298	130.83	63.7274	49.1334	0	0	mmu-miR-297a-3p	0	0	0	0	0
Camsap2	NM_001081360	11.0464	4.73216	0	0	0	0	mmu-miR-297a-3p	0	0	0	0	0
Il1rap	NM_008364	22.7581	0	0	0	0	0	mmu-miR-297a-3p	0	0	0	0	0
Rerg	NM_001164214	15.8838	0	0	0	0	0	mmu-miR-297a-3p	0	0	0	0	0
Rerg	NM_181988	15.8838	0	0	0	0	0	mmu-miR-297a-3p	0	0	0	0	0
Ptprr	NM_001161838	181.298	130.83	63.7274	49.1334	0	0	mmu-miR-297a-3p	0	0	0	0	0
Ctdspl2	NM_001290991	41.2945	0.165291	38.0258	35.4458	0.634799	0.474396	mmu-miR-297a-3p	0	0	0	0	0
Lhx8	NM_010713	61.7734	56.9613	72.7063	89.4619	0	0.241774	mmu-miR-297a-3p	0	0	0	0	0
Nup35	NM_027091	12.1099	5.016	6.9152	6.10667	0.960051	2.64373	mmu-miR-297a-3p	0	0	0	0	0
Lhx8	NM_010713	61.7734	56.9613	72.7063	89.4619	0	0.241774	mmu-miR-297b-3p	0	0	0	0	0
Tubgcp5	NM_146190	1.97806	0.05903	0	0.065037	0	0.518799	mmu-miR-297b-3p	0	0	0	0	0
Camsap2	NM_001081360	11.0464	4.73216	0	0	0	0	mmu-miR-297b-3p	0	0	0	0	0
Rerg	NM_001164214	15.8838	0	0	0	0	0	mmu-miR-297b-3p	0	0	0	0	0
Ptprr	NM_001161838	181.298	130.83	63.7274	49.1334	0	0	mmu-miR-297b-3p	0	0	0	0	0
Rerg	NM_001164212	15.8838	0	0	0	0	0	mmu-miR-297b-3p	0	0	0	0	0
Ptprr	NM_001161837	181.298	130.83	63.7274	49.1334	0	0	mmu-miR-297b-3p	0	0	0	0	0
Nup35	NM_001190179	12.1099	5.016	6.9152	6.10667	0.960051	2.64373	mmu-miR-297b-3p	0	0	0	0	0
Ctdspl2	NM_001290991	41.2945	0.165291	38.0258	35.4458	0.634799	0.474396	mmu-miR-297b-3p	0	0	0	0	0
Il1rap	NM_008364	22.7581	0	0	0	0	0	mmu-miR-297b-3p	0	0	0	0	0
Ptprr	NM_011217	181.298	130.83	63.7274	49.1334	0	0	mmu-miR-297b-3p	0	0	0	0	0
Nup35	NM_027091	12.1099	5.016	6.9152	6.10667	0.960051	2.64373	mmu-miR-297b-3p	0	0	0	0	0
Rerg	NM_181988	15.8838	0	0	0	0	0	mmu-miR-297b-3p	0	0	0	0	0
Pik3r1	NM_001024955	14.2529	0.329751	0.502726	0.647616	0.170087	0.092158	mmu-miR-297b-3p	0	0	0	0	0
Ptprr	NM_001161839	181.298	130.83	63.7274	49.1334	0	0	mmu-miR-297b-3p	0	0	0	0	0
Ptprr	NM_001161840	181.298	130.83	63.7274	49.1334	0	0	mmu-miR-297b-3p	0	0	0	0	0
Ptprr	NM_001161840	181.298	130.83	63.7274	49.1334	0	0	mmu-miR-297c-3p	0	0	0	0	0
Ptprr	NM_001161839	181.298	130.83	63.7274	49.1334	0	0	mmu-miR-297c-3p	0	0	0	0	0
Rerg	NM_001164212	15.8838	0	0	0	0	0	mmu-miR-297c-3p	0	0	0	0	0
Nup35	NM_001190179	12.1099	5.016	6.9152	6.10667	0.960051	2.64373	mmu-miR-297c-3p	0	0	0	0	0
Pik3r1	NM_001024955	14.2529	0.329751	0.502726	0.647616	0.170087	0.092158	mmu-miR-297c-3p	0	0	0	0	0
Rerg	NM_001164214	15.8838	0	0	0	0	0	mmu-miR-297c-3p	0	0	0	0	0
Ptprr	NM_001161837	181.298	130.83	63.7274	49.1334	0	0	mmu-miR-297c-3p	0	0	0	0	0
Il1rap	NM_008364	22.7581	0	0	0	0	0	mmu-miR-297c-3p	0	0	0	0	0
Ptprr	NM_011217	181.298	130.83	63.7274	49.1334	0	0	mmu-miR-297c-3p	0	0	0	0	0
Rerg	NM_181988	15.8838	0	0	0	0	0	mmu-miR-297c-3p	0	0	0	0	0
Ptprr	NM_001161838	181.298	130.83	63.7274	49.1334	0	0	mmu-miR-297c-3p	0	0	0	0	0
Tubgcp5	NM_146190	1.97806	0.05903	0	0.065037	0	0.518799	mmu-miR-297c-3p	0	0	0	0	0
Camsap2	NM_001081360	11.0464	4.73216	0	0	0	0	mmu-miR-297c-3p	0	0	0	0	0
Nup35	NM_027091	12.1099	5.016	6.9152	6.10667	0.960051	2.64373	mmu-miR-297c-3p	0	0	0	0	0
Lhx8	NM_010713	61.7734	56.9613	72.7063	89.4619	0	0.241774	mmu-miR-297c-3p	0	0	0	0	0
Ctdspl2	NM_001290991	41.2945	0.165291	38.0258	35.4458	0.634799	0.474396	mmu-miR-297c-3p	0	0	0	0	0
A430033K04Rik	NM_183025	296.359	287.871	51.7082	43.2526	0	0	mmu-miR-298-5p	40.7846	14.6268	16.182	37.3487	40.6635
Add1	NM_001024458	9.28749	0.79368	0.322651	0.202158	0.601033	0.686372	mmu-miR-299a-3p	0	0	0	0	0
Zfp606	NM_001310620	3.13373	0	0	2.84389	0	0	mmu-miR-299a-5p	0	0	0	0	0
Zfp606	NM_026112	3.13373	0	0	2.84389	0	0	mmu-miR-299a-5p	0	0	0	0	0
Dnmt3a	NM_001271753	25.2282	23.8271	0.058626	0.156135	0.323073	0.448263	mmu-miR-29a-3p	21.9553	4.866	24.4709	112.752	145.402
Tet3	NM_183138	21.4323	0.051643	0.001765	0.002112	0	0	mmu-miR-29a-3p	21.9553	4.866	24.4709	112.752	145.402
Peli1	NM_023324	32.2515	5.89196	0	0	0	0	mmu-miR-29b-1-5p	0	0	0	0	1.9065
Tet3	NM_183138	21.4323	0.051643	0.001765	0.002112	0	0	mmu-miR-29b-3p	0	0	0	0	0
Dnmt3a	NM_001271753	25.2282	23.8271	0.058626	0.156135	0.323073	0.448263	mmu-miR-29b-3p	0	0	0	0	0
Tet3	NM_183138	21.4323	0.051643	0.001765	0.002112	0	0	mmu-miR-29c-3p	0	0	0	6.62087	0.238313
Dnmt3a	NM_001271753	25.2282	23.8271	0.058626	0.156135	0.323073	0.448263	mmu-miR-29c-3p	0	0	0	6.62087	0.238313
Mybl1	NM_001290397	9.34536	11.2366	7.78364	8.56107	0.235562	0.462797	mmu-miR-301a-3p	0	0	0	0	0
Cd164	NM_016898	428.154	321.82	86.2281	85.9405	125.824	46.2278	mmu-miR-3057-3p	0	0	0	0	14.0545
Pigk	NM_178016	3.23234	0.402118	0.554258	0	0	0.109147	mmu-miR-3058-3p	0.148789	0	0.323058	5.72221	2.29173
Pigk	NM_025662	3.23234	0.402118	0.554258	0	0	0.109147	mmu-miR-3058-3p	0.148789	0	0.323058	5.72221	2.29173
Stradb	NM_172656	93.822	73.4717	40.4392	35.1521	0	0.102518	mmu-miR-3068-3p	0	0	0	6.23703	0.953252
Foxn2	NM_180974	34.4466	34.1696	38.4547	51.9824	8.92271	9.34479	mmu-miR-3069-5p	0	0	0	0	0
Bnc2	NM_172870	9.2659	5.85646	3.50146	3.91376	0	0	mmu-miR-3069-5p	0	0	0	0	0
Col25a1	NM_029838	0.159737	0.193221	0.0310771	0.0476835	0	0	mmu-miR-3073b-5p	20.3781	19.9802	0	0.132703	0
Col25a1	NM_001244952	0.159737	0.193221	0.0310771	0.0476835	0	0	mmu-miR-3073b-5p	20.3781	19.9802	0	0.132703	0
Muc15	NM_172979	5.28354	7.84462	1.94176	1.31572	0	0	mmu-miR-3074-5p	0	0	0	0	0
R3hdm1	NM_181750	12.8298	7.99696	5.1883	5.98669	3.69003	6.95349	mmu-miR-3074-5p	0	0	0	0	0
Mocs2	NM_013826	9.68452	9.74527	17.0498	6.77763	0.828924	0.004822	mmu-miR-3084-3p	0	0	0	0	0
Eny2	NM_175009	8.42675	7.94902	0.700523	5.92022	0	0.486013	mmu-miR-3088-3p	0	0	0	0	0
Trim33	NM_001079830	3.41539	1.89512	0.372669	1.3739	1.60191	0.577884	mmu-miR-30a-3p	4.2255	0	17.0697	25.5105	18.321
Tnrc6b	NM_144812	2.54486	16.0476	0.614206	1.56875	0	0	mmu-miR-30a-3p	4.2255	0	17.0697	25.5105	18.321
Lrrtm2	NM_178005	27.9895	21.5174	4.06383	5.09609	0	0	mmu-miR-30a-3p	4.2255	0	17.0697	25.5105	18.321
Trim33	NM_053170	3.41539	1.89512	0.372669	1.3739	1.60191	0.577884	mmu-miR-30a-3p	4.2255	0	17.0697	25.5105	18.321
Rala	NM_019491	21.3983	20.8415	0	14.0174	0	2.10901	mmu-miR-30a-3p	4.2255	0	17.0697	25.5105	18.321
Tnrc6b	NM_177124	2.54486	16.0476	0.614206	1.56875	0	0	mmu-miR-30a-3p	4.2255	0	17.0697	25.5105	18.321
Nufip2	NM_001024205	23.8482	63.6954	16.5337	14.7477	10.316	20.6518	mmu-miR-30a-3p	4.2255	0	17.0697	25.5105	18.321
Tbc1d15	NM_025706	709.605	651.967	327.182	277.768	0	2.52832	mmu-miR-30a-5p	75.4039	73.1315	70.1763	321.699	327.613
Sypl	NM_198710	304.068	274.437	36.817	15.9259	16.8363	10.2526	mmu-miR-30a-5p	75.4039	73.1315	70.1763	321.699	327.613
Ccnt2	NM_028399	26.7669	25.8313	11.4758	14.345	14.4954	16.9177	mmu-miR-30a-5p	75.4039	73.1315	70.1763	321.699	327.613
Capn7	NM_009796	15.3204	0	0	0	0	0	mmu-miR-30a-5p	75.4039	73.1315	70.1763	321.699	327.613
Samd8	NM_026283	3.76355	4.99691	0.057683	0.056214	0	0	mmu-miR-30a-5p	75.4039	73.1315	70.1763	321.699	327.613
Mfsd6	NM_133829	5.38651	8.75697	0.022098	0.045727	0.009157	0.016555	mmu-miR-30a-5p	75.4039	73.1315	70.1763	321.699	327.613
Stim2	NM_001081103	51.3148	44.96	0.089088	1.10565	0.154402	0	mmu-miR-30a-5p	75.4039	73.1315	70.1763	321.699	327.613
Fam199x	NM_146261	114.566	118.373	36.4965	40.9498	0	0	mmu-miR-30a-5p	75.4039	73.1315	70.1763	321.699	327.613
Lhx8	NM_010713	61.7734	56.9613	72.7063	89.4619	0	0.241774	mmu-miR-30a-5p	75.4039	73.1315	70.1763	321.699	327.613
Sec24a	NM_001290785	3.96929	4.45279	10.3876	0	0.307487	0.333801	mmu-miR-30a-5p	75.4039	73.1315	70.1763	321.699	327.613
Mtdh	NM_026002	7.62587	30.9076	2.86687	0.087928	10.4156	0	mmu-miR-30a-5p	75.4039	73.1315	70.1763	321.699	327.613
Sypl	NM_013635	304.068	274.437	36.817	15.9259	16.8363	10.2526	mmu-miR-30a-5p	75.4039	73.1315	70.1763	321.699	327.613
Mtdh	NM_026002	7.62587	30.9076	2.86687	0.087928	10.4156	0	mmu-miR-30b-5p	125.999	69.2161	60.8687	78.3897	258.548
Mfsd6	NM_133829	5.38651	8.75697	0.022098	0.045727	0.009157	0.016555	mmu-miR-30b-5p	125.999	69.2161	60.8687	78.3897	258.548
Sec24a	NM_001290785	3.96929	4.45279	10.3876	0	0.307487	0.333801	mmu-miR-30b-5p	125.999	69.2161	60.8687	78.3897	258.548
Lhx8	NM_010713	61.7734	56.9613	72.7063	89.4619	0	0.241774	mmu-miR-30b-5p	125.999	69.2161	60.8687	78.3897	258.548
Sypl	NM_013635	304.068	274.437	36.817	15.9259	16.8363	10.2526	mmu-miR-30b-5p	125.999	69.2161	60.8687	78.3897	258.548
Fam199x	NM_146261	114.566	118.373	36.4965	40.9498	0	0	mmu-miR-30b-5p	125.999	69.2161	60.8687	78.3897	258.548
Stim2	NM_001081103	51.3148	44.96	0.089088	1.10565	0.154402	0	mmu-miR-30b-5p	125.999	69.2161	60.8687	78.3897	258.548
Samd8	NM_026283	3.76355	4.99691	0.057683	0.056214	0	0	mmu-miR-30b-5p	125.999	69.2161	60.8687	78.3897	258.548
Sypl	NM_198710	304.068	274.437	36.817	15.9259	16.8363	10.2526	mmu-miR-30b-5p	125.999	69.2161	60.8687	78.3897	258.548
Tbc1d15	NM_025706	709.605	651.967	327.182	277.768	0	2.52832	mmu-miR-30b-5p	125.999	69.2161	60.8687	78.3897	258.548
Ccnt2	NM_028399	26.7669	25.8313	11.4758	14.345	14.4954	16.9177	mmu-miR-30b-5p	125.999	69.2161	60.8687	78.3897	258.548
Capn7	NM_009796	15.3204	0	0	0	0	0	mmu-miR-30b-5p	125.999	69.2161	60.8687	78.3897	258.548
Sypl	NM_198710	304.068	274.437	36.817	15.9259	16.8363	10.2526	mmu-miR-30c-5p	1106.41	793.142	580.736	1055.44	2069.45
Mtdh	NM_026002	7.62587	30.9076	2.86687	0.087928	10.4156	0	mmu-miR-30c-5p	1106.41	793.142	580.736	1055.44	2069.45
Tbc1d15	NM_025706	709.605	651.967	327.182	277.768	0	2.52832	mmu-miR-30c-5p	1106.41	793.142	580.736	1055.44	2069.45
Fam199x	NM_146261	114.566	118.373	36.4965	40.9498	0	0	mmu-miR-30c-5p	1106.41	793.142	580.736	1055.44	2069.45
Mfsd6	NM_133829	5.38651	8.75697	0.022098	0.045727	0.009157	0.016555	mmu-miR-30c-5p	1106.41	793.142	580.736	1055.44	2069.45
Sypl	NM_013635	304.068	274.437	36.817	15.9259	16.8363	10.2526	mmu-miR-30c-5p	1106.41	793.142	580.736	1055.44	2069.45
Capn7	NM_009796	15.3204	0	0	0	0	0	mmu-miR-30c-5p	1106.41	793.142	580.736	1055.44	2069.45
Stim2	NM_001081103	51.3148	44.96	0.089088	1.10565	0.154402	0	mmu-miR-30c-5p	1106.41	793.142	580.736	1055.44	2069.45
Samd8	NM_026283	3.76355	4.99691	0.057683	0.056214	0	0	mmu-miR-30c-5p	1106.41	793.142	580.736	1055.44	2069.45
Lhx8	NM_010713	61.7734	56.9613	72.7063	89.4619	0	0.241774	mmu-miR-30c-5p	1106.41	793.142	580.736	1055.44	2069.45
Sec24a	NM_001290785	3.96929	4.45279	10.3876	0	0.307487	0.333801	mmu-miR-30c-5p	1106.41	793.142	580.736	1055.44	2069.45
Ccnt2	NM_028399	26.7669	25.8313	11.4758	14.345	14.4954	16.9177	mmu-miR-30c-5p	1106.41	793.142	580.736	1055.44	2069.45
Trim33	NM_001079830	3.41539	1.89512	0.372669	1.3739	1.60191	0.577884	mmu-miR-30d-3p	0.148789	0	0	0	0
Trim33	NM_053170	3.41539	1.89512	0.372669	1.3739	1.60191	0.577884	mmu-miR-30d-3p	0.148789	0	0	0	0
Nufip2	NM_001024205	23.8482	63.6954	16.5337	14.7477	10.316	20.6518	mmu-miR-30d-3p	0.148789	0	0	0	0
Tnrc6b	NM_177124	2.54486	16.0476	0.614206	1.56875	0	0	mmu-miR-30d-3p	0.148789	0	0	0	0
Rala	NM_019491	21.3983	20.8415	0	14.0174	0	2.10901	mmu-miR-30d-3p	0.148789	0	0	0	0
Tnrc6b	NM_144812	2.54486	16.0476	0.614206	1.56875	0	0	mmu-miR-30d-3p	0.148789	0	0	0	0
Lrrtm2	NM_178005	27.9895	21.5174	4.06383	5.09609	0	0	mmu-miR-30d-3p	0.148789	0	0	0	0
Mfsd6	NM_133829	5.38651	8.75697	0.022098	0.045727	0.009157	0.016555	mmu-miR-30d-5p	119.993	86.1452	94.0826	354.692	481.891
Samd8	NM_026283	3.76355	4.99691	0.057683	0.056214	0	0	mmu-miR-30d-5p	119.993	86.1452	94.0826	354.692	481.891
Stim2	NM_001081103	51.3148	44.96	0.089088	1.10565	0.154402	0	mmu-miR-30d-5p	119.993	86.1452	94.0826	354.692	481.891
Sypl	NM_013635	304.068	274.437	36.817	15.9259	16.8363	10.2526	mmu-miR-30d-5p	119.993	86.1452	94.0826	354.692	481.891
Tbc1d15	NM_025706	709.605	651.967	327.182	277.768	0	2.52832	mmu-miR-30d-5p	119.993	86.1452	94.0826	354.692	481.891
Ccnt2	NM_028399	26.7669	25.8313	11.4758	14.345	14.4954	16.9177	mmu-miR-30d-5p	119.993	86.1452	94.0826	354.692	481.891
Fam199x	NM_146261	114.566	118.373	36.4965	40.9498	0	0	mmu-miR-30d-5p	119.993	86.1452	94.0826	354.692	481.891
Mtdh	NM_026002	7.62587	30.9076	2.86687	0.087928	10.4156	0	mmu-miR-30d-5p	119.993	86.1452	94.0826	354.692	481.891
Sec24a	NM_001290785	3.96929	4.45279	10.3876	0	0.307487	0.333801	mmu-miR-30d-5p	119.993	86.1452	94.0826	354.692	481.891
Capn7	NM_009796	15.3204	0	0	0	0	0	mmu-miR-30d-5p	119.993	86.1452	94.0826	354.692	481.891
Lhx8	NM_010713	61.7734	56.9613	72.7063	89.4619	0	0.241774	mmu-miR-30d-5p	119.993	86.1452	94.0826	354.692	481.891
Sypl	NM_198710	304.068	274.437	36.817	15.9259	16.8363	10.2526	mmu-miR-30d-5p	119.993	86.1452	94.0826	354.692	481.891
Tnrc6b	NM_177124	2.54486	16.0476	0.614206	1.56875	0	0	mmu-miR-30e-3p	3.55245	6.00104	1.92088	22.1233	24.2575
Nufip2	NM_001024205	23.8482	63.6954	16.5337	14.7477	10.316	20.6518	mmu-miR-30e-3p	3.55245	6.00104	1.92088	22.1233	24.2575
Tnrc6b	NM_144812	2.54486	16.0476	0.614206	1.56875	0	0	mmu-miR-30e-3p	3.55245	6.00104	1.92088	22.1233	24.2575
Trim33	NM_053170	3.41539	1.89512	0.372669	1.3739	1.60191	0.577884	mmu-miR-30e-3p	3.55245	6.00104	1.92088	22.1233	24.2575
Trim33	NM_001079830	3.41539	1.89512	0.372669	1.3739	1.60191	0.577884	mmu-miR-30e-3p	3.55245	6.00104	1.92088	22.1233	24.2575
Rala	NM_019491	21.3983	20.8415	0	14.0174	0	2.10901	mmu-miR-30e-3p	3.55245	6.00104	1.92088	22.1233	24.2575
Lrrtm2	NM_178005	27.9895	21.5174	4.06383	5.09609	0	0	mmu-miR-30e-3p	3.55245	6.00104	1.92088	22.1233	24.2575
Fam199x	NM_146261	114.566	118.373	36.4965	40.9498	0	0	mmu-miR-30e-5p	228.83	161.06	92.5633	459.372	484.959
Ccnt2	NM_028399	26.7669	25.8313	11.4758	14.345	14.4954	16.9177	mmu-miR-30e-5p	228.83	161.06	92.5633	459.372	484.959
Samd8	NM_026283	3.76355	4.99691	0.057683	0.056214	0	0	mmu-miR-30e-5p	228.83	161.06	92.5633	459.372	484.959
Mtdh	NM_026002	7.62587	30.9076	2.86687	0.087928	10.4156	0	mmu-miR-30e-5p	228.83	161.06	92.5633	459.372	484.959
Sypl	NM_013635	304.068	274.437	36.817	15.9259	16.8363	10.2526	mmu-miR-30e-5p	228.83	161.06	92.5633	459.372	484.959
Tbc1d15	NM_025706	709.605	651.967	327.182	277.768	0	2.52832	mmu-miR-30e-5p	228.83	161.06	92.5633	459.372	484.959
Sypl	NM_198710	304.068	274.437	36.817	15.9259	16.8363	10.2526	mmu-miR-30e-5p	228.83	161.06	92.5633	459.372	484.959
Stim2	NM_001081103	51.3148	44.96	0.089088	1.10565	0.154402	0	mmu-miR-30e-5p	228.83	161.06	92.5633	459.372	484.959
Lhx8	NM_010713	61.7734	56.9613	72.7063	89.4619	0	0.241774	mmu-miR-30e-5p	228.83	161.06	92.5633	459.372	484.959
Capn7	NM_009796	15.3204	0	0	0	0	0	mmu-miR-30e-5p	228.83	161.06	92.5633	459.372	484.959
Sec24a	NM_001290785	3.96929	4.45279	10.3876	0	0.307487	0.333801	mmu-miR-30e-5p	228.83	161.06	92.5633	459.372	484.959
Mfsd6	NM_133829	5.38651	8.75697	0.022098	0.045727	0.009157	0.016555	mmu-miR-30e-5p	228.83	161.06	92.5633	459.372	484.959
Acbd5	NM_001102437	78.3842	85.5322	34.3293	84.5988	49.2122	27.8926	mmu-miR-32-3p	0	0	0	0	0
Acbd5	NM_001102436	78.3842	85.5322	34.3293	84.5988	49.2122	27.8926	mmu-miR-32-3p	0	0	0	0	0
Ccdc88a	NM_176841	4.81543	4.76291	0.29488	0.456651	1.20885	0.264693	mmu-miR-32-3p	0	0	0	0	0
Acbd5	NM_028793	78.3842	85.5322	34.3293	84.5988	49.2122	27.8926	mmu-miR-32-3p	0	0	0	0	0
Acbd5	NM_001102438	78.3842	85.5322	34.3293	84.5988	49.2122	27.8926	mmu-miR-32-3p	0	0	0	0	0
Map2k4	NM_009157	21.501	9.17528	6.54724	47.8204	0.58113	6.4406	mmu-miR-32-5p	2.97577	3.71353	0	0	0
Usp28	NM_175482	142.86	0	44.3016	0	0	0	mmu-miR-32-5p	2.97577	3.71353	0	0	0
G3bp2	NM_001080794	437.96	357.804	45.0672	92.9964	24.3907	83.8907	mmu-miR-32-5p	2.97577	3.71353	0	0	0
Map2k4	NM_001316367	21.501	9.17528	6.54724	47.8204	0.58113	6.4406	mmu-miR-32-5p	2.97577	3.71353	0	0	0
Cep41	NM_031998	1.37254	0.918102	0.979145	0.477039	0.093376	0	mmu-miR-32-5p	2.97577	3.71353	0	0	0
Map2k4	NM_001316368	21.501	9.17528	6.54724	47.8204	0.58113	6.4406	mmu-miR-32-5p	2.97577	3.71353	0	0	0
Btg2	NM_007570	30.2869	25.6999	32.5726	30.0469	5.08021	0	mmu-miR-32-5p	2.97577	3.71353	0	0	0
Fnip1	NM_173753	18.9629	22.5322	5.61811	7.72696	2.71502	0	mmu-miR-32-5p	2.97577	3.71353	0	0	0
Slc12a5	NM_020333	3.3591	6.72356	0	0	0	0	mmu-miR-32-5p	2.97577	3.71353	0	0	0
Map2k4	NM_001316369	21.501	9.17528	6.54724	47.8204	0.58113	6.4406	mmu-miR-32-5p	2.97577	3.71353	0	0	0
Lhfpl2	NM_172589	4.90046	6.77575	2.87285	5.05945	0	0	mmu-miR-32-5p	2.97577	3.71353	0	0	0
Ergic2	NM_026168	78.2895	112.857	12.5999	22.83	19.4567	14.1881	mmu-miR-32-5p	2.97577	3.71353	0	0	0
Ergic2	NM_001286560	78.2895	112.857	12.5999	22.83	19.4567	14.1881	mmu-miR-32-5p	2.97577	3.71353	0	0	0
4932438A13Rik	NM_172679	3.37077	3.29349	2.37619	3.29796	0.971087	0.707633	mmu-miR-32-5p	2.97577	3.71353	0	0	0
Peak1	NM_172924	19.7883	66.1769	0.014106	45.8726	0.11489	0.574998	mmu-miR-32-5p	2.97577	3.71353	0	0	0
Pigk	NM_025662	3.23234	0.402118	0.554258	0	0	0.109147	mmu-miR-320-3p	125.932	153.394	184.143	285.645	193.933
Pigk	NM_178016	3.23234	0.402118	0.554258	0	0	0.109147	mmu-miR-320-3p	125.932	153.394	184.143	285.645	193.933
Arpp19	NM_001142655	76.1751	67.5974	73.3011	60.1415	6.76532	10.6165	mmu-miR-320-3p	125.932	153.394	184.143	285.645	193.933
Pan3	NM_028291	19.3932	0.732439	10.3262	1.21727	2.31413	3.39544	mmu-miR-320-3p	125.932	153.394	184.143	285.645	193.933
Ap3m1	NM_018829	14.4097	7.43279	12.4871	6.22631	0	0	mmu-miR-320-3p	125.932	153.394	184.143	285.645	193.933
Arpp19	NM_021548	76.1751	67.5974	73.3011	60.1415	6.76532	10.6165	mmu-miR-320-3p	125.932	153.394	184.143	285.645	193.933
Tank	NM_001164071	7.713	15.6341	3.38619	14.1485	0.37037	0.358005	mmu-miR-322-3p	40.2418	35.429	53.7877	77.3847	63.0589
Tnrc6b	NM_177124	2.54486	16.0476	0.614206	1.56875	0	0	mmu-miR-322-3p	40.2418	35.429	53.7877	77.3847	63.0589
Tank	NM_001164072	7.713	15.6341	3.38619	14.1485	0.37037	0.358005	mmu-miR-322-3p	40.2418	35.429	53.7877	77.3847	63.0589
Tank	NM_011529	7.713	15.6341	3.38619	14.1485	0.37037	0.358005	mmu-miR-322-3p	40.2418	35.429	53.7877	77.3847	63.0589
Tnrc6b	NM_144812	2.54486	16.0476	0.614206	1.56875	0	0	mmu-miR-322-3p	40.2418	35.429	53.7877	77.3847	63.0589
Pacsin2	NM_001159509	368.672	299.764	91.3451	52.5595	8.02042	4.21439	mmu-miR-322-5p	0	0.135427	0	5.57351	2.62144
Mapkap1	NM_177345	0.09478	6.4398	0.036488	10.3467	0.089547	0	mmu-miR-322-5p	0	0.135427	0	5.57351	2.62144
Arl2	NM_019722	13.7046	12.7422	3.57827	2.33943	1.24847	0	mmu-miR-322-5p	0	0.135427	0	5.57351	2.62144
Pacsin2	NM_011862	368.672	299.764	91.3451	52.5595	8.02042	4.21439	mmu-miR-322-5p	0	0.135427	0	5.57351	2.62144
Dcaf7	NM_027946	23.9494	12.2571	15.0209	0	4.94629	5.20778	mmu-miR-322-5p	0	0.135427	0	5.57351	2.62144
Pacsin2	NM_001159510	368.672	299.764	91.3451	52.5595	8.02042	4.21439	mmu-miR-322-5p	0	0.135427	0	5.57351	2.62144
Mapkap1	NM_001290626	0.09478	6.4398	0.036488	10.3467	0.089547	0	mmu-miR-322-5p	0	0.135427	0	5.57351	2.62144
N4bp1	NM_030563	57.466	36.0172	0	10.7214	5.26713	0	mmu-miR-322-5p	0	0.135427	0	5.57351	2.62144
Mapkap1	NM_001290625	0.09478	6.4398	0.036488	10.3467	0.089547	0	mmu-miR-322-5p	0	0.135427	0	5.57351	2.62144
Hmgcs1	NM_145942	76.1254	85.55	61.6489	63.7495	18.0374	17.2651	mmu-miR-323-3p	0	3.58547	0	0	0
Hmgcs1	NM_001291439	76.1254	85.55	61.6489	63.7495	18.0374	17.2651	mmu-miR-323-3p	0	3.58547	0	0	0
Ube2d3	NM_025356	4.30858	4.46287	1.35712	0.866028	2.72457	3.76917	mmu-miR-325-3p	0	0	0	0	0.606458
Usp15	NM_001301628	24.0373	15.5373	33.3484	75.7438	0	4.28125	mmu-miR-325-3p	0	0	0	0	0.606458
Gtf2a2	NM_001282083	138.097	234.001	78.9177	56.8664	10.2433	12.8317	mmu-miR-325-3p	0	0	0	0	0.606458
Whrn	NM_001008792	0.803136	2.52766	0	0	0	0	mmu-miR-325-3p	0	0	0	0	0.606458
Gtf2a2	NM_001282084	138.097	234.001	78.9177	56.8664	10.2433	12.8317	mmu-miR-325-3p	0	0	0	0	0.606458
Zfp654	NM_028059	22.4342	20.2405	7.13801	9.77713	7.1674	11.3139	mmu-miR-325-3p	0	0	0	0	0.606458
Il1rap	NM_134103	22.7581	0	0	0	0	0	mmu-miR-325-3p	0	0	0	0	0.606458
Whrn	NM_001008793	0.803136	2.52766	0	0	0	0	mmu-miR-325-3p	0	0	0	0	0.606458
Whrn	NM_028640	0.803136	2.52766	0	0	0	0	mmu-miR-325-3p	0	0	0	0	0.606458
Whrn	NM_001008791	0.803136	2.52766	0	0	0	0	mmu-miR-325-3p	0	0	0	0	0.606458
Gtf2a2	NM_001039519	138.097	234.001	78.9177	56.8664	10.2433	12.8317	mmu-miR-325-3p	0	0	0	0	0.606458
Matr3	NM_010771	106.166	115.519	12.747	40.534	75.4808	24.4865	mmu-miR-325-3p	0	0	0	0	0.606458
Chmp3	NM_025783	28.0965	35.5324	54.1455	36.044	17.7425	8.68512	mmu-miR-329-3p	0	0	0	0	0
Rora	NM_001289916	4.32183	8.09444	0	0	0	0	mmu-miR-33-5p	0	0	0	0	0
Rora	NM_013646	4.32183	8.09444	0	0	0	0	mmu-miR-33-5p	0	0	0	0	0
Pja1	NM_001083110	4.89164	3.22366	5.29289	5.70668	1.07425	0	mmu-miR-330-3p	0	0	0	0	12.2095
Fam168a	NM_178764	4.7152	6.18681	0.083914	0.118273	0.152026	0.085542	mmu-miR-330-5p	0	0	0	0	0.849041
Runx1t1	NM_009822	0.158716	20.6104	0	0	0	0	mmu-miR-335-3p	98.9055	73.0155	31.7848	56.5997	28.8427
Tmem47	NM_138751	25.1593	20.4594	1.60409	1.17166	0	0.393799	mmu-miR-335-3p	98.9055	73.0155	31.7848	56.5997	28.8427
Runx1t1	NM_001111026	0.158716	20.6104	0	0	0	0	mmu-miR-335-3p	98.9055	73.0155	31.7848	56.5997	28.8427
Ccdc88a	NM_176841	4.81543	4.76291	0.29488	0.456651	1.20885	0.264693	mmu-miR-335-3p	98.9055	73.0155	31.7848	56.5997	28.8427
Shoc2	NM_001168505	29.4791	0	0	5.8381	0	6.0858	mmu-miR-335-3p	98.9055	73.0155	31.7848	56.5997	28.8427
Dcun1d1	NM_033623	11.1	0.873898	5.93439	0.194771	0.009237	0	mmu-miR-335-3p	98.9055	73.0155	31.7848	56.5997	28.8427
Stxbp5l	NM_001114611	5.28851	17.5479	0.297075	0	0	0	mmu-miR-335-3p	98.9055	73.0155	31.7848	56.5997	28.8427
Steap2	NM_001103156	26.7113	19.406	0.94002	0.565127	0	0	mmu-miR-335-3p	98.9055	73.0155	31.7848	56.5997	28.8427
Stxbp5l	NM_172440	5.28851	17.5479	0.297075	0	0	0	mmu-miR-335-3p	98.9055	73.0155	31.7848	56.5997	28.8427
Runx1t1	NM_001111027	0.158716	20.6104	0	0	0	0	mmu-miR-335-3p	98.9055	73.0155	31.7848	56.5997	28.8427
Steap2	NM_001103157	26.7113	19.406	0.94002	0.565127	0	0	mmu-miR-335-3p	98.9055	73.0155	31.7848	56.5997	28.8427
Acbd5	NM_001102436	78.3842	85.5322	34.3293	84.5988	49.2122	27.8926	mmu-miR-335-3p	98.9055	73.0155	31.7848	56.5997	28.8427
Dcun1d1	NM_001205361	11.1	0.873898	5.93439	0.194771	0.009237	0	mmu-miR-335-3p	98.9055	73.0155	31.7848	56.5997	28.8427
Dcun1d1	NM_001205362	11.1	0.873898	5.93439	0.194771	0.009237	0	mmu-miR-335-3p	98.9055	73.0155	31.7848	56.5997	28.8427
Tshz1	NM_001081300	42.6947	45.8418	0	4.44477	0	0	mmu-miR-335-3p	98.9055	73.0155	31.7848	56.5997	28.8427
Stxbp5l	NM_001114613	5.28851	17.5479	0.297075	0	0	0	mmu-miR-335-3p	98.9055	73.0155	31.7848	56.5997	28.8427
Thsd7a	NM_001164805	1.05751	1.52468	4.28231	0.860996	0	0	mmu-miR-335-3p	98.9055	73.0155	31.7848	56.5997	28.8427
Stxbp5l	NM_001114612	5.28851	17.5479	0.297075	0	0	0	mmu-miR-335-3p	98.9055	73.0155	31.7848	56.5997	28.8427
Steap2	NM_001285470	26.7113	19.406	0.94002	0.565127	0	0	mmu-miR-335-3p	98.9055	73.0155	31.7848	56.5997	28.8427
Chd9	NM_001310530	0.771926	0.870485	0.475969	0.452777	0.0294768	0.0293044	mmu-miR-335-3p	98.9055	73.0155	31.7848	56.5997	28.8427
Steap2	NM_001285469	26.7113	19.406	0.94002	0.565127	0	0	mmu-miR-335-3p	98.9055	73.0155	31.7848	56.5997	28.8427
Steap2	NM_028734	26.7113	19.406	0.94002	0.565127	0	0	mmu-miR-335-3p	98.9055	73.0155	31.7848	56.5997	28.8427
Fam122b	NM_001166365	30.035	17.8789	25.9268	23.6263	0	0	mmu-miR-338-5p	2.41457	0	10.6173	0	0
Tm9sf2	NM_080556	1793.38	1384.53	86.5491	69.2796	74.856	63.0812	mmu-miR-338-5p	2.41457	0	10.6173	0	0
Rnf138	NM_019706	47.2954	55.7014	34.5641	34.4967	0	0	mmu-miR-338-5p	2.41457	0	10.6173	0	0
Tenm3	NM_001145937	0.126575	0.128261	0.0972172	0.072661	0	0	mmu-miR-338-5p	2.41457	0	10.6173	0	0
Bcl9	NM_029933	0.118046	4.78836	5.46847	0.04522	0.060834	0.024727	mmu-miR-338-5p	2.41457	0	10.6173	0	0
Wif1	NM_011915	0	5.23904	0	3.34436	0	0	mmu-miR-338-5p	2.41457	0	10.6173	0	0
Rnf138	NM_001303011	47.2954	55.7014	34.5641	34.4967	0	0	mmu-miR-338-5p	2.41457	0	10.6173	0	0
Tenm3	NM_011857	0.126575	0.128261	0.0972172	0.072661	0	0	mmu-miR-338-5p	2.41457	0	10.6173	0	0
Rnf138	NM_207623	47.2954	55.7014	34.5641	34.4967	0	0	mmu-miR-338-5p	2.41457	0	10.6173	0	0
Rnf138	NM_001303005	47.2954	55.7014	34.5641	34.4967	0	0	mmu-miR-338-5p	2.41457	0	10.6173	0	0
Pcgf3	NM_172716	10.8193	16.3739	6.67114	6.2213	1.69182	5.12124	mmu-miR-340-5p	7.84736	6.40263	0.128059	19.4308	5.21127
Pou2f1	NM_011137	41.712	13.004	0.113767	0.174602	0.793289	0.269716	mmu-miR-340-5p	7.84736	6.40263	0.128059	19.4308	5.21127
Atp2c1	NM_001253831	65.7082	28.5908	0.376941	2.91486	0.236476	0.284639	mmu-miR-340-5p	7.84736	6.40263	0.128059	19.4308	5.21127
Epn2	NM_001252188	191.8	67.7368	34.1577	28.5214	13.0309	1.33534	mmu-miR-340-5p	7.84736	6.40263	0.128059	19.4308	5.21127
Rnf111	NM_033604	0	16.5906	0	0	6.65379	6.11722	mmu-miR-340-5p	7.84736	6.40263	0.128059	19.4308	5.21127
Sumo2	NM_133354	3.78017	0	0	0	0	0	mmu-miR-340-5p	7.84736	6.40263	0.128059	19.4308	5.21127
Zfp652	NM_201609	0.251363	0.377588	0.0746176	0.0782533	0.0193417	0.0426514	mmu-miR-340-5p	7.84736	6.40263	0.128059	19.4308	5.21127
Atp2c1	NM_001253834	65.7082	28.5908	0.376941	2.91486	0.236476	0.284639	mmu-miR-340-5p	7.84736	6.40263	0.128059	19.4308	5.21127
Atp2c1	NM_175025	65.7082	28.5908	0.376941	2.91486	0.236476	0.284639	mmu-miR-340-5p	7.84736	6.40263	0.128059	19.4308	5.21127
Phip	NM_001081216	4.86116	3.35018	0.35152	0.747495	0.340687	0.164578	mmu-miR-340-5p	7.84736	6.40263	0.128059	19.4308	5.21127
Fam53c	NM_175104	37.3476	22.3249	42.2096	35.2996	0	3.62507	mmu-miR-342-3p	248.525	144.769	176.11	141.945	197.837
Lca5	NM_027448	2.99176	1.79247	1.2567	0.826897	0	0	mmu-miR-344b-3p	0	0	0	0	2.78971
Pbrm1	NM_001081251	12.636	3.35268	0.036252	0	0	0	mmu-miR-344d-3p	0.201214	3.92739	0	0	0
Kat6a	NM_001081149	3.98968	0	0	0	0	0	mmu-miR-344d-3p	0.201214	3.92739	0	0	0
Tmem108	NM_178638	64.9918	49.7583	23.4287	33.5476	0.019334	0	mmu-miR-344d-3p	0.201214	3.92739	0	0	0
Pbrm1	NM_001081251	12.636	3.35268	0.036252	0	0	0	mmu-miR-344e-3p	0	0	0	0	0
Kat6a	NM_001081149	3.98968	0	0	0	0	0	mmu-miR-344e-3p	0	0	0	0	0
Tmem108	NM_178638	64.9918	49.7583	23.4287	33.5476	0.019334	0	mmu-miR-344e-3p	0	0	0	0	0
Fzd7	NM_008057	3.40062	4.75085	1.61603	2.34021	0.434092	0.612083	mmu-miR-3470a	0.148789	0	4.30744	0	0
Rspry1	NM_026274	3.57438	6.6165	3.59803	6.49319	0.776872	0.784338	mmu-miR-3473b	5.1367	9.24392	0	0	2.64706
Pnkd	NM_001039509	15.3425	21.1487	16.5643	17.5181	1.64325	0.424809	mmu-miR-3475-3p	0	0	0	4.4972	0
Pnkd	NM_019999	15.3425	21.1487	16.5643	17.5181	1.64325	0.424809	mmu-miR-3475-3p	0	0	0	4.4972	0
Arhgap26	NM_175164	21.4724	9.78778	7.20213	7.00957	0	0	mmu-miR-34a-5p	0	0	0	7.37732	3.47048
Slc44a2	NM_001199186	25.9923	0	0	0	0	0	mmu-miR-34a-5p	0	0	0	7.37732	3.47048
Ppp1r11	NM_029632	14.3297	14.5164	9.21735	7.67669	5.08184	0.885875	mmu-miR-34a-5p	0	0	0	7.37732	3.47048
Ppp1r11	NM_029632	14.3297	14.5164	9.21735	7.67669	5.08184	0.885875	mmu-miR-34b-5p	0	0	0.128059	0	0
Slc44a2	NM_001199186	25.9923	0	0	0	0	0	mmu-miR-34b-5p	0	0	0.128059	0	0
Arhgap26	NM_175164	21.4724	9.78778	7.20213	7.00957	0	0	mmu-miR-34b-5p	0	0	0.128059	0	0
Arhgap26	NM_175164	21.4724	9.78778	7.20213	7.00957	0	0	mmu-miR-34c-5p	5.16366	10.202	69.4108	1181.94	255.831
Ppp1r11	NM_029632	14.3297	14.5164	9.21735	7.67669	5.08184	0.885875	mmu-miR-34c-5p	5.16366	10.202	69.4108	1181.94	255.831
Hmgn5	NM_016710	1.70607	2.41826	2.91625	6.99942	0.328384	0.330847	mmu-miR-350-3p	0	0	0	0	5.09425
Ctbp2	NM_001170744	464.944	370.246	45.2614	53.3003	0.050665	0.640369	mmu-miR-350-3p	0	0	0	0	5.09425
Ppp3r1	NM_024459	454.891	428.62	219.288	187.305	7.54754	5.25091	mmu-miR-350-3p	0	0	0	0	5.09425
Kbtbd7	NM_001024135	238.316	161.292	53.862	60.1383	2.58913	1.50176	mmu-miR-350-3p	0	0	0	0	5.09425
Eea1	NM_001001932	22.2463	22.6395	0	0	0	0	mmu-miR-350-3p	0	0	0	0	5.09425
Usp21	NM_013919	47.8967	54.3311	39.7515	9.49292	4.7996	0.368745	mmu-miR-350-3p	0	0	0	0	5.09425
Tbc1d32	NM_001033385	0.0781941	0.0694841	0.0138402	0.0309206	0	0	mmu-miR-350-3p	0	0	0	0	5.09425
Sh3bgrl2	NM_172507	40.4377	0.080133	0.2654	0.478247	0.404393	0.668346	mmu-miR-350-3p	0	0	0	0	5.09425
Pias1	NM_019663	343.814	301.986	102.613	110.448	0	0	mmu-miR-361-5p	280.136	191.148	169.143	441.251	778.426
Chmp3	NM_025783	28.0965	35.5324	54.1455	36.044	17.7425	8.68512	mmu-miR-362-3p	0	0	0	0	0
G3bp2	NM_001080794	437.96	357.804	45.0672	92.9964	24.3907	83.8907	mmu-miR-363-3p	0.148789	0	0	11.9432	0
Map2k4	NM_001316368	21.501	9.17528	6.54724	47.8204	0.58113	6.4406	mmu-miR-363-3p	0.148789	0	0	11.9432	0
Lhfpl2	NM_172589	4.90046	6.77575	2.87285	5.05945	0	0	mmu-miR-363-3p	0.148789	0	0	11.9432	0
4932438A13Rik	NM_172679	3.37077	3.29349	2.37619	3.29796	0.971087	0.707633	mmu-miR-363-3p	0.148789	0	0	11.9432	0
Map2k4	NM_001316367	21.501	9.17528	6.54724	47.8204	0.58113	6.4406	mmu-miR-363-3p	0.148789	0	0	11.9432	0
Map2k4	NM_009157	21.501	9.17528	6.54724	47.8204	0.58113	6.4406	mmu-miR-363-3p	0.148789	0	0	11.9432	0
Slc12a5	NM_020333	3.3591	6.72356	0	0	0	0	mmu-miR-363-3p	0.148789	0	0	11.9432	0
Peak1	NM_172924	19.7883	66.1769	0.014106	45.8726	0.11489	0.574998	mmu-miR-363-3p	0.148789	0	0	11.9432	0
Ergic2	NM_026168	78.2895	112.857	12.5999	22.83	19.4567	14.1881	mmu-miR-363-3p	0.148789	0	0	11.9432	0
Ergic2	NM_001286560	78.2895	112.857	12.5999	22.83	19.4567	14.1881	mmu-miR-363-3p	0.148789	0	0	11.9432	0
Cep41	NM_031998	1.37254	0.918102	0.979145	0.477039	0.093376	0	mmu-miR-363-3p	0.148789	0	0	11.9432	0
Fnip1	NM_173753	18.9629	22.5322	5.61811	7.72696	2.71502	0	mmu-miR-363-3p	0.148789	0	0	11.9432	0
Map2k4	NM_001316369	21.501	9.17528	6.54724	47.8204	0.58113	6.4406	mmu-miR-363-3p	0.148789	0	0	11.9432	0
Fnip1	NM_173753	18.9629	22.5322	5.61811	7.72696	2.71502	0	mmu-miR-369-3p	3.12456	0	0	0	0
Trp53inp1	NM_001199105	29.6656	21.9229	29.2648	25.6052	5.90363	8.9546	mmu-miR-369-3p	3.12456	0	0	0	0
Tbx4	NM_011536	36.2624	66.2475	0	0	0	0	mmu-miR-369-3p	3.12456	0	0	0	0
Trp53inp1	NM_021897	29.6656	21.9229	29.2648	25.6052	5.90363	8.9546	mmu-miR-369-3p	3.12456	0	0	0	0
Fnip1	NM_173753	18.9629	22.5322	5.61811	7.72696	2.71502	0	mmu-miR-374b-5p	7.64065	8.69484	0.451117	38.8486	115.592
Kat6a	NM_001081149	3.98968	0	0	0	0	0	mmu-miR-374b-5p	7.64065	8.69484	0.451117	38.8486	115.592
Arid4a	NM_001081195	11.6275	10.5745	0	0	0	0	mmu-miR-374b-5p	7.64065	8.69484	0.451117	38.8486	115.592
Kif11	NM_010615	36.1132	0	0	0	0	0	mmu-miR-381-3p	0	3.92739	0	0	3.03229
Gtf2a1	NM_175335	50.734	85.3387	71.4624	13.748	15.0479	0.796745	mmu-miR-381-3p	0	3.92739	0	0	3.03229
Gtf2a1	NM_031391	50.734	85.3387	71.4624	13.748	15.0479	0.796745	mmu-miR-381-3p	0	3.92739	0	0	3.03229
Crk	NM_133656	123.009	110.693	30.5986	50.2387	29.7705	58.1708	mmu-miR-381-3p	0	3.92739	0	0	3.03229
Crk	NM_001277219	123.009	110.693	30.5986	50.2387	29.7705	58.1708	mmu-miR-381-3p	0	3.92739	0	0	3.03229
Mast4	NM_175171	2.11859	0.2366	3.07315	0.00844	0	0.133915	mmu-miR-381-3p	0	3.92739	0	0	3.03229
Atad5	NM_001029856	21.0695	20.2321	9.45477	11.2447	3.33913	7.99622	mmu-miR-381-3p	0	3.92739	0	0	3.03229
Kif11	NM_010615	36.1132	0	0	0	0	0	mmu-miR-381-3p	0	3.92739	0	0	3.03229
Tbc1d15	NM_025706	709.605	651.967	327.182	277.768	0	2.52832	mmu-miR-381-3p	0	3.92739	0	0	3.03229
Crk	NM_001277221	123.009	110.693	30.5986	50.2387	29.7705	58.1708	mmu-miR-381-3p	0	3.92739	0	0	3.03229
Stx12	NM_133887	87.5019	59.7259	90.2586	89.5902	12.414	8.41677	mmu-miR-381-3p	0	3.92739	0	0	3.03229
Top1	NM_009408	89.1256	199.254	2.80447	1.9886	4.26978	58.5376	mmu-miR-382-5p	2.41457	0	0	0	1.09162
Pbrm1	NM_001081251	12.636	3.35268	0.036252	0	0	0	mmu-miR-410-3p	0	0	0	0	2.54712
Tmem108	NM_178638	64.9918	49.7583	23.4287	33.5476	0.019334	0	mmu-miR-410-3p	0	0	0	0	2.54712
Kat6a	NM_001081149	3.98968	0	0	0	0	0	mmu-miR-410-3p	0	0	0	0	2.54712
Dek	NM_025900	49.4976	82.0453	97.5541	95.2225	25.3687	25.9391	mmu-miR-425-5p	12.6256	0.128053	0.215372	47.5024	71.5254
Synj1	NM_001045515	0.417696	2.72817	0.168817	0.23659	0.14597	0.185912	mmu-miR-429-3p	7.10491	4.19825	24.2584	129.785	98.4556
Dpy19l1	NM_172920	25.0519	31.8943	17.2447	1.80108	0	0	mmu-miR-429-3p	7.10491	4.19825	24.2584	129.785	98.4556
Synj1	NM_001164483	0.417696	2.72817	0.168817	0.23659	0.14597	0.185912	mmu-miR-429-3p	7.10491	4.19825	24.2584	129.785	98.4556
Golga7	NM_001042484	289.049	312.221	75.0367	95.74	84.6196	50.5559	mmu-miR-429-3p	7.10491	4.19825	24.2584	129.785	98.4556
Mmd	NM_026178	3.23854	6.22244	0	0	0	0	mmu-miR-429-3p	7.10491	4.19825	24.2584	129.785	98.4556
Sec23a	NM_009147	69.3149	58.8794	0.288138	0.349962	0.240033	0.481477	mmu-miR-429-3p	7.10491	4.19825	24.2584	129.785	98.4556
Errfi1	NM_133753	300.936	323.367	196.631	169.409	14.8107	17.2375	mmu-miR-429-3p	7.10491	4.19825	24.2584	129.785	98.4556
Nbr1	NM_001252223	6.04403	10.9929	1.90901	1.80835	0.997538	0.949337	mmu-miR-429-3p	7.10491	4.19825	24.2584	129.785	98.4556
Arhgap26	NM_175164	21.4724	9.78778	7.20213	7.00957	0	0	mmu-miR-449a-5p	0	0	0	14.7162	1.33421
Ppp1r11	NM_029632	14.3297	14.5164	9.21735	7.67669	5.08184	0.885875	mmu-miR-449a-5p	0	0	0	14.7162	1.33421
1110059G10Rik	NM_025419	49.3969	48.3761	1.46009	1.57351	5.70301	3.53181	mmu-miR-450a-1-3p	0	0	0	0	3.09807
1110059G10Rik	NM_025419	49.3969	48.3761	1.46009	1.57351	5.70301	3.53181	mmu-miR-450b-3p	0	0	0	0	0
Bach2	NM_001109661	3.42005	6.8131	15.3271	3.94145	0	0	mmu-miR-450b-5p	0	0	9.58405	0	4.08121
Rab10	NM_016676	146.511	144.971	0	33.2909	47.0559	38.7384	mmu-miR-450b-5p	0	0	9.58405	0	4.08121
Mtdh	NM_026002	7.62587	30.9076	2.86687	0.087928	10.4156	0	mmu-miR-465a-5p	161.189	80.3674	86.1604	319.568	350.939
Mtdh	NM_026002	7.62587	30.9076	2.86687	0.087928	10.4156	0	mmu-miR-465b-5p	22.4471	20.9182	90.1623	66.8995	56.7005
Mtdh	NM_026002	7.62587	30.9076	2.86687	0.087928	10.4156	0	mmu-miR-465c-5p	37.0679	47.1576	138.743	84.4128	83.3035
Mtdh	NM_026002	7.62587	30.9076	2.86687	0.087928	10.4156	0	mmu-miR-465d-5p	0	0	0	0	0.121292
Camsap2	NM_001081360	11.0464	4.73216	0	0	0	0	mmu-miR-466a-3p	0	0	0	0	0
Nup35	NM_027091	12.1099	5.016	6.9152	6.10667	0.960051	2.64373	mmu-miR-466a-3p	0	0	0	0	0
Ptprr	NM_001161838	181.298	130.83	63.7274	49.1334	0	0	mmu-miR-466a-3p	0	0	0	0	0
Tubgcp5	NM_146190	1.97806	0.05903	0	0.065037	0	0.518799	mmu-miR-466a-3p	0	0	0	0	0
Pik3r1	NM_001024955	14.2529	0.329751	0.502726	0.647616	0.170087	0.092158	mmu-miR-466a-3p	0	0	0	0	0
Ptprr	NM_001161837	181.298	130.83	63.7274	49.1334	0	0	mmu-miR-466a-3p	0	0	0	0	0
Lhx8	NM_010713	61.7734	56.9613	72.7063	89.4619	0	0.241774	mmu-miR-466a-3p	0	0	0	0	0
Nup35	NM_001190179	12.1099	5.016	6.9152	6.10667	0.960051	2.64373	mmu-miR-466a-3p	0	0	0	0	0
Rerg	NM_001164214	15.8838	0	0	0	0	0	mmu-miR-466a-3p	0	0	0	0	0
Ptprr	NM_001161840	181.298	130.83	63.7274	49.1334	0	0	mmu-miR-466a-3p	0	0	0	0	0
Il1rap	NM_008364	22.7581	0	0	0	0	0	mmu-miR-466a-3p	0	0	0	0	0
Rerg	NM_001164212	15.8838	0	0	0	0	0	mmu-miR-466a-3p	0	0	0	0	0
Ptprr	NM_011217	181.298	130.83	63.7274	49.1334	0	0	mmu-miR-466a-3p	0	0	0	0	0
Rerg	NM_181988	15.8838	0	0	0	0	0	mmu-miR-466a-3p	0	0	0	0	0
Ptprr	NM_001161839	181.298	130.83	63.7274	49.1334	0	0	mmu-miR-466a-3p	0	0	0	0	0
Ctdspl2	NM_001290991	41.2945	0.165291	38.0258	35.4458	0.634799	0.474396	mmu-miR-466a-3p	0	0	0	0	0
Birc6	NM_007566	6.62549	8.81709	0.916163	2.98776	1.75671	8.08075	mmu-miR-466b-3p	0	0	0	0	0
Nup35	NM_001190179	12.1099	5.016	6.9152	6.10667	0.960051	2.64373	mmu-miR-466b-3p	0	0	0	0	0
D1Ertd622e	NM_133825	9.55068	6.80183	9.41129	7.25011	0	0.540444	mmu-miR-466b-3p	0	0	0	0	0
Nup35	NM_027091	12.1099	5.016	6.9152	6.10667	0.960051	2.64373	mmu-miR-466b-3p	0	0	0	0	0
Phip	NM_001081216	4.86116	3.35018	0.35152	0.747495	0.340687	0.164578	mmu-miR-466b-3p	0	0	0	0	0
Lrrtm2	NM_178005	27.9895	21.5174	4.06383	5.09609	0	0	mmu-miR-466b-3p	0	0	0	0	0
Aspm	NM_009791	8.53101	6.12157	2.13614	2.36341	0.024241	0.023543	mmu-miR-466b-3p	0	0	0	0	0
Phip	NM_001081216	4.86116	3.35018	0.35152	0.747495	0.340687	0.164578	mmu-miR-466c-3p	0	0	0	0	0
Lrrtm2	NM_178005	27.9895	21.5174	4.06383	5.09609	0	0	mmu-miR-466c-3p	0	0	0	0	0
Birc6	NM_007566	6.62549	8.81709	0.916163	2.98776	1.75671	8.08075	mmu-miR-466c-3p	0	0	0	0	0
Aspm	NM_009791	8.53101	6.12157	2.13614	2.36341	0.024241	0.023543	mmu-miR-466c-3p	0	0	0	0	0
Nup35	NM_027091	12.1099	5.016	6.9152	6.10667	0.960051	2.64373	mmu-miR-466c-3p	0	0	0	0	0
Nup35	NM_001190179	12.1099	5.016	6.9152	6.10667	0.960051	2.64373	mmu-miR-466c-3p	0	0	0	0	0
D1Ertd622e	NM_133825	9.55068	6.80183	9.41129	7.25011	0	0.540444	mmu-miR-466c-3p	0	0	0	0	0
Ctdspl2	NM_001290991	41.2945	0.165291	38.0258	35.4458	0.634799	0.474396	mmu-miR-466d-3p	0	0	0	0	0
Ptprr	NM_001161837	181.298	130.83	63.7274	49.1334	0	0	mmu-miR-466d-3p	0	0	0	0	0
Rerg	NM_001164212	15.8838	0	0	0	0	0	mmu-miR-466d-3p	0	0	0	0	0
Ptprr	NM_001161838	181.298	130.83	63.7274	49.1334	0	0	mmu-miR-466d-3p	0	0	0	0	0
Pik3r1	NM_001024955	14.2529	0.329751	0.502726	0.647616	0.170087	0.092158	mmu-miR-466d-3p	0	0	0	0	0
Ptprr	NM_001161839	181.298	130.83	63.7274	49.1334	0	0	mmu-miR-466d-3p	0	0	0	0	0
Tubgcp5	NM_146190	1.97806	0.05903	0	0.065037	0	0.518799	mmu-miR-466d-3p	0	0	0	0	0
Nup35	NM_027091	12.1099	5.016	6.9152	6.10667	0.960051	2.64373	mmu-miR-466d-3p	0	0	0	0	0
Rerg	NM_181988	15.8838	0	0	0	0	0	mmu-miR-466d-3p	0	0	0	0	0
Rerg	NM_001164214	15.8838	0	0	0	0	0	mmu-miR-466d-3p	0	0	0	0	0
Nup35	NM_001190179	12.1099	5.016	6.9152	6.10667	0.960051	2.64373	mmu-miR-466d-3p	0	0	0	0	0
Ptprr	NM_001161840	181.298	130.83	63.7274	49.1334	0	0	mmu-miR-466d-3p	0	0	0	0	0
Camsap2	NM_001081360	11.0464	4.73216	0	0	0	0	mmu-miR-466d-3p	0	0	0	0	0
Il1rap	NM_008364	22.7581	0	0	0	0	0	mmu-miR-466d-3p	0	0	0	0	0
Ptprr	NM_011217	181.298	130.83	63.7274	49.1334	0	0	mmu-miR-466d-3p	0	0	0	0	0
Lhx8	NM_010713	61.7734	56.9613	72.7063	89.4619	0	0.241774	mmu-miR-466d-3p	0	0	0	0	0
Nup35	NM_001190179	12.1099	5.016	6.9152	6.10667	0.960051	2.64373	mmu-miR-466e-3p	0	0	0	0	0
Ptprr	NM_011217	181.298	130.83	63.7274	49.1334	0	0	mmu-miR-466e-3p	0	0	0	0	0
Ctdspl2	NM_001290991	41.2945	0.165291	38.0258	35.4458	0.634799	0.474396	mmu-miR-466e-3p	0	0	0	0	0
Ptprr	NM_001161838	181.298	130.83	63.7274	49.1334	0	0	mmu-miR-466e-3p	0	0	0	0	0
Pik3r1	NM_001024955	14.2529	0.329751	0.502726	0.647616	0.170087	0.092158	mmu-miR-466e-3p	0	0	0	0	0
Tubgcp5	NM_146190	1.97806	0.05903	0	0.065037	0	0.518799	mmu-miR-466e-3p	0	0	0	0	0
Rerg	NM_001164212	15.8838	0	0	0	0	0	mmu-miR-466e-3p	0	0	0	0	0
Camsap2	NM_001081360	11.0464	4.73216	0	0	0	0	mmu-miR-466e-3p	0	0	0	0	0
Rerg	NM_181988	15.8838	0	0	0	0	0	mmu-miR-466e-3p	0	0	0	0	0
Lhx8	NM_010713	61.7734	56.9613	72.7063	89.4619	0	0.241774	mmu-miR-466e-3p	0	0	0	0	0
Ptprr	NM_001161840	181.298	130.83	63.7274	49.1334	0	0	mmu-miR-466e-3p	0	0	0	0	0
Ptprr	NM_001161839	181.298	130.83	63.7274	49.1334	0	0	mmu-miR-466e-3p	0	0	0	0	0
Il1rap	NM_008364	22.7581	0	0	0	0	0	mmu-miR-466e-3p	0	0	0	0	0
Ptprr	NM_001161837	181.298	130.83	63.7274	49.1334	0	0	mmu-miR-466e-3p	0	0	0	0	0
Rerg	NM_001164214	15.8838	0	0	0	0	0	mmu-miR-466e-3p	0	0	0	0	0
Nup35	NM_027091	12.1099	5.016	6.9152	6.10667	0.960051	2.64373	mmu-miR-466e-3p	0	0	0	0	0
Ect2	NM_001177625	35.8546	37.9306	35.3765	20.9834	2.58876	1.11273	mmu-miR-466f-3p	0	0	0	0	0
Nedd1	NM_008682	97.2524	71.1244	68.9593	27.7967	12.6855	0	mmu-miR-466f-3p	0	0	0	0	0
Ect2	NM_007900	35.8546	37.9306	35.3765	20.9834	2.58876	1.11273	mmu-miR-466f-3p	0	0	0	0	0
Ect2	NM_001177626	35.8546	37.9306	35.3765	20.9834	2.58876	1.11273	mmu-miR-466f-3p	0	0	0	0	0
Synj1	NM_001045515	0.417696	2.72817	0.168817	0.23659	0.14597	0.185912	mmu-miR-466f-3p	0	0	0	0	0
Klf6	NM_011803	2.91794	5.49753	7.36905	3.24942	0	0	mmu-miR-466f-3p	0	0	0	0	0
Oas3	NM_145226	1.93969	1.62526	0.341737	0.0447556	0	0	mmu-miR-466f-3p	0	0	0	0	0
Plag1	NM_019969	37.3291	29.1848	10.5982	17.982	0	0	mmu-miR-466f-3p	0	0	0	0	0
Map2k4	NM_001316368	21.501	9.17528	6.54724	47.8204	0.58113	6.4406	mmu-miR-466g	0	0	0	0	0
Map2k4	NM_001316367	21.501	9.17528	6.54724	47.8204	0.58113	6.4406	mmu-miR-466g	0	0	0	0	0
Map2k4	NM_009157	21.501	9.17528	6.54724	47.8204	0.58113	6.4406	mmu-miR-466g	0	0	0	0	0
Map2k4	NM_001316369	21.501	9.17528	6.54724	47.8204	0.58113	6.4406	mmu-miR-466g	0	0	0	0	0
Psip1	NM_133948	532.099	481.831	122.296	10.8847	13.1499	0.805861	mmu-miR-466i-3p	0	0	0	0	0
Dlgap4	NM_001042487	140.172	22.5979	0.381875	4.45242	0	0	mmu-miR-466i-3p	0	0	0	0	0
Dlgap4	NM_001042488	140.172	22.5979	0.381875	4.45242	0	0	mmu-miR-466i-3p	0	0	0	0	0
Dlgap4	NM_146128	140.172	22.5979	0.381875	4.45242	0	0	mmu-miR-466i-3p	0	0	0	0	0
Dlgap4	NM_001277186	140.172	22.5979	0.381875	4.45242	0	0	mmu-miR-466i-3p	0	0	0	0	0
Fam184a	NM_001081428	5.19815	4.19373	2.69747	5.29697	0	0.218946	mmu-miR-466i-3p	0	0	0	0	0
Dlgap4	NM_001277187	140.172	22.5979	0.381875	4.45242	0	0	mmu-miR-466i-3p	0	0	0	0	0
Bcl9	NM_029933	0.118046	4.78836	5.46847	0.04522	0.060834	0.024727	mmu-miR-466i-3p	0	0	0	0	0
Plag1	NM_019969	37.3291	29.1848	10.5982	17.982	0	0	mmu-miR-466i-3p	0	0	0	0	0
Kit	NM_001122733	5.29661	8.34442	1.68463	3.09116	0.538723	0.743366	mmu-miR-466i-3p	0	0	0	0	0
Rmnd5a	NM_024288	5.74988	7.39635	0.039917	3.99027	0.347067	3.10049	mmu-miR-466i-3p	0	0	0	0	0
Sri	NM_001080974	17.3053	15.5805	10.6331	8.62181	1.70134	0	mmu-miR-466i-5p	1.8988	1.62513	3.46341	0.749533	0.476626
Unc13b	NM_001310758	24.4596	18.966	4.34281	3.35407	0.283109	0.039548	mmu-miR-466i-5p	1.8988	1.62513	3.46341	0.749533	0.476626
Nfya	NM_001110832	17.8552	14.9477	10.5379	20.8085	0.38319	0.225396	mmu-miR-466i-5p	1.8988	1.62513	3.46341	0.749533	0.476626
Runx1t1	NM_001111027	0.158716	20.6104	0	0	0	0	mmu-miR-466i-5p	1.8988	1.62513	3.46341	0.749533	0.476626
Nos1	NM_008712	28.795	7.3624	1.59698	3.46047	0.532369	0.679824	mmu-miR-466i-5p	1.8988	1.62513	3.46341	0.749533	0.476626
Nfya	NM_001110832	17.8552	14.9477	10.5379	20.8085	0.38319	0.225396	mmu-miR-466i-5p	1.8988	1.62513	3.46341	0.749533	0.476626
Nfya	NM_010913	17.8552	14.9477	10.5379	20.8085	0.38319	0.225396	mmu-miR-466i-5p	1.8988	1.62513	3.46341	0.749533	0.476626
Runx1t1	NM_001111026	0.158716	20.6104	0	0	0	0	mmu-miR-466i-5p	1.8988	1.62513	3.46341	0.749533	0.476626
Kat6a	NM_001081149	3.98968	0	0	0	0	0	mmu-miR-466i-5p	1.8988	1.62513	3.46341	0.749533	0.476626
Nab2	NM_008668	16.7621	1.72189	1.55893	0	0	0	mmu-miR-466i-5p	1.8988	1.62513	3.46341	0.749533	0.476626
Phactr3	NM_001177791	31.7027	16.9087	4.40832	5.37725	0.023194	0	mmu-miR-466i-5p	1.8988	1.62513	3.46341	0.749533	0.476626
Runx1t1	NM_009822	0.158716	20.6104	0	0	0	0	mmu-miR-466i-5p	1.8988	1.62513	3.46341	0.749533	0.476626
Sh3bgrl2	NM_172507	40.4377	0.080133	0.2654	0.478247	0.404393	0.668346	mmu-miR-466i-5p	1.8988	1.62513	3.46341	0.749533	0.476626
Nfya	NM_010913	17.8552	14.9477	10.5379	20.8085	0.38319	0.225396	mmu-miR-466i-5p	1.8988	1.62513	3.46341	0.749533	0.476626
Rad18	NM_021385	1.77775	18.6223	0.250255	3.12469	0.063602	0	mmu-miR-466i-5p	1.8988	1.62513	3.46341	0.749533	0.476626
Nab2	NM_001122895	16.7621	1.72189	1.55893	0	0	0	mmu-miR-466i-5p	1.8988	1.62513	3.46341	0.749533	0.476626
Rora	NM_013646	4.32183	8.09444	0	0	0	0	mmu-miR-466i-5p	1.8988	1.62513	3.46341	0.749533	0.476626
Elp4	NM_023876	15.2583	11.8373	11.7154	3.20979	0.197318	0.214396	mmu-miR-466i-5p	1.8988	1.62513	3.46341	0.749533	0.476626
Prex2	NM_029525	47.9377	21.9891	0.291882	0.474233	0	0	mmu-miR-466i-5p	1.8988	1.62513	3.46341	0.749533	0.476626
Ipcef1	NM_001170802	31.0886	56.9761	0.409889	26.613	0	0	mmu-miR-466i-5p	1.8988	1.62513	3.46341	0.749533	0.476626
Klf6	NM_011803	2.91794	5.49753	7.36905	3.24942	0	0	mmu-miR-466i-5p	1.8988	1.62513	3.46341	0.749533	0.476626
Ski	NM_011385	2.57762	0	0	0	0	0	mmu-miR-466i-5p	1.8988	1.62513	3.46341	0.749533	0.476626
Elovl5	NM_134255	91.0998	5.72769	0	0	0.014789	0	mmu-miR-466i-5p	1.8988	1.62513	3.46341	0.749533	0.476626
Camk1d	NM_177343	14.3897	15.3541	6.49505	3.77022	0	0	mmu-miR-466i-5p	1.8988	1.62513	3.46341	0.749533	0.476626
Ipcef1	NM_001170801	31.0886	56.9761	0.409889	26.613	0	0	mmu-miR-466i-5p	1.8988	1.62513	3.46341	0.749533	0.476626
Mdm2	NM_001288586	274.925	195.025	8.64333	48.8549	74.8268	17.7749	mmu-miR-466i-5p	1.8988	1.62513	3.46341	0.749533	0.476626
Slc31a2	NM_025286	0	36.4371	0	0	0	0	mmu-miR-466i-5p	1.8988	1.62513	3.46341	0.749533	0.476626
Slc31a2	NM_001290518	0	36.4371	0	0	0	0	mmu-miR-466i-5p	1.8988	1.62513	3.46341	0.749533	0.476626
Tpgs2	NM_001004361	23.3731	24.987	4.42347	6.4812	0	0	mmu-miR-466i-5p	1.8988	1.62513	3.46341	0.749533	0.476626
Thsd4	NM_172444	1.34842	2.71659	0	0	0	0	mmu-miR-466i-5p	1.8988	1.62513	3.46341	0.749533	0.476626
Clec2l	NM_001101507	0.00902364	0.00746536	0	0.0154148	0	0.00232271	mmu-miR-466i-5p	1.8988	1.62513	3.46341	0.749533	0.476626
Peg3	NM_008817	2.76206	2.87923	1.73762	1.12977	0.0138956	0.0826846	mmu-miR-466i-5p	1.8988	1.62513	3.46341	0.749533	0.476626
Zfp606	NM_026112	3.13373	0	0	2.84389	0	0	mmu-miR-466i-5p	1.8988	1.62513	3.46341	0.749533	0.476626
Tirap	NM_054096	25.5881	16.4587	2.28637	7.92812	0	0.549072	mmu-miR-466i-5p	1.8988	1.62513	3.46341	0.749533	0.476626
Samd7	NM_029489	10.011	14.2306	7.31302	1.26282	0.074601	0.039599	mmu-miR-466i-5p	1.8988	1.62513	3.46341	0.749533	0.476626
4931406P16Rik	NM_172741	34.7441	49.1856	80.6825	14.6004	9.02056	0.932685	mmu-miR-466i-5p	1.8988	1.62513	3.46341	0.749533	0.476626
Smarca2	NM_026003	2.79587	22.9045	0.52616	11.7534	0.023071	0.011023	mmu-miR-466i-5p	1.8988	1.62513	3.46341	0.749533	0.476626
Smarca2	NM_011416	2.79587	22.9045	0.52616	11.7534	0.023071	0.011023	mmu-miR-466i-5p	1.8988	1.62513	3.46341	0.749533	0.476626
Fyco1	NM_148925	0.940999	37.1221	21.6579	0.731755	0	0	mmu-miR-466i-5p	1.8988	1.62513	3.46341	0.749533	0.476626
Snap23	NM_001177793	55.4865	36.9849	26.5962	13.9675	30.4234	9.04209	mmu-miR-466i-5p	1.8988	1.62513	3.46341	0.749533	0.476626
Snap23	NM_009222	55.4865	36.9849	26.5962	13.9675	30.4234	9.04209	mmu-miR-466i-5p	1.8988	1.62513	3.46341	0.749533	0.476626
Snap23	NM_001177792	55.4865	36.9849	26.5962	13.9675	30.4234	9.04209	mmu-miR-466i-5p	1.8988	1.62513	3.46341	0.749533	0.476626
Atp11a	NM_001293667	1.85745	0.891081	0.068373	0.107599	0	0.119432	mmu-miR-466i-5p	1.8988	1.62513	3.46341	0.749533	0.476626
Atp11a	NM_015804	1.85745	0.891081	0.068373	0.107599	0	0.119432	mmu-miR-466i-5p	1.8988	1.62513	3.46341	0.749533	0.476626
Fyco1	NM_001110253	0.940999	37.1221	21.6579	0.731755	0	0	mmu-miR-466i-5p	1.8988	1.62513	3.46341	0.749533	0.476626
Camk1d	NM_001290374	14.3897	15.3541	6.49505	3.77022	0	0	mmu-miR-466i-5p	1.8988	1.62513	3.46341	0.749533	0.476626
Itga9	NM_001113514	668.431	565.535	512.303	375.835	0.088452	0.113558	mmu-miR-466i-5p	1.8988	1.62513	3.46341	0.749533	0.476626
Sin3a	NM_001110351	44.6258	78.4539	1.2002	10.1461	0.292794	0.272893	mmu-miR-466i-5p	1.8988	1.62513	3.46341	0.749533	0.476626
Sin3a	NM_011378	44.6258	78.4539	1.2002	10.1461	0.292794	0.272893	mmu-miR-466i-5p	1.8988	1.62513	3.46341	0.749533	0.476626
Tmtc3	NM_001110013	26.9993	0.015566	0.008666	0.012027	0.2287	0.00651	mmu-miR-466i-5p	1.8988	1.62513	3.46341	0.749533	0.476626
Stxbp5l	NM_001114611	5.28851	17.5479	0.297075	0	0	0	mmu-miR-466i-5p	1.8988	1.62513	3.46341	0.749533	0.476626
Stxbp5l	NM_001114613	5.28851	17.5479	0.297075	0	0	0	mmu-miR-466i-5p	1.8988	1.62513	3.46341	0.749533	0.476626
Chic2	NM_028850	9.30139	6.41869	1.01545	0	3.70586	3.88228	mmu-miR-466i-5p	1.8988	1.62513	3.46341	0.749533	0.476626
Gas2l3	NM_001033331	8.07511	0	0	0	0	0	mmu-miR-466i-5p	1.8988	1.62513	3.46341	0.749533	0.476626
Zfp248	NM_028335	0.118211	2.21208	0.055114	0.230443	0	0	mmu-miR-466i-5p	1.8988	1.62513	3.46341	0.749533	0.476626
Gas2l3	NM_001284344	8.07511	0	0	0	0	0	mmu-miR-466i-5p	1.8988	1.62513	3.46341	0.749533	0.476626
Mapk8	NM_001310454	57.6801	109.147	29.7798	26.0879	0	2.4868	mmu-miR-466i-5p	1.8988	1.62513	3.46341	0.749533	0.476626
B4galt6	NM_019737	33.4731	0	0	0	0	0	mmu-miR-466i-5p	1.8988	1.62513	3.46341	0.749533	0.476626
Creg1	NM_011804	7.33381	10.5776	5.24938	10.4234	1.37798	0	mmu-miR-466i-5p	1.8988	1.62513	3.46341	0.749533	0.476626
Epha4	NM_007936	0.657314	0.624036	0.387082	0.288899	0.000554589	0.00232943	mmu-miR-466i-5p	1.8988	1.62513	3.46341	0.749533	0.476626
Bach2	NM_001109661	3.42005	6.8131	15.3271	3.94145	0	0	mmu-miR-466i-5p	1.8988	1.62513	3.46341	0.749533	0.476626
Cd160	NM_001163496	52.0232	39.9723	3.87565	6.71762	0	0	mmu-miR-466i-5p	1.8988	1.62513	3.46341	0.749533	0.476626
Cd160	NM_001163497	52.0232	39.9723	3.87565	6.71762	0	0	mmu-miR-466i-5p	1.8988	1.62513	3.46341	0.749533	0.476626
Cd160	NM_018767	52.0232	39.9723	3.87565	6.71762	0	0	mmu-miR-466i-5p	1.8988	1.62513	3.46341	0.749533	0.476626
Lgals12	NM_019516	0	3.51665	0	0	0	0	mmu-miR-466i-5p	1.8988	1.62513	3.46341	0.749533	0.476626
Mtus2	NM_029920	3.61839	0.727725	0.049493	0.665548	0	0.596491	mmu-miR-466i-5p	1.8988	1.62513	3.46341	0.749533	0.476626
Bdh1	NM_001122683	24.9859	40.8369	11.0542	9.64341	2.68158	2.35234	mmu-miR-466i-5p	1.8988	1.62513	3.46341	0.749533	0.476626
Bdh1	NM_175177	24.9859	40.8369	11.0542	9.64341	2.68158	2.35234	mmu-miR-466i-5p	1.8988	1.62513	3.46341	0.749533	0.476626
Tirap	NM_001177845	25.5881	16.4587	2.28637	7.92812	0	0.549072	mmu-miR-466i-5p	1.8988	1.62513	3.46341	0.749533	0.476626
Yipf6	NM_207633	66.5972	75.0822	29.9632	28.3748	5.63327	1.54084	mmu-miR-466i-5p	1.8988	1.62513	3.46341	0.749533	0.476626
Jarid2	NM_001205044	14.2143	20.4017	3.56663	2.65141	5.7785	3.11361	mmu-miR-466i-5p	1.8988	1.62513	3.46341	0.749533	0.476626
Ccdc3	NM_028804	0	4.92776	0	0	0	0	mmu-miR-466i-5p	1.8988	1.62513	3.46341	0.749533	0.476626
Pgrmc1	NM_016783	93.3434	90.4979	18.3533	23.7115	87.6041	13.5639	mmu-miR-466i-5p	1.8988	1.62513	3.46341	0.749533	0.476626
Slc7a1	NM_007513	3.64627	1.07331	0.003561	0.004485	0.004465	0.003683	mmu-miR-466i-5p	1.8988	1.62513	3.46341	0.749533	0.476626
Phactr3	NM_001177790	31.7027	16.9087	4.40832	5.37725	0.023194	0	mmu-miR-466i-5p	1.8988	1.62513	3.46341	0.749533	0.476626
Slco3a1	NM_023908	50.5072	15.8683	0.073901	0.095184	0	0	mmu-miR-466i-5p	1.8988	1.62513	3.46341	0.749533	0.476626
Bnc2	NM_172870	9.2659	5.85646	3.50146	3.91376	0	0	mmu-miR-466i-5p	1.8988	1.62513	3.46341	0.749533	0.476626
Brix1	NM_026396	435.448	466.367	68.8781	80.3462	144.924	146.891	mmu-miR-466i-5p	1.8988	1.62513	3.46341	0.749533	0.476626
Tmem104	NM_001033393	7.01485	3.33708	0	0	0	0	mmu-miR-466i-5p	1.8988	1.62513	3.46341	0.749533	0.476626
Unc13b	NM_001081413	24.4596	18.966	4.34281	3.35407	0.283109	0.039548	mmu-miR-466i-5p	1.8988	1.62513	3.46341	0.749533	0.476626
Gtf2h2	NM_022011	0.160723	14.6611	0.113108	0	0.196433	0.571397	mmu-miR-466i-5p	1.8988	1.62513	3.46341	0.749533	0.476626
Pacsin2	NM_011862	368.672	299.764	91.3451	52.5595	8.02042	4.21439	mmu-miR-466i-5p	1.8988	1.62513	3.46341	0.749533	0.476626
Sri	NM_025618	17.3053	15.5805	10.6331	8.62181	1.70134	0	mmu-miR-466i-5p	1.8988	1.62513	3.46341	0.749533	0.476626
Calcoco1	NM_026192	5.41914	5.9432	4.44893	5.30954	0.0423928	0.00741924	mmu-miR-466i-5p	1.8988	1.62513	3.46341	0.749533	0.476626
Cpm	NM_027468	13.6311	11.4363	14.1919	10.3798	3.91063	1.82729	mmu-miR-466i-5p	1.8988	1.62513	3.46341	0.749533	0.476626
Sh3rf3	NM_172788	9.04645	0	0	0	0	0	mmu-miR-466i-5p	1.8988	1.62513	3.46341	0.749533	0.476626
Stxbp5l	NM_172440	5.28851	17.5479	0.297075	0	0	0	mmu-miR-466i-5p	1.8988	1.62513	3.46341	0.749533	0.476626
Camk1d	NM_001290376	14.3897	15.3541	6.49505	3.77022	0	0	mmu-miR-466i-5p	1.8988	1.62513	3.46341	0.749533	0.476626
Tmem47	NM_138751	25.1593	20.4594	1.60409	1.17166	0	0.393799	mmu-miR-466i-5p	1.8988	1.62513	3.46341	0.749533	0.476626
Meis2	NM_001159568	360.126	359.979	87.7333	88.7792	0.903806	0.547163	mmu-miR-466i-5p	1.8988	1.62513	3.46341	0.749533	0.476626
Stat6	NM_009284	0.508412	1.63623	5.32309	0.120203	0	0	mmu-miR-466i-5p	1.8988	1.62513	3.46341	0.749533	0.476626
Cox10	NM_178379	101.633	167.93	11.1321	11.7134	6.2892	7.87466	mmu-miR-466i-5p	1.8988	1.62513	3.46341	0.749533	0.476626
Steap2	NM_001103157	26.7113	19.406	0.94002	0.565127	0	0	mmu-miR-466i-5p	1.8988	1.62513	3.46341	0.749533	0.476626
Pacsin2	NM_001159509	368.672	299.764	91.3451	52.5595	8.02042	4.21439	mmu-miR-466i-5p	1.8988	1.62513	3.46341	0.749533	0.476626
Gas2l3	NM_001079876	8.07511	0	0	0	0	0	mmu-miR-466i-5p	1.8988	1.62513	3.46341	0.749533	0.476626
Steap2	NM_001103156	26.7113	19.406	0.94002	0.565127	0	0	mmu-miR-466i-5p	1.8988	1.62513	3.46341	0.749533	0.476626
Dctd	NM_001161516	32.3082	19.0988	0.212967	0	1.32012	4.79859	mmu-miR-466i-5p	1.8988	1.62513	3.46341	0.749533	0.476626
Gnaz	NM_010311	3.60443	2.92384	0.757697	0.70382	0	0.101234	mmu-miR-466i-5p	1.8988	1.62513	3.46341	0.749533	0.476626
Zfp46	NM_009557	9.2437	3.52058	3.63747	3.91534	0	0	mmu-miR-466i-5p	1.8988	1.62513	3.46341	0.749533	0.476626
Steap2	NM_001285469	26.7113	19.406	0.94002	0.565127	0	0	mmu-miR-466i-5p	1.8988	1.62513	3.46341	0.749533	0.476626
Itga9	NM_133721	668.431	565.535	512.303	375.835	0.088452	0.113558	mmu-miR-466i-5p	1.8988	1.62513	3.46341	0.749533	0.476626
Acpp	NM_019807	20.5474	13.9965	6.29768	6.52925	7.77467	0.094908	mmu-miR-466i-5p	1.8988	1.62513	3.46341	0.749533	0.476626
Steap2	NM_001285470	26.7113	19.406	0.94002	0.565127	0	0	mmu-miR-466i-5p	1.8988	1.62513	3.46341	0.749533	0.476626
Camta1	NM_001081557	1.93377	3.04643	0.213817	0.128836	0.069525	0.031112	mmu-miR-466i-5p	1.8988	1.62513	3.46341	0.749533	0.476626
Gdpgp1	NM_178752	10.3568	9.47754	1.25994	0.715647	3.50982	2.30803	mmu-miR-466i-5p	1.8988	1.62513	3.46341	0.749533	0.476626
Mon1b	NM_173015	3.9825	0	0	0	0	1.85725	mmu-miR-466i-5p	1.8988	1.62513	3.46341	0.749533	0.476626
Jarid2	NM_021878	14.2143	20.4017	3.56663	2.65141	5.7785	3.11361	mmu-miR-466i-5p	1.8988	1.62513	3.46341	0.749533	0.476626
Wrn	NM_001122822	50.3384	55.8975	28.507	25.1242	0	0	mmu-miR-466i-5p	1.8988	1.62513	3.46341	0.749533	0.476626
Jarid2	NM_001205043	14.2143	20.4017	3.56663	2.65141	5.7785	3.11361	mmu-miR-466i-5p	1.8988	1.62513	3.46341	0.749533	0.476626
Xrcc3	NM_028875	6.03504	0.56404	5.72681	8.24398	0.41691	0.302478	mmu-miR-466i-5p	1.8988	1.62513	3.46341	0.749533	0.476626
Cfap97	NM_025747	35.6269	31.4999	18.9486	19.7537	0.324008	0.098323	mmu-miR-466i-5p	1.8988	1.62513	3.46341	0.749533	0.476626
Dph6	NM_025675	1.78357	2.87318	0	0	0.010529	0	mmu-miR-466i-5p	1.8988	1.62513	3.46341	0.749533	0.476626
Tirap	NM_001177847	25.5881	16.4587	2.28637	7.92812	0	0.549072	mmu-miR-466i-5p	1.8988	1.62513	3.46341	0.749533	0.476626
Fsd1l	NM_001195284	3.50371	0.111343	0.027759	0.041074	0	0	mmu-miR-466i-5p	1.8988	1.62513	3.46341	0.749533	0.476626
Slc7a1	NM_001301424	3.64627	1.07331	0.003561	0.004485	0.004465	0.003683	mmu-miR-466i-5p	1.8988	1.62513	3.46341	0.749533	0.476626
Phactr3	NM_028806	31.7027	16.9087	4.40832	5.37725	0.023194	0	mmu-miR-466i-5p	1.8988	1.62513	3.46341	0.749533	0.476626
Phactr3	NM_001007154	31.7027	16.9087	4.40832	5.37725	0.023194	0	mmu-miR-466i-5p	1.8988	1.62513	3.46341	0.749533	0.476626
Phactr3	NM_001177789	31.7027	16.9087	4.40832	5.37725	0.023194	0	mmu-miR-466i-5p	1.8988	1.62513	3.46341	0.749533	0.476626
Meis2	NM_001136072	360.126	359.979	87.7333	88.7792	0.903806	0.547163	mmu-miR-466i-5p	1.8988	1.62513	3.46341	0.749533	0.476626
Zfp74	NM_178384	14.685	12.7482	7.3008	6.9618	0	0	mmu-miR-466i-5p	1.8988	1.62513	3.46341	0.749533	0.476626
Rab9	NM_019773	62.0718	84.3228	40.8026	39.1536	23.1015	10.9089	mmu-miR-466i-5p	1.8988	1.62513	3.46341	0.749533	0.476626
Katnal1	NM_153572	4.63413	0.072512	0.026477	0.048261	0.032302	0	mmu-miR-466i-5p	1.8988	1.62513	3.46341	0.749533	0.476626
Rad18	NM_001167730	1.77775	18.6223	0.250255	3.12469	0.063602	0	mmu-miR-466i-5p	1.8988	1.62513	3.46341	0.749533	0.476626
Mapk8	NM_016700	57.6801	109.147	29.7798	26.0879	0	2.4868	mmu-miR-466i-5p	1.8988	1.62513	3.46341	0.749533	0.476626
Zfp449	NM_030139	22.5201	13.8893	0	0	0	0	mmu-miR-466i-5p	1.8988	1.62513	3.46341	0.749533	0.476626
Zfp318	NM_207671	20.8635	24.2337	0.184598	2.6212	0.166107	2.43583	mmu-miR-466i-5p	1.8988	1.62513	3.46341	0.749533	0.476626
Atp11a	NM_001293668	1.85745	0.891081	0.068373	0.107599	0	0.119432	mmu-miR-466i-5p	1.8988	1.62513	3.46341	0.749533	0.476626
Siah2	NM_009174	343.473	223.249	42.1524	56.2556	25.8755	18.5772	mmu-miR-466i-5p	1.8988	1.62513	3.46341	0.749533	0.476626
Stxbp5l	NM_001114612	5.28851	17.5479	0.297075	0	0	0	mmu-miR-466i-5p	1.8988	1.62513	3.46341	0.749533	0.476626
Camk1d	NM_001290375	14.3897	15.3541	6.49505	3.77022	0	0	mmu-miR-466i-5p	1.8988	1.62513	3.46341	0.749533	0.476626
Dtx3l	NM_001013371	4.82995	5.23299	5.23048	4.9022	0.155859	0.125328	mmu-miR-466i-5p	1.8988	1.62513	3.46341	0.749533	0.476626
Prlr	NM_001253781	1.78651	1.31931	2.74035	0.099545	0.050758	0	mmu-miR-466i-5p	1.8988	1.62513	3.46341	0.749533	0.476626
Mon1b	NM_001048143	3.9825	0	0	0	0	1.85725	mmu-miR-466i-5p	1.8988	1.62513	3.46341	0.749533	0.476626
Meis2	NM_001159570	360.126	359.979	87.7333	88.7792	0.903806	0.547163	mmu-miR-466i-5p	1.8988	1.62513	3.46341	0.749533	0.476626
Dctd	NM_001161515	32.3082	19.0988	0.212967	0	1.32012	4.79859	mmu-miR-466i-5p	1.8988	1.62513	3.46341	0.749533	0.476626
Dctd	NM_178788	32.3082	19.0988	0.212967	0	1.32012	4.79859	mmu-miR-466i-5p	1.8988	1.62513	3.46341	0.749533	0.476626
Zfp606	NM_001310620	3.13373	0	0	2.84389	0	0	mmu-miR-466i-5p	1.8988	1.62513	3.46341	0.749533	0.476626
Unc13b	NM_021468	24.4596	18.966	4.34281	3.35407	0.283109	0.039548	mmu-miR-466i-5p	1.8988	1.62513	3.46341	0.749533	0.476626
Meis2	NM_010825	360.126	359.979	87.7333	88.7792	0.903806	0.547163	mmu-miR-466i-5p	1.8988	1.62513	3.46341	0.749533	0.476626
Meis2	NM_001159567	360.126	359.979	87.7333	88.7792	0.903806	0.547163	mmu-miR-466i-5p	1.8988	1.62513	3.46341	0.749533	0.476626
Fbxw5	NM_013908	5.05548	3.07539	3.3107	3.55996	0	0	mmu-miR-466i-5p	1.8988	1.62513	3.46341	0.749533	0.476626
Prex2	NM_001033636	47.9377	21.9891	0.291882	0.474233	0	0	mmu-miR-466i-5p	1.8988	1.62513	3.46341	0.749533	0.476626
Deptor	NM_001037937	79.4206	105.728	35.8817	0	4.73899	3.55716	mmu-miR-466i-5p	1.8988	1.62513	3.46341	0.749533	0.476626
Deptor	NM_145470	79.4206	105.728	35.8817	0	4.73899	3.55716	mmu-miR-466i-5p	1.8988	1.62513	3.46341	0.749533	0.476626
Cds2	NM_138651	2.43232	4.42123	0.249874	0	0.540175	0.545871	mmu-miR-466i-5p	1.8988	1.62513	3.46341	0.749533	0.476626
Cyb5r3	NM_029787	1.5156	1.99525	4.62621	0	0	0	mmu-miR-466i-5p	1.8988	1.62513	3.46341	0.749533	0.476626
Tti1	NM_029282	7.71841	6.44786	0.225251	0.325662	0.218883	0.134539	mmu-miR-466i-5p	1.8988	1.62513	3.46341	0.749533	0.476626
Cd99l2	NM_001199349	3.88741	6.04592	0.145629	0	0	0	mmu-miR-466i-5p	1.8988	1.62513	3.46341	0.749533	0.476626
Cd99l2	NM_138309	3.88741	6.04592	0.145629	0	0	0	mmu-miR-466i-5p	1.8988	1.62513	3.46341	0.749533	0.476626
Rgs17	NM_001161822	37.5641	45.6482	8.97112	18.023	0	0	mmu-miR-466i-5p	1.8988	1.62513	3.46341	0.749533	0.476626
Ehd3	NM_020578	3.82862	3.51337	0	0	0	0	mmu-miR-466i-5p	1.8988	1.62513	3.46341	0.749533	0.476626
Tpgs2	NM_001142697	23.3731	24.987	4.42347	6.4812	0	0	mmu-miR-466i-5p	1.8988	1.62513	3.46341	0.749533	0.476626
Senp1	NM_144851	99.9936	104.512	26.1438	26.8027	0.682264	5.82279	mmu-miR-466i-5p	1.8988	1.62513	3.46341	0.749533	0.476626
Rora	NM_001289916	4.32183	8.09444	0	0	0	0	mmu-miR-466i-5p	1.8988	1.62513	3.46341	0.749533	0.476626
Otx1	NM_011023	16.2559	13.5832	17.1004	15.853	0	0	mmu-miR-466i-5p	1.8988	1.62513	3.46341	0.749533	0.476626
Mfsd6	NM_133829	5.38651	8.75697	0.022098	0.045727	0.009157	0.016555	mmu-miR-466i-5p	1.8988	1.62513	3.46341	0.749533	0.476626
Cds2	NM_001291039	2.43232	4.42123	0.249874	0	0.540175	0.545871	mmu-miR-466i-5p	1.8988	1.62513	3.46341	0.749533	0.476626
Baz2b	NM_001001182	10.3677	17.8762	7.171	4.72881	1.80204	2.87272	mmu-miR-466i-5p	1.8988	1.62513	3.46341	0.749533	0.476626
Thsd4	NM_001040426	1.34842	2.71659	0	0	0	0	mmu-miR-466i-5p	1.8988	1.62513	3.46341	0.749533	0.476626
Mapk8	NM_001310453	57.6801	109.147	29.7798	26.0879	0	2.4868	mmu-miR-466i-5p	1.8988	1.62513	3.46341	0.749533	0.476626
Smyd3	NM_027188	133.411	171.473	15.9986	11.4625	4.71808	18.9217	mmu-miR-466i-5p	1.8988	1.62513	3.46341	0.749533	0.476626
Rsc1a1	NM_023544	266.864	146.245	20.8779	27.8044	61.2948	4.08583	mmu-miR-466i-5p	1.8988	1.62513	3.46341	0.749533	0.476626
Tirap	NM_001177846	25.5881	16.4587	2.28637	7.92812	0	0.549072	mmu-miR-466i-5p	1.8988	1.62513	3.46341	0.749533	0.476626
Snx12	NM_001110310	4.15259	22.1794	21.069	14.6539	0.047593	0.992151	mmu-miR-466i-5p	1.8988	1.62513	3.46341	0.749533	0.476626
Rasa2	NM_053268	118.992	55.9626	47.7162	56.4039	0.07205	0.280632	mmu-miR-466i-5p	1.8988	1.62513	3.46341	0.749533	0.476626
Efcab14	NM_172698	69.8729	74.6085	47.6778	0.893688	0.427301	0.141923	mmu-miR-466i-5p	1.8988	1.62513	3.46341	0.749533	0.476626
Pacsin2	NM_001159510	368.672	299.764	91.3451	52.5595	8.02042	4.21439	mmu-miR-466i-5p	1.8988	1.62513	3.46341	0.749533	0.476626
Sin3a	NM_001110350	44.6258	78.4539	1.2002	10.1461	0.292794	0.272893	mmu-miR-466i-5p	1.8988	1.62513	3.46341	0.749533	0.476626
Dnaaf5	NM_001081265	324.974	234.158	42.5381	30.7455	37.7234	40.4149	mmu-miR-466i-5p	1.8988	1.62513	3.46341	0.749533	0.476626
Meis2	NM_001159569	360.126	359.979	87.7333	88.7792	0.903806	0.547163	mmu-miR-466i-5p	1.8988	1.62513	3.46341	0.749533	0.476626
Rgs17	NM_019958	37.5641	45.6482	8.97112	18.023	0	0	mmu-miR-466i-5p	1.8988	1.62513	3.46341	0.749533	0.476626
Lrrc32	NM_001113379	1.57079	0.445994	0	1.77617	0	0	mmu-miR-466i-5p	1.8988	1.62513	3.46341	0.749533	0.476626
Wrn	NM_011721	50.3384	55.8975	28.507	25.1242	0	0	mmu-miR-466i-5p	1.8988	1.62513	3.46341	0.749533	0.476626
Dusp7	NM_153459	484.65	542.815	202.596	334.009	0.969183	2.79934	mmu-miR-466i-5p	1.8988	1.62513	3.46341	0.749533	0.476626
Gcm2	NM_008104	1.06201	7.31934	0.235996	0.357407	0	0	mmu-miR-466i-5p	1.8988	1.62513	3.46341	0.749533	0.476626
Steap2	NM_028734	26.7113	19.406	0.94002	0.565127	0	0	mmu-miR-466i-5p	1.8988	1.62513	3.46341	0.749533	0.476626
Lsm1	NM_026032	2.18358	2.52926	2.19127	2.18592	0.383254	0.36872	mmu-miR-466i-5p	1.8988	1.62513	3.46341	0.749533	0.476626
Micu2	NM_028643	8.30229	4.01544	6.34694	0	0	0	mmu-miR-466i-5p	1.8988	1.62513	3.46341	0.749533	0.476626
Rasal2	NM_177644	2.58973	0.18004	0.083705	0.090349	0	0	mmu-miR-466i-5p	1.8988	1.62513	3.46341	0.749533	0.476626
Thsd7a	NM_001164805	1.05751	1.52468	4.28231	0.860996	0	0	mmu-miR-466i-5p	1.8988	1.62513	3.46341	0.749533	0.476626
Akap13	NM_029332	26.3981	20.4217	0.079677	0.151572	0.10884	0.070199	mmu-miR-466i-5p	1.8988	1.62513	3.46341	0.749533	0.476626
Mdm2	NM_010786	274.925	195.025	8.64333	48.8549	74.8268	17.7749	mmu-miR-466i-5p	1.8988	1.62513	3.46341	0.749533	0.476626
Mapk8	NM_001310452	57.6801	109.147	29.7798	26.0879	0	2.4868	mmu-miR-466i-5p	1.8988	1.62513	3.46341	0.749533	0.476626
Oas3	NM_145226	1.93969	1.62526	0.341737	0.0447556	0	0	mmu-miR-466m-3p	0	0	0	0	0
Nup35	NM_001190179	12.1099	5.016	6.9152	6.10667	0.960051	2.64373	mmu-miR-466m-3p	0	0	0	0	0
Fsd1l	NM_001195284	3.50371	0.111343	0.027759	0.041074	0	0	mmu-miR-466m-3p	0	0	0	0	0
Ccnt2	NM_028399	26.7669	25.8313	11.4758	14.345	14.4954	16.9177	mmu-miR-466m-3p	0	0	0	0	0
Kat6a	NM_001081149	3.98968	0	0	0	0	0	mmu-miR-466m-3p	0	0	0	0	0
Tpgs2	NM_001142698	23.3731	24.987	4.42347	6.4812	0	0	mmu-miR-466m-3p	0	0	0	0	0
Chek1	NM_007691	454.044	224.547	155.973	146.601	10.2846	8.81079	mmu-miR-466m-3p	0	0	0	0	0
Nup35	NM_027091	12.1099	5.016	6.9152	6.10667	0.960051	2.64373	mmu-miR-466m-3p	0	0	0	0	0
Aspm	NM_009791	8.53101	6.12157	2.13614	2.36341	0.024241	0.023543	mmu-miR-466m-3p	0	0	0	0	0
Birc6	NM_007566	6.62549	8.81709	0.916163	2.98776	1.75671	8.08075	mmu-miR-466m-3p	0	0	0	0	0
Pbrm1	NM_001081251	12.636	3.35268	0.036252	0	0	0	mmu-miR-466m-3p	0	0	0	0	0
Phip	NM_001081216	4.86116	3.35018	0.35152	0.747495	0.340687	0.164578	mmu-miR-466m-3p	0	0	0	0	0
Klf6	NM_011803	2.91794	5.49753	7.36905	3.24942	0	0	mmu-miR-466m-3p	0	0	0	0	0
D1Ertd622e	NM_133825	9.55068	6.80183	9.41129	7.25011	0	0.540444	mmu-miR-466m-3p	0	0	0	0	0
Dnajb4	NM_027287	496.543	508.116	0.044641	170.611	0.003666	0.639195	mmu-miR-466n-3p	0	0	0	0	0
Tubgcp5	NM_146190	1.97806	0.05903	0	0.065037	0	0.518799	mmu-miR-466n-3p	0	0	0	0	0
Dnajb4	NM_025926	496.543	508.116	0.044641	170.611	0.003666	0.639195	mmu-miR-466n-3p	0	0	0	0	0
Aspm	NM_009791	8.53101	6.12157	2.13614	2.36341	0.024241	0.023543	mmu-miR-466p-3p	0	0	0	0	0
D1Ertd622e	NM_133825	9.55068	6.80183	9.41129	7.25011	0	0.540444	mmu-miR-466p-3p	0	0	0	0	0
Birc6	NM_007566	6.62549	8.81709	0.916163	2.98776	1.75671	8.08075	mmu-miR-466p-3p	0	0	0	0	0
Phip	NM_001081216	4.86116	3.35018	0.35152	0.747495	0.340687	0.164578	mmu-miR-466p-3p	0	0	0	0	0
Nup35	NM_001190179	12.1099	5.016	6.9152	6.10667	0.960051	2.64373	mmu-miR-466p-3p	0	0	0	0	0
Nup35	NM_027091	12.1099	5.016	6.9152	6.10667	0.960051	2.64373	mmu-miR-466p-3p	0	0	0	0	0
Lrrtm2	NM_178005	27.9895	21.5174	4.06383	5.09609	0	0	mmu-miR-466p-3p	0	0	0	0	0
Nbea	NM_030595	30.7618	36.1156	28.4933	41.7288	0.273991	0.156106	mmu-miR-467a-5p	0	0	0	7.12056	3.35773
Rab12	NM_024448	19.0584	10.1438	2.10171	0.030451	3.11692	1.98529	mmu-miR-467c-5p	0	0	0	0	5.7007
Ptprr	NM_011217	181.298	130.83	63.7274	49.1334	0	0	mmu-miR-467d-3p	0	0	0	0	0
Rab10	NM_016676	146.511	144.971	0	33.2909	47.0559	38.7384	mmu-miR-467d-3p	0	0	0	0	0
Ptprr	NM_001161838	181.298	130.83	63.7274	49.1334	0	0	mmu-miR-467d-3p	0	0	0	0	0
Spin1	NM_001283028	730.854	874.368	343.92	486.752	0	17.2007	mmu-miR-467d-3p	0	0	0	0	0
Ptprr	NM_001161839	181.298	130.83	63.7274	49.1334	0	0	mmu-miR-467d-3p	0	0	0	0	0
Eea1	NM_001001932	22.2463	22.6395	0	0	0	0	mmu-miR-467d-3p	0	0	0	0	0
Golph3	NM_025673	143.487	190.352	79.4817	101.339	27.9755	36.9417	mmu-miR-467d-3p	0	0	0	0	0
Ptprr	NM_001161840	181.298	130.83	63.7274	49.1334	0	0	mmu-miR-467d-3p	0	0	0	0	0
Ptprr	NM_001161837	181.298	130.83	63.7274	49.1334	0	0	mmu-miR-467d-3p	0	0	0	0	0
Tubgcp5	NM_146190	1.97806	0.05903	0	0.065037	0	0.518799	mmu-miR-467d-3p	0	0	0	0	0
Rab12	NM_024448	19.0584	10.1438	2.10171	0.030451	3.11692	1.98529	mmu-miR-467d-5p	0	0	0	0	0
Picalm	NM_001252520	6.02388	6.16274	3.25912	2.19351	0.387556	0.21596	mmu-miR-470-5p	1503.87	1392	2648.02	5243.96	3336.67
Camsap2	NM_001081360	11.0464	4.73216	0	0	0	0	mmu-miR-471-3p	0	0	0	0	2.85975
Mon2	NM_001163024	14.2536	0	0	0	0	0	mmu-miR-485-5p	0	9.60395	9.19696	5.97162	1.55117
Mon2	NM_001163025	14.2536	0	0	0	0	0	mmu-miR-485-5p	0	9.60395	9.19696	5.97162	1.55117
Mon2	NM_153395	14.2536	0	0	0	0	0	mmu-miR-485-5p	0	9.60395	9.19696	5.97162	1.55117
Tulp3	NM_011657	25.6783	0.254904	2.53645	1.51571	0.780251	0.177967	mmu-miR-486a-3p	3.59215	2.433	1.33443	0	1.66819
Ttyh3	NM_175274	11.2755	0.064221	0.035058	0.033456	0.024733	0	mmu-miR-486a-3p	3.59215	2.433	1.33443	0	1.66819
Ttyh3	NM_001308040	11.2755	0.064221	0.035058	0.033456	0.024733	0	mmu-miR-486a-3p	3.59215	2.433	1.33443	0	1.66819
Snrpd1	NM_009226	10.0033	12.1464	1.88802	3.74526	6.50813	6.16498	mmu-miR-486a-5p	45.9745	44.7246	91.7193	126.668	251.598
Ttyh3	NM_001308040	11.2755	0.064221	0.035058	0.033456	0.024733	0	mmu-miR-486b-3p	3.59215	2.56105	1.33443	0	1.66819
Tulp3	NM_011657	25.6783	0.254904	2.53645	1.51571	0.780251	0.177967	mmu-miR-486b-3p	3.59215	2.56105	1.33443	0	1.66819
Ttyh3	NM_175274	11.2755	0.064221	0.035058	0.033456	0.024733	0	mmu-miR-486b-3p	3.59215	2.56105	1.33443	0	1.66819
Snrpd1	NM_009226	10.0033	12.1464	1.88802	3.74526	6.50813	6.16498	mmu-miR-486b-5p	45.9745	44.7246	91.7193	126.668	251.598
Sin3a	NM_001110350	44.6258	78.4539	1.2002	10.1461	0.292794	0.272893	mmu-miR-493-5p	0	0	0	0	0
Sertad2	NM_001038625	11.4672	10.0983	7.31088	9.43278	2.09424	11.4863	mmu-miR-493-5p	0	0	0	0	0
Rhot1	NM_001163354	264.594	0.274244	65.389	38.7226	51.1426	42.5218	mmu-miR-493-5p	0	0	0	0	0
Rreb1	NM_001177869	5.07417	6.21188	1.11617	3.46013	0	0.632371	mmu-miR-493-5p	0	0	0	0	0
Asph	NM_001177855	1.12485	3.5622	0.042149	0.394883	0.264078	0.085238	mmu-miR-494-3p	1.48789	0	7.96876	7.96216	0
Chd9	NM_001310530	0.771926	0.870485	0.475969	0.452777	0.0294768	0.0293044	mmu-miR-494-3p	1.48789	0	7.96876	7.96216	0
Asph	NM_133723	1.12485	3.5622	0.042149	0.394883	0.264078	0.085238	mmu-miR-494-3p	1.48789	0	7.96876	7.96216	0
Dcbld2	NM_028523	17.9176	13.3536	2.20913	4.15808	0.132369	0.195859	mmu-miR-494-3p	1.48789	0	7.96876	7.96216	0
Dtx3l	NM_001013371	4.82995	5.23299	5.23048	4.9022	0.155859	0.125328	mmu-miR-495-3p	9.02218	8.03715	0	7.03324	11.9156
Nufip2	NM_001024205	23.8482	63.6954	16.5337	14.7477	10.316	20.6518	mmu-miR-495-3p	9.02218	8.03715	0	7.03324	11.9156
Ube4a	NM_145400	0	5.25196	0	2.87788	1.10834	0.719267	mmu-miR-495-3p	9.02218	8.03715	0	7.03324	11.9156
Dusp10	NM_022019	21.9591	16.606	25.036	24.0472	0	0	mmu-miR-495-3p	9.02218	8.03715	0	7.03324	11.9156
Aplp2	NM_001102455	8.3487	7.70188	0	0	0	0	mmu-miR-495-3p	9.02218	8.03715	0	7.03324	11.9156
Zbtb41	NM_172643	5.10303	5.30675	5.45149	4.98086	2.15625	1.76575	mmu-miR-495-3p	9.02218	8.03715	0	7.03324	11.9156
Map4	NM_001205331	26.3478	39.1146	8.80255	1.81505	5.49266	1.17853	mmu-miR-495-3p	9.02218	8.03715	0	7.03324	11.9156
Jarid2	NM_001205043	14.2143	20.4017	3.56663	2.65141	5.7785	3.11361	mmu-miR-495-3p	9.02218	8.03715	0	7.03324	11.9156
Ebf2	NM_001276387	2.91821	0	0	0	0	0	mmu-miR-495-3p	9.02218	8.03715	0	7.03324	11.9156
Ebf2	NM_010095	2.91821	0	0	0	0	0	mmu-miR-495-3p	9.02218	8.03715	0	7.03324	11.9156
Erich5	NM_173421	208.268	229.993	27.9171	31.614	0	0	mmu-miR-495-3p	9.02218	8.03715	0	7.03324	11.9156
Snx12	NM_001110310	4.15259	22.1794	21.069	14.6539	0.047593	0.992151	mmu-miR-495-3p	9.02218	8.03715	0	7.03324	11.9156
Senp5	NM_177103	25.3444	15.9769	0.815906	3.41881	4.69581	6.5761	mmu-miR-495-3p	9.02218	8.03715	0	7.03324	11.9156
Mllt3	NM_001286158	6.74052	7.62784	8.56593	9.29502	0	0	mmu-miR-495-3p	9.02218	8.03715	0	7.03324	11.9156
Celf2	NM_001110231	4.94531	0.039757	0.018029	0.025207	0.018257	0.493974	mmu-miR-495-3p	9.02218	8.03715	0	7.03324	11.9156
Zfp518a	NM_028319	11.7986	0	0	0	0	0	mmu-miR-495-3p	9.02218	8.03715	0	7.03324	11.9156
Zhx3	NM_177263	5.41484	6.28875	0	0	0	0	mmu-miR-495-3p	9.02218	8.03715	0	7.03324	11.9156
Runx1t1	NM_001111026	0.158716	20.6104	0	0	0	0	mmu-miR-495-3p	9.02218	8.03715	0	7.03324	11.9156
Cep170	NM_001099637	20.025	4.02999	0.111687	11.8361	0.008784	0.013163	mmu-miR-495-3p	9.02218	8.03715	0	7.03324	11.9156
Pacsin2	NM_001159509	368.672	299.764	91.3451	52.5595	8.02042	4.21439	mmu-miR-497a-5p	0	0	0	0	0
Arl2	NM_019722	13.7046	12.7422	3.57827	2.33943	1.24847	0	mmu-miR-497a-5p	0	0	0	0	0
Dcaf7	NM_027946	23.9494	12.2571	15.0209	0	4.94629	5.20778	mmu-miR-497a-5p	0	0	0	0	0
Mapkap1	NM_001290626	0.09478	6.4398	0.036488	10.3467	0.089547	0	mmu-miR-497a-5p	0	0	0	0	0
Mapkap1	NM_001290625	0.09478	6.4398	0.036488	10.3467	0.089547	0	mmu-miR-497a-5p	0	0	0	0	0
Mapkap1	NM_177345	0.09478	6.4398	0.036488	10.3467	0.089547	0	mmu-miR-497a-5p	0	0	0	0	0
N4bp1	NM_030563	57.466	36.0172	0	10.7214	5.26713	0	mmu-miR-497a-5p	0	0	0	0	0
Pacsin2	NM_001159510	368.672	299.764	91.3451	52.5595	8.02042	4.21439	mmu-miR-497a-5p	0	0	0	0	0
Pacsin2	NM_011862	368.672	299.764	91.3451	52.5595	8.02042	4.21439	mmu-miR-497a-5p	0	0	0	0	0
Myef2	NM_001162418	0	33.8073	0	150.849	0	0	mmu-miR-499-5p	0	0	0	0	0.714939
Myef2	NM_010852	0	33.8073	0	150.849	0	0	mmu-miR-499-5p	0	0	0	0	0.714939
Dram2	NM_001025582	9.13532	10.2791	1.0624	1.51827	1.0864	0	mmu-miR-501-5p	3.42064	0	0	0	0
Rimklb	NM_027664	26.2226	33.5	34.7662	5.45008	0	0.830048	mmu-miR-501-5p	3.42064	0	0	0	0
Trp53inp1	NM_001199105	29.6656	21.9229	29.2648	25.6052	5.90363	8.9546	mmu-miR-504-5p	0	0	0	0	0
Ube2g1	NM_025985	130.746	127.136	75.0536	78.1838	16.6815	29.2713	mmu-miR-504-5p	0	0	0	0	0
Snrpd1	NM_009226	10.0033	12.1464	1.88802	3.74526	6.50813	6.16498	mmu-miR-5107-3p	0	0	0	0	0
Rfesd	NM_001131069	11.5681	10.4971	2.29545	2.05891	0	0	mmu-miR-539-5p	0	0	0	0	0
Rfesd	NM_001131068	11.5681	10.4971	2.29545	2.05891	0	0	mmu-miR-539-5p	0	0	0	0	0
Rfesd	NM_178916	11.5681	10.4971	2.29545	2.05891	0	0	mmu-miR-539-5p	0	0	0	0	0
Fsd1l	NM_001195284	3.50371	0.111343	0.027759	0.041074	0	0	mmu-miR-539-5p	0	0	0	0	0
Klf6	NM_011803	2.91794	5.49753	7.36905	3.24942	0	0	mmu-miR-543-3p	5.65397	9.07364	0	7.12056	0.238313
Dmxl2	NM_172771	15.949	0	0	0	0.121707	0	mmu-miR-543-3p	5.65397	9.07364	0	7.12056	0.238313
Ccp110	NM_182995	28.7261	30.1194	12.3056	23.5749	0	2.21448	mmu-miR-543-3p	5.65397	9.07364	0	7.12056	0.238313
Lmo1	NM_001302205	441.265	589.722	460.157	521.164	10.1206	6.16355	mmu-miR-543-3p	5.65397	9.07364	0	7.12056	0.238313
Tmem150a	NM_144916	83.8763	73.0282	0	0	0	0	mmu-miR-547-3p	10.0992	12.157	0	25.1768	16.7015
Tmem150a	NM_144916	83.8763	73.0282	0	0	0	0	mmu-miR-547-3p	10.0992	12.157	0	25.1768	16.7015
Mfsd6	NM_133829	5.38651	8.75697	0.022098	0.045727	0.009157	0.016555	mmu-miR-574-5p	0	2.433	8.90301	72.9243	20.6828
Fyco1	NM_001110253	0.940999	37.1221	21.6579	0.731755	0	0	mmu-miR-574-5p	0	2.433	8.90301	72.9243	20.6828
Fyco1	NM_148925	0.940999	37.1221	21.6579	0.731755	0	0	mmu-miR-574-5p	0	2.433	8.90301	72.9243	20.6828
Abhd11	NM_001190437	97.4933	78.1514	0.340281	0.273249	0.39624	0.103788	mmu-miR-664-3p	52.1859	23.0354	36.7937	35.2337	30.5604
Rbm26	NM_134077	32.7355	18.5536	4.44525	7.9388	2.17873	2.33519	mmu-miR-664-3p	52.1859	23.0354	36.7937	35.2337	30.5604
Chmp5	NM_029814	198.862	195.118	119.281	94.1581	43.3333	44.5872	mmu-miR-664-3p	52.1859	23.0354	36.7937	35.2337	30.5604
Mrpl3	NM_053159	34.9855	29.5961	0.11215	0.237058	24.2426	0.116725	mmu-miR-667-3p	4.42671	0	0	0	0
Tbc1d15	NM_025706	709.605	651.967	327.182	277.768	0	2.52832	mmu-miR-669f-3p	0	0	0	0	0
Kdm6a	NM_001310444	76.2588	65.4623	36.2675	28.5774	0.107362	3.43593	mmu-miR-669f-3p	0	0	0	0	0
Dek	NM_025900	49.4976	82.0453	97.5541	95.2225	25.3687	25.9391	mmu-miR-669f-3p	0	0	0	0	0
Kif11	NM_010615	36.1132	0	0	0	0	0	mmu-miR-669f-3p	0	0	0	0	0
Nr3c1	NM_008173	1.09592	4.58549	0.271346	5.00675	0	0	mmu-miR-669f-3p	0	0	0	0	0
Pias1	NM_019663	343.814	301.986	102.613	110.448	0	0	mmu-miR-669f-3p	0	0	0	0	0
Zfp182	NM_001013387	0	4.79477	0	0	0	0	mmu-miR-669f-3p	0	0	0	0	0
Cks2	NM_025415	15.6432	7.42378	0	7.57849	0	0	mmu-miR-669f-3p	0	0	0	0	0
Kif11	NM_010615	36.1132	0	0	0	0	0	mmu-miR-669f-3p	0	0	0	0	0
Trp53inp1	NM_021897	29.6656	21.9229	29.2648	25.6052	5.90363	8.9546	mmu-miR-669f-3p	0	0	0	0	0
Cttnbp2	NM_080285	4.57054	1.58992	1.57482	0	0	0	mmu-miR-669f-3p	0	0	0	0	0
Fbxo43	NM_001081253	259.236	201.789	55.7616	47.8551	0	1.67367	mmu-miR-669f-3p	0	0	0	0	0
Camta1	NM_001081557	1.93377	3.04643	0.213817	0.128836	0.069525	0.031112	mmu-miR-669f-3p	0	0	0	0	0
Mast4	NM_175171	2.11859	0.2366	3.07315	0.00844	0	0.133915	mmu-miR-669f-3p	0	0	0	0	0
Trp53inp1	NM_001199105	29.6656	21.9229	29.2648	25.6052	5.90363	8.9546	mmu-miR-669f-3p	0	0	0	0	0
Atad1	NM_026487	933.844	784.594	42.9515	134.567	0	9.89761	mmu-miR-669f-3p	0	0	0	0	0
Kdm6a	NM_009483	76.2588	65.4623	36.2675	28.5774	0.107362	3.43593	mmu-miR-669f-3p	0	0	0	0	0
Stx12	NM_133887	87.5019	59.7259	90.2586	89.5902	12.414	8.41677	mmu-miR-669f-3p	0	0	0	0	0
Fnip1	NM_173753	18.9629	22.5322	5.61811	7.72696	2.71502	0	mmu-miR-669f-3p	0	0	0	0	0
Ank3	NM_009670	1.01388	1.01479	4.11757	0.999302	0	0	mmu-miR-669f-3p	0	0	0	0	0
Plag1	NM_019969	37.3291	29.1848	10.5982	17.982	0	0	mmu-miR-669f-3p	0	0	0	0	0
Nceh1	NM_178772	69.9139	28.1648	6.81074	7.16587	0	0	mmu-miR-669f-3p	0	0	0	0	0
Baz2b	NM_001001182	10.3677	17.8762	7.171	4.72881	1.80204	2.87272	mmu-miR-669f-3p	0	0	0	0	0
Slc7a11	NM_011990	23.9562	0.807886	0.107109	1.13482	0	0	mmu-miR-669f-3p	0	0	0	0	0
Lmo3	NM_207222	6.19713	4.89563	6.1741	2.23846	0	0	mmu-miR-669f-3p	0	0	0	0	0
Tubgcp5	NM_146190	1.97806	0.05903	0	0.065037	0	0.518799	mmu-miR-669f-3p	0	0	0	0	0
Zfp182	NM_001111076	0	4.79477	0	0	0	0	mmu-miR-669f-3p	0	0	0	0	0
Pdpk1	NM_011062	30.9768	26.6213	7.92127	19.6586	0.092301	0.144386	mmu-miR-671-5p	0	0.128053	0	6.63514	0.242583
Tnrc6b	NM_144812	2.54486	16.0476	0.614206	1.56875	0	0	mmu-miR-673-5p	0	1.62513	0	0	1.42988
B3gnt7	NM_145222	12.4717	30.0414	8.6023	6.71988	2.98432	0.580534	mmu-miR-673-5p	0	1.62513	0	0	1.42988
Stx8	NM_018768	10.4072	12.434	5.69917	6.75141	1.79569	0.600097	mmu-miR-673-5p	0	1.62513	0	0	1.42988
Ctdspl2	NM_212450	41.2945	0.165291	38.0258	35.4458	0.634799	0.474396	mmu-miR-677-5p	0	0	9.79943	0	0
Ctdspl2	NM_001290991	41.2945	0.165291	38.0258	35.4458	0.634799	0.474396	mmu-miR-677-5p	0	0	9.79943	0	0
Birc6	NM_007566	6.62549	8.81709	0.916163	2.98776	1.75671	8.08075	mmu-miR-677-5p	0	0	9.79943	0	0
Ctdspl2	NM_001290992	41.2945	0.165291	38.0258	35.4458	0.634799	0.474396	mmu-miR-677-5p	0	0	9.79943	0	0
Rps6ka3	NM_148945	0.530347	0.284316	0.422085	0.648742	0.0501351	0.126794	mmu-miR-677-5p	0	0	9.79943	0	0
Ube2k	NM_001310618	45.8282	36.3282	48.9019	60.681	0.201092	1.40859	mmu-miR-6908-5p	0	0	0	0	6.36867
Armc1	NM_028840	90.0954	100.324	69.0594	44.4662	13.847	11.4222	mmu-miR-6940-3p	0	0	0	0	1.19156
Seh1l	NM_001039088	33.5353	3.59782	0	7.98585	3.59629	4.14826	mmu-miR-6955-3p	0	0	0	0	0
Zfp654	NM_028059	22.4342	20.2405	7.13801	9.77713	7.1674	11.3139	mmu-miR-6964-3p	0	0	0	0	0
Sgcd	NM_011891	24.2921	30.2907	36.2921	34.5356	0	0	mmu-miR-6989-3p	0	0	0	0	0
Kmt2c	NM_001081383	15.1138	0.649314	3.70007	0.148291	0.105513	3.77145	mmu-miR-6989-3p	0	0	0	0	0
Akap13	NM_029332	26.3981	20.4217	0.079677	0.151572	0.10884	0.070199	mmu-miR-6996-5p	0	0	0	0	0
Cks2	NM_025415	15.6432	7.42378	0	7.57849	0	0	mmu-miR-6996-5p	0	0	0	0	0
Kdm1b	NM_172262	2.34547	25.0967	0.102841	0.131553	0.126282	0.097783	mmu-miR-700-5p	0	2.04884	0	0	0
Pak3	NM_001195046	1.99668	2.09706	0.328563	0.259101	0	0.252832	mmu-miR-7007-5p	0	0	0	0	0.476626
Mfsd10	NM_026660	16.3525	2.01483	1.50243	0.169565	0.123709	4.26661	mmu-miR-7007-5p	0	0	0	0	0.476626
Rbm26	NM_134077	32.7355	18.5536	4.44525	7.9388	2.17873	2.33519	mmu-miR-701-3p	0	0	0	0	0
Wdr37	NM_001039389	9.87958	0.17016	0.286062	0.098976	0.111407	0.091168	mmu-miR-7013-5p	0	0	0	0	3.33638
Nufip2	NM_001024205	23.8482	63.6954	16.5337	14.7477	10.316	20.6518	mmu-miR-702-5p	0	0	0	0.663514	0
Fmnl2	NM_172409	1.27387	1.76464	1.14538	1.81049	0	0	mmu-miR-7035-3p	7.27067	8.22219	0	0	0
Cdkn1b	NM_009875	9.94001	15.6573	3.78689	2.6964	0	0	mmu-miR-709	4.01729	0	3.98438	0	0.121292
A430033K04Rik	NM_183025	296.359	287.871	51.7082	43.2526	0	0	mmu-miR-709	4.01729	0	3.98438	0	0.121292
Apc	NM_007462	9.66364	0.325078	0.178652	0.182826	0.435469	0.503122	mmu-miR-7229-3p	0	0	0	0	0
Cdkn1b	NM_009875	9.94001	15.6573	3.78689	2.6964	0	0	mmu-miR-7229-3p	0	0	0	0	0
Cnot6l	NM_001285511	145.09	51.9614	11.0446	14.2561	0.042628	0.29471	mmu-miR-7229-3p	0	0	0	0	0
Taf9b	NM_001001176	302.803	252.518	191.263	170.961	0	0	mmu-miR-741-3p	1104.08	1169.4	1165.2	1348.39	1230.68
Taf9b	NM_001167988	302.803	252.518	191.263	170.961	0	0	mmu-miR-741-3p	1104.08	1169.4	1165.2	1348.39	1230.68
Bnc2	NM_172870	9.2659	5.85646	3.50146	3.91376	0	0	mmu-miR-743a-3p	3.62186	0	0	15.3857	3.57469
Bnc2	NM_172870	9.2659	5.85646	3.50146	3.91376	0	0	mmu-miR-743b-3p	57.3171	72.9887	17.2909	102.996	104.433
Nufip2	NM_001024205	23.8482	63.6954	16.5337	14.7477	10.316	20.6518	mmu-miR-744-3p	0	0.135427	0	0	0.953252
3830406C13Rik	NM_178141	9.22349	0	0	0.618631	0	0	mmu-miR-758-3p	0.148789	0	0	0	0
3830406C13Rik	NM_146051	9.22349	0	0	0.618631	0	0	mmu-miR-758-3p	0.148789	0	0	0	0
3830406C13Rik	NM_001284385	9.22349	0	0	0.618631	0	0	mmu-miR-758-3p	0.148789	0	0	0	0
Bach2	NM_001109661	3.42005	6.8131	15.3271	3.94145	0	0	mmu-miR-758-3p	0.148789	0	0	0	0
3830406C13Rik	NM_001284384	9.22349	0	0	0.618631	0	0	mmu-miR-758-3p	0.148789	0	0	0	0
3830406C13Rik	NM_001284387	9.22349	0	0	0.618631	0	0	mmu-miR-758-3p	0.148789	0	0	0	0
3830406C13Rik	NM_001284386	9.22349	0	0	0.618631	0	0	mmu-miR-758-3p	0.148789	0	0	0	0
3830406C13Rik	NM_001284383	9.22349	0	0	0.618631	0	0	mmu-miR-758-3p	0.148789	0	0	0	0
Golga7	NM_001042484	289.049	312.221	75.0367	95.74	84.6196	50.5559	mmu-miR-7a-1-3p	0	0	0	0.124922	3.98554
Trp53inp1	NM_001199105	29.6656	21.9229	29.2648	25.6052	5.90363	8.9546	mmu-miR-7a-1-3p	0	0	0	0.124922	3.98554
Thsd7a	NM_001164805	1.05751	1.52468	4.28231	0.860996	0	0	mmu-miR-7a-1-3p	0	0	0	0.124922	3.98554
Rab18	NM_001278447	59.7257	32.1492	43.0559	40.6527	0	0	mmu-miR-7a-1-3p	0	0	0	0.124922	3.98554
Ctdspl2	NM_001290991	41.2945	0.165291	38.0258	35.4458	0.634799	0.474396	mmu-miR-7a-1-3p	0	0	0	0.124922	3.98554
Nufip2	NM_001024205	23.8482	63.6954	16.5337	14.7477	10.316	20.6518	mmu-miR-7a-2-3p	0	0.135427	0	0	0
Arid4a	NM_001081195	11.6275	10.5745	0	0	0	0	mmu-miR-7a-5p	33.4345	19.7878	36.3949	155.08	360.095
Gtf2a1	NM_175335	50.734	85.3387	71.4624	13.748	15.0479	0.796745	mmu-miR-7a-5p	33.4345	19.7878	36.3949	155.08	360.095
Gtf2a1	NM_031391	50.734	85.3387	71.4624	13.748	15.0479	0.796745	mmu-miR-7a-5p	33.4345	19.7878	36.3949	155.08	360.095
Pole4	NM_025882	1328.58	1346.09	343.526	228.41	53.0031	76.9245	mmu-miR-7a-5p	33.4345	19.7878	36.3949	155.08	360.095
Zfp120	NM_023266	26.2473	11.6799	7.64422	2.18091	1.70358	0	mmu-miR-8103	0	0	0	0	0
Zfp729b	NM_001163246	0.886262	1.19997	1.64752	1.20875	0.350141	0.247669	mmu-miR-8103	0	0	0	0	0
Zfp942	NM_001199048	59.6507	51.1585	28.8065	0.02881	12.5287	0.570515	mmu-miR-8103	0	0	0	0	0
Phf6	NM_027642	47.6867	7.0746	0	0	0	0	mmu-miR-873a-5p	6.58065	2.18427	0	0	2.30454
Phf6	NM_001290546	47.6867	7.0746	0	0	0	0	mmu-miR-873a-5p	6.58065	2.18427	0	0	2.30454
Cobl	NM_172496	2.15338	0.431751	0.138038	0.151602	0	0	mmu-miR-876-5p	0	0	0	0	0
Cobl	NM_001282994	2.15338	0.431751	0.138038	0.151602	0	0	mmu-miR-876-5p	0	0	0	0	0
Cobl	NM_001282993	2.15338	0.431751	0.138038	0.151602	0	0	mmu-miR-876-5p	0	0	0	0	0
Atp11a	NM_001293668	1.85745	0.891081	0.068373	0.107599	0	0.119432	mmu-miR-9-3p	0	0	0.128059	0	0
Atp11a	NM_001293667	1.85745	0.891081	0.068373	0.107599	0	0.119432	mmu-miR-9-3p	0	0	0.128059	0	0
Pigk	NM_025662	3.23234	0.402118	0.554258	0	0	0.109147	mmu-miR-9-3p	0	0	0.128059	0	0
Pigk	NM_178016	3.23234	0.402118	0.554258	0	0	0.109147	mmu-miR-9-3p	0	0	0.128059	0	0
Cnot6l	NM_001285511	145.09	51.9614	11.0446	14.2561	0.042628	0.29471	mmu-miR-9-3p	0	0	0.128059	0	0
Atp11a	NM_015804	1.85745	0.891081	0.068373	0.107599	0	0.119432	mmu-miR-9-3p	0	0	0.128059	0	0
[truncated: 82 more rows]
