# Supplementary material for: Argonaute 2 is a key regulator of maternal mRNA degradation in mouse early embryos
Source: Cell Death Discov. 2020 Nov 27;6:133. doi: 10.1038/s41420-020-00368-x (PMC7691497; doi:10.1038/s41420-020-00368-x)
Supplement: Supplementary file 6 — Expression level of small RNA and target AGO2-dependent maternal gene [file 41420_2020_368_MOESM6_ESM.xlsx]

## Sheet: endosiRNA-MII 2C
Supplementary Table 4
Expression level of endosiRNA and target AGO2-dependent MII/2C maternal gene
Gene	Transcript ID	strand	site	Expression in MII oocyte rep1	Expression in MII oocyte rep2	Expression in 2-cell control rep1	Expression in 2-cell control rep2	Expression in 4-cell control rep1	Expression in 4-cell control rep2	endosiRNA	Expression in MII oocyte	Expression in 1C	Expression in 2C	Expression in 4C	Expression in 8C
1500011B03Rik	ENSMUST00000061251	-	543	42.2713	33.6982	9.28738	6.49092	1.25608	1.20687	TTTATTGGGAGAGCTTGATTGC	0	3.59	0	0	0
1500011B03Rik	ENSMUST00000061251	-	544	42.2713	33.6982	9.28738	6.49092	1.25608	1.20687	TTTATTGGGAGAGCTTGATTG	0	0.13	0	0	0
1500011B03Rik	ENSMUST00000061251	+	547	42.2713	33.6982	9.28738	6.49092	1.25608	1.20687	TCAAGCTCTCCCAATAAACG	0	0.13	0	0	0
1500011B03Rik	ENSMUST00000061251	+	549	42.2713	33.6982	9.28738	6.49092	1.25608	1.20687	AAGCTCTCCCAATAAACGTGT	0	3.25	0	0	0
1500011B03Rik	ENSMUST00000061251	-	555	42.2713	33.6982	9.28738	6.49092	1.25608	1.20687	CTTCTGCACACGTTTATTGGGA	0	3.07	0	0	0
1500011B03Rik	ENSMUST00000061251	+	547	42.2713	33.6982	9.28738	6.49092	1.25608	1.20687	TCAAGCTCTCCCAATAAACGT	0	2.82	0	0	0
1700024P16Rik	ENSMUST00000106803	-	1095	29.0498	24.1978	0	0	0	0	TTGGCATCCTGTGGAAGGCA	76.43	39.52	29.96	21.7	2.63
1700024P16Rik	ENSMUST00000106803	-	1098	29.0498	24.1978	0	0	0	0	GTTGGCATCCTGTGGAAG	0	3.25	0	4.38	0
1700024P16Rik	ENSMUST00000106803	-	1097	29.0498	24.1978	0	0	0	0	TTGGCATCCTGTGGAAGG	7.39	2.95	5.49	24.21	6.74
1700024P16Rik	ENSMUST00000106804	-	1027	29.0498	24.1978	0	0	0	0	TTGGCATCCTGTGGAAGGCA	76.43	39.52	29.96	21.7	2.63
1700024P16Rik	ENSMUST00000106804	-	1026	29.0498	24.1978	0	0	0	0	TTGGCATCCTGTGGAAGGCAT	106.76	81.31	32.92	34.57	21.69
1700024P16Rik	ENSMUST00000106804	-	1027	29.0498	24.1978	0	0	0	0	TGGCATCCTGTGGAAGGCA	5.39	2.84	0	0	0
1700024P16Rik	ENSMUST00000106803	-	1094	29.0498	24.1978	0	0	0	0	TTGGCATCCTGTGGAAGGCAT	106.76	81.31	32.92	34.57	21.69
1700024P16Rik	ENSMUST00000106804	-	1030	29.0498	24.1978	0	0	0	0	GTTGGCATCCTGTGGAAG	0	3.25	0	4.38	0
1700024P16Rik	ENSMUST00000106804	-	1026	29.0498	24.1978	0	0	0	0	GTTGGCATCCTGTGGAAGGCAT	2.58	2.17	0	0.13	0
1700024P16Rik	ENSMUST00000106803	-	1094	29.0498	24.1978	0	0	0	0	TGGCATCCTGTGGAAGGCAC	3.35	2.56	0	0	0
1700024P16Rik	ENSMUST00000106803	-	1095	29.0498	24.1978	0	0	0	0	TGGCATCCTGTGGAAGGCA	5.39	2.84	0	0	0
1700024P16Rik	ENSMUST00000106804	-	1029	29.0498	24.1978	0	0	0	0	TTGGCATCCTGTGGAAGG	7.39	2.95	5.49	24.21	6.74
1700024P16Rik	ENSMUST00000106804	-	1026	29.0498	24.1978	0	0	0	0	TGGCATCCTGTGGAAGGCAC	3.35	2.56	0	0	0
1700024P16Rik	ENSMUST00000106803	-	1094	29.0498	24.1978	0	0	0	0	GTTGGCATCCTGTGGAAGGCAT	2.58	2.17	0	0.13	0
1700024P16Rik	ENSMUST00000106804	-	1028	29.0498	24.1978	0	0	0	0	TTGGCATCCTGTGGAAGGC	3.62	2.82	47.96	112.17	63.14
1700024P16Rik	ENSMUST00000106803	-	1096	29.0498	24.1978	0	0	0	0	TTGGCATCCTGTGGAAGGC	3.62	2.82	47.96	112.17	63.14
1700030J22Rik	ENSMUST00000070577	-	2778	14.2626	15.2864	4.16136	5.24188	0	0.646365	CAGGCTTGTACAACCACTC	27.97	11.95	16.17	4.54	3.27
1700030J22Rik	ENSMUST00000070577	-	2782	14.2626	15.2864	4.16136	5.24188	0	0.646365	TTGCAGGCTTGTACAACC	0	0	2.8	0	0
1810037I17Rik	ENSMUST00000106429	-	394	11.9812	5.27252	5.33545	7.3898	0	0	AGCACGAAGAGCCAGAGA	2.53	7.3	6.46	0	0
1810043G02Rik	ENSMUST00000136275	-	2319	25.7114	0.01114	0.006386	0.007991	0.004926	0.003949	GGTCATGATGTTTGTGCAGGAA	0	0	3.59	0	0
1810043G02Rik	ENSMUST00000123999	-	1364	25.7114	0.01114	0.006386	0.007991	0.004926	0.003949	CTTCTTGGTCATGATGTTTGTG	1.99	2.74	1.51	0	0
1810043G02Rik	ENSMUST00000123999	+	1357	25.7114	0.01114	0.006386	0.007991	0.004926	0.003949	AGTCCTGCACAAACATCATGA	0.15	3.71	0	0	2.91
1810043G02Rik	ENSMUST00000136275	-	2324	25.7114	0.01114	0.006386	0.007991	0.004926	0.003949	TCTTGGTCATGATGTTTGTAC	0.75	1.43	0.86	0.13	0.36
1810043G02Rik	ENSMUST00000136275	-	2343	25.7114	0.01114	0.006386	0.007991	0.004926	0.003949	TTTCCTCCCCAACTGCTTC	0	0.13	0	0	0
1810043G02Rik	ENSMUST00000123999	-	1352	25.7114	0.01114	0.006386	0.007991	0.004926	0.003949	TGATGTTTGTGCAGGAATAGAAA	8.87	2.57	0	0	0
1810043G02Rik	ENSMUST00000123999	+	1354	25.7114	0.01114	0.006386	0.007991	0.004926	0.003949	TCTACTCCTGCACAAACATCA	0	0	4.61	0	0
1810043G02Rik	ENSMUST00000123999	+	1362	25.7114	0.01114	0.006386	0.007991	0.004926	0.003949	TGCACAAACATCATGACCAAGAA	0.6	6.36	9.56	0	2.79
1810043G02Rik	ENSMUST00000136275	-	2324	25.7114	0.01114	0.006386	0.007991	0.004926	0.003949	CTTCTTGGTCATGATGTTTGTGC	17.19	11.5	0	0	1.33
1810043G02Rik	ENSMUST00000136275	-	2323	25.7114	0.01114	0.006386	0.007991	0.004926	0.003949	TCTAGGTCATGATGTTTGTGCA	0	0.13	0	0	0
1810043G02Rik	ENSMUST00000123999	-	1364	25.7114	0.01114	0.006386	0.007991	0.004926	0.003949	TCTTGGTCATGATGTTTGTG	0.89	1.75	1.64	0.13	0
1810043G02Rik	ENSMUST00000136275	-	2323	25.7114	0.01114	0.006386	0.007991	0.004926	0.003949	TCTTGGTCCTGATGTTTGTGCA	1.96	1.08	2.69	2.26	0
1810043G02Rik	ENSMUST00000123999	-	1377	25.7114	0.01114	0.006386	0.007991	0.004926	0.003949	TTCCTCCCCAACTGCTTCTTGGT	0	0	5.38	0	0
1810043G02Rik	ENSMUST00000136275	-	2313	25.7114	0.01114	0.006386	0.007991	0.004926	0.003949	TGATGTTTGTGCAGGAATAGAAA	8.87	2.57	0	0	0
1810043G02Rik	ENSMUST00000136275	-	2324	25.7114	0.01114	0.006386	0.007991	0.004926	0.003949	TTCTTGGTCATAATGTTTGTGC	0.35	0	0.13	0.13	0
1810043G02Rik	ENSMUST00000123999	-	1382	25.7114	0.01114	0.006386	0.007991	0.004926	0.003949	TTTCCTCCCCAACTGCTTC	0	0.13	0	0	0
1810043G02Rik	ENSMUST00000123999	+	1360	25.7114	0.01114	0.006386	0.007991	0.004926	0.003949	CCTGCACAAACACCATGACC	0	0	4.99	0	0
1810043G02Rik	ENSMUST00000136275	-	2312	25.7114	0.01114	0.006386	0.007991	0.004926	0.003949	TGATGTTTGTGCAGGAATAGAAAC	0.15	2.17	6.57	0	0
1810043G02Rik	ENSMUST00000123999	+	1359	25.7114	0.01114	0.006386	0.007991	0.004926	0.003949	TCCTGCACAAACATCATGACC	10.08	2.56	0	0	0
1810043G02Rik	ENSMUST00000136275	+	2318	25.7114	0.01114	0.006386	0.007991	0.004926	0.003949	ATTCCTGCACAAACATCATGA	8.72	8.71	12.02	14.37	2.67
1810043G02Rik	ENSMUST00000136275	-	2314	25.7114	0.01114	0.006386	0.007991	0.004926	0.003949	TGATGTTTGTGCAGGAATAGAA	12.91	3.2	0	0	0
1810043G02Rik	ENSMUST00000123999	+	1356	25.7114	0.01114	0.006386	0.007991	0.004926	0.003949	TATTCCTGCACAAACATCATGA	6.25	10.76	0.11	0	0
1810043G02Rik	ENSMUST00000123999	-	1364	25.7114	0.01114	0.006386	0.007991	0.004926	0.003949	TCTTGGTCCTGATGTTTGTG	0	0	0.11	0	0
1810043G02Rik	ENSMUST00000136275	-	2325	25.7114	0.01114	0.006386	0.007991	0.004926	0.003949	CTTCTTGGTCATGATGTTTGTG	1.99	2.74	1.51	0	0
1810043G02Rik	ENSMUST00000136275	+	2319	25.7114	0.01114	0.006386	0.007991	0.004926	0.003949	TTCCTGCACAAACATCATGAC	0.45	7.75	0	0.13	0
1810043G02Rik	ENSMUST00000123999	+	1358	25.7114	0.01114	0.006386	0.007991	0.004926	0.003949	TTCCTGCACAAACATCATGACC	54.74	75.12	48.95	4.78	4.57
1810043G02Rik	ENSMUST00000123999	-	1363	25.7114	0.01114	0.006386	0.007991	0.004926	0.003949	CTTCTTGGTCATGATGTTTGTGC	17.19	11.5	0	0	1.33
1810043G02Rik	ENSMUST00000136275	-	2324	25.7114	0.01114	0.006386	0.007991	0.004926	0.003949	TTCTTGGTCCTGATGTTTGTGC	21.01	10.21	15.43	5.31	5.66
1810043G02Rik	ENSMUST00000136275	+	2313	25.7114	0.01114	0.006386	0.007991	0.004926	0.003949	TCTCTATTCCTGCACAAACATC	1.93	2.88	0	0	0
1810043G02Rik	ENSMUST00000136275	-	2319	25.7114	0.01114	0.006386	0.007991	0.004926	0.003949	TGGTCATGATGTTTGTGCAGGAA	10.03	4.74	4.87	10.32	1.81
1810043G02Rik	ENSMUST00000136275	-	2316	25.7114	0.01114	0.006386	0.007991	0.004926	0.003949	ATGATGTTTGTGCAGGAATAG	1.61	4.33	0	0	0
1810043G02Rik	ENSMUST00000136275	+	2323	25.7114	0.01114	0.006386	0.007991	0.004926	0.003949	TGCACAAACATCATGACCAAGAA	0.6	6.36	9.56	0	2.79
1810043G02Rik	ENSMUST00000136275	-	2326	25.7114	0.01114	0.006386	0.007991	0.004926	0.003949	CTTCTTGGTCCTGATGTTTGT	0.89	1.76	2.56	0	1.46
1810043G02Rik	ENSMUST00000123999	-	1363	25.7114	0.01114	0.006386	0.007991	0.004926	0.003949	TCTTGGTCATGATGTTTGTGC	103.11	72.12	59.44	81.69	47.2
1810043G02Rik	ENSMUST00000136275	-	2324	25.7114	0.01114	0.006386	0.007991	0.004926	0.003949	CTTCTTTGTCATGATGTTTGTGA	0	0.13	0	0	0
1810043G02Rik	ENSMUST00000136275	+	2318	25.7114	0.01114	0.006386	0.007991	0.004926	0.003949	AGTCCTGCACAAACATCATGA	0.15	3.71	0	0	2.91
1810043G02Rik	ENSMUST00000123999	+	1353	25.7114	0.01114	0.006386	0.007991	0.004926	0.003949	TTCTATTCCTGCACAAACACC	0	0.13	0	0	0
1810043G02Rik	ENSMUST00000136275	+	2313	25.7114	0.01114	0.006386	0.007991	0.004926	0.003949	TTTCTATTCCTGCACAAACATCT	0	0.13	0	0	0
1810043G02Rik	ENSMUST00000123999	+	1357	25.7114	0.01114	0.006386	0.007991	0.004926	0.003949	ATTCCTGCACAAACATCATGAC	4.63	0.77	1.08	0	0.24
1810043G02Rik	ENSMUST00000123999	-	1362	25.7114	0.01114	0.006386	0.007991	0.004926	0.003949	TCTAGGTCATGATGTTTGTGCA	0	0.13	0	0	0
1810043G02Rik	ENSMUST00000136275	+	2319	25.7114	0.01114	0.006386	0.007991	0.004926	0.003949	TTCCTGCACAAACATCATGACC	54.74	75.12	48.95	4.78	4.57
1810043G02Rik	ENSMUST00000123999	-	1363	25.7114	0.01114	0.006386	0.007991	0.004926	0.003949	TTCTTGGTCATGATATTTGTGC	0.2	0.13	0.11	0	0
1810043G02Rik	ENSMUST00000123999	-	1351	25.7114	0.01114	0.006386	0.007991	0.004926	0.003949	TGATGTTTGTGCAGGAATAGAAAC	0.15	2.17	6.57	0	0
1810043G02Rik	ENSMUST00000136275	-	2324	25.7114	0.01114	0.006386	0.007991	0.004926	0.003949	TTGGTCATGATGTTTGTAC	0.2	0.14	0	0.12	0
1810043G02Rik	ENSMUST00000123999	+	1352	25.7114	0.01114	0.006386	0.007991	0.004926	0.003949	TCTCTATTCCTGCACAAACATC	1.93	2.88	0	0	0
1810043G02Rik	ENSMUST00000123999	+	1362	25.7114	0.01114	0.006386	0.007991	0.004926	0.003949	TGCACAAACATCATGACCAAGA	34.89	25.15	72.68	23.77	11.71
1810043G02Rik	ENSMUST00000136275	+	2321	25.7114	0.01114	0.006386	0.007991	0.004926	0.003949	CCTGCACAAACACCATGACC	0	0	4.99	0	0
1810043G02Rik	ENSMUST00000136275	-	2338	25.7114	0.01114	0.006386	0.007991	0.004926	0.003949	TTCCTCCCCAACTGCTTCTTGGT	0	0	5.38	0	0
1810043G02Rik	ENSMUST00000123999	-	1363	25.7114	0.01114	0.006386	0.007991	0.004926	0.003949	TTCTTGGTCATAATGTTTGTGC	0.35	0	0.13	0.13	0
1810043G02Rik	ENSMUST00000123999	-	1350	25.7114	0.01114	0.006386	0.007991	0.004926	0.003949	ATGTTTGTGCAGGAATAGAAACC	1.64	7.77	6.79	0	0
1810043G02Rik	ENSMUST00000136275	+	2313	25.7114	0.01114	0.006386	0.007991	0.004926	0.003949	TTTCTATTCCTGCACAAACATC	11.97	2.17	0	2.62	0
1810043G02Rik	ENSMUST00000136275	-	2314	25.7114	0.01114	0.006386	0.007991	0.004926	0.003949	TGATGGTTGTGCAGGAATAGAA	0	0.13	0	0	0
1810043G02Rik	ENSMUST00000123999	-	1363	25.7114	0.01114	0.006386	0.007991	0.004926	0.003949	TTCTTGGTCCTGATGTTTGTGC	21.01	10.21	15.43	5.31	5.66
1810043G02Rik	ENSMUST00000136275	+	2320	25.7114	0.01114	0.006386	0.007991	0.004926	0.003949	TCCTGCACAAACATCATGACC	10.08	2.56	0	0	0
1810043G02Rik	ENSMUST00000136275	-	2324	25.7114	0.01114	0.006386	0.007991	0.004926	0.003949	TCTTGGTCATGATGTTTGTGC	103.11	72.12	59.44	81.69	47.2
1810043G02Rik	ENSMUST00000123999	-	1362	25.7114	0.01114	0.006386	0.007991	0.004926	0.003949	TTCTTGGTCATGATGTTTGTGCA	24.15	23.88	21.53	17.76	9.77
1810043G02Rik	ENSMUST00000123999	-	1362	25.7114	0.01114	0.006386	0.007991	0.004926	0.003949	TCTTGGTCATGATGTTTGTGCA	124	64.68	22.73	8.26	6.73
1810043G02Rik	ENSMUST00000123999	+	1358	25.7114	0.01114	0.006386	0.007991	0.004926	0.003949	TTCCTGCACAAACATCATGAC	0.45	7.75	0	0.13	0
1810043G02Rik	ENSMUST00000123999	-	1365	25.7114	0.01114	0.006386	0.007991	0.004926	0.003949	CTTCTTGGTCCTGATGTTTGT	0.89	1.76	2.56	0	1.46
1810043G02Rik	ENSMUST00000123999	-	1363	25.7114	0.01114	0.006386	0.007991	0.004926	0.003949	TTTCTTGGTCATGATGTTTGTGC	5.79	8.84	0.13	0	2.55
1810043G02Rik	ENSMUST00000123999	-	1363	25.7114	0.01114	0.006386	0.007991	0.004926	0.003949	CTTCTTTGTCATGATGTTTGTGA	0	0.13	0	0	0
1810043G02Rik	ENSMUST00000136275	-	2311	25.7114	0.01114	0.006386	0.007991	0.004926	0.003949	ATGTTTGTGCAGGAATAGAAACC	1.64	7.77	6.79	0	0
1810043G02Rik	ENSMUST00000136275	-	2324	25.7114	0.01114	0.006386	0.007991	0.004926	0.003949	TTTCTTGGTCATGATGTTTGTGC	5.79	8.84	0.13	0	2.55
1810043G02Rik	ENSMUST00000136275	-	2310	25.7114	0.01114	0.006386	0.007991	0.004926	0.003949	TTTTGTCCAGGAATAGAAACCC	1.49	2.03	0	0	0
1810043G02Rik	ENSMUST00000136275	+	2316	25.7114	0.01114	0.006386	0.007991	0.004926	0.003949	CTATTCCTGCACAAACATCATGA	0	0	7.56	8.24	0
1810043G02Rik	ENSMUST00000123999	-	1363	25.7114	0.01114	0.006386	0.007991	0.004926	0.003949	TTGGTCATGATGTTTGTAC	0.2	0.14	0	0.12	0
1810043G02Rik	ENSMUST00000136275	+	2323	25.7114	0.01114	0.006386	0.007991	0.004926	0.003949	TGCACAAACATCATGACCAAGA	34.89	25.15	72.68	23.77	11.71
1810043G02Rik	ENSMUST00000136275	-	2323	25.7114	0.01114	0.006386	0.007991	0.004926	0.003949	TTCTTGGTCATGATGTTTGTGCA	24.15	23.88	21.53	17.76	9.77
1810043G02Rik	ENSMUST00000123999	-	1363	25.7114	0.01114	0.006386	0.007991	0.004926	0.003949	CTCCTTGGTCATGATGTTTGTGC	0	0	3.88	0	0
1810043G02Rik	ENSMUST00000123999	+	1352	25.7114	0.01114	0.006386	0.007991	0.004926	0.003949	TTTCTATTCCTGCACAAACATCA	4.83	3.07	0	0	0
1810043G02Rik	ENSMUST00000136275	-	2321	25.7114	0.01114	0.006386	0.007991	0.004926	0.003949	TGGTCATGATGTTTGTGCAGG	1.34	1.76	0	0	0.24
1810043G02Rik	ENSMUST00000136275	+	2315	25.7114	0.01114	0.006386	0.007991	0.004926	0.003949	TCTACTCCTGCACAAACATCA	0	0	4.61	0	0
1810043G02Rik	ENSMUST00000123999	+	1355	25.7114	0.01114	0.006386	0.007991	0.004926	0.003949	CTATTCCTGCACAAACATCATGA	0	0	7.56	8.24	0
1810043G02Rik	ENSMUST00000123999	-	1362	25.7114	0.01114	0.006386	0.007991	0.004926	0.003949	TCTTGGTCCTGATGTTTGTGCA	1.96	1.08	2.69	2.26	0
1810043G02Rik	ENSMUST00000123999	+	1357	25.7114	0.01114	0.006386	0.007991	0.004926	0.003949	ATTCCTGTACAAACATCATGACC	0	0.13	0	0	0
1810043G02Rik	ENSMUST00000123999	-	1363	25.7114	0.01114	0.006386	0.007991	0.004926	0.003949	TTCTTGGTCATGATGTTTGTTC	0.15	0	0.11	0	0
1810043G02Rik	ENSMUST00000136275	+	2317	25.7114	0.01114	0.006386	0.007991	0.004926	0.003949	TATTCCTGCACAAACATCATG	2.62	2.17	0	0.13	0
1810043G02Rik	ENSMUST00000123999	-	1412	25.7114	0.01114	0.006386	0.007991	0.004926	0.003949	AACAGCAATGTGGAAATGTAAGC	0	0	0.38	0	0
1810043G02Rik	ENSMUST00000136275	-	2373	25.7114	0.01114	0.006386	0.007991	0.004926	0.003949	AACAGCAATGTGGAAATGTAAGC	0	0	0.38	0	0
1810043G02Rik	ENSMUST00000136275	+	2313	25.7114	0.01114	0.006386	0.007991	0.004926	0.003949	TTTCTATTCCTGCACAAACATCA	4.83	3.07	0	0	0
1810043G02Rik	ENSMUST00000123999	+	1357	25.7114	0.01114	0.006386	0.007991	0.004926	0.003949	ATTCCTGCACAAATATCATAAC	0	0	0.11	0	0
1810043G02Rik	ENSMUST00000123999	-	1364	25.7114	0.01114	0.006386	0.007991	0.004926	0.003949	GTTTCTTGGTCATGATGTTTGTG	0	0.26	0	0	0
1810043G02Rik	ENSMUST00000123999	-	1360	25.7114	0.01114	0.006386	0.007991	0.004926	0.003949	TGGTCATGATGTTTGTGCAGG	1.34	1.76	0	0	0.24
1810043G02Rik	ENSMUST00000123999	-	1363	25.7114	0.01114	0.006386	0.007991	0.004926	0.003949	TTCTTGGTCATGATGTTTGTGC	208.6	148.9	128.44	78.3	69.12
1810043G02Rik	ENSMUST00000136275	-	2322	25.7114	0.01114	0.006386	0.007991	0.004926	0.003949	TCTTGGTCCTGAGGTTTGTGCAG	1.04	3.01	0	0	0
1810043G02Rik	ENSMUST00000123999	-	1363	25.7114	0.01114	0.006386	0.007991	0.004926	0.003949	TCTTGGTCATGATGTTTGTAC	0.75	1.43	0.86	0.13	0.36
1810043G02Rik	ENSMUST00000136275	-	530	25.7114	0.01114	0.006386	0.007991	0.004926	0.003949	TGCACAATGCTCTGGCCAC	3.03	0.27	0.38	0	0
1810043G02Rik	ENSMUST00000123999	-	1349	25.7114	0.01114	0.006386	0.007991	0.004926	0.003949	TTTTGTCCAGGAATAGAAACCC	1.49	2.03	0	0	0
1810043G02Rik	ENSMUST00000136275	-	2326	25.7114	0.01114	0.006386	0.007991	0.004926	0.003949	TCTTGGTCCTGAGGTTTGT	0	0.13	0	0	2.67
1810043G02Rik	ENSMUST00000123999	-	1358	25.7114	0.01114	0.006386	0.007991	0.004926	0.003949	TGGTCATGATGTTTGTGCAGGAA	10.03	4.74	4.87	10.32	1.81
1810043G02Rik	ENSMUST00000123999	-	1363	25.7114	0.01114	0.006386	0.007991	0.004926	0.003949	ATCTTGGTCATGATGTTTGTGC	0.2	0.13	0	0	0
1810043G02Rik	ENSMUST00000136275	-	2345	25.7114	0.01114	0.006386	0.007991	0.004926	0.003949	ACCCTTTCCTCCCAACTTGCT	0	0	6.14	0	0
1810043G02Rik	ENSMUST00000136275	-	2311	25.7114	0.01114	0.006386	0.007991	0.004926	0.003949	TGTTTGTGCAGGAATAGAAACC	1.19	6.28	4.35	0	0
1810043G02Rik	ENSMUST00000136275	-	2323	25.7114	0.01114	0.006386	0.007991	0.004926	0.003949	TCTTGGTCATGATGTTTGTGCA	124	64.68	22.73	8.26	6.73
1810043G02Rik	ENSMUST00000123999	-	1350	25.7114	0.01114	0.006386	0.007991	0.004926	0.003949	TGTTTGTGCAGGAATAGAAACC	1.19	6.28	4.35	0	0
1810043G02Rik	ENSMUST00000136275	-	2325	25.7114	0.01114	0.006386	0.007991	0.004926	0.003949	TCTTGGTCATGATGTTTGTG	0.89	1.75	1.64	0.13	0
1810043G02Rik	ENSMUST00000123999	-	1349	25.7114	0.01114	0.006386	0.007991	0.004926	0.003949	TTTGTGCGGGAATAGAAACCC	0	0	0.11	0	0
1810043G02Rik	ENSMUST00000123999	+	1352	25.7114	0.01114	0.006386	0.007991	0.004926	0.003949	TTTCTATTCCTGCACAAACATC	11.97	2.17	0	2.62	0
1810043G02Rik	ENSMUST00000136275	-	2322	25.7114	0.01114	0.006386	0.007991	0.004926	0.003949	TGGTCATGATGTTTGTGCAG	2.08	2.05	0	0	0
1810043G02Rik	ENSMUST00000123999	+	1352	25.7114	0.01114	0.006386	0.007991	0.004926	0.003949	TTTCTATTCCTGCACAAACCT	0	2.95	7.65	0	0
1810043G02Rik	ENSMUST00000123999	+	1355	25.7114	0.01114	0.006386	0.007991	0.004926	0.003949	CTATTCCTGCACAAACATCA	0	2.44	0	0	0
1810043G02Rik	ENSMUST00000136275	-	2315	25.7114	0.01114	0.006386	0.007991	0.004926	0.003949	CATGATGTTTGCGCAGGAATAGA	0	0	0.11	0	0
1810043G02Rik	ENSMUST00000136275	+	2316	25.7114	0.01114	0.006386	0.007991	0.004926	0.003949	CTATTCCTGCACAAACATCA	0	2.44	0	0	0
1810043G02Rik	ENSMUST00000136275	-	2324	25.7114	0.01114	0.006386	0.007991	0.004926	0.003949	TCTTGGTCCTGATGTTTGTGC	8.86	3.29	14.58	4.5	1.2
1810043G02Rik	ENSMUST00000123999	-	1363	25.7114	0.01114	0.006386	0.007991	0.004926	0.003949	TCTTGGTCCTGATGTTTGTGC	8.86	3.29	14.58	4.5	1.2
1810043G02Rik	ENSMUST00000136275	-	2324	25.7114	0.01114	0.006386	0.007991	0.004926	0.003949	ATCTTGGTCATGATGTTTGTGC	0.2	0.13	0	0	0
1810043G02Rik	ENSMUST00000123999	-	1384	25.7114	0.01114	0.006386	0.007991	0.004926	0.003949	ACCCTTTCCTCCCAACTTGCT	0	0	6.14	0	0
1810043G02Rik	ENSMUST00000136275	-	2310	25.7114	0.01114	0.006386	0.007991	0.004926	0.003949	TTTGTGCGGGAATAGAAACCC	0	0	0.11	0	0
1810043G02Rik	ENSMUST00000136275	-	2320	25.7114	0.01114	0.006386	0.007991	0.004926	0.003949	TTGGTCATGATGTTTGTGCAGGA	5.27	2.71	4.99	1.19	3.81
1810043G02Rik	ENSMUST00000123999	-	1362	25.7114	0.01114	0.006386	0.007991	0.004926	0.003949	CTTCTTGGTCATGATGTTTGTGCA	1.41	4.13	0	0	0
1810043G02Rik	ENSMUST00000123999	+	1355	25.7114	0.01114	0.006386	0.007991	0.004926	0.003949	CTATTCCTGCACAAACATCATG	0	0.51	0	0	0
1810043G02Rik	ENSMUST00000123999	+	1362	25.7114	0.01114	0.006386	0.007991	0.004926	0.003949	TACACAAACATCATGACCAAGA	0	3.39	0	0	0
1810043G02Rik	ENSMUST00000123999	-	1361	25.7114	0.01114	0.006386	0.007991	0.004926	0.003949	TCTTGGTCCTGAGGTTTGTGCAG	1.04	3.01	0	0	0
1810043G02Rik	ENSMUST00000123999	-	1355	25.7114	0.01114	0.006386	0.007991	0.004926	0.003949	ATGATGTTTGTGCAGGAATAG	1.61	4.33	0	0	0
1810043G02Rik	ENSMUST00000123999	-	1363	25.7114	0.01114	0.006386	0.007991	0.004926	0.003949	TTCTTGGTCCTGAGGTTTGTGC	6.7	13.65	18.6	5.43	3.88
1810043G02Rik	ENSMUST00000123999	-	1358	25.7114	0.01114	0.006386	0.007991	0.004926	0.003949	TTGGTCATGATGTTTGTGCAGGAG	0	3.07	0	0	0
1810043G02Rik	ENSMUST00000136275	-	2373	25.7114	0.01114	0.006386	0.007991	0.004926	0.003949	ACAGCAATGTGGAAATGTAAGC	0	0	10.45	0	0
1810043G02Rik	ENSMUST00000123999	-	1353	25.7114	0.01114	0.006386	0.007991	0.004926	0.003949	TGATGTTTGTGCAGGAATAGAA	12.91	3.2	0	0	0
1810043G02Rik	ENSMUST00000136275	-	2326	25.7114	0.01114	0.006386	0.007991	0.004926	0.003949	TTCTTGGTCCTGAGGTTTGT	0	1.28	4.2	3.32	1.7
1810043G02Rik	ENSMUST00000136275	+	2316	25.7114	0.01114	0.006386	0.007991	0.004926	0.003949	CTATTCCTGCACAAACATCATG	0	0.51	0	0	0
1810043G02Rik	ENSMUST00000105398	+	795	25.7114	0.01114	0.006386	0.007991	0.004926	0.003949	TAACCCTCTGAAACTGTAAGCC	0	2.05	0	0	0
1810043G02Rik	ENSMUST00000123999	+	1357	25.7114	0.01114	0.006386	0.007991	0.004926	0.003949	ATTCCTGCACAAACATCATGA	8.72	8.71	12.02	14.37	2.67
1810043G02Rik	ENSMUST00000123999	-	1379	25.7114	0.01114	0.006386	0.007991	0.004926	0.003949	TTTCCTCCCCAACTGCTTCTTG	0	0.13	0	0	0
1810043G02Rik	ENSMUST00000136275	-	2340	25.7114	0.01114	0.006386	0.007991	0.004926	0.003949	TTTCCTCCCCAACTGCTTCTTG	0	0.13	0	0	0
1810043G02Rik	ENSMUST00000136275	-	2324	25.7114	0.01114	0.006386	0.007991	0.004926	0.003949	TTCTTGGTCATGATATTTGTGC	0.2	0.13	0.11	0	0
1810043G02Rik	ENSMUST00000136275	-	2324	25.7114	0.01114	0.006386	0.007991	0.004926	0.003949	TCTTGGTCATGATGGTTGTGC	2.08	0	0	0.12	0
1810043G02Rik	ENSMUST00000136275	+	2320	25.7114	0.01114	0.006386	0.007991	0.004926	0.003949	TCCTACACAAACATCATGACCAA	0	0.13	0	0	0
1810043G02Rik	ENSMUST00000136275	-	2324	25.7114	0.01114	0.006386	0.007991	0.004926	0.003949	TTCTTGGTCATGATGTTTGTGT	2.21	0.51	0.13	1.62	0
1810043G02Rik	ENSMUST00000123999	-	1389	25.7114	0.01114	0.006386	0.007991	0.004926	0.003949	CGAATAAACCCTTTCCTCCCAAC	0	3.59	0	0	0
1810043G02Rik	ENSMUST00000136275	-	2325	25.7114	0.01114	0.006386	0.007991	0.004926	0.003949	TGCTTCTTGGTCATGATGTTTGTA	0	2.69	0	0	0
1810043G02Rik	ENSMUST00000136275	+	2320	25.7114	0.01114	0.006386	0.007991	0.004926	0.003949	TCCTGCACAAACATCATGACCAA	2.38	13.09	6.46	0	0
1810043G02Rik	ENSMUST00000136275	-	2325	25.7114	0.01114	0.006386	0.007991	0.004926	0.003949	TCTTGGTCCTGATGTTTGTG	0	0	0.11	0	0
1810043G02Rik	ENSMUST00000136275	-	2312	25.7114	0.01114	0.006386	0.007991	0.004926	0.003949	ATGTTTGTGCAGGAATAGAAAC	7.42	0	0.13	0	0
1810043G02Rik	ENSMUST00000123999	+	1352	25.7114	0.01114	0.006386	0.007991	0.004926	0.003949	ATTCTATTCCTGCACAAACA	0	0.13	0	0	0
1810043G02Rik	ENSMUST00000136275	-	2324	25.7114	0.01114	0.006386	0.007991	0.004926	0.003949	TTCTTGGTCATGATGTTTGTAC	1.25	0.66	1.76	0.66	0.36
1810043G02Rik	ENSMUST00000123999	-	1359	25.7114	0.01114	0.006386	0.007991	0.004926	0.003949	TTGGTCATGATGTTTGTGCAGGA	5.27	2.71	4.99	1.19	3.81
1810043G02Rik	ENSMUST00000123999	-	1360	25.7114	0.01114	0.006386	0.007991	0.004926	0.003949	TTGGTCATGATGTTTGTGCAGA	0	0	8.51	7.5	0
1810043G02Rik	ENSMUST00000136275	-	2324	25.7114	0.01114	0.006386	0.007991	0.004926	0.003949	TTCTTGGTCATGATGTTTGTTC	0.15	0	0.11	0	0
1810043G02Rik	ENSMUST00000136275	-	2323	25.7114	0.01114	0.006386	0.007991	0.004926	0.003949	CTTCTTGGTCATGATGTTTGTGCA	1.41	4.13	0	0	0
1810043G02Rik	ENSMUST00000123999	-	1361	25.7114	0.01114	0.006386	0.007991	0.004926	0.003949	TGGTCATGATGTTTGTGCAG	2.08	2.05	0	0	0
1810043G02Rik	ENSMUST00000136275	+	2314	25.7114	0.01114	0.006386	0.007991	0.004926	0.003949	TTCTATTCCTGCACAAACACC	0	0.13	0	0	0
1810043G02Rik	ENSMUST00000123999	-	1363	25.7114	0.01114	0.006386	0.007991	0.004926	0.003949	TCTTGGTCATGATGGTTGTGC	2.08	0	0	0.12	0
1810043G02Rik	ENSMUST00000123999	-	1365	25.7114	0.01114	0.006386	0.007991	0.004926	0.003949	TCTTGGTCCTGAGGTTTGT	0	0.13	0	0	2.67
1810043G02Rik	ENSMUST00000136275	+	2319	25.7114	0.01114	0.006386	0.007991	0.004926	0.003949	TTCCTGCACAAACATCATG	0	2.98	0	0	0
1810043G02Rik	ENSMUST00000123999	-	1365	25.7114	0.01114	0.006386	0.007991	0.004926	0.003949	TTCTTGGTCCTGAGGTTTGT	0	1.28	4.2	3.32	1.7
1810043G02Rik	ENSMUST00000136275	+	2318	25.7114	0.01114	0.006386	0.007991	0.004926	0.003949	ATTCCTGCACAAATATCATAAC	0	0	0.11	0	0
1810043G02Rik	ENSMUST00000136275	-	2318	25.7114	0.01114	0.006386	0.007991	0.004926	0.003949	TGGTCATGATGTTTGTGCAGGAAT	5.23	0	0	2.62	0
1810043G02Rik	ENSMUST00000123999	+	1352	25.7114	0.01114	0.006386	0.007991	0.004926	0.003949	TTTCTATTCCTGCACAAACATCT	0	0.13	0	0	0
1810043G02Rik	ENSMUST00000136275	+	2315	25.7114	0.01114	0.006386	0.007991	0.004926	0.003949	TCTATTCCTGCACAAACATC	0	2.43	0	0	0
1810043G02Rik	ENSMUST00000136275	-	2325	25.7114	0.01114	0.006386	0.007991	0.004926	0.003949	GTTTCTTGGTCATGATGTTTGTG	0	0.26	0	0	0
1810043G02Rik	ENSMUST00000123999	+	1358	25.7114	0.01114	0.006386	0.007991	0.004926	0.003949	TTCCTGCACAAACATCATG	0	2.98	0	0	0
1810043G02Rik	ENSMUST00000136275	+	2313	25.7114	0.01114	0.006386	0.007991	0.004926	0.003949	TTTCTATTCCTGCACAAACAT	0	4.1	0	6.1	0
1810043G02Rik	ENSMUST00000123999	-	1349	25.7114	0.01114	0.006386	0.007991	0.004926	0.003949	TTTGTGAAGGAATAGAAACCC	0	0.13	0	0	0
1810043G02Rik	ENSMUST00000136275	+	2313	25.7114	0.01114	0.006386	0.007991	0.004926	0.003949	TTTCTATTCCTGCACAAACCT	0	2.95	7.65	0	0
1810043G02Rik	ENSMUST00000105398	+	728	25.7114	0.01114	0.006386	0.007991	0.004926	0.003949	TCACCAACCTCTCCAGCACC	0	2.97	4.74	0	0
1810043G02Rik	ENSMUST00000136275	+	2318	25.7114	0.01114	0.006386	0.007991	0.004926	0.003949	ATTCCTGTACAAACATCATGACC	0	0.13	0	0	0
1810043G02Rik	ENSMUST00000136275	-	2324	25.7114	0.01114	0.006386	0.007991	0.004926	0.003949	TTCTTGGTCCTGAGGTTTGTGC	6.7	13.65	18.6	5.43	3.88
1810043G02Rik	ENSMUST00000136275	-	2315	25.7114	0.01114	0.006386	0.007991	0.004926	0.003949	CATGATGTTTGTGCAGGAATAGA	0	0	7	0	0
1810043G02Rik	ENSMUST00000123999	-	1358	25.7114	0.01114	0.006386	0.007991	0.004926	0.003949	GGTCATGATGTTTGTGCAGGAA	0	0	3.59	0	0
1810043G02Rik	ENSMUST00000136275	-	2324	25.7114	0.01114	0.006386	0.007991	0.004926	0.003949	CTTCTTGGTCGTGATGTTTGTGC	0	1.41	0	0	0
1810043G02Rik	ENSMUST00000123999	-	1363	25.7114	0.01114	0.006386	0.007991	0.004926	0.003949	CTTCTTGGTCGTGATGTTTGTGC	0	1.41	0	0	0
1810043G02Rik	ENSMUST00000136275	-	2311	25.7114	0.01114	0.006386	0.007991	0.004926	0.003949	ATGGTTGTGCAGGAATAGAAACC	0	0	0.13	0	0
1810043G02Rik	ENSMUST00000136275	+	2323	25.7114	0.01114	0.006386	0.007991	0.004926	0.003949	TACACAAACATCATGACCAAGA	0	3.39	0	0	0
1810043G02Rik	ENSMUST00000123999	-	1351	25.7114	0.01114	0.006386	0.007991	0.004926	0.003949	TGTTTGTGCAGGAATAGAAAC	5.43	4.91	0	0	0
1810043G02Rik	ENSMUST00000123999	+	1358	25.7114	0.01114	0.006386	0.007991	0.004926	0.003949	TTCCTGCACAAACATCATGACCA	5.03	0	7.68	0.13	0
1810043G02Rik	ENSMUST00000136275	-	2319	25.7114	0.01114	0.006386	0.007991	0.004926	0.003949	TTGGTCATGATGTTTGTGCAGGAG	0	3.07	0	0	0
1810043G02Rik	ENSMUST00000136275	-	2324	25.7114	0.01114	0.006386	0.007991	0.004926	0.003949	CTTGGTCCTGATGTTTGTGC	0	1.76	0	0	0
1810043G02Rik	ENSMUST00000123999	-	1363	25.7114	0.01114	0.006386	0.007991	0.004926	0.003949	TTCTTGGTCATGATGTTTGTGT	2.21	0.51	0.13	1.62	0
1810043G02Rik	ENSMUST00000123999	-	1359	25.7114	0.01114	0.006386	0.007991	0.004926	0.003949	TGGTCATGATGTTTGTGCAGGA	3.02	5.38	0	0	0.61
1810043G02Rik	ENSMUST00000136275	-	2323	25.7114	0.01114	0.006386	0.007991	0.004926	0.003949	TCTTGGTCATGACGTTTGTGCA	1.34	0	0.64	0	0
1810043G02Rik	ENSMUST00000136275	+	2313	25.7114	0.01114	0.006386	0.007991	0.004926	0.003949	ATTCTATTCCTGCACAAACA	0	0.13	0	0	0
1810043G02Rik	ENSMUST00000136275	+	2319	25.7114	0.01114	0.006386	0.007991	0.004926	0.003949	TTCCTGCACAAACATCATGACCA	5.03	0	7.68	0.13	0
1810043G02Rik	ENSMUST00000123999	-	1363	25.7114	0.01114	0.006386	0.007991	0.004926	0.003949	TTCTTGGTCATGATGTTTGTAC	1.25	0.66	1.76	0.66	0.36
1810043G02Rik	ENSMUST00000136275	+	2313	25.7114	0.01114	0.006386	0.007991	0.004926	0.003949	TTTCTACTCCTGCACAAACATCA	0	4.35	0	0	0
1810043G02Rik	ENSMUST00000123999	-	1382	25.7114	0.01114	0.006386	0.007991	0.004926	0.003949	CCTTTCCTCCCCAACTGCTTC	0	0	1.62	0	0
1810043G02Rik	ENSMUST00000136275	-	2315	25.7114	0.01114	0.006386	0.007991	0.004926	0.003949	ATGATGTTTGTGCAGGAATAGA	2.23	0	0	8.12	0
1810043G02Rik	ENSMUST00000136275	+	2319	25.7114	0.01114	0.006386	0.007991	0.004926	0.003949	TTCCTGCACAAACATCATGACCT	0	2.05	0	0	0
1810043G02Rik	ENSMUST00000123999	+	1354	25.7114	0.01114	0.006386	0.007991	0.004926	0.003949	TCTATTCCTGCACAAACATC	0	2.43	0	0	0
1810043G02Rik	ENSMUST00000123999	-	1350	25.7114	0.01114	0.006386	0.007991	0.004926	0.003949	TTTGTGCATGAATAGAAACC	0	0.14	0	0	0
1810043G02Rik	ENSMUST00000136275	-	2321	25.7114	0.01114	0.006386	0.007991	0.004926	0.003949	TTGGTCATGATGTTTGTGCAGA	0	0	8.51	7.5	0
1810043G02Rik	ENSMUST00000123999	-	1362	25.7114	0.01114	0.006386	0.007991	0.004926	0.003949	TCTTGGTCATGACGTTTGTGCA	1.34	0	0.64	0	0
1810043G02Rik	ENSMUST00000136275	+	2318	25.7114	0.01114	0.006386	0.007991	0.004926	0.003949	ATTCCTGCACAAACATCATGACC	8.24	10.7	0	0	0
1810043G02Rik	ENSMUST00000136275	-	2319	25.7114	0.01114	0.006386	0.007991	0.004926	0.003949	TTGGTCATGATGTTTGTGCAGGAA	7	2.3	0.13	6.1	3.88
1810043G02Rik	ENSMUST00000136275	-	2326	25.7114	0.01114	0.006386	0.007991	0.004926	0.003949	TTTCTTGGTCATGATGTTTGT	3.42	0	4.31	5.5	0
1810043G02Rik	ENSMUST00000136275	+	2318	25.7114	0.01114	0.006386	0.007991	0.004926	0.003949	ATTCCTGCACAAACATCATGAC	4.63	0.77	1.08	0	0.24
1810043G02Rik	ENSMUST00000123999	-	1355	25.7114	0.01114	0.006386	0.007991	0.004926	0.003949	TGATGTTTGTGCAGGAATAG	2.83	2.18	0	0	0
1810043G02Rik	ENSMUST00000136275	-	2323	25.7114	0.01114	0.006386	0.007991	0.004926	0.003949	CTTGGTCATGATGTTTGTGCA	5.23	2.56	0	0	0
1810043G02Rik	ENSMUST00000123999	-	1364	25.7114	0.01114	0.006386	0.007991	0.004926	0.003949	TTCTTGGTCATGATGTTTGTG	4.59	0.53	21.33	0.75	0
1810043G02Rik	ENSMUST00000123999	+	1358	25.7114	0.01114	0.006386	0.007991	0.004926	0.003949	TTCCTGCACAAACATCATGACCT	0	2.05	0	0	0
1810043G02Rik	ENSMUST00000123999	-	1349	25.7114	0.01114	0.006386	0.007991	0.004926	0.003949	TTTGTGCAGGAATAGAAACTC	0	3.66	0	0	0
1810043G02Rik	ENSMUST00000136275	-	2325	25.7114	0.01114	0.006386	0.007991	0.004926	0.003949	TTTCTTGGTCATGATGTTTGTG	3.62	4.82	0.75	0	0.24
1810043G02Rik	ENSMUST00000123999	+	1364	25.7114	0.01114	0.006386	0.007991	0.004926	0.003949	CACAAACATCACGACCAAGA	0	4.1	0	0	0
1810043G02Rik	ENSMUST00000123999	+	1362	25.7114	0.01114	0.006386	0.007991	0.004926	0.003949	TGCACAAACATCATGACCAAGAAA	0	2.98	0	0	0
1810043G02Rik	ENSMUST00000123999	+	1346	25.7114	0.01114	0.006386	0.007991	0.004926	0.003949	TTAGAGTTTCTATTCCTGCACAAA	0	3.59	0	0	0
1810043G02Rik	ENSMUST00000123999	-	1362	25.7114	0.01114	0.006386	0.007991	0.004926	0.003949	TCTTGGTCCTGAGGTTTGTGCA	6.84	1.59	0	0	0
1810043G02Rik	ENSMUST00000123999	-	1363	25.7114	0.01114	0.006386	0.007991	0.004926	0.003949	TTCTTGGTCATGGTGTTTGTGC	4.25	3.59	0	0.13	0
1810043G02Rik	ENSMUST00000123999	+	1352	25.7114	0.01114	0.006386	0.007991	0.004926	0.003949	TTTCTATTCCTGCACAAACAT	0	4.1	0	6.1	0
1810043G02Rik	ENSMUST00000123999	+	1356	25.7114	0.01114	0.006386	0.007991	0.004926	0.003949	TATTCCTGCACAAACATCATG	2.62	2.17	0	0.13	0
1810043G02Rik	ENSMUST00000136275	-	2320	25.7114	0.01114	0.006386	0.007991	0.004926	0.003949	TGGTCATGATGTTTGTGCAGGA	3.02	5.38	0	0	0.61
1810043G02Rik	ENSMUST00000123999	-	1354	25.7114	0.01114	0.006386	0.007991	0.004926	0.003949	CATGATGTTTGCGCAGGAATAGA	0	0	0.11	0	0
1810043G02Rik	ENSMUST00000123999	+	1362	25.7114	0.01114	0.006386	0.007991	0.004926	0.003949	TGCACAAACATCATGACCAAG	7.75	3.93	0	0	0
1810043G02Rik	ENSMUST00000123999	-	1349	25.7114	0.01114	0.006386	0.007991	0.004926	0.003949	TTTGTGCAGGAATAGAAACCT	0	0.13	0	0	0
1810043G02Rik	ENSMUST00000136275	-	2312	25.7114	0.01114	0.006386	0.007991	0.004926	0.003949	TGTTTGTGCAGGAATAGAAAC	5.43	4.91	0	0	0
1810043G02Rik	ENSMUST00000136275	+	2322	25.7114	0.01114	0.006386	0.007991	0.004926	0.003949	CTGCACAAACATCATGACCAAGA	2.68	0	0	4.87	2.38
1810043G02Rik	ENSMUST00000136275	-	2324	25.7114	0.01114	0.006386	0.007991	0.004926	0.003949	CTCCTTGGTCATGATGTTTGTGC	0	0	3.88	0	0
1810043G02Rik	ENSMUST00000136275	-	2343	25.7114	0.01114	0.006386	0.007991	0.004926	0.003949	CCTTTCCTCCCCAACTGCTTC	0	0	1.62	0	0
1810043G02Rik	ENSMUST00000123999	+	1362	25.7114	0.01114	0.006386	0.007991	0.004926	0.003949	TGCACAAACATCATGACCAAC	0	0.14	0	0	0
1810043G02Rik	ENSMUST00000136275	-	2322	25.7114	0.01114	0.006386	0.007991	0.004926	0.003949	TTGGTCATGATGTTTGTGCAG	0	1.35	0	0	0
1810043G02Rik	ENSMUST00000123999	-	1349	25.7114	0.01114	0.006386	0.007991	0.004926	0.003949	TGTTTGTGCAGGAATAGAAACCC	0	3.94	0	5.75	0
1810043G02Rik	ENSMUST00000123999	-	1353	25.7114	0.01114	0.006386	0.007991	0.004926	0.003949	TGATGGTTGTGCAGGAATAGAA	0	0.13	0	0	0
1810043G02Rik	ENSMUST00000136275	-	2323	25.7114	0.01114	0.006386	0.007991	0.004926	0.003949	TCTTGGTCCTGAGGTTTGTGCA	6.84	1.59	0	0	0
1810043G02Rik	ENSMUST00000136275	-	2315	25.7114	0.01114	0.006386	0.007991	0.004926	0.003949	TCATGATGTTTGTGCAGGAATAGA	0	3.25	0	0	0
1810043G02Rik	ENSMUST00000136275	-	2310	25.7114	0.01114	0.006386	0.007991	0.004926	0.003949	TTTGTGAAGGAATAGAAACCC	0	0.13	0	0	0
1810043G02Rik	ENSMUST00000123999	-	1362	25.7114	0.01114	0.006386	0.007991	0.004926	0.003949	CTTGGTCATGATGTTTGTGCA	5.23	2.56	0	0	0
1810043G02Rik	ENSMUST00000123999	-	1354	25.7114	0.01114	0.006386	0.007991	0.004926	0.003949	TGATGTTTGTGCAGGAATAGA	5.25	3.77	0	3.18	3.03
1810043G02Rik	ENSMUST00000136275	-	2346	25.7114	0.01114	0.006386	0.007991	0.004926	0.003949	AAACCCTTTCCTCCCAACTTGC	0	1.54	0	0	0
1810043G02Rik	ENSMUST00000123999	-	1385	25.7114	0.01114	0.006386	0.007991	0.004926	0.003949	AAACCCTTTCCTCCCAACTTGC	0	1.54	0	0	0
1810043G02Rik	ENSMUST00000123999	-	1364	25.7114	0.01114	0.006386	0.007991	0.004926	0.003949	TGCTTCTTGGTCATGATGTTTGTA	0	2.69	0	0	0
1810043G02Rik	ENSMUST00000123999	-	1350	25.7114	0.01114	0.006386	0.007991	0.004926	0.003949	GGTTTGTGCAGGAATAGAAACC	0	0.14	0	0	0
1810043G02Rik	ENSMUST00000123999	-	1412	25.7114	0.01114	0.006386	0.007991	0.004926	0.003949	ACAGCAATGTGGAAATGTAAGC	0	0	10.45	0	0
1810043G02Rik	ENSMUST00000123999	+	1364	25.7114	0.01114	0.006386	0.007991	0.004926	0.003949	CACAAACATCATGACCAAGAAG	0	4.23	6.25	0	0
1810043G02Rik	ENSMUST00000136275	+	2325	25.7114	0.01114	0.006386	0.007991	0.004926	0.003949	CACAAACATCATGACCAAGAAG	0	4.23	6.25	0	0
1810043G02Rik	ENSMUST00000136275	+	2307	25.7114	0.01114	0.006386	0.007991	0.004926	0.003949	TTAGAGTTTCTATTCCTGCACAAA	0	3.59	0	0	0
1810043G02Rik	ENSMUST00000123999	+	1359	25.7114	0.01114	0.006386	0.007991	0.004926	0.003949	TCCTACACAAACATCATGACCAA	0	0.13	0	0	0
1810043G02Rik	ENSMUST00000136275	-	2310	25.7114	0.01114	0.006386	0.007991	0.004926	0.003949	TTTGTGCAGGAATAGAAACCT	0	0.13	0	0	0
1810043G02Rik	ENSMUST00000136275	-	2320	25.7114	0.01114	0.006386	0.007991	0.004926	0.003949	TTGGTCATGATGTTTGTGCAGAA	0	3.59	0	0	2.91
1810043G02Rik	ENSMUST00000136275	+	2325	25.7114	0.01114	0.006386	0.007991	0.004926	0.003949	CACAAACATCATGACCAAGA	0	7.04	0	0	0
1810043G02Rik	ENSMUST00000136275	-	2310	25.7114	0.01114	0.006386	0.007991	0.004926	0.003949	TGTTTGTGCAGGAATAGAAACCC	0	3.94	0	5.75	0
1810043G02Rik	ENSMUST00000136275	-	2310	25.7114	0.01114	0.006386	0.007991	0.004926	0.003949	TTTGTGCAGGAATAGAAACTC	0	3.66	0	0	0
1810043G02Rik	ENSMUST00000123999	-	1358	25.7114	0.01114	0.006386	0.007991	0.004926	0.003949	TTGGTCATGATGTTTGTGCAGGAA	7	2.3	0.13	6.1	3.88
1810043G02Rik	ENSMUST00000123999	-	1363	25.7114	0.01114	0.006386	0.007991	0.004926	0.003949	TGGTCATGATGGTTGTGC	0	0	0.13	0	0
1810043G02Rik	ENSMUST00000123999	-	1364	25.7114	0.01114	0.006386	0.007991	0.004926	0.003949	TTTCTTGGTCATGATGTTTGTG	3.62	4.82	0.75	0	0.24
1810043G02Rik	ENSMUST00000123999	-	1359	25.7114	0.01114	0.006386	0.007991	0.004926	0.003949	TTGGTCATGATGTTTGTGCAGAA	0	3.59	0	0	2.91
1810043G02Rik	ENSMUST00000136275	-	2317	25.7114	0.01114	0.006386	0.007991	0.004926	0.003949	TCATGATGTTTGTGCAGGAATA	0	0	8.4	0	0
1810043G02Rik	ENSMUST00000136275	-	2323	25.7114	0.01114	0.006386	0.007991	0.004926	0.003949	TTTCTTGGTCATGATGTTTGTGCA	0	3.46	0	0	0
1810043G02Rik	ENSMUST00000136275	-	2373	25.7114	0.01114	0.006386	0.007991	0.004926	0.003949	CAGCAATGTGGAAGTGTAAAC	0	0.14	0	0	0
1810043G02Rik	ENSMUST00000136275	+	2323	25.7114	0.01114	0.006386	0.007991	0.004926	0.003949	TGCACAAACATCATGACCAAGAAA	0	2.98	0	0	0
1810043G02Rik	ENSMUST00000136275	+	2319	25.7114	0.01114	0.006386	0.007991	0.004926	0.003949	TTCCTGCACAAACATCATGACCAT	0	3.11	0	0	0
1810043G02Rik	ENSMUST00000123999	-	1354	25.7114	0.01114	0.006386	0.007991	0.004926	0.003949	CATGATGTTTGTGCAGGAATAGA	0	0	7	0	0
1810043G02Rik	ENSMUST00000136275	+	2314	25.7114	0.01114	0.006386	0.007991	0.004926	0.003949	CTCTATTCCTGCACAAACATC	0	3.52	0	0	0
1810043G02Rik	ENSMUST00000136275	-	2325	25.7114	0.01114	0.006386	0.007991	0.004926	0.003949	TTCTTGGTCCTGATGTTTGTG	0	1.15	0	0	0
1810043G02Rik	ENSMUST00000123999	-	1357	25.7114	0.01114	0.006386	0.007991	0.004926	0.003949	TGGTCATGATGTTTGTGCAGGAAT	5.23	0	0	2.62	0
1810043G02Rik	ENSMUST00000123999	+	1359	25.7114	0.01114	0.006386	0.007991	0.004926	0.003949	TCCTGCACAAACATCATGACCAA	2.38	13.09	6.46	0	0
1810043G02Rik	ENSMUST00000123999	-	1363	25.7114	0.01114	0.006386	0.007991	0.004926	0.003949	TCTTGGTCCTGAGGTTTGTGC	5.29	4.24	8.18	1.37	0.85
1810043G02Rik	ENSMUST00000123999	-	1363	25.7114	0.01114	0.006386	0.007991	0.004926	0.003949	CTTGGTCCTGATGTTTGTGC	0	1.76	0	0	0
1810043G02Rik	ENSMUST00000123999	-	1363	25.7114	0.01114	0.006386	0.007991	0.004926	0.003949	TTCTTGGTCGTGATGTTTGTGC	0	2.44	0	0	0.36
1810043G02Rik	ENSMUST00000123999	-	1412	25.7114	0.01114	0.006386	0.007991	0.004926	0.003949	CAGCAATGTGGAAGTGTAAAC	0	0.14	0	0	0
1810043G02Rik	ENSMUST00000136275	-	2325	25.7114	0.01114	0.006386	0.007991	0.004926	0.003949	TTCTTGGTCATGATGTTTGTG	4.59	0.53	21.33	0.75	0
1810043G02Rik	ENSMUST00000136275	-	2311	25.7114	0.01114	0.006386	0.007991	0.004926	0.003949	GGTTTGTGCAGGAATAGAAACC	0	0.14	0	0	0
1810043G02Rik	ENSMUST00000136275	+	2323	25.7114	0.01114	0.006386	0.007991	0.004926	0.003949	TGCACAAACATCATGACCAAC	0	0.14	0	0	0
1810043G02Rik	ENSMUST00000123999	+	1353	25.7114	0.01114	0.006386	0.007991	0.004926	0.003949	CTCTATTCCTGCACAAACATC	0	3.52	0	0	0
1810043G02Rik	ENSMUST00000123999	-	1354	25.7114	0.01114	0.006386	0.007991	0.004926	0.003949	TCATGATGTTTGTGCAGGAATAGA	0	3.25	0	0	0
1810043G02Rik	ENSMUST00000123999	-	1381	25.7114	0.01114	0.006386	0.007991	0.004926	0.003949	TTTCCTCCCCAACTGCTTCT	4.02	3.71	0	0.13	2.14
1810043G02Rik	ENSMUST00000136275	-	2324	25.7114	0.01114	0.006386	0.007991	0.004926	0.003949	TCTTGGTCCTGAGGTTTGTGC	5.29	4.24	8.18	1.37	0.85
1810043G02Rik	ENSMUST00000136275	+	2319	25.7114	0.01114	0.006386	0.007991	0.004926	0.003949	TTCCTACACAAACATCATGAC	0	0	0.13	0	0
1810043G02Rik	ENSMUST00000136275	-	2324	25.7114	0.01114	0.006386	0.007991	0.004926	0.003949	TTCTTGGTCGTGATGTTTGTGC	0	2.44	0	0	0.36
1810043G02Rik	ENSMUST00000136275	+	2318	25.7114	0.01114	0.006386	0.007991	0.004926	0.003949	ATTCCCGCACAAATATCATGA	0	0	0.11	0	0
1810043G02Rik	ENSMUST00000123999	+	1357	25.7114	0.01114	0.006386	0.007991	0.004926	0.003949	ATTCCCGCACAAATATCATGA	0	0	0.11	0	0
1810043G02Rik	ENSMUST00000123999	-	1363	25.7114	0.01114	0.006386	0.007991	0.004926	0.003949	TGTTGGTCATGATGTTTGTGC	0	0.14	0	0	0
1810043G02Rik	ENSMUST00000136275	-	2324	25.7114	0.01114	0.006386	0.007991	0.004926	0.003949	TGTTGGTCATGATGTTTGTGC	0	0.14	0	0	0
1810043G02Rik	ENSMUST00000136275	-	2324	25.7114	0.01114	0.006386	0.007991	0.004926	0.003949	TTCTTGGTCATGACGTTTGTGC	0.15	0	0	0.12	0
1810043G02Rik	ENSMUST00000136275	-	2324	25.7114	0.01114	0.006386	0.007991	0.004926	0.003949	TTCTTGGTCATGGTGTTTGTGC	4.25	3.59	0	0.13	0
1810043G02Rik	ENSMUST00000123999	+	1358	25.7114	0.01114	0.006386	0.007991	0.004926	0.003949	TTCCTGCACAAACATCATGACCAT	0	3.11	0	0	0
1810043G02Rik	ENSMUST00000136275	-	2316	25.7114	0.01114	0.006386	0.007991	0.004926	0.003949	TGATGTTTGTGCAGGAATAG	2.83	2.18	0	0	0
1810043G02Rik	ENSMUST00000136275	-	2318	25.7114	0.01114	0.006386	0.007991	0.004926	0.003949	ATGATGTTTGTGCAGGAAT	4.23	1.49	0	0	0
1810043G02Rik	ENSMUST00000136275	-	2323	25.7114	0.01114	0.006386	0.007991	0.004926	0.003949	TTCTTGGTCCTGAGGTTTGTGCA	0	4.18	0	0	0
1810043G02Rik	ENSMUST00000136275	+	2313	25.7114	0.01114	0.006386	0.007991	0.004926	0.003949	TTCCTATTCCTGCACAAACATC	0	4.61	0	0	0
1810043G02Rik	ENSMUST00000123999	-	1362	25.7114	0.01114	0.006386	0.007991	0.004926	0.003949	TTTCTTGGTCATGATGTTTGTGCA	0	3.46	0	0	0
1810043G02Rik	ENSMUST00000123999	+	1352	25.7114	0.01114	0.006386	0.007991	0.004926	0.003949	TTCCTATTCCTGCACAAACATC	0	4.61	0	0	0
1810043G02Rik	ENSMUST00000136275	-	2325	25.7114	0.01114	0.006386	0.007991	0.004926	0.003949	TTCTTGGTCCTGAGGTTTGTG	0	2.95	0	0	0
1810043G02Rik	ENSMUST00000136275	+	2319	25.7114	0.01114	0.006386	0.007991	0.004926	0.003949	TTCCTGCACAAACATCATGACCAA	0	7.31	6.25	0	0
1810043G02Rik	ENSMUST00000123999	+	1361	25.7114	0.01114	0.006386	0.007991	0.004926	0.003949	CTGCACAAACATCATGACCAAC	0	0	0.13	0	0
1810043G02Rik	ENSMUST00000136275	+	2317	25.7114	0.01114	0.006386	0.007991	0.004926	0.003949	TATTCCTGCACAAACATCT	0	0.14	0	0	0
1810043G02Rik	ENSMUST00000136275	+	2325	25.7114	0.01114	0.006386	0.007991	0.004926	0.003949	CACAAACATCACGACCAAGA	0	4.1	0	0	0
1810043G02Rik	ENSMUST00000123999	-	1350	25.7114	0.01114	0.006386	0.007991	0.004926	0.003949	ATGGTTGTGCAGGAATAGAAACC	0	0	0.13	0	0
1810043G02Rik	ENSMUST00000123999	+	1361	25.7114	0.01114	0.006386	0.007991	0.004926	0.003949	CTGCACAAACATCATGACCAAGA	2.68	0	0	4.87	2.38
1810043G02Rik	ENSMUST00000123999	-	1351	25.7114	0.01114	0.006386	0.007991	0.004926	0.003949	ATGTTTGTGCAGGAATAGAAAC	7.42	0	0.13	0	0
1810043G02Rik	ENSMUST00000136275	-	2315	25.7114	0.01114	0.006386	0.007991	0.004926	0.003949	TGATGTTTGTGCAGGAATAGA	5.25	3.77	0	3.18	3.03
1810043G02Rik	ENSMUST00000123999	-	1356	25.7114	0.01114	0.006386	0.007991	0.004926	0.003949	TCATGATGTTTGTGCAGGAATA	0	0	8.4	0	0
1810043G02Rik	ENSMUST00000136275	-	2312	25.7114	0.01114	0.006386	0.007991	0.004926	0.003949	TGGTGTTTGTGCAGGAATAGAAAC	0	0	0.11	0	0
1810043G02Rik	ENSMUST00000123999	-	1351	25.7114	0.01114	0.006386	0.007991	0.004926	0.003949	TGGTGTTTGTGCAGGAATAGAAAC	0	0	0.11	0	0
1810043G02Rik	ENSMUST00000123999	+	1356	25.7114	0.01114	0.006386	0.007991	0.004926	0.003949	TATTCCTGCACAAACATCT	0	0.14	0	0	0
1810043G02Rik	ENSMUST00000123999	+	1358	25.7114	0.01114	0.006386	0.007991	0.004926	0.003949	TTCCTACACAAACATCATGACC	0	0.14	3.97	0	0
1810043G02Rik	ENSMUST00000123999	-	1365	25.7114	0.01114	0.006386	0.007991	0.004926	0.003949	TTTCTTGGTCATGATGTTTGT	3.42	0	4.31	5.5	0
1810043G02Rik	ENSMUST00000136275	-	2311	25.7114	0.01114	0.006386	0.007991	0.004926	0.003949	TTTGTGCATGAATAGAAACC	0	0.14	0	0	0
1810043G02Rik	ENSMUST00000136275	-	2324	25.7114	0.01114	0.006386	0.007991	0.004926	0.003949	TTCTTGGTCATGATGTTTGTGC	208.6	148.9	128.44	78.3	69.12
1810043G02Rik	ENSMUST00000123999	+	1353	25.7114	0.01114	0.006386	0.007991	0.004926	0.003949	TTCTATTCCTGCACAAACATC	4.43	11.27	0	0	0.12
1810043G02Rik	ENSMUST00000123999	-	1362	25.7114	0.01114	0.006386	0.007991	0.004926	0.003949	TTCTTGGTCCTGAGGTTTGTGCA	0	4.18	0	0	0
1810043G02Rik	ENSMUST00000123999	+	1364	25.7114	0.01114	0.006386	0.007991	0.004926	0.003949	CACAAACATCATGACCAAGA	0	7.04	0	0	0
1810043G02Rik	ENSMUST00000123999	+	1358	25.7114	0.01114	0.006386	0.007991	0.004926	0.003949	TTCCTGCACAAACATCATGACCAA	0	7.31	6.25	0	0
1810043G02Rik	ENSMUST00000136275	+	2314	25.7114	0.01114	0.006386	0.007991	0.004926	0.003949	TTCTATTCCTGCACAAACATC	4.43	11.27	0	0	0.12
1810043G02Rik	ENSMUST00000136275	+	2317	25.7114	0.01114	0.006386	0.007991	0.004926	0.003949	TATTCCTGCACAAACATCATGA	6.25	10.76	0.11	0	0
1810043G02Rik	ENSMUST00000136275	-	2324	25.7114	0.01114	0.006386	0.007991	0.004926	0.003949	TGGTCATGATGGTTGTGC	0	0	0.13	0	0
1810043G02Rik	ENSMUST00000136275	+	2319	25.7114	0.01114	0.006386	0.007991	0.004926	0.003949	TTCCTACACAAACATCATGACC	0	0.14	3.97	0	0
1810043G02Rik	ENSMUST00000123999	-	1361	25.7114	0.01114	0.006386	0.007991	0.004926	0.003949	TTGGTCATGATGTTTGTGCAG	0	1.35	0	0	0
1810043G02Rik	ENSMUST00000123999	+	1357	25.7114	0.01114	0.006386	0.007991	0.004926	0.003949	ATTCCTGCACAAACATCATGACC	8.24	10.7	0	0	0
1810043G02Rik	ENSMUST00000123999	-	1364	25.7114	0.01114	0.006386	0.007991	0.004926	0.003949	TTCTTGGTCCTGAGGTTTGTG	0	2.95	0	0	0
1810043G02Rik	ENSMUST00000123999	-	1354	25.7114	0.01114	0.006386	0.007991	0.004926	0.003949	ATGATGTTTGTGCAGGAATAGA	2.23	0	0	8.12	0
1810043G02Rik	ENSMUST00000123999	-	1364	25.7114	0.01114	0.006386	0.007991	0.004926	0.003949	TTCTTGGTCCTGATGTTTGTG	0	1.15	0	0	0
1810043G02Rik	ENSMUST00000123999	-	1357	25.7114	0.01114	0.006386	0.007991	0.004926	0.003949	ATGATGTTTGTGCAGGAAT	4.23	1.49	0	0	0
1810043G02Rik	ENSMUST00000123999	+	1358	25.7114	0.01114	0.006386	0.007991	0.004926	0.003949	TTCCTACACAAACATCATGAC	0	0	0.13	0	0
1810043G02Rik	ENSMUST00000123999	+	1352	25.7114	0.01114	0.006386	0.007991	0.004926	0.003949	TTTCTACTCCTGCACAAACATCA	0	4.35	0	0	0
1810043G02Rik	ENSMUST00000136275	+	2322	25.7114	0.01114	0.006386	0.007991	0.004926	0.003949	CTGCACAAACATCATGACCAAC	0	0	0.13	0	0
1810043G02Rik	ENSMUST00000136275	+	2323	25.7114	0.01114	0.006386	0.007991	0.004926	0.003949	TGCACAAACATCATGACCAAG	7.75	3.93	0	0	0
1810043G02Rik	ENSMUST00000136275	-	2350	25.7114	0.01114	0.006386	0.007991	0.004926	0.003949	CGAATAAACCCTTTCCTCCCAAC	0	3.59	0	0	0
1810043G02Rik	ENSMUST00000123999	-	1363	25.7114	0.01114	0.006386	0.007991	0.004926	0.003949	TTCTTGGTCATGACGTTTGTGC	0.15	0	0	0.12	0
1810043G02Rik	ENSMUST00000136275	-	2342	25.7114	0.01114	0.006386	0.007991	0.004926	0.003949	TTTCCTCCCCAACTGCTTCT	4.02	3.71	0	0.13	2.14
2010111I01Rik	ENSMUST00000091560	+	2841	11.9642	11.5854	0	0	0	0	TCAGGTTCTCTGGCGCACC	1.34	0.41	0	0	0
2010111I01Rik	ENSMUST00000091560	-	99	11.9642	11.5854	0	0	0	0	TGATCTTTCCAAAACTTT	0	0.14	0	4.5	0
2610528J11Rik	ENSMUST00000030261	-	131	14.9688	14.6224	4.08265	6.37187	3.62347	0	AAGTTTTGGCTCCAGAGA	0	0	7.43	0	0
2610528J11Rik	ENSMUST00000106367	-	282	14.9688	14.6224	4.08265	6.37187	3.62347	0	AAGTTTTGGCTCCAGAGA	0	0	7.43	0	0
5830462I19Rik	ENSMUST00000168137	-	350	1.6118	1.63349	0.486307	0.275842	0.079254	0.190932	TCCCCAGAGCTCTGGCTT	0	0.13	0	0	0.24
5830462I19Rik	ENSMUST00000168137	-	349	1.6118	1.63349	0.486307	0.275842	0.079254	0.190932	TCCCCAGAGCTCTGGCTTT	8.78	4.48	3.33	0	6
6030458C11Rik	ENSMUST00000057256	-	1914	27.5256	0	0	0	0	0	CAACGGTGCCCTTAGAGC	0	3.52	44.58	5.84	1.67
6330549D23Rik	ENSMUST00000160818	+	1980	74.7834	56.0202	19.4471	19.4927	30.5182	34.1617	AATATGAGAATTCTGCCAAT	0	4.1	0	0	0
6330549D23Rik	ENSMUST00000059190	-	1900	74.7834	56.0202	19.4471	19.4927	30.5182	34.1617	TGGCCACCTCACCCTTCTCA	0	0	2.69	0	0
6330549D23Rik	ENSMUST00000159536	+	819	74.7834	56.0202	19.4471	19.4927	30.5182	34.1617	AATATGAGAATTCTGCCAAT	0	4.1	0	0	0
6330549D23Rik	ENSMUST00000160818	-	2297	74.7834	56.0202	19.4471	19.4927	30.5182	34.1617	TGGCCACCTCACCCTTCTCA	0	0	2.69	0	0
6330549D23Rik	ENSMUST00000059190	+	1583	74.7834	56.0202	19.4471	19.4927	30.5182	34.1617	AATATGAGAATTCTGCCAAT	0	4.1	0	0	0
6430548M08Rik	ENSMUST00000108951	-	4675	3.20338	2.35576	0	0	0	0	TGGAGCCGAGATGAGAGA	0	0	5.38	14.42	3.01
6430548M08Rik	ENSMUST00000034281	-	4706	3.20338	2.35576	0	0	0	0	TGGAGCCGAGATGAGAGA	0	0	5.38	14.42	3.01
6430548M08Rik	ENSMUST00000144682	+	101	3.20338	2.35576	0	0	0	0	TGTTCTTGTGGCTGTCTTC	0	0.13	0	0	0
9330102E08Rik	ENSMUST00000204642	-	2852	1.47154	2.49254	0	0	0	0	TGGCCAAGGTTGTACTCC	0	0.13	0	0	0
A330040F15Rik	ENSMUST00000136697	-	927	16.8158	17.1609	4.6175	5.35558	0	0	TTTAAGGGATTTTTGTGCT	0	0.13	0	0	0
A330087D11Rik	ENSMUST00000187265	-	375	5.17988	0	0.380467	0.114489	0	0.047985	AAACAGACTGTTGAGAAGG	0	1.9	0	0	0
A630010A05Rik	ENSMUST00000147024	+	33	0	17.8925	0	7.8336	0	0	AGGAGCCCAGAAGATCATGTGT	0	0.27	0	0	0
A630010A05Rik	ENSMUST00000147024	+	404	0	17.8925	0	7.8336	0	0	TGAAGACCCAGAGATGAAT	0	0	11.52	0	1.91
A630010A05Rik	ENSMUST00000129643	+	1251	0	17.8925	0	7.8336	0	0	TGAAGACCCAGAAATGAAT	1.61	2.18	0	0	0
A630010A05Rik	ENSMUST00000147024	+	404	0	17.8925	0	7.8336	0	0	TGAAGACCCAGAAATGAATC	0	4.1	3.71	0	0
A630010A05Rik	ENSMUST00000129643	+	1251	0	17.8925	0	7.8336	0	0	TGAAGACCCAGAGATGAA	0	3.63	0	0	0
A630010A05Rik	ENSMUST00000129643	+	1251	0	17.8925	0	7.8336	0	0	TGAAGACCCAGAAATGAATC	0	4.1	3.71	0	0
A630010A05Rik	ENSMUST00000129643	+	422	0	17.8925	0	7.8336	0	0	AGGAGCCCAGAAGATCATGTGT	0	0.27	0	0	0
A630010A05Rik	ENSMUST00000147024	+	404	0	17.8925	0	7.8336	0	0	TGAAGACCCAGAAATGAA	8.05	8.74	6.27	0	0
A630010A05Rik	ENSMUST00000147024	+	404	0	17.8925	0	7.8336	0	0	TGAAGACCCAGAAATGAAC	23.54	46.09	11.12	5.62	19.39
A630010A05Rik	ENSMUST00000147024	+	404	0	17.8925	0	7.8336	0	0	TGAAGACCCAGAGATGAA	0	3.63	0	0	0
A630010A05Rik	ENSMUST00000129643	+	1251	0	17.8925	0	7.8336	0	0	TGAAGACCCAGAAATGAA	8.05	8.74	6.27	0	0
A630010A05Rik	ENSMUST00000147024	+	404	0	17.8925	0	7.8336	0	0	TAAAGACCCAGAAATGAACC	0	3.11	0	0	0
A630010A05Rik	ENSMUST00000147024	+	404	0	17.8925	0	7.8336	0	0	TGAAGACCCAGAAATGAAT	1.61	2.18	0	0	0
A630010A05Rik	ENSMUST00000129643	+	1251	0	17.8925	0	7.8336	0	0	TGAAGACCCAGAAATGAAC	23.54	46.09	11.12	5.62	19.39
A630010A05Rik	ENSMUST00000129643	+	1251	0	17.8925	0	7.8336	0	0	TGAAGACCAAGAAATGAA	0	0	0.13	0	0
A630010A05Rik	ENSMUST00000147024	+	404	0	17.8925	0	7.8336	0	0	TGAAGACCAAGAAATGAA	0	0	0.13	0	0
A630010A05Rik	ENSMUST00000129643	+	1251	0	17.8925	0	7.8336	0	0	TAAAGACCCAGAAATGAACC	0	3.11	0	0	0
A630010A05Rik	ENSMUST00000129643	+	1251	0	17.8925	0	7.8336	0	0	TGAAGACCCAGAGATGAAT	0	0	11.52	0	1.91
AA792892	ENSMUST00000202253	-	70	4.7983	19.9453	0.994273	0	0	0	TGTGAATGGAAGTCCAAGGATCT	0.3	3.59	0	0	0
AA792892	ENSMUST00000202253	-	109	4.7983	19.9453	0.994273	0	0	0	TCGGCAGCCCAATTCCCAACA	0.74	0.68	9.91	0	0
AA792892	ENSMUST00000202253	+	49	4.7983	19.9453	0.994273	0	0	0	GCGTGAGACTGAGTAACTGCTA	0	0.14	0	0	0
AA792892	ENSMUST00000202253	+	82	4.7983	19.9453	0.994273	0	0	0	TTCCATTCACAGCTGCGACTGAAC	0	0.14	0	0	0
AA792892	ENSMUST00000202253	+	49	4.7983	19.9453	0.994273	0	0	0	GCGTGAGACTGAGTAACTGC	0	0.38	0.64	0	0
AA792892	ENSMUST00000202253	+	72	4.7983	19.9453	0.994273	0	0	0	ATCCTTGGACTTCCATTCACA	16.24	7.38	15.24	14.84	4.29
AA792892	ENSMUST00000202253	+	49	4.7983	19.9453	0.994273	0	0	0	GCGTGAGACTGAGTAACTGCT	0	0.27	0.26	0	0
AA792892	ENSMUST00000202253	+	105	4.7983	19.9453	0.994273	0	0	0	CCATTGTTGGGAATTGGGC	0.6	0	0	4.36	0
AA792892	ENSMUST00000202253	-	80	4.7983	19.9453	0.994273	0	0	0	AGTAGTAGCTGTGAATGGAAGT	8.93	10.29	11.3	6.24	0
AA792892	ENSMUST00000202253	-	107	4.7983	19.9453	0.994273	0	0	0	CGGCAGCCCAATTCCCAACAAT	0	1.08	3.12	0	0
AA792892	ENSMUST00000202253	+	82	4.7983	19.9453	0.994273	0	0	0	TTCCATTCACAGCTGCGACTG	0.2	1.35	0	0	0
AA792892	ENSMUST00000202253	+	76	4.7983	19.9453	0.994273	0	0	0	TTGGACTTCCATTCACAGCTGCGA	11.85	0	0	9.55	1.58
AA792892	ENSMUST00000202253	+	82	4.7983	19.9453	0.994273	0	0	0	TTCCATTCACAGCTGCGACTGA	21.5	30.37	11.34	7	8.11
AA792892	ENSMUST00000202253	+	105	4.7983	19.9453	0.994273	0	0	0	CAATTGTTGGGAATTGGGCT	1.19	1.49	0	0	0
AA792892	ENSMUST00000202253	+	1	4.7983	19.9453	0.994273	0	0	0	TGGAAGAAGGGAGTCTAGCTC	0	0.14	0	0	0
AA792892	ENSMUST00000202253	+	1037	4.7983	19.9453	0.994273	0	0	0	TGGAACACACCTTTAATCTGG	4.58	12.2	4.35	0.12	0
AA792892	ENSMUST00000202253	+	43	4.7983	19.9453	0.994273	0	0	0	CTTGCTGCGTGAGACTGAGTAA	0	3.2	0	0	0
AA792892	ENSMUST00000202253	+	56	4.7983	19.9453	0.994273	0	0	0	ACTGAGTAACTGCTAGATCCT	6.24	13.9	0	0	0.85
AA792892	ENSMUST00000097477	+	968	4.7983	19.9453	0.994273	0	0	0	TGGAACACACCTTTAATCTGG	4.58	12.2	4.35	0.12	0
AA792892	ENSMUST00000202253	+	110	4.7983	19.9453	0.994273	0	0	0	GTTGGGAATTGGGCTGCCGAC	0	0	0.11	0	0
AA792892	ENSMUST00000202253	+	41	4.7983	19.9453	0.994273	0	0	0	TGCTTGCTGCGTGAGACTGAGT	0	2.17	7.86	0	3.1
AA792892	ENSMUST00000202253	+	80	4.7983	19.9453	0.994273	0	0	0	ACTTCCATTCACAGCTGCGACT	13.74	8.59	16	6.37	0
AA792892	ENSMUST00000202253	+	73	4.7983	19.9453	0.994273	0	0	0	TCCTTGGACTTCCATTCACAG	9.07	13.18	12.79	0	0
AA792892	ENSMUST00000202253	+	28	4.7983	19.9453	0.994273	0	0	0	TTGCTCCTTCGCCTGCTTGCT	2.38	3.46	0	0	0
AA792892	ENSMUST00000202253	+	82	4.7983	19.9453	0.994273	0	0	0	TTCCATTCACAGCTGCGACTGAA	24.97	20.99	26.35	0	2.77
AA792892	ENSMUST00000202253	+	50	4.7983	19.9453	0.994273	0	0	0	CGTGAGACTGAGTAACTGCTAG	0	1.54	0	0	0
AA792892	ENSMUST00000202253	+	74	4.7983	19.9453	0.994273	0	0	0	CCTTGGACTTCCATTCACAGCT	0	1.35	2.15	0	0
AA792892	ENSMUST00000202253	+	73	4.7983	19.9453	0.994273	0	0	0	TCCTTGGACTTCCATTCACA	9.2	8.15	5.6	1.62	0
AA792892	ENSMUST00000202253	+	106	4.7983	19.9453	0.994273	0	0	0	AATTGTTGGGAATTGGGCTGCC	0	0	14.77	0	0
AA792892	ENSMUST00000202253	+	82	4.7983	19.9453	0.994273	0	0	0	TTCCATTCACAGCTGCGACT	1.81	3.25	6.37	6.12	4.49
AA792892	ENSMUST00000202253	+	27	4.7983	19.9453	0.994273	0	0	0	CTTGCTCCTTCGCCTGCTTGC	1.79	0	0.11	0	0
AA792892	ENSMUST00000202253	+	95	4.7983	19.9453	0.994273	0	0	0	TGCGACTGAACAATTGTT	8.01	2.69	5.12	0	6.1
AA792892	ENSMUST00000202253	+	69	4.7983	19.9453	0.994273	0	0	0	TAGATCCTTGGACTTCCATTCA	4.63	0	7.27	0.12	0
AA792892	ENSMUST00000202253	-	70	4.7983	19.9453	0.994273	0	0	0	TGAATGGAAGTCCAAGGATCT	12.61	18.12	10.63	0	5.18
AA792892	ENSMUST00000202253	+	48	4.7983	19.9453	0.994273	0	0	0	TGCGTGAGACTGAGTAACTGCT	13.34	8.49	0	7.43	2.79
AA792892	ENSMUST00000202253	-	109	4.7983	19.9453	0.994273	0	0	0	CGGCAGCCCAATTCCCAACA	0	0	1.62	0	0
AA792892	ENSMUST00000202253	+	111	4.7983	19.9453	0.994273	0	0	0	TTGGGAATTGGGCTGCCGACT	1.2	0	6.92	0	9.22
AA792892	ENSMUST00000202253	-	83	4.7983	19.9453	0.994273	0	0	0	TTCAGTAGTAGCTGTGAATGGA	0	3.84	0	0	0
AA792892	ENSMUST00000202253	-	62	4.7983	19.9453	0.994273	0	0	0	AAGTCCAAGGATCTAGCAGTTG	0	0	7.43	0	0
AA792892	ENSMUST00000202253	+	80	4.7983	19.9453	0.994273	0	0	0	ACTTCCATTCACAGCTGCGAC	0.2	0.13	0.11	3.7	2.14
AA792892	ENSMUST00000202253	-	110	4.7983	19.9453	0.994273	0	0	0	CAGTCGGCAGCCCAATTCCCAAC	0	0	6.53	0	0
AA792892	ENSMUST00000202253	+	45	4.7983	19.9453	0.994273	0	0	0	TGCTGCGTGAGACTGAGTAAC	1.93	0	0.13	0	0
AA792892	ENSMUST00000202253	+	82	4.7983	19.9453	0.994273	0	0	0	TTCCATTCACAGCTGCGACTGAAT	4.76	1.54	14.06	5.71	2.5
AA792892	ENSMUST00000202253	+	95	4.7983	19.9453	0.994273	0	0	0	TGCGACTGAATCATTGTTGGGAAT	0	0	6.78	0	0
AA792892	ENSMUST00000202253	-	65	4.7983	19.9453	0.994273	0	0	0	TGGAAGTCCAAGGATCTAGCAG	0.3	7.45	0	0	0
AA792892	ENSMUST00000202253	+	0	4.7983	19.9453	0.994273	0	0	0	TTGGAAGAAGGGAGTCTAGCT	9.05	10.79	19.15	0.13	0
AA792892	ENSMUST00000202253	+	66	4.7983	19.9453	0.994273	0	0	0	TGCTAGATCCTTGGACTTCCA	11.06	5.65	0.13	0	0
AA792892	ENSMUST00000202253	+	81	4.7983	19.9453	0.994273	0	0	0	CTTCCATTCACAGCTGCGACTGAA	0	0	7.56	0.12	0
AA792892	ENSMUST00000202253	+	68	4.7983	19.9453	0.994273	0	0	0	CTAGATCCTTGGACTTCCATTCA	0	0	0.13	0	0
AA792892	ENSMUST00000202253	+	62	4.7983	19.9453	0.994273	0	0	0	TAACTGCTAGATCCTTGGACTTCC	0	4.48	0	0	0
AA792892	ENSMUST00000202253	-	56	4.7983	19.9453	0.994273	0	0	0	AGGATCTAGCAGTTACTCAGT	0	3.93	0	0	0
AA792892	ENSMUST00000202253	+	69	4.7983	19.9453	0.994273	0	0	0	TAGATCCTTGGACTTCCATTC	3.12	0	3.71	0	0
AA792892	ENSMUST00000202253	+	105	4.7983	19.9453	0.994273	0	0	0	CCATTGTTGGGAATTGGGCTGCCG	0	0.81	0	0	0
AA792892	ENSMUST00000202253	+	75	4.7983	19.9453	0.994273	0	0	0	CTTGGACTTCCATTCACAGCT	3.12	0.13	4.63	0	0
AA792892	ENSMUST00000202253	+	106	4.7983	19.9453	0.994273	0	0	0	AATTGTTGGGAATTGGGCTGCCGA	0.15	0	9.48	0	0
AA792892	ENSMUST00000202253	-	81	4.7983	19.9453	0.994273	0	0	0	AGTAGTAGCTGTGAATGGAAG	5.36	0	0.24	0	0
AA792892	ENSMUST00000202253	+	44	4.7983	19.9453	0.994273	0	0	0	TTGCTGCGTGAGACTGAGTAACT	2.83	5.15	0	0	0
AA792892	ENSMUST00000202253	+	50	4.7983	19.9453	0.994273	0	0	0	TGTGAGACTGAGTAACTGCT	3.12	0	0	0.13	0
AA792892	ENSMUST00000202253	+	104	4.7983	19.9453	0.994273	0	0	0	ACAATTGTTGGGAATTGGGCT	0	3.2	12.56	0	0
AA792892	ENSMUST00000202253	+	45	4.7983	19.9453	0.994273	0	0	0	TGCTGCGTGAGACTGAGTAACT	9.72	0	6.92	0	0
AA792892	ENSMUST00000202253	+	81	4.7983	19.9453	0.994273	0	0	0	CTTCCATTCACAGCTGCGACT	0	1.41	0	0	2.06
AA792892	ENSMUST00000202253	-	71	4.7983	19.9453	0.994273	0	0	0	TGAATGGAAGTCCAAGGATC	0	3.71	0	0	0
AA792892	ENSMUST00000202253	+	67	4.7983	19.9453	0.994273	0	0	0	GCTAGATCCTTGGACTTCCATT	0	0	5.76	0	0
AA792892	ENSMUST00000202253	+	81	4.7983	19.9453	0.994273	0	0	0	CTTCCATTCACAGCTGCGACTGA	0	0.38	0	0	0
AA792892	ENSMUST00000202253	+	47	4.7983	19.9453	0.994273	0	0	0	CTGCGTGAGACTGAGTAACTG	0	0	0.22	0	0
AA792892	ENSMUST00000202253	+	88	4.7983	19.9453	0.994273	0	0	0	TCACAGCTGCGACTGAATCATT	0	3.66	0	0	0
AA792892	ENSMUST00000202253	+	107	4.7983	19.9453	0.994273	0	0	0	ATTGTTGGGAATTGGGCTGCC	0	0	5.12	0	0
AA792892	ENSMUST00000202253	-	3	4.7983	19.9453	0.994273	0	0	0	AAGAGCTAGACTCCCTTCTTC	0	0	8.84	0	0
AA792892	ENSMUST00000202253	-	70	4.7983	19.9453	0.994273	0	0	0	TGTGAATGGGAGTCCAAGGATCT	1.81	5.01	0	0	0
AA792892	ENSMUST00000202253	+	0	4.7983	19.9453	0.994273	0	0	0	TTGGAAGAAGGGAGTCTAGCTC	4.63	6.77	5.89	0	0
AA792892	ENSMUST00000202253	-	64	4.7983	19.9453	0.994273	0	0	0	TGGAAGTCCAAGGATCTAGCAGT	2.98	0.64	6.03	0	5.41
AA792892	ENSMUST00000202253	+	50	4.7983	19.9453	0.994273	0	0	0	CGTGAGACTGAGTAACTGCT	1.34	0.13	0	3.32	4.67
AA792892	ENSMUST00000202253	+	45	4.7983	19.9453	0.994273	0	0	0	TGCTGTGTGAGACTGAGTAACT	0	0	6.4	0	0
AA792892	ENSMUST00000202253	+	73	4.7983	19.9453	0.994273	0	0	0	TCCTTGGACTTCCATTCACAGC	8.79	11.77	45.88	8.36	0
AA792892	ENSMUST00000202253	+	74	4.7983	19.9453	0.994273	0	0	0	CCTTGGACTTCCATTCACAGC	0	0	2.43	0	0
AA792892	ENSMUST00000202253	+	95	4.7983	19.9453	0.994273	0	0	0	TGCGACTGAACCATTGTTGGGA	0	0.14	0	0	0
AA792892	ENSMUST00000202253	-	73	4.7983	19.9453	0.994273	0	0	0	TAGCTGTGAATGGAAGTCCAAGGA	0	4.2	0	0	0
AA792892	ENSMUST00000202253	-	24	4.7983	19.9453	0.994273	0	0	0	AAGCAGGCGAAGGAGCAAGAGC	0	0	7.54	0	0
AA792892	ENSMUST00000202253	+	48	4.7983	19.9453	0.994273	0	0	0	TGTGTGAGACTGAGTAACTGCT	0	0.14	0	0	0
AA792892	ENSMUST00000202253	+	47	4.7983	19.9453	0.994273	0	0	0	CTGCGTGAGACTGAGTAACTGC	7.04	0	6.03	0	0
AA792892	ENSMUST00000202253	+	0	4.7983	19.9453	0.994273	0	0	0	TTGGAAGAAGGGAGTCTAGCTCT	0	3.25	0	0	0
AA792892	ENSMUST00000202253	-	42	4.7983	19.9453	0.994273	0	0	0	TTACTCAGTCTCACGCAGCAAGC	0	0	7.56	0	0
AA792892	ENSMUST00000202253	+	1	4.7983	19.9453	0.994273	0	0	0	TGGAAGAAGGGAGTCTAGCTCT	0	3.79	14.21	0	0
AA792892	ENSMUST00000202253	+	1	4.7983	19.9453	0.994273	0	0	0	TGGAAGAAGGGAGTCTAGCTCTA	0	2.17	0	0	0
AA792892	ENSMUST00000202253	+	73	4.7983	19.9453	0.994273	0	0	0	TCCTTGGACTTCCATTCACAGCT	0	0	2.91	0	0
AA792892	ENSMUST00000202253	+	105	4.7983	19.9453	0.994273	0	0	0	CCATTGTTGGGAATTGGGCTGCC	0.2	1.54	0	0	0
AA792892	ENSMUST00000202253	+	72	4.7983	19.9453	0.994273	0	0	0	ATCCTTGGACTTCCATTCAC	3.27	3.07	7.02	0	0
AA792892	ENSMUST00000202253	+	106	4.7983	19.9453	0.994273	0	0	0	AATTGTTGGGAATTGGGCTGCCG	0	0	9.91	0	0
AA792892	ENSMUST00000202253	+	72	4.7983	19.9453	0.994273	0	0	0	ATCCTTGGACTTCCATTCACAG	8.03	7.68	0	0	1.91
AA792892	ENSMUST00000202253	+	66	4.7983	19.9453	0.994273	0	0	0	TGCTAGATCCTTGGACTTCCAT	0	7.3	6.4	0	0
AA792892	ENSMUST00000202253	-	70	4.7983	19.9453	0.994273	0	0	0	TGAATGGGAGTCCAAGGATCT	0	17.68	8.07	0	2.06
AA792892	ENSMUST00000202253	+	111	4.7983	19.9453	0.994273	0	0	0	TTGGGAATTGGGCTGCCGACTG	0	0	4.52	0	0
AA792892	ENSMUST00000202253	-	107	4.7983	19.9453	0.994273	0	0	0	TCGGCAGCCCAATTCCCAACAAT	0	2.92	0	0	0
AA792892	ENSMUST00000202253	+	107	4.7983	19.9453	0.994273	0	0	0	ATTGTTGGGAATTGGGCTGCCG	0	0	7.21	0	0
AA792892	ENSMUST00000202253	+	95	4.7983	19.9453	0.994273	0	0	0	TGCGACTGAATCATTGTTGGGA	0	0	7.43	0	0
AA792892	ENSMUST00000202253	-	23	4.7983	19.9453	0.994273	0	0	0	AGCAGGCGAAGGAGCAAGAGCA	0	4.88	0	0	0
AA792892	ENSMUST00000202253	+	105	4.7983	19.9453	0.994273	0	0	0	CCATTGTTGGGAATTGGGCT	0	0	2.69	0	0
AA792892	ENSMUST00000202253	-	25	4.7983	19.9453	0.994273	0	0	0	AAGCAGGCGAAGGAGCAAGAG	0	0	0.11	0	0
AA792892	ENSMUST00000202253	+	0	4.7983	19.9453	0.994273	0	0	0	TTGGAAGAAGGGAGTCTTGCTC	0	0.14	0	0	0
AA792892	ENSMUST00000202253	+	81	4.7983	19.9453	0.994273	0	0	0	CTTCCATTCACAGCTGCGACTG	1.61	0	0	5.12	0
AA792892	ENSMUST00000202253	+	73	4.7983	19.9453	0.994273	0	0	0	TCCTTGGACTTCCATTCAC	0	1.15	0	0	0
AA792892	ENSMUST00000202253	+	95	4.7983	19.9453	0.994273	0	0	0	TGCGACTGAATCATTGTT	5.23	0	7.56	0	0
AA792892	ENSMUST00000202253	+	67	4.7983	19.9453	0.994273	0	0	0	GCTAGATCCTTGGACTTCCATTC	3.62	0	7.54	0	0
AA792892	ENSMUST00000202253	+	31	4.7983	19.9453	0.994273	0	0	0	CTCCTTCGCCTGCTTGCTGCGT	0	0	2.82	0	0
AA792892	ENSMUST00000202253	+	93	4.7983	19.9453	0.994273	0	0	0	GCTGCGACTGAACAATTGT	0	0	4.1	0	0
AA792892	ENSMUST00000202253	+	111	4.7983	19.9453	0.994273	0	0	0	TTGGGAATTGGGCTGCCGAC	0.2	0	0	0.27	0
AA792892	ENSMUST00000202253	+	72	4.7983	19.9453	0.994273	0	0	0	ATCCTTGGACTTCCATTCACAGC	7.02	6.44	6.15	0	0
AA792892	ENSMUST00000202253	+	83	4.7983	19.9453	0.994273	0	0	0	TCCATTCACAGCTGCGACTGAA	7.68	0	10.06	0.25	1.67
AA792892	ENSMUST00000202253	+	112	4.7983	19.9453	0.994273	0	0	0	TGGGAATTGGGCTGCCGACT	3.82	3.46	2.69	0	0
AA792892	ENSMUST00000202253	-	72	4.7983	19.9453	0.994273	0	0	0	TGTGAATGGAAGTCCAAGGAT	5.15	6.15	0	0	0
AA792892	ENSMUST00000202253	+	112	4.7983	19.9453	0.994273	0	0	0	TGGGAATTGGGCTGCCGACTGT	0	2.3	0.13	6	9.9
AA792892	ENSMUST00000202253	+	28	4.7983	19.9453	0.994273	0	0	0	TTGCTCCTTCGCCTGCTTGC	0	1.08	0	0	0
AA792892	ENSMUST00000202253	-	11	4.7983	19.9453	0.994273	0	0	0	AGCAAGAGCAAGAGCTAGACTC	3.82	4.2	0	0	0
AA792892	ENSMUST00000202253	+	105	4.7983	19.9453	0.994273	0	0	0	CAATTGTTGGGAATTGGGCTGCC	0	0	6.35	0	1.94
AA792892	ENSMUST00000202253	+	68	4.7983	19.9453	0.994273	0	0	0	CTAGATCCTTGGACTTCCATTC	0	2.98	0.13	0	0
AA792892	ENSMUST00000202253	+	83	4.7983	19.9453	0.994273	0	0	0	TCCATTCACAGCTGCGACT	0	1.9	0	0	2.55
AA792892	ENSMUST00000202253	+	110	4.7983	19.9453	0.994273	0	0	0	GTTGGGAATTGGGCTGCCGACT	0	0	4.74	0	0
AA792892	ENSMUST00000202253	+	27	4.7983	19.9453	0.994273	0	0	0	CTTGCTCCTTCGCCTGCTTGCT	5.73	5.02	2.91	0	0
AA792892	ENSMUST00000202253	+	108	4.7983	19.9453	0.994273	0	0	0	TTGTTGGGAATTGGGCTGCCG	0	0	5.6	0	0
Aaas	ENSMUST00000041208	+	1785	132.333	48.7261	22.9056	31.0757	29.0499	13.2752	TAGTTCTTCTTGTTTCCAC	0	0.14	0	0	0
Aaas	ENSMUST00000041208	+	1784	132.333	48.7261	22.9056	31.0757	29.0499	13.2752	ATAGTTCTTCTTGTTTCCACT	0	4.1	0	0	0
Aaas	ENSMUST00000041208	-	1503	132.333	48.7261	22.9056	31.0757	29.0499	13.2752	GAAATTGATGAGCTGACC	1.99	0	5.92	0	0
Aaas	ENSMUST00000041208	+	1785	132.333	48.7261	22.9056	31.0757	29.0499	13.2752	TAGTTCTTCTTGTTTCCACT	11.31	5.37	13.77	7.37	1.67
Aaas	ENSMUST00000041208	+	1784	132.333	48.7261	22.9056	31.0757	29.0499	13.2752	ATAGTTCTTCTTGTTTCCAC	0	0.13	0	0	0
Aaas	ENSMUST00000041208	-	1786	132.333	48.7261	22.9056	31.0757	29.0499	13.2752	AAGTGGAAACAAGAAGAACT	0	2.3	0	11.01	0
Abhd6	ENSMUST00000026313	-	1160	18.9636	20.8012	0	0	0	0	TTGAGCTTCTTGTGGTCTGT	0	1.63	0	0	0
Abhd6	ENSMUST00000166497	-	1083	18.9636	20.8012	0	0	0	0	TTGAGCTTCTTGTGGTCTGT	0	1.63	0	0	0
Acadsb	ENSMUST00000015829	+	4911	28.5105	21.8945	9.72692	7.45545	0.333201	1.9344	CCTCAGGTGAGAATTCTTT	0	0	0.51	0	0
Acadsb	ENSMUST00000015829	+	4955	28.5105	21.8945	9.72692	7.45545	0.333201	1.9344	ATGGGGTTATTTGATTTTCTGG	0.2	5.25	5.38	0	0
Acadsb	ENSMUST00000015829	+	4780	28.5105	21.8945	9.72692	7.45545	0.333201	1.9344	GTCACCTGAATTTTTGAT	0.3	1.45	0	0	0.48
Acadsb	ENSMUST00000015829	+	4828	28.5105	21.8945	9.72692	7.45545	0.333201	1.9344	TCTCAGGGTTGTTTTGATTTGC	0	0	3.98	1.06	0.12
Acadsb	ENSMUST00000015829	-	4822	28.5105	21.8945	9.72692	7.45545	0.333201	1.9344	AAACAACCCTGAGATTCTAC	0	3.96	10.57	0	0
Acadsb	ENSMUST00000015829	+	4841	28.5105	21.8945	9.72692	7.45545	0.333201	1.9344	TTGATTTGCATTTCCCTGATGAC	0.3	0	0.22	0.12	0
Acadsb	ENSMUST00000015829	+	4774	28.5105	21.8945	9.72692	7.45545	0.333201	1.9344	TCTGCTGTCACCCGAATTTT	0.2	0	0.13	0	0
Acadsb	ENSMUST00000015829	+	4820	28.5105	21.8945	9.72692	7.45545	0.333201	1.9344	AGGTGGAATCTCAGGGTTGT	0	0	0.38	0	2.14
Acadsb	ENSMUST00000015829	+	609	28.5105	21.8945	9.72692	7.45545	0.333201	1.9344	ACAAGAACAGAATGCCACCT	0	0	8.51	0	0
Acadsb	ENSMUST00000015829	-	4780	28.5105	21.8945	9.72692	7.45545	0.333201	1.9344	CTAAGATCAAAAATTCAGGTGAC	0.2	0	0.32	0	0
Acadsb	ENSMUST00000015829	+	4918	28.5105	21.8945	9.72692	7.45545	0.333201	1.9344	TGAGAATTCTTTGTTCAGT	2.11	4.56	2.18	4.43	2.66
Acadsb	ENSMUST00000015829	+	4909	28.5105	21.8945	9.72692	7.45545	0.333201	1.9344	TTCCTCAGGTGAGAATTCTTTGT	0.2	14.26	5.74	15.37	10.34
Acadsb	ENSMUST00000015829	+	4771	28.5105	21.8945	9.72692	7.45545	0.333201	1.9344	GCATCTGCTGTCACCTGAATTT	2.23	6.7	0	0	0
Acadsb	ENSMUST00000015829	+	4809	28.5105	21.8945	9.72692	7.45545	0.333201	1.9344	TGACTGGTGTGAGGTGGAATC	2.01	0	0	3.98	0
Acadsb	ENSMUST00000015829	+	4774	28.5105	21.8945	9.72692	7.45545	0.333201	1.9344	TCTGCTGTCACCTGAATTTCTGA	0.2	3.71	0.11	1	2.79
Acadsb	ENSMUST00000015829	+	4780	28.5105	21.8945	9.72692	7.45545	0.333201	1.9344	GTCACCTGAATTTTTGATC	0	0.54	0	1	0.96
Acadsb	ENSMUST00000015829	-	4771	28.5105	21.8945	9.72692	7.45545	0.333201	1.9344	CTCAGGGGACAGCAGATGC	0	0	0.38	0	0
Acadsb	ENSMUST00000015829	+	4809	28.5105	21.8945	9.72692	7.45545	0.333201	1.9344	TGACTGGTGTGAGATGGAATC	5.15	0	6.5	0	0
Acadsb	ENSMUST00000015829	+	4902	28.5105	21.8945	9.72692	7.45545	0.333201	1.9344	TTCGGTATTCCTCAGGTGAG	2.21	4.48	0	10.74	2.3
Acadsb	ENSMUST00000015829	+	4969	28.5105	21.8945	9.72692	7.45545	0.333201	1.9344	TTTTCTGGAGTCCACCTTCTTG	0	0	7.65	0	2.86
Acadsb	ENSMUST00000015829	+	4779	28.5105	21.8945	9.72692	7.45545	0.333201	1.9344	TGTCACCTGAATTTTTTATC	0.74	4.46	0	9.31	0.12
Acadsb	ENSMUST00000015829	+	4783	28.5105	21.8945	9.72692	7.45545	0.333201	1.9344	ACCTGAATTTTTGATCTTAGC	0	2.17	0	0	0.12
Acadsb	ENSMUST00000015829	-	4893	28.5105	21.8945	9.72692	7.45545	0.333201	1.9344	TGAGGAATACCGAATGGCAGAGA	0.2	3.84	0	4.51	2.3
Acadsb	ENSMUST00000015829	-	4821	28.5105	21.8945	9.72692	7.45545	0.333201	1.9344	AAAACAACCCTGAGATTCCACA	0	0	0.38	0.26	10.72
Acadsb	ENSMUST00000015829	+	4793	28.5105	21.8945	9.72692	7.45545	0.333201	1.9344	TTGATCTTAGCTATTCTGAC	0	0	8.29	0	0.24
Acadsb	ENSMUST00000015829	+	4792	28.5105	21.8945	9.72692	7.45545	0.333201	1.9344	TTTGATCTTAGCCATTCTGAC	5.46	4.2	6.93	0	3.03
Acadsb	ENSMUST00000015829	-	4771	28.5105	21.8945	9.72692	7.45545	0.333201	1.9344	AAACTCAGGTGACAGCAGATGC	5.36	0	7.86	0	0
Acadsb	ENSMUST00000117518	+	1726	28.5105	21.8945	9.72692	7.45545	0.333201	1.9344	CTCAAAGAACCAACTCCTCG	0	0.13	0	0	0
Acadsb	ENSMUST00000015829	-	4820	28.5105	21.8945	9.72692	7.45545	0.333201	1.9344	AAACAACCCTGAGATTCCACAT	0.2	0.14	0	0	0
Acadsb	ENSMUST00000015829	+	4924	28.5105	21.8945	9.72692	7.45545	0.333201	1.9344	TTCTTTATTTAGCTCTGTACCC	0	0	0.26	0	0
Acadsb	ENSMUST00000015829	+	4892	28.5105	21.8945	9.72692	7.45545	0.333201	1.9344	TTCTCTGCCATTCGGTATTCC	0.5	0.41	0	0	0
Acadsb	ENSMUST00000015829	-	4807	28.5105	21.8945	9.72692	7.45545	0.333201	1.9344	ATTCCACCTCACACCAGTGAGA	2.38	0	4.74	0	0
Acadsb	ENSMUST00000015829	+	4839	28.5105	21.8945	9.72692	7.45545	0.333201	1.9344	TTTTGATTTCCATTTCCCTGA	5.21	0	0	6	0
Acadsb	ENSMUST00000015829	+	4776	28.5105	21.8945	9.72692	7.45545	0.333201	1.9344	TGCTGTCACCTGAATTTCTGA	5.44	1.15	4.99	0	0
Acadsb	ENSMUST00000151995	+	6	28.5105	21.8945	9.72692	7.45545	0.333201	1.9344	ACAAGAACAGAATGCCACCT	0	0	8.51	0	0
Acadsb	ENSMUST00000015829	+	4918	28.5105	21.8945	9.72692	7.45545	0.333201	1.9344	TGAGAATTCTTAGTTTAGCTCT	1.19	4.61	0	5.71	2.27
Acadsb	ENSMUST00000015829	+	4779	28.5105	21.8945	9.72692	7.45545	0.333201	1.9344	TGTCACCCGAATTTTTGATCT	0	0	0.13	0	0
Acadsb	ENSMUST00000015829	+	4809	28.5105	21.8945	9.72692	7.45545	0.333201	1.9344	TGACTGGTGTGAGGTGGAAT	0.74	1.66	3.66	0	0
Acadsb	ENSMUST00000015829	+	4950	28.5105	21.8945	9.72692	7.45545	0.333201	1.9344	TTTTAATGGGGTTATTTGATTTTC	0	0	1.54	0	0
Acadsb	ENSMUST00000015829	+	4781	28.5105	21.8945	9.72692	7.45545	0.333201	1.9344	TCACCTGAAGTTTTGATCTTAG	0	0	0.13	0	0
Acadsb	ENSMUST00000015829	+	4778	28.5105	21.8945	9.72692	7.45545	0.333201	1.9344	CTGTCACCTGAGTTTTTGATCTT	0	2.17	0	0	0
Acadsb	ENSMUST00000015829	-	4774	28.5105	21.8945	9.72692	7.45545	0.333201	1.9344	AAAATTCAGGTGACAGCAGA	0.6	3.84	2.31	4.25	0
Acadsb	ENSMUST00000015829	+	4918	28.5105	21.8945	9.72692	7.45545	0.333201	1.9344	TGAGAATTCTTTGTTCAGTT	1.99	0.54	1.02	0	3.6
Acadsb	ENSMUST00000015829	-	4810	28.5105	21.8945	9.72692	7.45545	0.333201	1.9344	AGATTCCACCTCACACCAATC	0	0	0.13	0	0
Acadsb	ENSMUST00000015829	+	4776	28.5105	21.8945	9.72692	7.45545	0.333201	1.9344	TGCTGTCACCTGAATTTTTCAT	2.53	2.56	0	0	0
Acadsb	ENSMUST00000133277	+	435	28.5105	21.8945	9.72692	7.45545	0.333201	1.9344	ACAAGAACAGAATGCCACCT	0	0	8.51	0	0
Acadsb	ENSMUST00000015829	-	4816	28.5105	21.8945	9.72692	7.45545	0.333201	1.9344	AACCCTGAGATTCCATCTCACA	0	1.9	0	0	0
Acadsb	ENSMUST00000015829	+	4777	28.5105	21.8945	9.72692	7.45545	0.333201	1.9344	GCTGTCACCTGAGTTTTTGATCT	0	0	0.13	0	0
Acadsb	ENSMUST00000015829	-	4771	28.5105	21.8945	9.72692	7.45545	0.333201	1.9344	CTCAGGTGACAGCAGATGC	0	2.3	3.97	0	4.29
Acadsb	ENSMUST00000015829	+	4756	28.5105	21.8945	9.72692	7.45545	0.333201	1.9344	TCCACATCCTTGCCAGCATCT	0	2.3	0	6.12	0
Acadsb	ENSMUST00000015829	-	4807	28.5105	21.8945	9.72692	7.45545	0.333201	1.9344	ATTCCACCTCACACCAGCCAGA	0.35	0	0.36	0	0
Acadsb	ENSMUST00000015829	-	4825	28.5105	21.8945	9.72692	7.45545	0.333201	1.9344	ATCAAAACAACCCTGAGATTC	0	0	7.75	0	0
Acadsb	ENSMUST00000015829	-	4807	28.5105	21.8945	9.72692	7.45545	0.333201	1.9344	ATTCCACCTCACACCAGTTAGA	0	0	0.13	0	0
Acadsb	ENSMUST00000015829	+	4780	28.5105	21.8945	9.72692	7.45545	0.333201	1.9344	GTCACCTGAATTTTTTAT	1.81	0.14	0	0	0
Acadsb	ENSMUST00000015829	+	4770	28.5105	21.8945	9.72692	7.45545	0.333201	1.9344	AGCATCTGCTGTCACCTGATTTT	0.2	0	0.36	0	0
Acadsb	ENSMUST00000015829	+	4779	28.5105	21.8945	9.72692	7.45545	0.333201	1.9344	TGTCACCTGAATTTTTTAT	1.41	0.26	6.02	0	2.18
Acadsb	ENSMUST00000015829	+	4841	28.5105	21.8945	9.72692	7.45545	0.333201	1.9344	TTGATTTGCATTTCCCTGA	1.41	6.36	0	0	3.57
Acadsb	ENSMUST00000015829	-	4820	28.5105	21.8945	9.72692	7.45545	0.333201	1.9344	AACAACCCTGAGATTCCATCT	0	0	0.11	0	0
Acadsb	ENSMUST00000117518	+	507	28.5105	21.8945	9.72692	7.45545	0.333201	1.9344	ACAAGAACAGAATGCCACCT	0	0	8.51	0	0
Acadsb	ENSMUST00000015829	+	4781	28.5105	21.8945	9.72692	7.45545	0.333201	1.9344	TCACCTGAATTTTTGATCT	0	2.57	0	0	0
Acadsb	ENSMUST00000015829	-	4820	28.5105	21.8945	9.72692	7.45545	0.333201	1.9344	AAACAACCCTGAGATTCCACTT	5.84	12.38	0	0.12	0
Acadsb	ENSMUST00000117518	+	1913	28.5105	21.8945	9.72692	7.45545	0.333201	1.9344	TGTCCCATTTCTCCCTGTCTTT	0.8	0.54	1.66	0	0
Acadsb	ENSMUST00000015829	-	4977	28.5105	21.8945	9.72692	7.45545	0.333201	1.9344	AAAGAACTCAAGAAGGTGGACT	6.7	7.02	7.65	8.89	0
Acadsb	ENSMUST00000015829	+	4985	28.5105	21.8945	9.72692	7.45545	0.333201	1.9344	TTCTTGAGCTCTTTGTATA	0	1.15	0	0	0
Acadsb	ENSMUST00000015829	+	4951	28.5105	21.8945	9.72692	7.45545	0.333201	1.9344	TTTAATGGGGTTATTTGATTTT	2.38	0	0	1.06	4.05
Acadsb	ENSMUST00000015829	-	5046	28.5105	21.8945	9.72692	7.45545	0.333201	1.9344	ACCAACAGACTGGGAAAGGATC	0	0	7.65	0	0
Acadsb	ENSMUST00000015829	+	4774	28.5105	21.8945	9.72692	7.45545	0.333201	1.9344	TCTGCTGTCACCTGAATTTTTC	5.85	13.13	9.64	6.9	0
Acadsb	ENSMUST00000015829	+	4989	28.5105	21.8945	9.72692	7.45545	0.333201	1.9344	TGAGCTCTTTGTATATAT	6.04	0	1.54	2	1.46
Acadsb	ENSMUST00000015829	+	4796	28.5105	21.8945	9.72692	7.45545	0.333201	1.9344	ATCTTAGCCATTCTGACTGGTG	6.25	3.39	0	0	0
Acadsb	ENSMUST00000135633	+	510	28.5105	21.8945	9.72692	7.45545	0.333201	1.9344	ACAAGAACAGAATGCCACCT	0	0	8.51	0	0
Acadsb	ENSMUST00000015829	-	4821	28.5105	21.8945	9.72692	7.45545	0.333201	1.9344	AAAACAACACTGAGATTCCACC	0	0	0.36	0	0
Acadsb	ENSMUST00000015829	+	4830	28.5105	21.8945	9.72692	7.45545	0.333201	1.9344	TCAGGGTTGTTTTGATTTGCATT	0	0	4.61	7.56	0
Acadsb	ENSMUST00000015829	-	4762	28.5105	21.8945	9.72692	7.45545	0.333201	1.9344	AGCAGATGCTGGCGAGGA	0	1.76	0	0	0
Acadsb	ENSMUST00000015829	+	4802	28.5105	21.8945	9.72692	7.45545	0.333201	1.9344	GCCATTCTGACTGGTGTGAGG	1.81	0.81	0	0	0
Acadsb	ENSMUST00000015829	-	4922	28.5105	21.8945	9.72692	7.45545	0.333201	1.9344	GCTCAGAGCTAAACAAAGAATT	0	0	0.11	0	0
Acadsb	ENSMUST00000015829	+	4925	28.5105	21.8945	9.72692	7.45545	0.333201	1.9344	TCTTTATTTAGCTCTGTACC	0	0.13	0	0	0
Acadsb	ENSMUST00000015829	+	4794	28.5105	21.8945	9.72692	7.45545	0.333201	1.9344	TTATCTTAGCCATTCTGACTGG	5.64	0.13	0	0	0
Acadsb	ENSMUST00000015829	+	4835	28.5105	21.8945	9.72692	7.45545	0.333201	1.9344	GTTGTTTTGATTTGCATTTCCCT	0.89	0	0	2.62	0
Acadsb	ENSMUST00000015829	+	4911	28.5105	21.8945	9.72692	7.45545	0.333201	1.9344	CCTCAGGTGAGAATTCTTTGTTC	0	0	1.41	0	0
Acadsb	ENSMUST00000015829	+	4794	28.5105	21.8945	9.72692	7.45545	0.333201	1.9344	TGATCTTAGCCATTCTGACTGGA	1.99	8.41	0	18.98	5.82
Acadsb	ENSMUST00000015829	-	4817	28.5105	21.8945	9.72692	7.45545	0.333201	1.9344	CAACACTGAGATTCCACTTCAC	0	0	7.75	0	0
Acadsb	ENSMUST00000015829	+	4793	28.5105	21.8945	9.72692	7.45545	0.333201	1.9344	TTGATCTTAGCCATTCTGACTGG	0	0	8.29	6.87	0
Acadsb	ENSMUST00000015829	-	4913	28.5105	21.8945	9.72692	7.45545	0.333201	1.9344	AACAAAGAATTCTCACCTGA	0	0	7.75	0	0
Acadsb	ENSMUST00000015829	+	4823	28.5105	21.8945	9.72692	7.45545	0.333201	1.9344	TAGAATCTCAGGGTTGTTTTGA	0	1.49	0	0	0
Acadsb	ENSMUST00000015829	+	4793	28.5105	21.8945	9.72692	7.45545	0.333201	1.9344	TTGATCTTAGCAATTCTGACT	0	0.13	0	0	0
Acadsb	ENSMUST00000015829	+	4895	28.5105	21.8945	9.72692	7.45545	0.333201	1.9344	TCAGCCATTCGGTATTCCTCA	0	0	0.13	0	0
Acadsb	ENSMUST00000015829	-	4774	28.5105	21.8945	9.72692	7.45545	0.333201	1.9344	AATTCAGGTTACAGCAGA	0	0	0.13	0	0
Acadsb	ENSMUST00000015829	+	4779	28.5105	21.8945	9.72692	7.45545	0.333201	1.9344	TGTCACCTGAGTTTTTGATC	1.01	2.89	8.96	4.37	1.82
Acadsb	ENSMUST00000015829	+	4801	28.5105	21.8945	9.72692	7.45545	0.333201	1.9344	AGCCATTCTGACTGGTGTGAG	0	0	0.13	0	0
Acadsb	ENSMUST00000015829	-	4826	28.5105	21.8945	9.72692	7.45545	0.333201	1.9344	TCAAAACAACCCTGAGATC	0	0	0.13	0	0
Acadsb	ENSMUST00000015829	-	4805	28.5105	21.8945	9.72692	7.45545	0.333201	1.9344	TTCCACCTCACACCAGTCAGAAA	2.38	6.68	7.17	0	0
Acadsb	ENSMUST00000015829	+	4902	28.5105	21.8945	9.72692	7.45545	0.333201	1.9344	TTTGGTATTCCGCAGGTGA	0	0.13	0	0	0
Acadsb	ENSMUST00000015829	+	4780	28.5105	21.8945	9.72692	7.45545	0.333201	1.9344	GTCACCTGAATTTTTGATCT	0.6	1.05	0.77	0	0.24
Acadsb	ENSMUST00000015829	+	4902	28.5105	21.8945	9.72692	7.45545	0.333201	1.9344	TTCGGTATTCCTCAGGTGA	1.41	2.71	0	36.33	38.16
Acadsb	ENSMUST00000015829	+	5061	28.5105	21.8945	9.72692	7.45545	0.333201	1.9344	TGTTGGTGGCCTTTTTGTCTT	1.34	1.79	0	0	0.24
Acadsb	ENSMUST00000015829	+	4811	28.5105	21.8945	9.72692	7.45545	0.333201	1.9344	ACTGGTGTGAGGTGGAATCT	1.41	9.58	0.11	0	0
Acadsb	ENSMUST00000015829	+	4989	28.5105	21.8945	9.72692	7.45545	0.333201	1.9344	TGAGTTCTTTGTATATATTGGG	0	1.84	0	0	0
Acadsb	ENSMUST00000015829	+	4913	28.5105	21.8945	9.72692	7.45545	0.333201	1.9344	TCAGGTGAGAATTCTTTG	0	0.13	0	1.73	0
Acadsb	ENSMUST00000015829	-	4821	28.5105	21.8945	9.72692	7.45545	0.333201	1.9344	AAAACAACACTGAGATTCCACT	0	5.01	0	8.49	0
Acadsb	ENSMUST00000015829	+	4786	28.5105	21.8945	9.72692	7.45545	0.333201	1.9344	TGAATTTTTGATCTTAGCC	0	0.68	2.48	0	0
Acadsb	ENSMUST00000015829	-	4771	28.5105	21.8945	9.72692	7.45545	0.333201	1.9344	TCAGGTGACAGTAGATGC	0	0	0.11	0	0
Acadsb	ENSMUST00000015829	+	4818	28.5105	21.8945	9.72692	7.45545	0.333201	1.9344	TGAAGTGGAATCTCAGGGTTGTT	0	2.71	0	0	0
Acadsb	ENSMUST00000015829	+	4779	28.5105	21.8945	9.72692	7.45545	0.333201	1.9344	TGTCACCTGAGTTTTTTAT	2.62	0	2.8	0	0.48
Acadsb	ENSMUST00000015829	+	4830	28.5105	21.8945	9.72692	7.45545	0.333201	1.9344	TCAGGGTTGTTTTGATTTGC	0	0.95	0	0	1.43
Acadsb	ENSMUST00000015829	+	4779	28.5105	21.8945	9.72692	7.45545	0.333201	1.9344	TGTCACCTGAATTTTTTA	0	1.54	0	0	1.09
Acadsb	ENSMUST00000015829	-	4807	28.5105	21.8945	9.72692	7.45545	0.333201	1.9344	ATTCCACCTCACACCAATCAGA	0	0.13	0	0	0
Acadsb	ENSMUST00000015829	-	4803	28.5105	21.8945	9.72692	7.45545	0.333201	1.9344	ACCTCACACCAGTCAGAATGG	0	0	9.15	0	0
Acadsb	ENSMUST00000015829	-	4771	28.5105	21.8945	9.72692	7.45545	0.333201	1.9344	AAAATTCAGGTGACAGCAGATGC	0	8.6	20.2	0	0
Acadsb	ENSMUST00000015829	+	4811	28.5105	21.8945	9.72692	7.45545	0.333201	1.9344	ACTGGGGTGAGGTGGAATCTCA	0	0	0.11	0	0
Acadsb	ENSMUST00000015829	+	4773	28.5105	21.8945	9.72692	7.45545	0.333201	1.9344	ATCTGCTGTCACCTGAGTTTTC	0	0	0.26	0	0
Acadsb	ENSMUST00000015829	-	4777	28.5105	21.8945	9.72692	7.45545	0.333201	1.9344	AGATCAAAAACTCAGGTGACAGC	0	0	7.43	0	0
Acadsb	ENSMUST00000015829	+	4793	28.5105	21.8945	9.72692	7.45545	0.333201	1.9344	TTGATCTTAGCCATTCTGA	0	2.3	0	7.96	3.15
Acadsb	ENSMUST00000015829	+	4920	28.5105	21.8945	9.72692	7.45545	0.333201	1.9344	AGAATTCTTTGTTTAGCTCTGAGC	0	2.43	0	0	0
Acadsb	ENSMUST00000015829	+	4800	28.5105	21.8945	9.72692	7.45545	0.333201	1.9344	TAGCCATTCTGACTGGAGTGAAG	0.2	6.27	0	0	0
Acadsb	ENSMUST00000015829	-	4808	28.5105	21.8945	9.72692	7.45545	0.333201	1.9344	TTCCACCTCACACCAGTCAG	0	2.03	0	0	1.91
Acadsb	ENSMUST00000015829	+	4901	28.5105	21.8945	9.72692	7.45545	0.333201	1.9344	ATTCGGTATTCCTCAGGTGAGA	1.49	23.36	7.13	0	11.42
Acadsb	ENSMUST00000015829	+	4777	28.5105	21.8945	9.72692	7.45545	0.333201	1.9344	GCTGTCACCTGAGTTTTTGATC	0	0	2.82	0	0
Acadsb	ENSMUST00000015829	+	4772	28.5105	21.8945	9.72692	7.45545	0.333201	1.9344	CATCTACTGTCACCTGAATTTT	0	0.13	0	0	0
Acadsb	ENSMUST00000015829	+	4911	28.5105	21.8945	9.72692	7.45545	0.333201	1.9344	CCTCAGGTGAGAATTCTTTGT	0.6	0.26	1.02	1.99	0
Acadsb	ENSMUST00000015829	+	4780	28.5105	21.8945	9.72692	7.45545	0.333201	1.9344	GTCACCTGAATTTTTTATCTTAGC	0	0	0.64	0	0
Acadsb	ENSMUST00000015829	-	4805	28.5105	21.8945	9.72692	7.45545	0.333201	1.9344	ATTCCACCTCACACCAGTCAGAAA	8.62	4.35	0	0	7.43
Acadsb	ENSMUST00000015829	+	4769	28.5105	21.8945	9.72692	7.45545	0.333201	1.9344	CAGCATCTGCTGTCACCTGAGTT	0	3.79	0	0	0
Acadsb	ENSMUST00000015829	+	4786	28.5105	21.8945	9.72692	7.45545	0.333201	1.9344	TGAATTTTTTATCTTAGCCATT	0.15	0.13	0	0	0
Acadsb	ENSMUST00000015829	+	4779	28.5105	21.8945	9.72692	7.45545	0.333201	1.9344	TGTCACCTGAGTTTTTTATCT	0.15	1.35	1.94	0	0
Acadsb	ENSMUST00000015829	-	4771	28.5105	21.8945	9.72692	7.45545	0.333201	1.9344	CTCAGGTTACAGCAGATGC	0	0	0.13	0	0
Acadsb	ENSMUST00000015829	-	4817	28.5105	21.8945	9.72692	7.45545	0.333201	1.9344	AACACTGAGATTCCACTTCAC	3.02	4.87	6.02	0.25	0.12
Acadsb	ENSMUST00000015829	-	4767	28.5105	21.8945	9.72692	7.45545	0.333201	1.9344	CTCAGGTGACAGCAGATGCTGGC	0	0	4.61	0	0
Acadsb	ENSMUST00000015829	+	4782	28.5105	21.8945	9.72692	7.45545	0.333201	1.9344	CACCTGAATTTTTGATCTTAGC	3.02	0	10.89	0	0
Acadsb	ENSMUST00000015829	-	4820	28.5105	21.8945	9.72692	7.45545	0.333201	1.9344	AACACTGAGATTCCACTT	0	0	4.35	0	0
Acadsb	ENSMUST00000015829	+	4818	28.5105	21.8945	9.72692	7.45545	0.333201	1.9344	TGAGGTGGAATCTCAGGGTTG	1.01	0	0	0.13	0
Acadsb	ENSMUST00000015829	+	4794	28.5105	21.8945	9.72692	7.45545	0.333201	1.9344	TGATTTTAGCCATTCTGACTGG	0	0	0.13	0	0
Acadsb	ENSMUST00000015829	-	4826	28.5105	21.8945	9.72692	7.45545	0.333201	1.9344	TCAAAACAACCCTGAGATT	2.38	0	7.04	0	7.98
Acadsb	ENSMUST00000015829	-	4821	28.5105	21.8945	9.72692	7.45545	0.333201	1.9344	AAAACAACCATGAGATTCCACC	0	0	0.24	0	0
Acadsb	ENSMUST00000015829	+	4989	28.5105	21.8945	9.72692	7.45545	0.333201	1.9344	TGAGTTCTTTGTATATATTGGGTA	1.3	1.35	0	0	1.2
Acadsb	ENSMUST00000015829	+	4918	28.5105	21.8945	9.72692	7.45545	0.333201	1.9344	TGAGAATTCTTTGTTCAG	1.34	3.04	0	2.39	1.33
Acadsb	ENSMUST00000015829	-	4808	28.5105	21.8945	9.72692	7.45545	0.333201	1.9344	ATTCCACCTCACACCAGTCAG	6.1	15.3	31.42	0.12	0.12
Acadsb	ENSMUST00000015829	-	4801	28.5105	21.8945	9.72692	7.45545	0.333201	1.9344	GCACACCAGTCAGAATGGCT	0	0	0.11	0	0
Acadsb	ENSMUST00000015829	-	4820	28.5105	21.8945	9.72692	7.45545	0.333201	1.9344	CAACCCTGAGATTCCACCT	0	5.15	0	0	0
Acadsb	ENSMUST00000015829	+	4989	28.5105	21.8945	9.72692	7.45545	0.333201	1.9344	TGAGTTCTTTATATATAT	6.21	3.55	1.79	2.51	3.26
Acadsb	ENSMUST00000015829	+	4773	28.5105	21.8945	9.72692	7.45545	0.333201	1.9344	ATCTGCTGTCACCTGAATTTC	0	0	7.3	0.12	0
Acadsb	ENSMUST00000015829	+	4779	28.5105	21.8945	9.72692	7.45545	0.333201	1.9344	TGTCACCTGAGTTTTTGA	2.53	4.47	11.82	0	0.95
Acadsb	ENSMUST00000015829	+	4925	28.5105	21.8945	9.72692	7.45545	0.333201	1.9344	TCTTTATTTAGCTCTGTACCC	0	0.68	0	0	0
Acadsb	ENSMUST00000015829	+	4792	28.5105	21.8945	9.72692	7.45545	0.333201	1.9344	TTTCATCTTAGCCATTCTGAC	0	0	0.11	0	0
Acadsb	ENSMUST00000015829	+	4807	28.5105	21.8945	9.72692	7.45545	0.333201	1.9344	TCTGACTGGAGTGAAGTGGAA	0	0	0.11	0	0
Acadsb	ENSMUST00000015829	+	4807	28.5105	21.8945	9.72692	7.45545	0.333201	1.9344	TCTGACTGGAGTGAAGTGGAAT	0	1.08	0	0	0
Acadsb	ENSMUST00000015829	+	4771	28.5105	21.8945	9.72692	7.45545	0.333201	1.9344	GCATCTGCTGTCACCTGAATT	0	0.13	0	6.25	0.71
Acadsb	ENSMUST00000015829	+	4780	28.5105	21.8945	9.72692	7.45545	0.333201	1.9344	GTCACCTGAATTTTTTATCT	0.6	0.14	0	0	0
Acadsb	ENSMUST00000015829	-	4802	28.5105	21.8945	9.72692	7.45545	0.333201	1.9344	CTCACACCAGTCAGAATAGC	0	0	9.15	0	0
Acadsb	ENSMUST00000015829	-	4817	28.5105	21.8945	9.72692	7.45545	0.333201	1.9344	AACCCTGAGATTCCACCTCAC	0	2.17	0	0	1.43
Acadsb	ENSMUST00000015829	-	4811	28.5105	21.8945	9.72692	7.45545	0.333201	1.9344	TGAGATTCCACTTCACTCCAGT	5.21	2.56	3.84	0	0.48
Acadsb	ENSMUST00000015829	+	4773	28.5105	21.8945	9.72692	7.45545	0.333201	1.9344	ATCTGCTGTCACCTGAATTTT	8.03	7.85	0.11	0	0.12
Acadsb	ENSMUST00000015829	-	4901	28.5105	21.8945	9.72692	7.45545	0.333201	1.9344	CTCACCTGAGGAATACCGAAT	7.86	12.7	5.51	0	0
Acadsb	ENSMUST00000015829	-	4802	28.5105	21.8945	9.72692	7.45545	0.333201	1.9344	ACCTCACACCAGTCAGAATGTC	0	0	7.32	0	0
Acadsb	ENSMUST00000015829	+	4774	28.5105	21.8945	9.72692	7.45545	0.333201	1.9344	TCTGCTGTCACCTGAGTTTTTGA	8.02	13.18	15.41	0	2.65
Acadsb	ENSMUST00000015829	+	4918	28.5105	21.8945	9.72692	7.45545	0.333201	1.9344	TGAGAATTCTTTGTTTAGCTT	0.2	0	0	1.73	0
Acadsb	ENSMUST00000015829	+	4964	28.5105	21.8945	9.72692	7.45545	0.333201	1.9344	TTTGATTTTCTGGAGTCCACCT	0	5.87	0	0	2.86
Acadsb	ENSMUST00000015829	-	4807	28.5105	21.8945	9.72692	7.45545	0.333201	1.9344	TTCCATCTCACACCAGTCAGA	1.49	0	0	3.32	2.4
Acadsb	ENSMUST00000015829	+	4775	28.5105	21.8945	9.72692	7.45545	0.333201	1.9344	CTGCTGTCACCTGAGTTTTTGA	2.53	2.57	6.15	0	0
Acadsb	ENSMUST00000015829	+	4918	28.5105	21.8945	9.72692	7.45545	0.333201	1.9344	TGAGAAATCTTTGTTCAGCTCT	0	0	0.13	0	0
Acadsb	ENSMUST00000015829	+	4770	28.5105	21.8945	9.72692	7.45545	0.333201	1.9344	AGCATCTGCTGTCACCTGAGTTT	427.11	413.62	638.12	261.83	178.19
Acadsb	ENSMUST00000015829	+	4770	28.5105	21.8945	9.72692	7.45545	0.333201	1.9344	AGCATCTGCTGTAACCTGAGTTTT	0	0.27	0	0.12	0
Acadsb	ENSMUST00000015829	+	4796	28.5105	21.8945	9.72692	7.45545	0.333201	1.9344	ATCTTAGCCATTCTGACTGGA	0	0	0.13	0	2.38
Acadsb	ENSMUST00000015829	+	4892	28.5105	21.8945	9.72692	7.45545	0.333201	1.9344	TTCTCAGCCATTCAGTATTCCT	0	1.49	0	0	0
Acadsb	ENSMUST00000015829	+	4801	28.5105	21.8945	9.72692	7.45545	0.333201	1.9344	AGCCATTCTGACTGGTGTGAGG	7.74	0	4.74	0	0
Acadsb	ENSMUST00000015829	+	4823	28.5105	21.8945	9.72692	7.45545	0.333201	1.9344	TGGAATCTCAGTGTTGTTTTGA	0	1.35	0	0	0
Acadsb	ENSMUST00000015829	+	4953	28.5105	21.8945	9.72692	7.45545	0.333201	1.9344	TAATGGGGTTATTTGATTTTC	7.39	9.92	13.7	18.21	4.57
Acadsb	ENSMUST00000015829	+	4809	28.5105	21.8945	9.72692	7.45545	0.333201	1.9344	TGACTGGAGTGAAGTGGAATCT	0	1.49	0	0	0
Acadsb	ENSMUST00000015829	-	4805	28.5105	21.8945	9.72692	7.45545	0.333201	1.9344	TTCCACTTCACACCAGTCAGAAC	0	0	0.13	0	0
Acadsb	ENSMUST00000015829	+	4805	28.5105	21.8945	9.72692	7.45545	0.333201	1.9344	ATTCTGACTGGTGTGAGG	7.39	0	0.11	19.77	0.24
Acadsb	ENSMUST00000015829	+	4776	28.5105	21.8945	9.72692	7.45545	0.333201	1.9344	TGCTGTCACCTGAATTTTTGA	25.06	4.88	46.06	27.12	4.29
Acadsb	ENSMUST00000015829	+	4794	28.5105	21.8945	9.72692	7.45545	0.333201	1.9344	TGATCTTAGCCATTCTGACTGG	19.33	13.34	24.25	11.02	26.42
Acadsb	ENSMUST00000015829	+	4989	28.5105	21.8945	9.72692	7.45545	0.333201	1.9344	TGAGCTCTTTGTATATATT	1.21	1.28	0	0	0.12
Acadsb	ENSMUST00000015829	-	4895	28.5105	21.8945	9.72692	7.45545	0.333201	1.9344	TGAGGAATACCGAATGGCAGA	6.7	0	3.33	0	0
Acadsb	ENSMUST00000015829	+	4918	28.5105	21.8945	9.72692	7.45545	0.333201	1.9344	TGAAAATTCTTTATTTAGCTCT	0	3.42	0	2.92	1.33
Acadsb	ENSMUST00000015829	-	4820	28.5105	21.8945	9.72692	7.45545	0.333201	1.9344	AAAACAACCCTGAGATTCCACTT	0	0	0.13	0	0
Acadsb	ENSMUST00000015829	+	4707	28.5105	21.8945	9.72692	7.45545	0.333201	1.9344	CCTGCTTCCTGGCCCTGGCATT	0	0	2.8	3.98	0
Acadsb	ENSMUST00000015829	-	4720	28.5105	21.8945	9.72692	7.45545	0.333201	1.9344	TGTTGGTGGGATTGCAGG	0	0.81	0	0	0
Acadsb	ENSMUST00000015829	+	4918	28.5105	21.8945	9.72692	7.45545	0.333201	1.9344	TGAGAATTCTTTGTTTAGCTC	6.34	5.7	6.34	15.38	12.62
Acadsb	ENSMUST00000015829	+	4953	28.5105	21.8945	9.72692	7.45545	0.333201	1.9344	TAATAGGGTTATTTGATTTTC	0	7.18	0	0	0
Acadsb	ENSMUST00000015829	+	4771	28.5105	21.8945	9.72692	7.45545	0.333201	1.9344	GCATCTGCTGTCACCTGAGTT	0	0.13	0	0	0
Acadsb	ENSMUST00000015829	+	4774	28.5105	21.8945	9.72692	7.45545	0.333201	1.9344	TCTGCTGTCACCTGAGTTTTTGAT	0	0.13	0	0	0
Acadsb	ENSMUST00000015829	+	4695	28.5105	21.8945	9.72692	7.45545	0.333201	1.9344	AACCCACCCACTCCTGCTTCC	0	0.14	0	0	0
Acadsb	ENSMUST00000015829	+	4804	28.5105	21.8945	9.72692	7.45545	0.333201	1.9344	CATTCTGACTGGTGTGAGG	8.71	5.28	14.87	8.37	1.91
Acadsb	ENSMUST00000015829	+	4895	28.5105	21.8945	9.72692	7.45545	0.333201	1.9344	TCTGCCATGTGGTATTCCTCA	0	2.82	0	0	0.24
Acadsb	ENSMUST00000015829	+	4818	28.5105	21.8945	9.72692	7.45545	0.333201	1.9344	TGAGATGGAATCTCAGGGTTGT	5.75	2.03	0	2	0
Acadsb	ENSMUST00000015829	+	4913	28.5105	21.8945	9.72692	7.45545	0.333201	1.9344	TCAGGTGAGAATTCTTTGT	0	2.69	0	0	0
Acadsb	ENSMUST00000015829	-	4820	28.5105	21.8945	9.72692	7.45545	0.333201	1.9344	GACCCTGAGATTCCACCT	0	0	0.13	0	0
Acadsb	ENSMUST00000015829	+	4918	28.5105	21.8945	9.72692	7.45545	0.333201	1.9344	TGAGAATTCTTTGTTAAGCTCT	0	0.13	0	0	0
Acadsb	ENSMUST00000015829	+	4902	28.5105	21.8945	9.72692	7.45545	0.333201	1.9344	TTCGGTATTCCTCAGTTGAGA	0.3	0.26	0	0	0.24
Acadsb	ENSMUST00000015829	+	4777	28.5105	21.8945	9.72692	7.45545	0.333201	1.9344	GCTGTCACCTGAATTTTTTATC	0	0	0.11	0	0
Acadsb	ENSMUST00000015829	+	4774	28.5105	21.8945	9.72692	7.45545	0.333201	1.9344	TCTGCTGTCACCTGAATTTCTG	5.05	0.14	0	0	0
Acadsb	ENSMUST00000015829	-	4772	28.5105	21.8945	9.72692	7.45545	0.333201	1.9344	AATTCAGGTGACAGCAGATG	5.03	0	7.99	0.39	0
Acadsb	ENSMUST00000015829	+	4774	28.5105	21.8945	9.72692	7.45545	0.333201	1.9344	TCTGCTGTCACCTGAGTTTTTG	7.88	4.61	7.85	0.13	1.19
Acadsb	ENSMUST00000015829	-	4807	28.5105	21.8945	9.72692	7.45545	0.333201	1.9344	TTCCACATCACACCAGTCAGA	0	0.13	0	0	0.24
Acadsb	ENSMUST00000015829	+	4774	28.5105	21.8945	9.72692	7.45545	0.333201	1.9344	TCTGCTGTCACCCGAATTTTT	0	2.43	0	0	0
Acadsb	ENSMUST00000015829	+	4771	28.5105	21.8945	9.72692	7.45545	0.333201	1.9344	GAATCTGCTGTCACCTGAGTTT	0	2.3	0	0	0
Acadsb	ENSMUST00000015829	+	4693	28.5105	21.8945	9.72692	7.45545	0.333201	1.9344	CCAACCCACCCACTCCTAC	0	0	0.13	0	0
Acadsb	ENSMUST00000015829	+	4956	28.5105	21.8945	9.72692	7.45545	0.333201	1.9344	TGGGGTTATTTGATTTTCTGGAG	0	0	0.13	0	0
Acadsb	ENSMUST00000015829	-	4823	28.5105	21.8945	9.72692	7.45545	0.333201	1.9344	AAAACAACCCTGAGATTCTA	0	0	0.13	0	0
Acadsb	ENSMUST00000015829	-	4809	28.5105	21.8945	9.72692	7.45545	0.333201	1.9344	TGAGATTCCACCTCACACCAGTGA	2.38	1.54	0	0	0
Acadsb	ENSMUST00000015829	-	4806	28.5105	21.8945	9.72692	7.45545	0.333201	1.9344	TTCCACCTCACACCAGTCAGAA	1.76	0.13	0	0	0
Acadsb	ENSMUST00000015829	-	4902	28.5105	21.8945	9.72692	7.45545	0.333201	1.9344	CTCACCTGAGGAATACCGAA	0	0	0.13	0	0
Acadsb	ENSMUST00000015829	-	4807	28.5105	21.8945	9.72692	7.45545	0.333201	1.9344	ATTCCACATCACACCAGTCAGA	0.15	0	0	0.13	0
Acadsb	ENSMUST00000015829	-	4787	28.5105	21.8945	9.72692	7.45545	0.333201	1.9344	TGGCTAAGATAAAAAATTC	0	0	6.68	0	0
Acadsb	ENSMUST00000015829	+	4918	28.5105	21.8945	9.72692	7.45545	0.333201	1.9344	TGAGAATTCTTAGTTTAGCTCTGA	0	3.15	0	0	1.21
Acadsb	ENSMUST00000015829	+	4774	28.5105	21.8945	9.72692	7.45545	0.333201	1.9344	TCTGCTGTCACCCGAATTTTTG	0	0	5.6	0	0
Acadsb	ENSMUST00000015829	+	4892	28.5105	21.8945	9.72692	7.45545	0.333201	1.9344	TTCTCAGCCATTCAGTATTCCTC	0	0	5.12	0	0
Acadsb	ENSMUST00000015829	+	4920	28.5105	21.8945	9.72692	7.45545	0.333201	1.9344	AGAATTCTTTGTTTAGCTC	0	5.68	0	6.25	0
Acadsb	ENSMUST00000015829	+	4772	28.5105	21.8945	9.72692	7.45545	0.333201	1.9344	CATCTGCTGTCACCTGAATTT	9.97	28.77	3.02	19.77	7.12
Acadsb	ENSMUST00000015829	+	4693	28.5105	21.8945	9.72692	7.45545	0.333201	1.9344	CCAACCCACCCACTCCTGC	0	0	4.35	0	0
Acadsb	ENSMUST00000015829	+	4774	28.5105	21.8945	9.72692	7.45545	0.333201	1.9344	TCTGCTGTCACCTGAGTTTT	19.99	13.82	5.51	13.74	1.46
Acadsb	ENSMUST00000015829	+	4773	28.5105	21.8945	9.72692	7.45545	0.333201	1.9344	ATCTGCTGTCACCTGAGTTT	0.15	5.47	10.35	46.24	26.96
Acadsb	ENSMUST00000015829	+	4918	28.5105	21.8945	9.72692	7.45545	0.333201	1.9344	TGAGAATTCTTTGTTCAGTTCTG	0	1.08	0	0	1.91
Acadsb	ENSMUST00000015829	+	4966	28.5105	21.8945	9.72692	7.45545	0.333201	1.9344	TGATTTTCTGGAGTCCACC	0	0	0.13	0	0
Acadsb	ENSMUST00000015829	+	4956	28.5105	21.8945	9.72692	7.45545	0.333201	1.9344	TAGGGTTATTTGGTTTGC	0	2.36	0	0	0
Acadsb	ENSMUST00000015829	+	4794	28.5105	21.8945	9.72692	7.45545	0.333201	1.9344	TGATCTTAGCCATTCTGAC	6.34	2.57	0	0.13	0.12
Acadsb	ENSMUST00000015829	+	4769	28.5105	21.8945	9.72692	7.45545	0.333201	1.9344	CAGCATCTGCTGTCACCTGAAT	0	0	1.29	0	0
Acadsb	ENSMUST00000015829	+	4774	28.5105	21.8945	9.72692	7.45545	0.333201	1.9344	TCTGCTGTCACCTGAGTT	0	8.61	0	4.01	9.12
Acadsb	ENSMUST00000015829	+	4780	28.5105	21.8945	9.72692	7.45545	0.333201	1.9344	GTCACCTGAATTTTTCAT	0	0.51	0	0	0.84
Acadsb	ENSMUST00000015829	-	4820	28.5105	21.8945	9.72692	7.45545	0.333201	1.9344	ACAACCCTGAGATTCCACCT	0	11.67	5.63	0	0
Acadsb	ENSMUST00000015829	+	4773	28.5105	21.8945	9.72692	7.45545	0.333201	1.9344	ATCTGCTGTCACCTGAATTTTT	18.04	17.76	15.19	0.13	0
Acadsb	ENSMUST00000015829	+	4908	28.5105	21.8945	9.72692	7.45545	0.333201	1.9344	ATTCCTCAGGTGAGAATTCTT	0	2.71	0	0	0
Acadsb	ENSMUST00000015829	+	4951	28.5105	21.8945	9.72692	7.45545	0.333201	1.9344	TTTAATGGGGTTATTTGA	0	0.38	0	3.85	0
Acadsb	ENSMUST00000015829	+	4818	28.5105	21.8945	9.72692	7.45545	0.333201	1.9344	TGAGGTGGAATCTCAGGGTTGT	18.97	5.37	3.2	13.93	9.37
Acadsb	ENSMUST00000015829	+	4779	28.5105	21.8945	9.72692	7.45545	0.333201	1.9344	TGTCACCTGAGTTTTTGATCTT	8.64	13.38	3.88	3.32	1.43
Acadsb	ENSMUST00000015829	+	4769	28.5105	21.8945	9.72692	7.45545	0.333201	1.9344	CAGCATCTGCTGTCACCTGAGT	5.68	23.02	6.63	0	0.12
Acadsb	ENSMUST00000015829	-	4891	28.5105	21.8945	9.72692	7.45545	0.333201	1.9344	AAATACCAAATGGCTGAGAAG	0	0.27	0	0	0
Acadsb	ENSMUST00000015829	+	4789	28.5105	21.8945	9.72692	7.45545	0.333201	1.9344	GTTTTTGATCTTAGCCATTCT	0	0.27	0	0	0
Acadsb	ENSMUST00000015829	+	4989	28.5105	21.8945	9.72692	7.45545	0.333201	1.9344	TGAGTTCTTTATATATATT	0	0.27	0	1.73	0
Acadsb	ENSMUST00000015829	+	4773	28.5105	21.8945	9.72692	7.45545	0.333201	1.9344	ATCTGCTGTAACCTGAATTT	0	0.14	0	0	0
Acadsb	ENSMUST00000015829	+	4773	28.5105	21.8945	9.72692	7.45545	0.333201	1.9344	ATCTGCTGTCACCTGAAT	8.07	0.14	18.81	7.03	8.66
Acadsb	ENSMUST00000015829	+	4909	28.5105	21.8945	9.72692	7.45545	0.333201	1.9344	TTCCTCAGGTGAGAATTCTT	0	2.56	0	0	0
Acadsb	ENSMUST00000015829	-	4770	28.5105	21.8945	9.72692	7.45545	0.333201	1.9344	AACTCAGGGGACAGCAGATGCT	0	0.13	0	0	0
Acadsb	ENSMUST00000015829	-	4820	28.5105	21.8945	9.72692	7.45545	0.333201	1.9344	AACAACCCTGAGATTCCACCT	8.05	2.05	14.32	0	0
Acadsb	ENSMUST00000015829	-	4820	28.5105	21.8945	9.72692	7.45545	0.333201	1.9344	AAACAACCCTGAGATTCCACCT	183.37	150.24	238.92	14.71	2.79
Acadsb	ENSMUST00000015829	+	4807	28.5105	21.8945	9.72692	7.45545	0.333201	1.9344	TCTGACTGGTGTGAGATGGAA	0.15	2.95	4.31	0	0
Acadsb	ENSMUST00000015829	-	4821	28.5105	21.8945	9.72692	7.45545	0.333201	1.9344	AAACAACACTGAGATTCCACC	0	0	0.13	0	0
Acadsb	ENSMUST00000015829	-	4839	28.5105	21.8945	9.72692	7.45545	0.333201	1.9344	ATCAGGGAAATGAAAATCAAAA	0	0	0.13	0	0
Acadsb	ENSMUST00000015829	+	4831	28.5105	21.8945	9.72692	7.45545	0.333201	1.9344	CAGGGTTGTTTTGATTTGCAT	0	0	0.24	0	0
Acadsb	ENSMUST00000015829	+	4918	28.5105	21.8945	9.72692	7.45545	0.333201	1.9344	TGAGAATTCTTTGTTCAGTTC	1.25	5.47	0.64	0	3.81
Acadsb	ENSMUST00000015829	+	4770	28.5105	21.8945	9.72692	7.45545	0.333201	1.9344	AGCATCTGCTGTAACCTGAGTTT	0.15	0	0.47	0.13	0
Acadsb	ENSMUST00000015829	+	4781	28.5105	21.8945	9.72692	7.45545	0.333201	1.9344	TCACCTGAATTTTTCATCTTAGC	0	2.05	0	0	1.58
Acadsb	ENSMUST00000015829	+	4900	28.5105	21.8945	9.72692	7.45545	0.333201	1.9344	CATTCGGTATTCCTCAGGTGA	0	2.18	2.43	0	3.57
Acadsb	ENSMUST00000015829	+	4811	28.5105	21.8945	9.72692	7.45545	0.333201	1.9344	ACTGGTGTGAGATGGAATCT	4.63	6.91	0	0	0
Acadsb	ENSMUST00000015829	+	4989	28.5105	21.8945	9.72692	7.45545	0.333201	1.9344	TGAGTTCTTTGTATATATT	4.32	4.61	0	0.75	2.18
Acadsb	ENSMUST00000015829	+	4931	28.5105	21.8945	9.72692	7.45545	0.333201	1.9344	TTTAGCTCTGAGCCCCATTTTT	3.02	0.13	6.15	0	0
Acadsb	ENSMUST00000015829	-	4771	28.5105	21.8945	9.72692	7.45545	0.333201	1.9344	AACTCAGGTGACAGCAGATGC	0.15	3.66	0	0	0
Acadsb	ENSMUST00000015829	+	4961	28.5105	21.8945	9.72692	7.45545	0.333201	1.9344	TTATTTGATTTTCTGGAGT	0	1.66	0	0	0
Acadsb	ENSMUST00000015829	+	4918	28.5105	21.8945	9.72692	7.45545	0.333201	1.9344	TGAGAATTCTTTGTTTAGCTTTGA	0	1.79	0	0	0
Acadsb	ENSMUST00000015829	+	4776	28.5105	21.8945	9.72692	7.45545	0.333201	1.9344	TGCTGTCACCTGAGTTTTTGA	23.98	37.93	21.57	40.51	28.55
Acadsb	ENSMUST00000015829	+	4768	28.5105	21.8945	9.72692	7.45545	0.333201	1.9344	CCAGAATCTGCTGTCACC	0	0	0.13	0	0
Acadsb	ENSMUST00000117518	+	1913	28.5105	21.8945	9.72692	7.45545	0.333201	1.9344	TGTCCCATTTCTCCCTGTCTT	0	1.22	0	0	0
Acadsb	ENSMUST00000015829	+	4779	28.5105	21.8945	9.72692	7.45545	0.333201	1.9344	TGTCACCTGAATTTTTGATCT	7.14	0	0	3	4.29
Acadsb	ENSMUST00000015829	+	4918	28.5105	21.8945	9.72692	7.45545	0.333201	1.9344	TGAGAATTCTTTGTTCAGCTCTG	0	1.02	4.87	3.37	6.1
Acadsb	ENSMUST00000015829	+	4836	28.5105	21.8945	9.72692	7.45545	0.333201	1.9344	TTGTTTTGATTTGCATTTCCCTG	0	1.41	0	0	0
Acadsb	ENSMUST00000015829	+	4989	28.5105	21.8945	9.72692	7.45545	0.333201	1.9344	TGAGTTCTTTGTATATATTG	0	0.81	0	0	0
Acadsb	ENSMUST00000015829	+	4771	28.5105	21.8945	9.72692	7.45545	0.333201	1.9344	GCATCTGCTGTCACCTGAGTTTT	6.55	2.03	7.43	0	0
Acadsb	ENSMUST00000015829	+	4774	28.5105	21.8945	9.72692	7.45545	0.333201	1.9344	TCTGCTGTCACCTGAGTTT	6.38	5.37	0	36.88	18.14
Acadsb	ENSMUST00000015829	+	4772	28.5105	21.8945	9.72692	7.45545	0.333201	1.9344	CATCTGCTGTCACCTGAATTTC	0	6.64	0	0	0
Acadsb	ENSMUST00000015829	+	4779	28.5105	21.8945	9.72692	7.45545	0.333201	1.9344	TGTCACCTGAATTTTTCATC	6.54	6.77	0	4.25	1.21
Acadsb	ENSMUST00000015829	+	4989	28.5105	21.8945	9.72692	7.45545	0.333201	1.9344	TGAGTTCTTTGTATATATTGG	0	0.26	2.18	0	0
Acadsb	ENSMUST00000015829	-	4771	28.5105	21.8945	9.72692	7.45545	0.333201	1.9344	TCAGGTGACAGCAGATGC	0	0.64	12.38	6	0
Acadsb	ENSMUST00000015829	+	4774	28.5105	21.8945	9.72692	7.45545	0.333201	1.9344	TCTGCTGTCACCTGAGTTTTTAA	0	0	2.37	0	0
Acadsb	ENSMUST00000015829	+	4775	28.5105	21.8945	9.72692	7.45545	0.333201	1.9344	CTGCTGTCACCTGAATTTTTGA	2.62	0.14	0	5	0
Acadsb	ENSMUST00000015829	-	5059	28.5105	21.8945	9.72692	7.45545	0.333201	1.9344	AGACAAAAAGGCCACCAACAGA	0	4.88	0	0	3.03
Acadsb	ENSMUST00000015829	+	4962	28.5105	21.8945	9.72692	7.45545	0.333201	1.9344	TATTTGATTTTCTGGAGTCC	0	2.69	0	0	0
Acadsb	ENSMUST00000015829	+	4776	28.5105	21.8945	9.72692	7.45545	0.333201	1.9344	TGCTGTCACCTGAGTTTTTGATC	5.7	2.57	5.12	0	0
Acadsb	ENSMUST00000015829	+	4811	28.5105	21.8945	9.72692	7.45545	0.333201	1.9344	AATGGTGTGAGGTGGAATCTCA	0	0	0.11	0	0
Acadsb	ENSMUST00000015829	+	4780	28.5105	21.8945	9.72692	7.45545	0.333201	1.9344	GTCACCTGAATTTTTGATCTTA	0	0.41	0	0	0
Acadsb	ENSMUST00000015829	+	4896	28.5105	21.8945	9.72692	7.45545	0.333201	1.9344	CAGCCATTCGGTATTCCTCAGG	0	7.41	0	0	0
Acadsb	ENSMUST00000015829	+	4770	28.5105	21.8945	9.72692	7.45545	0.333201	1.9344	AGCATCTGCTGTCACCTGAGTT	186.74	204.28	146.29	102.9	58.25
Acadsb	ENSMUST00000015829	+	4773	28.5105	21.8945	9.72692	7.45545	0.333201	1.9344	ATCTGCTGTCACCTGAGT	0	0.13	0	18.69	5.07
Acadsb	ENSMUST00000015829	+	4708	28.5105	21.8945	9.72692	7.45545	0.333201	1.9344	CTGCTTCCTGGCCCTGGCATT	0	2.69	0	0	0
Acadsb	ENSMUST00000015829	+	4915	28.5105	21.8945	9.72692	7.45545	0.333201	1.9344	AGGTGAGAATTCTTTGTTCAGC	0	0.14	0	0	0
Acadsb	ENSMUST00000015829	+	4790	28.5105	21.8945	9.72692	7.45545	0.333201	1.9344	TTTTTGATCTTAGCCATTCT	0	3.66	0	0	0
Acadsb	ENSMUST00000015829	+	4770	28.5105	21.8945	9.72692	7.45545	0.333201	1.9344	AGCATCTGCTGTCACCTGAGT	173.75	179.96	268.43	247.31	143.01
Acadsb	ENSMUST00000015829	-	4807	28.5105	21.8945	9.72692	7.45545	0.333201	1.9344	ATTCTACCTCACACCAGTCAGA	0	0.14	0	0	0
Acadsb	ENSMUST00000015829	-	4901	28.5105	21.8945	9.72692	7.45545	0.333201	1.9344	TCACCTGAGGAATACCGAAT	1.64	2.57	6.4	0	0
Acadsb	ENSMUST00000015829	+	4809	28.5105	21.8945	9.72692	7.45545	0.333201	1.9344	TGACTGGTGTGAAGTGGAATCT	1.64	1.92	0	0	0
Acadsb	ENSMUST00000015829	+	4956	28.5105	21.8945	9.72692	7.45545	0.333201	1.9344	TGGGGTTATTTGATTTTCTGG	1.61	1.66	0	0	0
Acadsb	ENSMUST00000015829	+	4842	28.5105	21.8945	9.72692	7.45545	0.333201	1.9344	TGATTTGCATTTCCCTGA	0	1.63	0	0	0
Acadsb	ENSMUST00000015829	+	4793	28.5105	21.8945	9.72692	7.45545	0.333201	1.9344	TTGATCTTAGACATTCTGAC	0	0.13	0	0	0
Acadsb	ENSMUST00000015829	+	4772	28.5105	21.8945	9.72692	7.45545	0.333201	1.9344	CATCTGCTGTCACCTGAAGTT	0	0	6.78	0	0
Acadsb	ENSMUST00000015829	-	4780	28.5105	21.8945	9.72692	7.45545	0.333201	1.9344	TAAGATGAAAAATTCAGGTGAC	0	0	0.11	0	0
Acadsb	ENSMUST00000015829	-	4820	28.5105	21.8945	9.72692	7.45545	0.333201	1.9344	AAACAACACTGAGATTCCACTT	7.84	14.89	11.91	0	0
Acadsb	ENSMUST00000015829	-	4775	28.5105	21.8945	9.72692	7.45545	0.333201	1.9344	CAAAAATTCAGGTGACAGCAG	0	1.49	0	0	0
Acadsb	ENSMUST00000015829	-	4806	28.5105	21.8945	9.72692	7.45545	0.333201	1.9344	ATTCCATCTCACACCAGTCAGAA	3.12	0	20.48	9.49	2.86
Acadsb	ENSMUST00000015829	-	4807	28.5105	21.8945	9.72692	7.45545	0.333201	1.9344	CATCCACCTCACACCAGTCAGA	0.15	0	9.27	0	0
Acadsb	ENSMUST00000015829	+	4768	28.5105	21.8945	9.72692	7.45545	0.333201	1.9344	CCAGCATCTGCTGTCACCTGAG	22.35	8.35	9.39	0.12	2.06
Acadsb	ENSMUST00000015829	+	4781	28.5105	21.8945	9.72692	7.45545	0.333201	1.9344	TCACCTGAAGTTTTGATCTTAGC	0	0	5.36	0	0
Acadsb	ENSMUST00000015829	-	4821	28.5105	21.8945	9.72692	7.45545	0.333201	1.9344	AAACAACCCTGAGATTCCACC	22.96	21.58	46.13	7.75	4.29
Acadsb	ENSMUST00000015829	+	4770	28.5105	21.8945	9.72692	7.45545	0.333201	1.9344	AGCATCTGCTGTCACCTGAAT	24.4	16.54	18.78	0	7.31
Acadsb	ENSMUST00000015829	+	4804	28.5105	21.8945	9.72692	7.45545	0.333201	1.9344	CATTCTGAATGGTGTGAGG	0	0.14	0	0	0
Acadsb	ENSMUST00000015829	+	4772	28.5105	21.8945	9.72692	7.45545	0.333201	1.9344	CATCTGCTGTCACCTGAGTTT	6.75	7.77	13.01	26.79	5.9
Acadsb	ENSMUST00000015829	+	4706	28.5105	21.8945	9.72692	7.45545	0.333201	1.9344	TCCTGCTTCTTGGCCCTGGCAT	0	0	0.11	0	0
Acadsb	ENSMUST00000015829	-	4897	28.5105	21.8945	9.72692	7.45545	0.333201	1.9344	TGAGGAATACCGAATGGCT	0	1.02	0	0	0
Acadsb	ENSMUST00000015829	+	4841	28.5105	21.8945	9.72692	7.45545	0.333201	1.9344	TTGATTTGCATTTCCCTGATGA	6.55	3.52	0	5.62	0
Acadsb	ENSMUST00000015829	+	4841	28.5105	21.8945	9.72692	7.45545	0.333201	1.9344	TTGATTTGCATTTCCCTGAT	3.62	8.77	0	5.04	0
Acadsb	ENSMUST00000015829	+	4779	28.5105	21.8945	9.72692	7.45545	0.333201	1.9344	TGTCACCTGAGTTTTTGAT	0	0.77	0	0	1.19
Acadsb	ENSMUST00000015829	-	4804	28.5105	21.8945	9.72692	7.45545	0.333201	1.9344	CCACCTCACACCAGTCAGAATG	0	0	3.12	0	0
Acadsb	ENSMUST00000015829	-	4820	28.5105	21.8945	9.72692	7.45545	0.333201	1.9344	CAAAACAACCCTGAGATTCCACCT	3.62	0	0.13	0	0
Acadsb	ENSMUST00000015829	+	4804	28.5105	21.8945	9.72692	7.45545	0.333201	1.9344	CATTCTGACTGGAGTGAAG	0	0	5.12	0	0
Acadsb	ENSMUST00000015829	-	4771	28.5105	21.8945	9.72692	7.45545	0.333201	1.9344	AAACTCAAGTGACAGCAGATGC	0	2.71	0	0	0
Acadsb	ENSMUST00000015829	-	4817	28.5105	21.8945	9.72692	7.45545	0.333201	1.9344	AACCCTGAGATTCCACTTCAC	8.73	4.48	0	0	0
Acadsb	ENSMUST00000015829	+	5013	28.5105	21.8945	9.72692	7.45545	0.333201	1.9344	TTAGTCCTCTATCTGATTTAG	2.68	3.52	0	0	0
Acadsb	ENSMUST00000015829	-	4812	28.5105	21.8945	9.72692	7.45545	0.333201	1.9344	GATTCCACTTCACTCCAG	0	0	1.92	0	0
Acadsb	ENSMUST00000015829	+	4772	28.5105	21.8945	9.72692	7.45545	0.333201	1.9344	CATCTGCTGTCACCTGAA	0	0	2.69	0	0
Acadsb	ENSMUST00000015829	+	4774	28.5105	21.8945	9.72692	7.45545	0.333201	1.9344	TCTGCTGTAACCTGAATTT	0	0	0.13	0	0
Acadsb	ENSMUST00000015829	-	4821	28.5105	21.8945	9.72692	7.45545	0.333201	1.9344	AAACAACCCTGAGATTCCACA	0	4.74	0.13	0	0
Acadsb	ENSMUST00000015829	+	4805	28.5105	21.8945	9.72692	7.45545	0.333201	1.9344	ATTCTGACTGGTGTGAGGTGGA	3.62	0.13	0	5.75	0
Acadsb	ENSMUST00000015829	-	4978	28.5105	21.8945	9.72692	7.45545	0.333201	1.9344	AAAGAACTCAAGAAGGTGGAC	0	3.79	0	0.13	0
Acadsb	ENSMUST00000015829	+	4779	28.5105	21.8945	9.72692	7.45545	0.333201	1.9344	TGTCACCTGAATTTTTGAT	8.15	7.19	1.28	3.45	7.95
Acadsb	ENSMUST00000015829	+	4394	28.5105	21.8945	9.72692	7.45545	0.333201	1.9344	TCCTTTTATACTCTCTCTCA	0	0.27	0	0	0
Acadsb	ENSMUST00000015829	+	4779	28.5105	21.8945	9.72692	7.45545	0.333201	1.9344	TGTCACCTGAGTTTTTTA	0	0	0.11	0	0
Acadsb	ENSMUST00000015829	+	4776	28.5105	21.8945	9.72692	7.45545	0.333201	1.9344	TGCTGTCACCTGAATTTT	0	2.69	0	0	1.82
Acadsb	ENSMUST00000015829	-	4958	28.5105	21.8945	9.72692	7.45545	0.333201	1.9344	CTCCAGAAAGTCAAATAACCC	0	2.69	0	0	0
Acadsb	ENSMUST00000015829	+	4772	28.5105	21.8945	9.72692	7.45545	0.333201	1.9344	AATCTGCTGTCACCTGAGTTTT	0	0.14	0	0	0
Acadsb	ENSMUST00000015829	+	4768	28.5105	21.8945	9.72692	7.45545	0.333201	1.9344	CCAGCATCTGCTGTCACC	1.79	6.32	4.23	4.87	0.24
Acadsb	ENSMUST00000015829	+	4816	28.5105	21.8945	9.72692	7.45545	0.333201	1.9344	TGTGAGGTGGAATCTCAGGGT	0	2.3	0	0	0
Acadsb	ENSMUST00000015829	+	4918	28.5105	21.8945	9.72692	7.45545	0.333201	1.9344	TGAGAATTCTTTGTTTAGCTCTGA	0	1.75	2.05	0	3
Acadsb	ENSMUST00000015829	-	4831	28.5105	21.8945	9.72692	7.45545	0.333201	1.9344	TGCAAATCAAAACAACACTG	0.15	2.57	0	0	0
Acadsb	ENSMUST00000015829	+	4776	28.5105	21.8945	9.72692	7.45545	0.333201	1.9344	TGCTGTCACCTGAATTTTTTAT	0	0	0.11	0	0
Acadsb	ENSMUST00000015829	-	4894	28.5105	21.8945	9.72692	7.45545	0.333201	1.9344	TGAGGAATACCGAATGGCAGAG	0	0	6.89	0	0
Acadsb	ENSMUST00000015829	+	4778	28.5105	21.8945	9.72692	7.45545	0.333201	1.9344	CTGTCACCTGAATTTTTGAT	0	0.13	0	0	0
Acadsb	ENSMUST00000015829	+	4776	28.5105	21.8945	9.72692	7.45545	0.333201	1.9344	TGCTGTCACCTGAGTTTTTGAT	48.24	34.95	18.31	9.68	8.72
Acadsb	ENSMUST00000015829	+	4779	28.5105	21.8945	9.72692	7.45545	0.333201	1.9344	TGTCACCTGAATTTTTGA	31.7	36.23	22.22	13.33	6.63
Acadsb	ENSMUST00000015829	+	4691	28.5105	21.8945	9.72692	7.45545	0.333201	1.9344	CACCAACCCACCCACTCCTGCT	0	1.79	0	0	0
Acadsb	ENSMUST00000015829	-	4989	28.5105	21.8945	9.72692	7.45545	0.333201	1.9344	TCCAATATATATAAAGAACTCA	0	3.39	0	0	0
Acadsb	ENSMUST00000015829	-	4902	28.5105	21.8945	9.72692	7.45545	0.333201	1.9344	TTCTCACCTGAGGAATACCGAA	0	0	5.25	0	0
Acadsb	ENSMUST00000015829	-	4783	28.5105	21.8945	9.72692	7.45545	0.333201	1.9344	TAAGATCAAAAATTCAGGT	7.53	3.2	0	0	0
Acadsb	ENSMUST00000015829	+	4920	28.5105	21.8945	9.72692	7.45545	0.333201	1.9344	AGAATTCTTTGTTTAGCTCTG	0	3.07	0	0	0
Acadsb	ENSMUST00000015829	+	4902	28.5105	21.8945	9.72692	7.45545	0.333201	1.9344	TTCGGTATTCCTCAGGTGAGAA	9.83	0	13.49	0	0
Acadsb	ENSMUST00000015829	+	4774	28.5105	21.8945	9.72692	7.45545	0.333201	1.9344	TCTGCTGTCACCTGAATTTTTG	7.32	4.74	5.47	0	1.43
Acadsb	ENSMUST00000015829	+	4800	28.5105	21.8945	9.72692	7.45545	0.333201	1.9344	TAGCCATTCTGACTGGTGTGAGG	7.16	0	0.26	7.62	4.49
Acadsb	ENSMUST00000015829	+	4770	28.5105	21.8945	9.72692	7.45545	0.333201	1.9344	AGCATCTGCTGTCACCTGAATTT	7.13	7.26	0.36	0	6.06
Acadsb	ENSMUST00000015829	+	4771	28.5105	21.8945	9.72692	7.45545	0.333201	1.9344	GCATCTGCTGTCACCTGATTTT	0	0	4.85	0	0
Acadsb	ENSMUST00000015829	-	4934	28.5105	21.8945	9.72692	7.45545	0.333201	1.9344	TAAAAAATGGGGCTCAGAGCT	0	1.41	0	0	0
Acadsb	ENSMUST00000015829	+	4780	28.5105	21.8945	9.72692	7.45545	0.333201	1.9344	GTCACCTGAATTTTTTATC	0	0.9	0	0	0.97
Acadsb	ENSMUST00000015829	+	4691	28.5105	21.8945	9.72692	7.45545	0.333201	1.9344	CCCCAACCCACCCACTCCTGC	0	0	3.66	0	0
Acadsb	ENSMUST00000015829	+	4780	28.5105	21.8945	9.72692	7.45545	0.333201	1.9344	GTCACCTGAGTTTTTGATC	0	0.77	0	0	0
Acadsb	ENSMUST00000015829	-	4818	28.5105	21.8945	9.72692	7.45545	0.333201	1.9344	CAACCCTGAGATTCCACCTCA	0	2.3	0	0	0
Acadsb	ENSMUST00000015829	+	4800	28.5105	21.8945	9.72692	7.45545	0.333201	1.9344	TAGCCATTCTGACTGGTGTGAGA	0	2.57	0	0	0
Acadsb	ENSMUST00000015829	+	4776	28.5105	21.8945	9.72692	7.45545	0.333201	1.9344	TGCTGTCACCTGATTTTTTGAT	0	0.26	0	0	0
Acadsb	ENSMUST00000015829	-	4788	28.5105	21.8945	9.72692	7.45545	0.333201	1.9344	TGGCTAAGATAAAAAACT	0	0	7.17	0	0
Acadsb	ENSMUST00000015829	+	4777	28.5105	21.8945	9.72692	7.45545	0.333201	1.9344	GCTGTCACCTGAATTTTTGATC	0	2.82	14.78	0	0
Acadsb	ENSMUST00000015829	-	4821	28.5105	21.8945	9.72692	7.45545	0.333201	1.9344	CAACCCTGAGATTCCATC	0	0	6.35	0	0
Acadsb	ENSMUST00000015829	+	4776	28.5105	21.8945	9.72692	7.45545	0.333201	1.9344	TGCTGTCACCTGAATTTTTTA	0	0	0.11	0	0.24
Acadsb	ENSMUST00000015829	-	4773	28.5105	21.8945	9.72692	7.45545	0.333201	1.9344	AAAATTCAGGTGACAGCAGAT	9.18	11.1	0.26	0	0
Acadsb	ENSMUST00000015829	+	4918	28.5105	21.8945	9.72692	7.45545	0.333201	1.9344	TGAGAATTCTTTGTTTAG	1.71	4.61	1.9	5.99	4.32
Acadsb	ENSMUST00000015829	+	4772	28.5105	21.8945	9.72692	7.45545	0.333201	1.9344	TATCTGCTGTCACCTGAAT	3.22	0	13.7	0	0
Acadsb	ENSMUST00000015829	-	4774	28.5105	21.8945	9.72692	7.45545	0.333201	1.9344	AAAAATTCAGGTGACAGCAGA	3.59	0	8.32	8.63	0
Acadsb	ENSMUST00000015829	+	4769	28.5105	21.8945	9.72692	7.45545	0.333201	1.9344	CAGCATCTGCTGTCACCTGAG	0	4.06	0.11	0	0
Acadsb	ENSMUST00000015829	+	4773	28.5105	21.8945	9.72692	7.45545	0.333201	1.9344	ATCTGCTGTCACCTGAGTTTTTA	0	3.79	0	0	0
Acadsb	ENSMUST00000015829	+	4756	28.5105	21.8945	9.72692	7.45545	0.333201	1.9344	TCCACATCCTTGCCAGCATCTGC	8.52	8.21	0	0	2.18
Acadsb	ENSMUST00000015829	-	4901	28.5105	21.8945	9.72692	7.45545	0.333201	1.9344	TCTCACCTGAGGAATACCGAAT	13.55	8.49	30.11	9.6	1.43
Acadsb	ENSMUST00000015829	-	4822	28.5105	21.8945	9.72692	7.45545	0.333201	1.9344	AAAACAACCCTGAGATTCCAC	0	4.61	1	0.25	2.06
Acadsb	ENSMUST00000015829	+	4770	28.5105	21.8945	9.72692	7.45545	0.333201	1.9344	AGAATCTGCTGTCACCTGAGT	0	0	0.11	0	0.12
Acadsb	ENSMUST00000015829	-	4821	28.5105	21.8945	9.72692	7.45545	0.333201	1.9344	AAAAACAACCCTGAGATTCCACC	0	2.17	0	0	0
Acadsb	ENSMUST00000015829	-	4828	28.5105	21.8945	9.72692	7.45545	0.333201	1.9344	ATCAAAACAACCCTGAGA	0	0	7.21	0	0
Acadsb	ENSMUST00000015829	-	4821	28.5105	21.8945	9.72692	7.45545	0.333201	1.9344	GAAACAACCCTGAGATTCCACC	0	0	0.24	0	0
Acadsb	ENSMUST00000015829	+	4768	28.5105	21.8945	9.72692	7.45545	0.333201	1.9344	CCAGCATCTGCTGTCACCTGATT	0	0	0.11	0	0
Acadsb	ENSMUST00000015829	-	4805	28.5105	21.8945	9.72692	7.45545	0.333201	1.9344	ATCCACCTCACACCAGTCAGAAT	0	0.14	0	0	0
Acadsb	ENSMUST00000015829	+	4761	28.5105	21.8945	9.72692	7.45545	0.333201	1.9344	ATCCTTGCCAGCATCTGC	0	3.11	0	0	0
Acadsb	ENSMUST00000015829	+	4772	28.5105	21.8945	9.72692	7.45545	0.333201	1.9344	CATCTGCTGTCACCTGAATT	3.22	3.97	11.2	30.23	0
Acadsb	ENSMUST00000015829	-	4771	28.5105	21.8945	9.72692	7.45545	0.333201	1.9344	AATTCAGGTGACAGCAGATGC	31.94	51.88	44.63	30.47	17.53
Acadsb	ENSMUST00000015829	+	4956	28.5105	21.8945	9.72692	7.45545	0.333201	1.9344	TGGGGTTATTTGATTTTC	46.06	16.27	42.84	26.79	18.74
Acadsb	ENSMUST00000015829	+	4786	28.5105	21.8945	9.72692	7.45545	0.333201	1.9344	TGAATTTTTGATCTTAGCCATT	4.46	3.15	0	0	0
Acadsb	ENSMUST00000015829	+	4774	28.5105	21.8945	9.72692	7.45545	0.333201	1.9344	TCTGCTGTCACCTGAATTTCT	27.85	15.64	4.61	0.26	2.86
Acadsb	ENSMUST00000015829	+	4768	28.5105	21.8945	9.72692	7.45545	0.333201	1.9344	CCAGCATCTGCTGTCACCTGAA	7.53	3.71	0	5.97	0
Acadsb	ENSMUST00000015829	-	4826	28.5105	21.8945	9.72692	7.45545	0.333201	1.9344	AAATCAAAACAACCCTGAGATT	0	0	6.03	0	0
Acadsb	ENSMUST00000015829	+	4822	28.5105	21.8945	9.72692	7.45545	0.333201	1.9344	ATGGAATCTCAGGGTTGTTTTGA	4.23	0	5.71	0	0
Acadsb	ENSMUST00000015829	+	4951	28.5105	21.8945	9.72692	7.45545	0.333201	1.9344	TTTAATGGGGTTATTTGATTTTC	0	1.22	0	0	0
Acadsb	ENSMUST00000015829	+	4953	28.5105	21.8945	9.72692	7.45545	0.333201	1.9344	TAATGGGGTTATTTGATT	0.15	0	0	6.37	0
Acadsb	ENSMUST00000015829	+	4770	28.5105	21.8945	9.72692	7.45545	0.333201	1.9344	AGCATCTGCTGTAACCTGAGTT	0.15	0.26	0	0	0
Acadsb	ENSMUST00000015829	+	4953	28.5105	21.8945	9.72692	7.45545	0.333201	1.9344	TAATGGGGTTATTTGATTTT	0	0	0.26	0.13	0
Acadsb	ENSMUST00000015829	-	4820	28.5105	21.8945	9.72692	7.45545	0.333201	1.9344	AAACAATCCTGAGATTCCACCT	4.63	6.64	15.62	4.11	0
Acadsb	ENSMUST00000015829	+	4841	28.5105	21.8945	9.72692	7.45545	0.333201	1.9344	TTGATTTGCATTTCCCTG	2.98	2.3	0	0	0
Acadsb	ENSMUST00000015829	+	4774	28.5105	21.8945	9.72692	7.45545	0.333201	1.9344	TCTGCTGTCACCTGAATTTTTGAT	0	0	0.11	0	0
Acadsb	ENSMUST00000015829	-	4770	28.5105	21.8945	9.72692	7.45545	0.333201	1.9344	CTCAGGGGACAGCAGATGCT	0	0	0.32	0	0
Acadsb	ENSMUST00000015829	+	4989	28.5105	21.8945	9.72692	7.45545	0.333201	1.9344	TGAGTTCTTTGTATATAT	3.69	4.92	3.59	6.22	6.96
Acadsb	ENSMUST00000015829	+	4956	28.5105	21.8945	9.72692	7.45545	0.333201	1.9344	TGGGGTTATTTGATTTTCTGGAGT	3.62	2.43	8.04	3.62	0
Acadsb	ENSMUST00000015829	+	4776	28.5105	21.8945	9.72692	7.45545	0.333201	1.9344	TGCTGTCACCTGAGTTTTTG	0	0	0.11	0	0
Acadsb	ENSMUST00000015829	-	4768	28.5105	21.8945	9.72692	7.45545	0.333201	1.9344	CTCAGGTGACAGCAGATGCTGG	0	2.84	0	0	0
Acadsb	ENSMUST00000015829	+	4776	28.5105	21.8945	9.72692	7.45545	0.333201	1.9344	TGCTGTCACCTGAATTTTTGATC	2.68	2.43	0	0	0
Acadsb	ENSMUST00000015829	+	4841	28.5105	21.8945	9.72692	7.45545	0.333201	1.9344	TTGATTTGCATTTCCCTGATGACT	8.96	19.31	20.72	21.61	9.52
Acadsb	ENSMUST00000015829	+	5013	28.5105	21.8945	9.72692	7.45545	0.333201	1.9344	TTAGTCCTCTATCTGATTT	0	2.82	0	0	0
Acadsb	ENSMUST00000015829	+	5061	28.5105	21.8945	9.72692	7.45545	0.333201	1.9344	TGTTGGTGGCCTTTTTGT	0	0	2.31	0	0
Acadsb	ENSMUST00000015829	+	4800	28.5105	21.8945	9.72692	7.45545	0.333201	1.9344	TAGACATTCTGACTGGTGTGAG	0	0	0.13	0	0
Acadsb	ENSMUST00000015829	+	4770	28.5105	21.8945	9.72692	7.45545	0.333201	1.9344	AGCATCTGCTGTCACCTGAATT	9.55	4.06	45.96	0.13	8.16
Acadsb	ENSMUST00000015829	+	4779	28.5105	21.8945	9.72692	7.45545	0.333201	1.9344	TGTCACCTGAATTTTTCAT	0	1.89	2.8	0	0.97
Acadsb	ENSMUST00000015829	+	4902	28.5105	21.8945	9.72692	7.45545	0.333201	1.9344	TTTGGTATTCCTCAGGTGAGA	18.57	4.16	0.13	21.52	3.1
Acadsb	ENSMUST00000015829	-	4828	28.5105	21.8945	9.72692	7.45545	0.333201	1.9344	CAAATCAAAACAACACTGAGA	0	0	0.11	0	0
Acadsb	ENSMUST00000015829	+	4794	28.5105	21.8945	9.72692	7.45545	0.333201	1.9344	TGACCTTAGCCATTCTGACTGG	13.23	2.18	15.96	0.13	7.72
Acadsb	ENSMUST00000015829	+	4773	28.5105	21.8945	9.72692	7.45545	0.333201	1.9344	ATCTGCTGTCACCTGAATTTTTGA	0	4.3	0	0	0
Acadsb	ENSMUST00000015829	+	4809	28.5105	21.8945	9.72692	7.45545	0.333201	1.9344	TGACTGGTGTGAGGTGGAATCT	13.92	2.3	15.98	0	0
Acadsb	ENSMUST00000015829	+	4966	28.5105	21.8945	9.72692	7.45545	0.333201	1.9344	TGATTTTCTGGAGTCCACCTTC	0	2.69	0	0	2.38
Acadsb	ENSMUST00000015829	+	4773	28.5105	21.8945	9.72692	7.45545	0.333201	1.9344	ATCTGCTGTCACCTGAGTT	0	4.74	6.66	5.25	0
Acadsb	ENSMUST00000015829	+	4794	28.5105	21.8945	9.72692	7.45545	0.333201	1.9344	TGATCTTAGCCATTTTGAC	0	0.14	0	0	0
Acadsb	ENSMUST00000015829	-	4914	28.5105	21.8945	9.72692	7.45545	0.333201	1.9344	AACAAAGAATTCTCACCTG	0	0	7	0	0
Acadsb	ENSMUST00000015829	+	4918	28.5105	21.8945	9.72692	7.45545	0.333201	1.9344	TGAGAATTCTTAGTTTAGC	1.79	0	1.83	2.12	0.73
Acadsb	ENSMUST00000015829	-	4811	28.5105	21.8945	9.72692	7.45545	0.333201	1.9344	AGATTCCACCTCACACCAGT	0	3.25	0	0	0
Acadsb	ENSMUST00000015829	+	4756	28.5105	21.8945	9.72692	7.45545	0.333201	1.9344	TCCACATCCTTGCCAGCATCTGCT	0	2.82	0	0	0
Acadsb	ENSMUST00000015829	+	4782	28.5105	21.8945	9.72692	7.45545	0.333201	1.9344	CACCTGAATTTTTGATCTTAGCCA	0	1.54	0	0	0
Acadsb	ENSMUST00000015829	+	4776	28.5105	21.8945	9.72692	7.45545	0.333201	1.9344	TTCTGTCACCTGAGTTTTTGA	0	0.13	0	0.25	0
Acadsb	ENSMUST00000015829	+	4774	28.5105	21.8945	9.72692	7.45545	0.333201	1.9344	TCTGCTGTCACCTGAGTTTTT	10.88	10.17	0.11	3.5	0.24
Acadsb	ENSMUST00000015829	+	4950	28.5105	21.8945	9.72692	7.45545	0.333201	1.9344	TTTTAATAGGGTTATTTGATTTTC	0	3.39	0	0	0
Acadsb	ENSMUST00000015829	+	4758	28.5105	21.8945	9.72692	7.45545	0.333201	1.9344	CACATCCTTGCCAGCATCTG	0	3.39	0	0	0
Acadsb	ENSMUST00000015829	-	4821	28.5105	21.8945	9.72692	7.45545	0.333201	1.9344	TCAAAACAACCCTGAGATTCCACC	3.12	2.44	0.13	0	2.86
Acadsb	ENSMUST00000015829	-	4822	28.5105	21.8945	9.72692	7.45545	0.333201	1.9344	AAACAACCCTGAGATTCCAT	0	0	0.11	0	0
Acadsb	ENSMUST00000015829	-	4802	28.5105	21.8945	9.72692	7.45545	0.333201	1.9344	TCACACCAGTCAGAATGGC	0	0	0.11	0	0
Acadsb	ENSMUST00000015829	+	4773	28.5105	21.8945	9.72692	7.45545	0.333201	1.9344	ATCTACTGTCACCTGAATTT	0	0	0.11	0	0.24
Acadsb	ENSMUST00000015829	+	4805	28.5105	21.8945	9.72692	7.45545	0.333201	1.9344	ATTCTGACTGGTGTGAGGT	4.23	4.23	0	7	3.1
Acadsb	ENSMUST00000015829	-	4895	28.5105	21.8945	9.72692	7.45545	0.333201	1.9344	GAGGAATACCGAATGGCAGA	0	3.07	0	0	0
Acadsb	ENSMUST00000015829	+	4794	28.5105	21.8945	9.72692	7.45545	0.333201	1.9344	TGATCTTAGCCATTCTGACT	19.29	2.57	3.12	0	2.55
Acadsb	ENSMUST00000015829	-	4810	28.5105	21.8945	9.72692	7.45545	0.333201	1.9344	ATTCCACCTCACACCAGTC	0	3.39	8.29	0	0
Acadsb	ENSMUST00000133277	+	435	28.5105	21.8945	9.72692	7.45545	0.333201	1.9344	ACAAGAACAGAATGCCACC	0	0	0.11	0	0
Acadsb	ENSMUST00000015829	+	4772	28.5105	21.8945	9.72692	7.45545	0.333201	1.9344	TATCTGTTGTCACCTGAGTTTT	0	2.98	0	0	0
Acadsb	ENSMUST00000015829	+	4774	28.5105	21.8945	9.72692	7.45545	0.333201	1.9344	TCTGCTGTCACCTGAGTTTTTAAT	0	1.54	0	0	0
Acadsb	ENSMUST00000015829	-	4780	28.5105	21.8945	9.72692	7.45545	0.333201	1.9344	GCTAAGATCAAAAATTCAGGTGAC	0	0	0.11	0	0
Acadsb	ENSMUST00000015829	+	4758	28.5105	21.8945	9.72692	7.45545	0.333201	1.9344	CACATCCTTGCCAGCATCTGC	2.71	3.46	0	0	0
Acadsb	ENSMUST00000015829	+	4774	28.5105	21.8945	9.72692	7.45545	0.333201	1.9344	TCTACTGTCACCTGAATT	0	0	3.98	0	0
Acadsb	ENSMUST00000015829	+	4770	28.5105	21.8945	9.72692	7.45545	0.333201	1.9344	AGCATCTGCTGTAACCTGAGT	0	0.14	0	0	0
Acadsb	ENSMUST00000015829	+	4910	28.5105	21.8945	9.72692	7.45545	0.333201	1.9344	TCCTCAGGTGAGAATTCTTTGT	3.72	7.35	15.67	7.87	4.53
Acadsb	ENSMUST00000015829	-	4822	28.5105	21.8945	9.72692	7.45545	0.333201	1.9344	AAACAACCCTGAGATTCCAC	0	8.4	2.37	0	0
Acadsb	ENSMUST00000015829	-	4916	28.5105	21.8945	9.72692	7.45545	0.333201	1.9344	TAAACAAAGAATTCTCACC	0	0	8.45	0	0
Acadsb	ENSMUST00000015829	-	4903	28.5105	21.8945	9.72692	7.45545	0.333201	1.9344	TCTCACCTGAGGAATACCGA	0	0	3.07	0	0
Acadsb	ENSMUST00000015829	+	4793	28.5105	21.8945	9.72692	7.45545	0.333201	1.9344	TTGATCTTAGCCATTCTGTCT	0	0.13	0	0	0
Acadsb	ENSMUST00000015829	-	4821	28.5105	21.8945	9.72692	7.45545	0.333201	1.9344	AAAACAACCCTGAGATTCCACC	7.39	9.71	343.27	38.77	26.33
Acadsb	ENSMUST00000015829	+	4770	28.5105	21.8945	9.72692	7.45545	0.333201	1.9344	AGCATCTGCTGTCACCTGAG	7.24	28.63	56.31	11.4	3.88
Acadsb	ENSMUST00000015829	+	4918	28.5105	21.8945	9.72692	7.45545	0.333201	1.9344	TGAGAATTCTTTGTTCAGCT	4.67	6.39	6.17	6.36	10.78
Acadsb	ENSMUST00000133277	+	434	28.5105	21.8945	9.72692	7.45545	0.333201	1.9344	CACAAGAACAGAATGCCACC	3.22	2.82	0	0.27	0
Acadsb	ENSMUST00000015829	+	4779	28.5105	21.8945	9.72692	7.45545	0.333201	1.9344	TGTCACCTGAGTTTTTGATCTTAA	0	0	3.97	0	0
Acadsb	ENSMUST00000015829	+	4821	28.5105	21.8945	9.72692	7.45545	0.333201	1.9344	AGTGGAATCTCAGTGTTGTTTT	0	3.93	0	0	0
Acadsb	ENSMUST00000015829	-	4827	28.5105	21.8945	9.72692	7.45545	0.333201	1.9344	TGCAAATCAAAACAACCCTGAGAT	14.65	13.78	0.11	6.37	57.33
Acadsb	ENSMUST00000015829	-	4821	28.5105	21.8945	9.72692	7.45545	0.333201	1.9344	AAAACAACCTTGAGATTCCACC	3.42	0.14	6.78	0	0
Acadsb	ENSMUST00000015829	+	4773	28.5105	21.8945	9.72692	7.45545	0.333201	1.9344	ATCTGCTGTCACCTGAATTTCT	3.42	0	10.01	0.13	0
Acadsb	ENSMUST00000015829	+	4771	28.5105	21.8945	9.72692	7.45545	0.333201	1.9344	GCATCTGCTGTCACCTGAGTTT	8.55	5.63	5.82	3.87	6.6
Acadsb	ENSMUST00000015829	+	4920	28.5105	21.8945	9.72692	7.45545	0.333201	1.9344	AGAATTCTTAGTTTAGCTCT	0	4.61	0	0	0
Acadsb	ENSMUST00000015829	-	4827	28.5105	21.8945	9.72692	7.45545	0.333201	1.9344	AAATCAAAACAACCCTGAGAT	0	0	0.11	0	0
Acadsb	ENSMUST00000015829	+	4807	28.5105	21.8945	9.72692	7.45545	0.333201	1.9344	TCTGACTGGTGTGAGGTGGAAT	0	1.79	0	4.62	0
Acadsb	ENSMUST00000015829	+	4774	28.5105	21.8945	9.72692	7.45545	0.333201	1.9344	TCTGCTGTCACCTGAATTTTT	9.07	14.92	12.04	0	0
Acadsb	ENSMUST00000015829	-	4806	28.5105	21.8945	9.72692	7.45545	0.333201	1.9344	TTCCATCTCACACCAGTCAGAA	4.94	7.61	0	0	0
Acadsb	ENSMUST00000015829	+	4807	28.5105	21.8945	9.72692	7.45545	0.333201	1.9344	TCTGACTGGTGTGAGATGGAAT	0	0	4.85	0	1.58
Acadsb	ENSMUST00000015829	-	4900	28.5105	21.8945	9.72692	7.45545	0.333201	1.9344	TCACCTGAGGAATACCGAATG	0	0	4.95	0	0
Acadsb	ENSMUST00000015829	-	4805	28.5105	21.8945	9.72692	7.45545	0.333201	1.9344	TTCCACCTCACACCAGTCAGAAT	35	27.56	5.51	11.15	3.57
Acadsb	ENSMUST00000015829	+	4892	28.5105	21.8945	9.72692	7.45545	0.333201	1.9344	TTCTCTGCCATTCGGTATTCCT	66.02	45.78	0.22	0.13	0
Acadsb	ENSMUST00000015829	+	4781	28.5105	21.8945	9.72692	7.45545	0.333201	1.9344	TCACCTGAATTTTTTATCT	0	0.14	0	0	0
Acadsb	ENSMUST00000015829	+	4956	28.5105	21.8945	9.72692	7.45545	0.333201	1.9344	TGGGGTTATTTGATTTTCT	0	2.05	0	0	0
Acadsb	ENSMUST00000015829	+	4773	28.5105	21.8945	9.72692	7.45545	0.333201	1.9344	ATCTGCTGTCACCTGAGTTTTT	10.52	32.9	7.68	0	0.12
Acadsb	ENSMUST00000015829	+	4774	28.5105	21.8945	9.72692	7.45545	0.333201	1.9344	TCTACTGTCACCTGAATTTTT	0	0.14	0	0	0
Acadsb	ENSMUST00000015829	+	4773	28.5105	21.8945	9.72692	7.45545	0.333201	1.9344	ATCTGCTGTCACCTGAATTTTTC	27.49	22.91	0	0	0
Acadsb	ENSMUST00000015829	+	4779	28.5105	21.8945	9.72692	7.45545	0.333201	1.9344	TGTCACCTGAATTTTTGATCTT	10.33	2.57	4.1	0	0
Acadsb	ENSMUST00000015829	+	4779	28.5105	21.8945	9.72692	7.45545	0.333201	1.9344	TGTCACCTGAGTTTTTGATCT	9.11	5.16	0	3.37	2.88
Acadsb	ENSMUST00000015829	+	5013	28.5105	21.8945	9.72692	7.45545	0.333201	1.9344	TTAGTCCTCTATCTGATT	0	0.13	0	0	0
Acadsb	ENSMUST00000015829	-	4818	28.5105	21.8945	9.72692	7.45545	0.333201	1.9344	AACCCTGAGATTCCACCTCA	0	0.14	0	0	0
Acadsb	ENSMUST00000015829	+	4892	28.5105	21.8945	9.72692	7.45545	0.333201	1.9344	TTCTCTGCCATTCGGTATTCCTCA	7.85	0	7.21	0	0
Acadsb	ENSMUST00000015829	-	4780	28.5105	21.8945	9.72692	7.45545	0.333201	1.9344	TAAGATCAAAAACTCAGGTGAC	3.22	0	0.11	0	0
Acadsb	ENSMUST00000015829	+	4805	28.5105	21.8945	9.72692	7.45545	0.333201	1.9344	ATTCTGACTGGTGTGAGA	0	3.11	0	8	0
Acadsb	ENSMUST00000015829	+	4950	28.5105	21.8945	9.72692	7.45545	0.333201	1.9344	TTTTAATGGGGTTATTTGATT	0	3.11	0	0	0
Acadsb	ENSMUST00000015829	-	4771	28.5105	21.8945	9.72692	7.45545	0.333201	1.9344	TCAGGGGACAGCAGATGC	0	0	0.54	0.25	0
Acadsb	ENSMUST00000015829	-	4882	28.5105	21.8945	9.72692	7.45545	0.333201	1.9344	TGGCTGAGAAGCACCTGAAA	0	2.84	0	0	0
Acadsb	ENSMUST00000015829	-	4771	28.5105	21.8945	9.72692	7.45545	0.333201	1.9344	AAATTCAGGTGACAGCAGATGC	2.82	14.23	38.19	17	1.58
Acadsb	ENSMUST00000015829	+	4779	28.5105	21.8945	9.72692	7.45545	0.333201	1.9344	TGTCACCTGAATTTTTCA	0	6.02	3.33	5.04	4.68
Acadsb	ENSMUST00000015829	-	4821	28.5105	21.8945	9.72692	7.45545	0.333201	1.9344	AAAACAACCCTGTGATTCCACC	0	0	12.7	0	0
Acadsb	ENSMUST00000015829	-	4833	28.5105	21.8945	9.72692	7.45545	0.333201	1.9344	TGCAAATCAAAACAACCC	9	8.41	3.33	3.18	1.67
Acadsb	ENSMUST00000015829	+	4772	28.5105	21.8945	9.72692	7.45545	0.333201	1.9344	CATCTGCTGTCACCTGAGTT	0	0	15.99	0.12	4.61
Acadsb	ENSMUST00000015829	+	4774	28.5105	21.8945	9.72692	7.45545	0.333201	1.9344	TCTGCTGTAACCTGAATTTTTGA	0	0.14	0	0	0
Acadsb	ENSMUST00000015829	+	4806	28.5105	21.8945	9.72692	7.45545	0.333201	1.9344	TTCTGACTGGTGTGAGGTGGAAT	0	2.82	0	0	0
Acadsb	ENSMUST00000015829	+	4772	28.5105	21.8945	9.72692	7.45545	0.333201	1.9344	CATCTGCTGTCACCCGAATTT	0	0	5.49	0	0
Acadsb	ENSMUST00000015829	+	4779	28.5105	21.8945	9.72692	7.45545	0.333201	1.9344	TGTCACCTGAATTTCTGA	9.71	1.49	3.33	11.55	1.46
Acadsb	ENSMUST00000015829	-	4821	28.5105	21.8945	9.72692	7.45545	0.333201	1.9344	AGAACAACCCTGAGATTCCACC	0	0	0.34	0	0.12
Acadsb	ENSMUST00000151995	+	5	28.5105	21.8945	9.72692	7.45545	0.333201	1.9344	CACAAGAACAGAATGCCACC	3.22	2.82	0	0.27	0
Acadsb	ENSMUST00000015829	+	4799	28.5105	21.8945	9.72692	7.45545	0.333201	1.9344	TTAGCCATTCTGACTGGTGTGAGG	0	4.33	0	0	0
Acadsb	ENSMUST00000015829	+	4776	28.5105	21.8945	9.72692	7.45545	0.333201	1.9344	TGCTGTCACCTGAATTTTTGAT	11.99	5.96	11.48	0	0
Acadsb	ENSMUST00000015829	-	4807	28.5105	21.8945	9.72692	7.45545	0.333201	1.9344	ATTCCATCTCACACCAGTCAGA	13.37	0	0	5.9	0
Acadsb	ENSMUST00000015829	+	4793	28.5105	21.8945	9.72692	7.45545	0.333201	1.9344	TTGATCTTAGCCATTCTGACTGGT	0	7.43	0	9.13	0
Acadsb	ENSMUST00000015829	-	4771	28.5105	21.8945	9.72692	7.45545	0.333201	1.9344	ATTCAGGTGACAGCAGATGC	0	9.35	5.76	0	0
Acadsb	ENSMUST00000015829	+	4953	28.5105	21.8945	9.72692	7.45545	0.333201	1.9344	TAATAGGGTTATTTGGTTTGC	3.42	3.39	0	7.43	3.52
Acadsb	ENSMUST00000015829	-	4892	28.5105	21.8945	9.72692	7.45545	0.333201	1.9344	TGAGGAATACCAAATGGCTGAGAA	0	0	6.25	0	0
Acadsb	ENSMUST00000015829	+	4771	28.5105	21.8945	9.72692	7.45545	0.333201	1.9344	GAATCTGCTGTCACCTGAGTTTT	0	0	0.11	0	0
Acadsb	ENSMUST00000015829	+	4762	28.5105	21.8945	9.72692	7.45545	0.333201	1.9344	TCCTTGCCAGCATCTGCTGTCA	0	4.67	0	0	0
Acadsb	ENSMUST00000015829	+	4952	28.5105	21.8945	9.72692	7.45545	0.333201	1.9344	TTAATGGGGTTATTTGATTTTC	0	4.42	5.63	0	0
Acadsb	ENSMUST00000015829	+	4774	28.5105	21.8945	9.72692	7.45545	0.333201	1.9344	TCTGCTGTCACCTGAATTTTTT	4.64	4.13	0	0	0
Acadsb	ENSMUST00000015829	-	4803	28.5105	21.8945	9.72692	7.45545	0.333201	1.9344	AACTCACACCAGTCAGAATGG	0	0	0.11	0	0
Acadsb	ENSMUST00000015829	+	4841	28.5105	21.8945	9.72692	7.45545	0.333201	1.9344	TTGATTTGCATTTCCCTGATG	0	15.16	0	4.12	0.24
Acadsb	ENSMUST00000015829	-	4967	28.5105	21.8945	9.72692	7.45545	0.333201	1.9344	AGAAGGTGGACTCCAGAAAATC	0	0	6.79	0	0
Acadsb	ENSMUST00000015829	+	4823	28.5105	21.8945	9.72692	7.45545	0.333201	1.9344	TGGAATCTCAGGGTTGTTTTGA	10.8	2.05	0	0	5.18
Acadsb	ENSMUST00000015829	+	4773	28.5105	21.8945	9.72692	7.45545	0.333201	1.9344	ATCTGCTGTCACCTGAGTTTT	47.9	33.19	20.13	0.26	2.18
Acadsb	ENSMUST00000015829	-	4821	28.5105	21.8945	9.72692	7.45545	0.333201	1.9344	AACAACCCTGAGATTCCACC	0	0	5.59	0	2.62
Acadsb	ENSMUST00000015829	+	4771	28.5105	21.8945	9.72692	7.45545	0.333201	1.9344	GCATCTGCTGTCACCTGAATTTT	0	0	5.38	0	0
Acadsb	ENSMUST00000015829	+	4841	28.5105	21.8945	9.72692	7.45545	0.333201	1.9344	TTGATTTCCATTTCCCTGA	3.02	0	0	1.87	0
Acadsb	ENSMUST00000015829	+	4795	28.5105	21.8945	9.72692	7.45545	0.333201	1.9344	TATCTTAGCCATTCTGACTGG	3.82	3.59	0	0	0
Acadsb	ENSMUST00000015829	-	4901	28.5105	21.8945	9.72692	7.45545	0.333201	1.9344	TTCTCACCTGAGGAATACCGAAT	0	0	7	0	0
Acadsb	ENSMUST00000015829	-	4916	28.5105	21.8945	9.72692	7.45545	0.333201	1.9344	AAACAAAGAATTCTCACC	0	3.33	0	0	0
Acadsb	ENSMUST00000015829	+	4773	28.5105	21.8945	9.72692	7.45545	0.333201	1.9344	ATCTGCTGTCACCTGAATT	10.42	3.52	16.02	7.37	4.05
Acadsb	ENSMUST00000015829	-	4893	28.5105	21.8945	9.72692	7.45545	0.333201	1.9344	AGGAATACCGAATGGCTGAGA	0	3.2	0	0	0
Acadsb	ENSMUST00000015829	+	4811	28.5105	21.8945	9.72692	7.45545	0.333201	1.9344	ACTGGTGTGAGGTGGAATCA	0	0.13	0	0	0
Acadsb	ENSMUST00000015829	+	4774	28.5105	21.8945	9.72692	7.45545	0.333201	1.9344	TCTGCTGTCACCTGAATT	4.83	4.84	11.54	13.66	9.41
Acadsb	ENSMUST00000015829	+	4794	28.5105	21.8945	9.72692	7.45545	0.333201	1.9344	TCATCTTAGCCATTCTGACTGG	3.02	0.14	0	0	0
Acadsb	ENSMUST00000015829	+	4804	28.5105	21.8945	9.72692	7.45545	0.333201	1.9344	CATTCTGACTGGTGTGAGA	2.82	5.05	0	5.44	0
Acadsb	ENSMUST00000015829	-	4827	28.5105	21.8945	9.72692	7.45545	0.333201	1.9344	CAAATCAAAACAACCCTGAGAT	0	13.1	0.11	7.12	0
Acadsb	ENSMUST00000015829	-	4807	28.5105	21.8945	9.72692	7.45545	0.333201	1.9344	ATTCCACCTCATACCAGTCAGA	0	18.51	7.43	4.25	0
Acadsb	ENSMUST00000015829	-	4771	28.5105	21.8945	9.72692	7.45545	0.333201	1.9344	TTCAGGTGACAGCAGATGC	3.72	0	0	36.61	17.61
Acadsb	ENSMUST00000015829	-	4806	28.5105	21.8945	9.72692	7.45545	0.333201	1.9344	ATTCCACCTCACACCAGTCAGAA	0	9.21	0.13	0	0
Acadsb	ENSMUST00000015829	-	4807	28.5105	21.8945	9.72692	7.45545	0.333201	1.9344	TTCCACCTCATACCAGTCAGA	0	7.56	0	0	0
Acadsb	ENSMUST00000015829	+	5079	28.5105	21.8945	9.72692	7.45545	0.333201	1.9344	ATTGACAGTGTCCTTTGCCT	0	3.59	0	0	0
Acadsb	ENSMUST00000015829	-	4821	28.5105	21.8945	9.72692	7.45545	0.333201	1.9344	CAAAACAACCCTGAGATTCCACC	0	0	7.3	0	0
Acadsb	ENSMUST00000015829	+	4918	28.5105	21.8945	9.72692	7.45545	0.333201	1.9344	TGAGAATTCTTTGTTTAGCT	9.27	18.11	7.96	17.17	12.22
Acadsb	ENSMUST00000015829	+	4770	28.5105	21.8945	9.72692	7.45545	0.333201	1.9344	AGCATCTGCTGTCACCTGATT	0	0.14	0	0	0.48
Acadsb	ENSMUST00000015829	-	4759	28.5105	21.8945	9.72692	7.45545	0.333201	1.9344	AGATGCTGGCAAGGATGT	0	0.14	0	0	0
Acadsb	ENSMUST00000015829	+	4793	28.5105	21.8945	9.72692	7.45545	0.333201	1.9344	TTGATCTTAGCCATTCTGAC	0	1.54	0	0.13	0
Acadsb	ENSMUST00000015829	+	4772	28.5105	21.8945	9.72692	7.45545	0.333201	1.9344	CATCTGCTGTCACCTGAGTTTT	4.76	26.26	20.71	14.12	2.5
Acadsb	ENSMUST00000015829	+	4774	28.5105	21.8945	9.72692	7.45545	0.333201	1.9344	TCTGCTGTCACCTGAATTT	17.54	10.11	23	16.18	15.57
Acadsb	ENSMUST00000015829	-	4820	28.5105	21.8945	9.72692	7.45545	0.333201	1.9344	AAAACAACCCTGTGATTCCACCT	0	4.2	0	0	0
Acadsb	ENSMUST00000015829	+	4791	28.5105	21.8945	9.72692	7.45545	0.333201	1.9344	TTTTGATCTTAGCCATTCTGA	0	4.33	4.99	0	3.81
Acadsb	ENSMUST00000015829	+	4933	28.5105	21.8945	9.72692	7.45545	0.333201	1.9344	TAGCTCTGTACCCCATTTTTAAA	0	4.99	0	0	0
Acadsb	ENSMUST00000015829	-	4901	28.5105	21.8945	9.72692	7.45545	0.333201	1.9344	TCTCACCTGAGGAATACCAAAT	0	0	8.32	0	0
Acadsb	ENSMUST00000015829	-	4820	28.5105	21.8945	9.72692	7.45545	0.333201	1.9344	AAAACAACCCTGAGATTCCACCT	0	0	13.06	0	0
Acadsb	ENSMUST00000015829	+	4895	28.5105	21.8945	9.72692	7.45545	0.333201	1.9344	TCAGCCATTCAGTATTCCTCA	0	0	0.11	0	0
Acadsb	ENSMUST00000015829	-	4892	28.5105	21.8945	9.72692	7.45545	0.333201	1.9344	AGGAATACCGAATGGCAGAGAA	3.47	13.56	6.92	0	2.62
Acadsb	ENSMUST00000015829	+	4790	28.5105	21.8945	9.72692	7.45545	0.333201	1.9344	TTTTTGATCTTAGCCATTC	0	0.14	0	0	0
Acadsb	ENSMUST00000015829	+	4771	28.5105	21.8945	9.72692	7.45545	0.333201	1.9344	GCATCTGCTGTCACCTGAAT	4.23	1.79	0	0	0
Acadsb	ENSMUST00000015829	+	609	28.5105	21.8945	9.72692	7.45545	0.333201	1.9344	ACAAGAACAGAATGCCACC	0	0	0.11	0	0
Acadsb	ENSMUST00000117518	+	507	28.5105	21.8945	9.72692	7.45545	0.333201	1.9344	ACAAGAACAGAATGCCACC	0	0	0.11	0	0
Acadsb	ENSMUST00000015829	-	4824	28.5105	21.8945	9.72692	7.45545	0.333201	1.9344	AATCAAAACAACCCTGAGATTCC	0	0	5.38	0	0
Acadsb	ENSMUST00000015829	+	4768	28.5105	21.8945	9.72692	7.45545	0.333201	1.9344	CCAGCATCTGCTGTAACC	0	0.13	0	0	0
Acadsb	ENSMUST00000015829	+	4774	28.5105	21.8945	9.72692	7.45545	0.333201	1.9344	TCTGCTGTCACCTGAATTTTTGA	69.85	56.47	69.03	12.69	4.67
Acadsb	ENSMUST00000015829	+	4918	28.5105	21.8945	9.72692	7.45545	0.333201	1.9344	TGAGAATTCTTTGTTTAGC	3.08	10.4	3	16.36	7.22
Acadsb	ENSMUST00000015829	+	4918	28.5105	21.8945	9.72692	7.45545	0.333201	1.9344	TGAGAATTCTTTGTTTAGCTCT	10.76	16.34	20.86	14.64	20.73
Acadsb	ENSMUST00000015829	+	4809	28.5105	21.8945	9.72692	7.45545	0.333201	1.9344	TGACTGGTGTGAGATGGAATCT	53.37	49.5	36.32	0.66	1.43
Acadsb	ENSMUST00000015829	+	4918	28.5105	21.8945	9.72692	7.45545	0.333201	1.9344	TGAGAATTCTTTGTTCAGCTCT	9.28	15.35	22.45	11.16	9.9
Acadsb	ENSMUST00000015829	-	4805	28.5105	21.8945	9.72692	7.45545	0.333201	1.9344	TTCCACCTCACACCAGTTAGAAT	0	0.14	0	0	0
Acadsb	ENSMUST00000015829	+	4770	28.5105	21.8945	9.72692	7.45545	0.333201	1.9344	AGCATCTGCTGTCACCTGAA	0	3.08	0.26	0	0
Acadsb	ENSMUST00000015829	-	4979	28.5105	21.8945	9.72692	7.45545	0.333201	1.9344	AAAGAACTCAAGAAGGTGGA	4.31	0.14	0	0	0
Acadsb	ENSMUST00000015829	+	4918	28.5105	21.8945	9.72692	7.45545	0.333201	1.9344	TGAGAATTCTTAGTTTAGCTCTG	0	0	0.11	0	1.21
Acadsb	ENSMUST00000015829	+	4792	28.5105	21.8945	9.72692	7.45545	0.333201	1.9344	TTTGATCTTAGCCATTCTGACT	25.71	12.46	18.55	13.8	3.34
Acadsb	ENSMUST00000015829	+	4831	28.5105	21.8945	9.72692	7.45545	0.333201	1.9344	CAGGGTTGTTTTGATTTGCATT	0	0	12.67	0	0
Acadsb	ENSMUST00000117518	+	506	28.5105	21.8945	9.72692	7.45545	0.333201	1.9344	CACAAGAACAGAATGCCACC	3.22	2.82	0	0.27	0
Acadsb	ENSMUST00000015829	+	4776	28.5105	21.8945	9.72692	7.45545	0.333201	1.9344	TGCTGTCACCTGAATTTTTC	3.02	0	4.99	0	0
Acadsb	ENSMUST00000015829	-	4770	28.5105	21.8945	9.72692	7.45545	0.333201	1.9344	AATTCAGGTGACAGCAGATGCT	2.98	9.6	19.29	6.87	0
Acadsb	ENSMUST00000015829	-	4780	28.5105	21.8945	9.72692	7.45545	0.333201	1.9344	TAAGATCAAAAATTCAGGTGAC	2.83	0	0.11	0	1.43
Acadsb	ENSMUST00000015829	+	4779	28.5105	21.8945	9.72692	7.45545	0.333201	1.9344	TGTCACCTGAACTTTTGATC	0	0	0.11	0	0
Acadsb	ENSMUST00000015829	-	4977	28.5105	21.8945	9.72692	7.45545	0.333201	1.9344	AGAACTCAAGAAGGTGGACT	0	2.84	0	0	0
Acadsb	ENSMUST00000015829	+	4918	28.5105	21.8945	9.72692	7.45545	0.333201	1.9344	TGAGAATTCTTTGTTTAGCTCTG	3.44	6.4	6.7	6.37	9.07
Acadsb	ENSMUST00000015829	+	4756	28.5105	21.8945	9.72692	7.45545	0.333201	1.9344	TCCACATCCTTGCCAGCATCTG	10.64	18.54	19.49	0	4.73
Acadsb	ENSMUST00000015829	+	4926	28.5105	21.8945	9.72692	7.45545	0.333201	1.9344	CTTTGTTTAGCTCTGAGCCCC	0	0	4.99	0	0
Acadsb	ENSMUST00000015829	+	4820	28.5105	21.8945	9.72692	7.45545	0.333201	1.9344	AGGTGGAATCTCAGGGTTGTT	0	0	3.46	0	0
Acadsb	ENSMUST00000015829	-	4820	28.5105	21.8945	9.72692	7.45545	0.333201	1.9344	AAACAACCCTGAGATTCCATCT	16.88	38.45	8.2	0	4.05
Acadsb	ENSMUST00000015829	-	4992	28.5105	21.8945	9.72692	7.45545	0.333201	1.9344	ATCCAATATATATAAAGAAC	0	3.66	0	0	0
Acadsb	ENSMUST00000015829	+	4770	28.5105	21.8945	9.72692	7.45545	0.333201	1.9344	AGCATCTGCTGTCACCTGAGTTTT	152.42	107.52	165.73	46.25	26.63
Acadsb	ENSMUST00000015829	-	4966	28.5105	21.8945	9.72692	7.45545	0.333201	1.9344	GAAGGTGGACTCCAGAAAATCA	0	0	4.95	0	0
Acadsb	ENSMUST00000015829	+	4792	28.5105	21.8945	9.72692	7.45545	0.333201	1.9344	TTTGATCTTAACCATTCTGACT	0	0	8.2	0	0
Acadsb	ENSMUST00000015829	-	4893	28.5105	21.8945	9.72692	7.45545	0.333201	1.9344	AGGAATACCGAATGGCAGAGA	11	6.51	7.21	0	2.86
Acadsb	ENSMUST00000117518	+	1727	28.5105	21.8945	9.72692	7.45545	0.333201	1.9344	TCAAAGAACCAACTCCTCGT	0	7.17	0.13	19.11	0
Acadsb	ENSMUST00000015829	-	4916	28.5105	21.8945	9.72692	7.45545	0.333201	1.9344	AGCTAAACAAAGAATTCTCACC	0	0	8.18	0	0
Acadsb	ENSMUST00000015829	+	4805	28.5105	21.8945	9.72692	7.45545	0.333201	1.9344	ATTCTGACTGGTGTGAGGTGG	14.73	13.97	0	10.37	5.58
Acadsb	ENSMUST00000015829	-	4935	28.5105	21.8945	9.72692	7.45545	0.333201	1.9344	TTAAAAAATGGGGCTCAGAGC	0	3.71	0	0	0
Acadsb	ENSMUST00000015829	-	4801	28.5105	21.8945	9.72692	7.45545	0.333201	1.9344	TCACACCAGTCAGAATGGCT	0	0	4.2	0	0
Acadsb	ENSMUST00000015829	-	4784	28.5105	21.8945	9.72692	7.45545	0.333201	1.9344	TGGCTAAGATAAAAAATTCAGG	0	0.14	0	0	0
Acadsb	ENSMUST00000015829	+	4777	28.5105	21.8945	9.72692	7.45545	0.333201	1.9344	ACTGTCACCTGAATTTTTGAT	3.57	0	0.13	0	0
Acadsb	ENSMUST00000015829	-	4820	28.5105	21.8945	9.72692	7.45545	0.333201	1.9344	AACCCTGAGATTCCACCT	0	0	6.66	0.13	0
Acadsb	ENSMUST00000015829	-	4807	28.5105	21.8945	9.72692	7.45545	0.333201	1.9344	ATTCCACCTCACACCATTCAGA	0	0.14	0.11	0	0
Acadsb	ENSMUST00000015829	-	4822	28.5105	21.8945	9.72692	7.45545	0.333201	1.9344	AAAACAACACTGAGATTCCAC	0	0.14	0	0.12	0
Acadsb	ENSMUST00000015829	+	4794	28.5105	21.8945	9.72692	7.45545	0.333201	1.9344	TGATCTTAGCCATTTTGACT	0	3.66	0	0	0
Acadsb	ENSMUST00000015829	+	4774	28.5105	21.8945	9.72692	7.45545	0.333201	1.9344	TCTGCTGTCACCTGAATTTT	9.61	15.56	11.67	5.75	1.45
Acadsb	ENSMUST00000015829	-	4772	28.5105	21.8945	9.72692	7.45545	0.333201	1.9344	AAAATTCAGGTGACAGCAGATG	0	0	7.3	6.77	0
Acadsb	ENSMUST00000015829	-	4805	28.5105	21.8945	9.72692	7.45545	0.333201	1.9344	TTCCATCTCACACCAGTCAGAAT	10.88	0	6.66	0	1.91
Acadsb	ENSMUST00000015829	-	4828	28.5105	21.8945	9.72692	7.45545	0.333201	1.9344	TGCAAATCAAAACAACCCTGAGA	88.73	162.78	28.8	65.65	153.14
Acadsb	ENSMUST00000015829	-	4807	28.5105	21.8945	9.72692	7.45545	0.333201	1.9344	TTCCACCTCACACCAGTCAGA	62.73	47.4	36.46	60.05	36.73
Acadsb	ENSMUST00000015829	+	4810	28.5105	21.8945	9.72692	7.45545	0.333201	1.9344	GACTGGAGTGAAGTGGAATCTC	0	0	3.66	0	0
Acadsb	ENSMUST00000015829	-	4821	28.5105	21.8945	9.72692	7.45545	0.333201	1.9344	ACAACCCTGAGATTCCACC	0	0.14	0	0	1.82
Acadsb	ENSMUST00000015829	+	4807	28.5105	21.8945	9.72692	7.45545	0.333201	1.9344	TCTGACTGGTGTGAGATGGAC	0	0.13	0	0	0
Acadsb	ENSMUST00000015829	+	4811	28.5105	21.8945	9.72692	7.45545	0.333201	1.9344	ACTGGTGTGAGGTGGAATCTCA	0	3.46	15.94	0	0
Acadsb	ENSMUST00000015829	+	4796	28.5105	21.8945	9.72692	7.45545	0.333201	1.9344	ATCTTAGCCATTCTGACTGG	4.02	0	0	0.13	4.82
Acadsb	ENSMUST00000015829	+	4793	28.5105	21.8945	9.72692	7.45545	0.333201	1.9344	TTGATCTTAGCCATTCTGACTGT	0	0	0.11	0	0
Acadsb	ENSMUST00000015829	+	4794	28.5105	21.8945	9.72692	7.45545	0.333201	1.9344	TGATCTTAGACATTCTGAC	0	0.14	0	0	0
Acadsb	ENSMUST00000015829	-	4900	28.5105	21.8945	9.72692	7.45545	0.333201	1.9344	TCTCACCTGAGGAATACCGAATG	3.22	0	3.55	0	1.67
Acadsb	ENSMUST00000015829	+	4774	28.5105	21.8945	9.72692	7.45545	0.333201	1.9344	TCTGTTGTCACCTGAGTTTT	0	0.13	0	0	0
Acadsb	ENSMUST00000015829	+	4772	28.5105	21.8945	9.72692	7.45545	0.333201	1.9344	CATCTGCTGTCACCTGAAT	0	2.3	0	5.5	0
Acadsb	ENSMUST00000015829	+	4773	28.5105	21.8945	9.72692	7.45545	0.333201	1.9344	ATCTGCTGTCACCTGAATTT	9.5	3.23	17.66	32.81	9.15
Acadsb	ENSMUST00000015829	+	4918	28.5105	21.8945	9.72692	7.45545	0.333201	1.9344	TGAGAATTCTTTGTTCAGCTC	9.49	10.21	11.32	16.8	13.7
Acadsb	ENSMUST00000015829	+	4837	28.5105	21.8945	9.72692	7.45545	0.333201	1.9344	TGTTTTGATTTGCATTTCCCTGA	0	0	0.86	0	0
Acadsb	ENSMUST00000015829	-	4828	28.5105	21.8945	9.72692	7.45545	0.333201	1.9344	CAAATCAAAACAACCCTGAGA	12.45	0.13	23.68	0.12	3.57
Acadsb	ENSMUST00000015829	+	4774	28.5105	21.8945	9.72692	7.45545	0.333201	1.9344	TCTGCTGTCACCTGAATTTTTTA	0	0.14	0.11	0	0
Acadsb	ENSMUST00000015829	+	4778	28.5105	21.8945	9.72692	7.45545	0.333201	1.9344	CTGTCACCTGAATTTTTGATCC	0	0	3.84	0	0
Acadsb	ENSMUST00000015829	+	4893	28.5105	21.8945	9.72692	7.45545	0.333201	1.9344	TCTCAGCCATTCAGTATTCCTC	0	0	3.71	0	0
Acadsb	ENSMUST00000015829	+	4908	28.5105	21.8945	9.72692	7.45545	0.333201	1.9344	ATTCCTCAGGTGAGAATTTTT	0	0.14	0	0	0
Acadsb	ENSMUST00000117518	+	1728	28.5105	21.8945	9.72692	7.45545	0.333201	1.9344	CAAAGAACCAACTCCTCGT	0	0	5.63	0	1.67
Acadsb	ENSMUST00000015829	+	4953	28.5105	21.8945	9.72692	7.45545	0.333201	1.9344	TAATGGGGTTATTTGATTTTCTGG	0	3.59	0	0	0
Acadsb	ENSMUST00000135633	+	510	28.5105	21.8945	9.72692	7.45545	0.333201	1.9344	ACAAGAACAGAATGCCACC	0	0	0.11	0	0
Acadsb	ENSMUST00000015829	+	4695	28.5105	21.8945	9.72692	7.45545	0.333201	1.9344	AACCCACCCACTCCTGCTTCCT	0	3.25	0	0	0
Acadsb	ENSMUST00000015829	+	4920	28.5105	21.8945	9.72692	7.45545	0.333201	1.9344	AGAATTCTTTGTTCAGCTCTGA	0	1.66	0	0	3.15
Acadsb	ENSMUST00000015829	+	4777	28.5105	21.8945	9.72692	7.45545	0.333201	1.9344	ACTGTCACCTGAATTTTTGATC	0	0.13	0	0	0
Acadsb	ENSMUST00000015829	-	4821	28.5105	21.8945	9.72692	7.45545	0.333201	1.9344	AAACAACCCTGAGATTCCATC	0	0.39	16.45	0	0
Acadsb	ENSMUST00000015829	-	4806	28.5105	21.8945	9.72692	7.45545	0.333201	1.9344	ATTCCACTTCACTCCAGTCAGAA	0	3.84	0	0	0
Acadsb	ENSMUST00000015829	+	4820	28.5105	21.8945	9.72692	7.45545	0.333201	1.9344	AGGTGGAATCTCAAGGTTGTT	0	3.71	0	0	0
Acadsb	ENSMUST00000015829	+	4779	28.5105	21.8945	9.72692	7.45545	0.333201	1.9344	TGTCACCTGAATTTTTGATC	9.43	14.15	4.2	8.23	2.55
Acadsb	ENSMUST00000015829	+	4768	28.5105	21.8945	9.72692	7.45545	0.333201	1.9344	CCAGCATCTGCTGTCACCTGAGT	16.66	14.77	29.95	5	2.14
Acadsb	ENSMUST00000015829	+	4780	28.5105	21.8945	9.72692	7.45545	0.333201	1.9344	GTCACCTGAATTTTTCATCTT	0	0.14	0	0	0
Acadsb	ENSMUST00000015829	+	4821	28.5105	21.8945	9.72692	7.45545	0.333201	1.9344	AGTGGAATCTCAGTGTTGTTT	0	0.14	0	0	0
Acadsb	ENSMUST00000015829	+	4759	28.5105	21.8945	9.72692	7.45545	0.333201	1.9344	ACATCCTTGCCAGCATCTGC	0	2.95	0	0	0
Acadsb	ENSMUST00000015829	-	4770	28.5105	21.8945	9.72692	7.45545	0.333201	1.9344	CTCAGGTGACAGCAGATGCT	0	0	5.06	0	0
Acadsb	ENSMUST00000015829	-	4819	28.5105	21.8945	9.72692	7.45545	0.333201	1.9344	AAACAACCCTGAGATTCCACTTC	0	0	6.4	0	0
Acadsb	ENSMUST00000015829	+	4772	28.5105	21.8945	9.72692	7.45545	0.333201	1.9344	CATCTGCTGTCACCTGAATTTT	11.46	7.68	0	0	0
Acadsb	ENSMUST00000151995	+	6	28.5105	21.8945	9.72692	7.45545	0.333201	1.9344	ACAAGAACAGAATGCCACC	0	0	0.11	0	0
Acadsb	ENSMUST00000015829	+	4839	28.5105	21.8945	9.72692	7.45545	0.333201	1.9344	TTTTGATTTGTATTTCCC	0	3.25	0	0	0
Acadsb	ENSMUST00000015829	+	4969	28.5105	21.8945	9.72692	7.45545	0.333201	1.9344	TTTTCTGGAGTTCACCTTCTTG	0	0	0.11	0	0
Acadsb	ENSMUST00000015829	+	4792	28.5105	21.8945	9.72692	7.45545	0.333201	1.9344	TTTGATCTTAGCCATTCTCACT	0	3.25	0	0	0
Acadsb	ENSMUST00000015829	+	4777	28.5105	21.8945	9.72692	7.45545	0.333201	1.9344	GCTGTCACCTGAATTTTTGA	0	0	4.23	5.31	0
Acadsb	ENSMUST00000015829	+	4818	28.5105	21.8945	9.72692	7.45545	0.333201	1.9344	TGAAGTGGAATCTCAGGGTTGT	0	0.14	0	0	0
Acadsb	ENSMUST00000015829	+	4776	28.5105	21.8945	9.72692	7.45545	0.333201	1.9344	TACTGTCACCTGAATTTTTGAT	0	3.97	0	0	0
Acadsb	ENSMUST00000015829	-	4893	28.5105	21.8945	9.72692	7.45545	0.333201	1.9344	TGAGGAATACCAAATGGCTGAGA	0	4.1	0	0	0
Acadsb	ENSMUST00000015829	-	4828	28.5105	21.8945	9.72692	7.45545	0.333201	1.9344	ATGCAAATCAAAACAACCCTGAGA	0	0	10.76	0	0
Acadsb	ENSMUST00000015829	-	4900	28.5105	21.8945	9.72692	7.45545	0.333201	1.9344	CTCACCTGAGGAATACCGAATG	0	0	5.38	0	0
Acadsb	ENSMUST00000015829	+	4902	28.5105	21.8945	9.72692	7.45545	0.333201	1.9344	TTTGGTATTCCTCAGGTGA	0	3.71	0	0	0.49
Acadsb	ENSMUST00000015829	+	4892	28.5105	21.8945	9.72692	7.45545	0.333201	1.9344	TTCTCTGCCATTCGGTATTCCTC	17.17	15.28	0	0	0
Acadsb	ENSMUST00000015829	+	4770	28.5105	21.8945	9.72692	7.45545	0.333201	1.9344	AGAATCTGCTGTCACCTGAGTTT	0	3.66	0.11	0	0
Acadsb	ENSMUST00000015829	+	4781	28.5105	21.8945	9.72692	7.45545	0.333201	1.9344	TCACCTGAATTTTTGATCTTAGCC	4.23	0	4.85	0	0
Acadsb	ENSMUST00000015829	-	4807	28.5105	21.8945	9.72692	7.45545	0.333201	1.9344	ATTCCACCTCACACCAGTCAGA	136.99	137.54	132.97	92.64	51.32
Acadsb	ENSMUST00000015829	-	4839	28.5105	21.8945	9.72692	7.45545	0.333201	1.9344	ATCAGGGAAATGCAAATCAAAA	0	0	8.32	0	0
Acadsb	ENSMUST00000015829	+	4923	28.5105	21.8945	9.72692	7.45545	0.333201	1.9344	ATTCTTTGTTTAGCTCTGAGCCC	0	0	7.56	0	0
Acadsb	ENSMUST00000015829	+	4770	28.5105	21.8945	9.72692	7.45545	0.333201	1.9344	ACCATCTGCTGTCACCTGAA	0	0.13	0	0	0
Acadsb	ENSMUST00000015829	-	4902	28.5105	21.8945	9.72692	7.45545	0.333201	1.9344	TCAACTGAGGAATACCGAA	0	3.84	0	0	0
Acadsb	ENSMUST00000015829	+	4897	28.5105	21.8945	9.72692	7.45545	0.333201	1.9344	TGCCATGTGGTATTCCTCA	0	0	4.2	0	0
Acadsb	ENSMUST00000015829	+	4793	28.5105	21.8945	9.72692	7.45545	0.333201	1.9344	TTGATCTTAGCCATTCTGACT	4.17	11.32	0.11	7.96	3.81
Acadsb	ENSMUST00000015829	+	4774	28.5105	21.8945	9.72692	7.45545	0.333201	1.9344	TCTGCTGTCACCTGAATTTC	11.04	0.14	0	0	0
Acadsb	ENSMUST00000015829	-	4805	28.5105	21.8945	9.72692	7.45545	0.333201	1.9344	TTCCACCTCACATCAGTCAGAAT	0	2.95	0	0	0
Acadsb	ENSMUST00000015829	+	4768	28.5105	21.8945	9.72692	7.45545	0.333201	1.9344	CCAGCATCTGCTGTCACCTGA	4.02	0	4.35	3.62	1.91
Acadsb	ENSMUST00000015829	+	4900	28.5105	21.8945	9.72692	7.45545	0.333201	1.9344	CATTCGGTATTCCTCAGGTGAGA	4.02	2.18	0	0	4.44
Acadsb	ENSMUST00000015829	-	4832	28.5105	21.8945	9.72692	7.45545	0.333201	1.9344	TGCAAATCAAAACAACCCT	0	0	5.51	0	0
Acadsb	ENSMUST00000015829	+	4966	28.5105	21.8945	9.72692	7.45545	0.333201	1.9344	TGATTTTCTGGAGTCCACCT	0	0	5.38	0	0
Acadsb	ENSMUST00000015829	+	4776	28.5105	21.8945	9.72692	7.45545	0.333201	1.9344	TACTGTCACCTGAATTTTTGA	0	0	0.22	5	0
Acadsb	ENSMUST00000015829	+	4811	28.5105	21.8945	9.72692	7.45545	0.333201	1.9344	ACTGGTGTGAAGTGGAATCT	0	0	7.56	0	0
Acadsb	ENSMUST00000015829	+	4792	28.5105	21.8945	9.72692	7.45545	0.333201	1.9344	TTTAATCTTAGCCATTCTGAC	0	0.14	0	0	0
Acadsb	ENSMUST00000015829	+	4809	28.5105	21.8945	9.72692	7.45545	0.333201	1.9344	TGGCTGGTGTGAGGTGGAAT	0	0	0.11	0	0
Acadsb	ENSMUST00000015829	+	4812	28.5105	21.8945	9.72692	7.45545	0.333201	1.9344	CTGGTGTGAGGTGGAATCT	0	0	4.2	0	0
Acadsb	ENSMUST00000015829	+	4773	28.5105	21.8945	9.72692	7.45545	0.333201	1.9344	ATCTGCTGTCACCTGAATTTCTGA	0	3.84	0	0	0
Acadsb	ENSMUST00000015829	+	4839	28.5105	21.8945	9.72692	7.45545	0.333201	1.9344	TTTTGATTTGCATTTCCCTGA	0	4.1	5.12	4.75	0
Acadsb	ENSMUST00000015829	+	4806	28.5105	21.8945	9.72692	7.45545	0.333201	1.9344	TTCTGACTGGTGTGAGGTGGA	0	4.23	0	6.77	0
Acadsb	ENSMUST00000015829	+	4920	28.5105	21.8945	9.72692	7.45545	0.333201	1.9344	AGAATTCTTTGTTCAGCTCTG	0	4.48	0	0	0
Acadsb	ENSMUST00000015829	-	4773	28.5105	21.8945	9.72692	7.45545	0.333201	1.9344	GAAATTCAGGTGACAGCAGAT	0	0.14	0	0	0
Acadsb	ENSMUST00000015829	+	4792	28.5105	21.8945	9.72692	7.45545	0.333201	1.9344	TTTTATCTTAGCCATTCTGACT	0	0.14	0	0	0
Acadsb	ENSMUST00000015829	-	4774	28.5105	21.8945	9.72692	7.45545	0.333201	1.9344	AATTCAGGTGACAGCAGA	0	0	7.56	0	0
Acadsb	ENSMUST00000015829	-	4820	28.5105	21.8945	9.72692	7.45545	0.333201	1.9344	AAACAACACTGAGATTCCACCT	0	0.13	3.97	0	0
Acadsb	ENSMUST00000015829	+	608	28.5105	21.8945	9.72692	7.45545	0.333201	1.9344	CACAAGAACAGAATGCCACC	3.22	2.82	0	0.27	0
Acadsb	ENSMUST00000015829	+	4800	28.5105	21.8945	9.72692	7.45545	0.333201	1.9344	TAGCCATTCTGACTGGTGTGAG	0	0.14	0	0.12	0
Acadsb	ENSMUST00000135633	+	509	28.5105	21.8945	9.72692	7.45545	0.333201	1.9344	CACAAGAACAGAATGCCACC	3.22	2.82	0	0.27	0
Acadsb	ENSMUST00000015829	+	4902	28.5105	21.8945	9.72692	7.45545	0.333201	1.9344	TTCGGTATTCCTCAGGTGAGA	124.61	185.39	97.12	75.75	101.14
Acadsb	ENSMUST00000015829	-	4820	28.5105	21.8945	9.72692	7.45545	0.333201	1.9344	ACAACACTGAGATTCCACTT	0	0	7.04	0	0
Acadsb	ENSMUST00000015829	+	4793	28.5105	21.8945	9.72692	7.45545	0.333201	1.9344	TTGATCTTAGCCATTCTGACTG	0	0	0.11	0	0
Acadsb	ENSMUST00000015829	+	4776	28.5105	21.8945	9.72692	7.45545	0.333201	1.9344	TGCTGTCACCTGAATTTTTTATC	0	0	4.85	0	0
Acadsb	ENSMUST00000015829	-	4822	28.5105	21.8945	9.72692	7.45545	0.333201	1.9344	AAACAACACTGAGATTCCAC	0	0.14	0	0	0
Acadsb	ENSMUST00000015829	-	4821	28.5105	21.8945	9.72692	7.45545	0.333201	1.9344	AAAACAACCCTGAGATTCCACT	0	0	17.17	0	3.81
Acadsb	ENSMUST00000117518	+	1726	28.5105	21.8945	9.72692	7.45545	0.333201	1.9344	CTCAAAGAACCAACTCCTCGT	0	4.61	4.99	0	0
Acadsb	ENSMUST00000015829	-	4810	28.5105	21.8945	9.72692	7.45545	0.333201	1.9344	AGATTCCACCTCACACCAGTC	0	0	4.35	0	3.81
Acadsb	ENSMUST00000015829	+	4952	28.5105	21.8945	9.72692	7.45545	0.333201	1.9344	TTAATGGGGTTATTTGATT	0	4.23	0	0	0
Acadsb	ENSMUST00000015829	+	4918	28.5105	21.8945	9.72692	7.45545	0.333201	1.9344	TGAGAATTCTTAGTTTAGCTC	3.27	6.36	1.94	5.03	0.97
Acadsb	ENSMUST00000015829	+	4770	28.5105	21.8945	9.72692	7.45545	0.333201	1.9344	AGCATCTGCTGTCACCTGA	0	0	6.46	6.12	2.79
Acadsb	ENSMUST00000015829	-	4770	28.5105	21.8945	9.72692	7.45545	0.333201	1.9344	AACTCAGGTGACAGCAGATGCT	3.42	9.21	0	0	0
Acadsb	ENSMUST00000015829	+	4773	28.5105	21.8945	9.72692	7.45545	0.333201	1.9344	ATCTGCTGTCACCTGAATTTTTT	11.22	8.53	0	0	0
Acadsb	ENSMUST00000015829	+	4781	28.5105	21.8945	9.72692	7.45545	0.333201	1.9344	TCACCTGAATTTTTCATCTTAGCC	0	3.07	0	0	1.46
Acadsb	ENSMUST00000015829	+	4809	28.5105	21.8945	9.72692	7.45545	0.333201	1.9344	TGACTGGTGTGAGATGGAAT	11.07	10.61	0	4.11	0
Acadsb	ENSMUST00000015829	+	4695	28.5105	21.8945	9.72692	7.45545	0.333201	1.9344	AACCCACCCACTCCTGCTTCCC	0	0.14	0	0	0
Acadsb	ENSMUST00000015829	-	4822	28.5105	21.8945	9.72692	7.45545	0.333201	1.9344	AAAACAACCCTGAGATTCTAC	0	4.23	8.2	0	2.91
Acadsb	ENSMUST00000015829	-	4821	28.5105	21.8945	9.72692	7.45545	0.333201	1.9344	AAAACAACCCTGAGATTCCATC	0	0	29.07	9.69	0
Acadsb	ENSMUST00000015829	+	4780	28.5105	21.8945	9.72692	7.45545	0.333201	1.9344	GTCACCTGAATTTTTTATCTTA	0	0.14	0	0	0
Acadsb	ENSMUST00000015829	-	4935	28.5105	21.8945	9.72692	7.45545	0.333201	1.9344	ATTAAAAAATGGGGCTCAGAGC	0	0	17.22	0	0.12
Acadsb	ENSMUST00000015829	+	4918	28.5105	21.8945	9.72692	7.45545	0.333201	1.9344	TGAGAATTCTTTGTTCAGC	3.42	0.14	1.59	2	7.52
Acadsb	ENSMUST00000015829	+	4757	28.5105	21.8945	9.72692	7.45545	0.333201	1.9344	CCACATCCTTGCCAGCATCTG	0	4.48	0	0	0
Acadsb	ENSMUST00000015829	+	4792	28.5105	21.8945	9.72692	7.45545	0.333201	1.9344	TTTCATCTTAGCCATTCTGACT	3.27	0	6.35	0	0
Acadsb	ENSMUST00000015829	+	4757	28.5105	21.8945	9.72692	7.45545	0.333201	1.9344	CCACATCCTTGCCAGCATCTGC	3.38	10.74	4.31	0	1.94
Acadsb	ENSMUST00000015829	+	4800	28.5105	21.8945	9.72692	7.45545	0.333201	1.9344	TAGACATTCTGACTGGTGTGAGG	0	0	9.99	0	0.12
Acadsb	ENSMUST00000015829	+	4964	28.5105	21.8945	9.72692	7.45545	0.333201	1.9344	TTTGATTTTCTGGAGTCCACCTTC	0	0	8.58	0	0
Acadsb	ENSMUST00000015829	+	4805	28.5105	21.8945	9.72692	7.45545	0.333201	1.9344	ATTCTGACTGGTGTGAGGTGGAA	0	4.23	0	0	0
Acadsb	ENSMUST00000015829	+	4892	28.5105	21.8945	9.72692	7.45545	0.333201	1.9344	TTCTCAGCCATTCGGTATTCCT	11.39	3.52	0	0	0
Acadsb	ENSMUST00000015829	-	4899	28.5105	21.8945	9.72692	7.45545	0.333201	1.9344	TCAACTGAGGAATACCGAATGG	3.42	2.69	0	0	2.86
Acbd6	ENSMUST00000035560	-	1970	25.0765	21.8713	5.24297	0	10.8836	9.42867	CCTCTCCTCCCACTGATGTCC	0	1.54	0	0	0
Acbd6	ENSMUST00000035560	-	1984	25.0765	21.8713	5.24297	0	10.8836	9.42867	TTCCCAGGACCAAGGGCCTCTCC	0	0	0.11	0	0
Acbd6	ENSMUST00000035560	-	2023	25.0765	21.8713	5.24297	0	10.8836	9.42867	TTGGCCCTGGCATTCCCCTAT	0	3.07	0	0	0
Acbd6	ENSMUST00000035560	+	1954	25.0765	21.8713	5.24297	0	10.8836	9.42867	AGAGGATGGCCTAGTTGG	0.15	0	0	4	0
Acbd6	ENSMUST00000159339	+	438	25.0765	21.8713	5.24297	0	10.8836	9.42867	CTGCCCTGTTTGAGTTCCTGT	0	0.13	0	0	0
Acbd6	ENSMUST00000097529	+	567	25.0765	21.8713	5.24297	0	10.8836	9.42867	AGAGCTCTGGGGACGACTC	0	2.84	0	0	0
Acbd6	ENSMUST00000035560	-	2021	25.0765	21.8713	5.24297	0	10.8836	9.42867	TGGCCCTGGCATTTCCCTGTAC	8.45	4.22	0	0	0
Acbd6	ENSMUST00000035560	-	1975	25.0765	21.8713	5.24297	0	10.8836	9.42867	CGGCCTTTCCTCCCATTGA	0	1.49	0	0	0
Acbd6	ENSMUST00000035560	+	1912	25.0765	21.8713	5.24297	0	10.8836	9.42867	TTGAAAAGGTAGGGAGAAAG	0	0.27	0.11	5.18	0
Acbd6	ENSMUST00000035560	+	4882	25.0765	21.8713	5.24297	0	10.8836	9.42867	TTTTCCAGCCTTTCACTC	0	3.79	0	0.12	0
Acbd6	ENSMUST00000080138	+	906	25.0765	21.8713	5.24297	0	10.8836	9.42867	CTGCCCTGTTTGAGTTCCTGT	0	0.13	0	0	0
Acbd6	ENSMUST00000080138	+	573	25.0765	21.8713	5.24297	0	10.8836	9.42867	AGAGCTCTGGGGACGACTC	0	2.84	0	0	0
Acbd6	ENSMUST00000035560	-	2049	25.0765	21.8713	5.24297	0	10.8836	9.42867	TGTTCCCCTACCCACCCACTCC	0	0	3.2	0	0
Acbd6	ENSMUST00000035560	+	571	25.0765	21.8713	5.24297	0	10.8836	9.42867	AGAGCTCTGGGGACGACTC	0	2.84	0	0	0
Acbd6	ENSMUST00000035560	-	1983	25.0765	21.8713	5.24297	0	10.8836	9.42867	TTCCCAGGACCAAGGGCCTCTCCT	0	0	5.28	0	0
Acbd6	ENSMUST00000035560	-	2023	25.0765	21.8713	5.24297	0	10.8836	9.42867	TCTTGGCCCTGGCATTCCCCTAT	0	0	1.83	0	0
Acpp	ENSMUST00000062723	+	4364	20.5474	13.9965	6.29768	6.52925	7.77467	0.094908	GAGCCCTGTGATCCATCC	0	3.66	16.33	3.62	8.97
Acsl1	ENSMUST00000128746	+	4032	32.8424	0.085295	0.051579	0.067774	0.049943	0.048834	TGGAAGTAGGAGCTGATGTAGAG	20.81	24.04	11.84	0	5.41
Acsl1	ENSMUST00000128746	+	4031	32.8424	0.085295	0.051579	0.067774	0.049943	0.048834	CTGGAAGTAGGAGCTGATGTAG	0	0	0.11	0	0
Acsl1	ENSMUST00000128746	+	4032	32.8424	0.085295	0.051579	0.067774	0.049943	0.048834	TGGAAGTAGGAGCTGATGTA	130.79	133.46	241.85	128	95.56
Acsl1	ENSMUST00000128746	+	4032	32.8424	0.085295	0.051579	0.067774	0.049943	0.048834	TGGAAGTAGGAGCTGATGTAGA	13278.5	12145.4	12001.4	5814.83	3247.52
Acsl1	ENSMUST00000128746	-	3178	32.8424	0.085295	0.051579	0.067774	0.049943	0.048834	TGCCCCTGCTGCCCTGAT	1.34	4.08	0	3.87	0
Acsl1	ENSMUST00000128746	+	4032	32.8424	0.085295	0.051579	0.067774	0.049943	0.048834	TGGAAGTAGGAGCTGATGT	158.87	188.85	272.43	984.78	718.41
Acsl1	ENSMUST00000128746	+	4193	32.8424	0.085295	0.051579	0.067774	0.049943	0.048834	AATTCTGATAGGCTTGCCT	0	0	0.13	0	0
Acsl1	ENSMUST00000128746	+	4059	32.8424	0.085295	0.051579	0.067774	0.049943	0.048834	TGGAGGGGTGCTGCTTACTGGC	0	0	3.33	0	0
Acsl1	ENSMUST00000128746	+	4031	32.8424	0.085295	0.051579	0.067774	0.049943	0.048834	CTGGAAGTAGGAGCTGATGTAGA	12.98	5.25	8.4	0.12	0
Acsl1	ENSMUST00000128746	+	4032	32.8424	0.085295	0.051579	0.067774	0.049943	0.048834	TGGAAGTAGGAGCTGATGTAG	2216.03	2400.91	3361.82	1799.58	1373.29
Acsl1	ENSMUST00000128746	+	4029	32.8424	0.085295	0.051579	0.067774	0.049943	0.048834	ACCTGGAAGTAGGAGCTGATGTA	0	0	7.17	0	0
Acsl1	ENSMUST00000128746	-	4028	32.8424	0.085295	0.051579	0.067774	0.049943	0.048834	CATCAGCTCCAGCCTCCAGGTT	0	3.71	0	0	0
Adcy9	ENSMUST00000005719	+	4033	8.81304	7.10138	0	0	0	0	ACAGCTGGGAAGTCATAGGAG	0	4.47	0	0	0
Adcy9	ENSMUST00000117801	+	4067	8.81304	7.10138	0	0	0	0	ACAGCTGGGAAGTCATAGGAGT	3.12	13.4	0	0	0
Adcy9	ENSMUST00000120080	+	4533	8.81304	7.10138	0	0	0	0	GACAGCTGGGAAGTCATAGGAGT	2.08	2.69	0	0	0
Adcy9	ENSMUST00000005719	+	4033	8.81304	7.10138	0	0	0	0	ACAGCTGGGAAGTCATAGGAGT	3.12	13.4	0	0	0
Adcy9	ENSMUST00000120080	+	4534	8.81304	7.10138	0	0	0	0	ACAGCTGGGAAGTCATAGGAG	0	4.47	0	0	0
Adcy9	ENSMUST00000120080	+	4534	8.81304	7.10138	0	0	0	0	ACAGCTGGGAAGTCATAGGAGT	3.12	13.4	0	0	0
Adcy9	ENSMUST00000117801	+	4067	8.81304	7.10138	0	0	0	0	ACAGCTGGGAAGTCATAGGAG	0	4.47	0	0	0
Adcy9	ENSMUST00000005719	+	4034	8.81304	7.10138	0	0	0	0	CAGCTGGGAAGTCATAGGAGT	0	0	5.89	0	0
Adcy9	ENSMUST00000120080	-	4534	8.81304	7.10138	0	0	0	0	ACTCCTATGACTTCCCAGCTGT	0	4.1	0.13	0	2.43
Adcy9	ENSMUST00000005719	-	4033	8.81304	7.10138	0	0	0	0	ACTCCTATGACTTCCCAGCTGT	0	4.1	0.13	0	2.43
Adcy9	ENSMUST00000120080	+	4535	8.81304	7.10138	0	0	0	0	CAGCTGGGAAGTCATAGGAGT	0	0	5.89	0	0
Adcy9	ENSMUST00000117801	+	4066	8.81304	7.10138	0	0	0	0	GACAGCTGGGAAGTCATAGGAGT	2.08	2.69	0	0	0
Adcy9	ENSMUST00000117801	-	4067	8.81304	7.10138	0	0	0	0	ACTCCTATGACTTCCCAGCTGT	0	4.1	0.13	0	2.43
Adcy9	ENSMUST00000117801	+	4068	8.81304	7.10138	0	0	0	0	CAGCTGGGAAGTCATAGGAGT	0	0	5.89	0	0
Adcy9	ENSMUST00000005719	+	4032	8.81304	7.10138	0	0	0	0	GACAGCTGGGAAGTCATAGGAGT	2.08	2.69	0	0	0
Adgrg4	ENSMUST00000145035	+	76	1.04948	1.50266	0	0	0	0	TCCATCTTCTGCACTGTTCTC	2.83	5.82	2.56	0	0
Adgrg4	ENSMUST00000096431	-	412	1.04948	1.50266	0	0	0	0	AGAACAGTGCAGAAGATGGAG	0	4.74	0	0	1.19
Adgrg4	ENSMUST00000096431	+	197	1.04948	1.50266	0	0	0	0	GTTTATTTGTTTGCTAGC	0	0.51	0	0	0
Adgrg4	ENSMUST00000136396	-	7838	1.04948	1.50266	0	0	0	0	AGAACAGTGCAGAAGATGGAG	0	4.74	0	0	1.19
Adgrg4	ENSMUST00000145035	-	75	1.04948	1.50266	0	0	0	0	AGAACAGTGCAGAAGATGGAG	0	4.74	0	0	1.19
Adgrg4	ENSMUST00000096431	-	412	1.04948	1.50266	0	0	0	0	GAGAACAGTGCAGAAGATGGAG	4.94	3.07	0	0	0
Adgrg4	ENSMUST00000096431	+	413	1.04948	1.50266	0	0	0	0	TCCATCTTCTGCACTGTTCT	4.28	3.78	0	0	0
Adgrg4	ENSMUST00000154818	-	8148	1.04948	1.50266	0	0	0	0	GAGAACAGTGCAGAAGATGGA	3.17	6.17	0	0	0
Adgrg4	ENSMUST00000096431	-	413	1.04948	1.50266	0	0	0	0	GAGAACAGTGCAGAAGATGGA	3.17	6.17	0	0	0
Adgrg4	ENSMUST00000154818	-	8147	1.04948	1.50266	0	0	0	0	GAGAACAGTGCAGAAGATGGAG	4.94	3.07	0	0	0
Adgrg4	ENSMUST00000136396	+	7839	1.04948	1.50266	0	0	0	0	TCCATCTTCTGCACTGTTCTC	2.83	5.82	2.56	0	0
Adgrg4	ENSMUST00000136396	+	4132	1.04948	1.50266	0	0	0	0	TCTCTCCTTTCACACCTGC	0	2.18	0	0	0
Adgrg4	ENSMUST00000096431	+	413	1.04948	1.50266	0	0	0	0	TCCATCTTCTGCACTGTTCTC	2.83	5.82	2.56	0	0
Adgrg4	ENSMUST00000153784	+	8588	1.04948	1.50266	0	0	0	0	TCCATCTTCTGCACTGTTCTC	2.83	5.82	2.56	0	0
Adgrg4	ENSMUST00000153784	-	8587	1.04948	1.50266	0	0	0	0	GAGAACAGTGCAGAAGATGGAG	4.94	3.07	0	0	0
Adgrg4	ENSMUST00000153784	+	8588	1.04948	1.50266	0	0	0	0	TCCATCTTCTGCACTGTTCT	4.28	3.78	0	0	0
Adgrg4	ENSMUST00000153784	-	8588	1.04948	1.50266	0	0	0	0	GAGAACAGTGCAGAAGATGGA	3.17	6.17	0	0	0
Adgrg4	ENSMUST00000145035	+	76	1.04948	1.50266	0	0	0	0	TCCATCTTCTGCACTGTTCT	4.28	3.78	0	0	0
Adgrg4	ENSMUST00000154818	+	3889	1.04948	1.50266	0	0	0	0	TCTCTCCTTTCACACCTGC	0	2.18	0	0	0
Adgrg4	ENSMUST00000154818	-	8147	1.04948	1.50266	0	0	0	0	AGAACAGTGCAGAAGATGGAG	0	4.74	0	0	1.19
Adgrg4	ENSMUST00000154818	+	8148	1.04948	1.50266	0	0	0	0	TCCATCTTCTGCACTGTTCTC	2.83	5.82	2.56	0	0
Adgrg4	ENSMUST00000136396	-	7839	1.04948	1.50266	0	0	0	0	GAGAACAGTGCAGAAGATGGA	3.17	6.17	0	0	0
Adgrg4	ENSMUST00000153784	+	4329	1.04948	1.50266	0	0	0	0	TCTCTCCTTTCACACCTGC	0	2.18	0	0	0
Adgrg4	ENSMUST00000136396	-	7838	1.04948	1.50266	0	0	0	0	GAGAACAGTGCAGAAGATGGAG	4.94	3.07	0	0	0
Adgrg4	ENSMUST00000153784	-	8587	1.04948	1.50266	0	0	0	0	AGAACAGTGCAGAAGATGGAG	0	4.74	0	0	1.19
Adgrg4	ENSMUST00000145035	-	76	1.04948	1.50266	0	0	0	0	GAGAACAGTGCAGAAGATGGA	3.17	6.17	0	0	0
Adgrg4	ENSMUST00000136396	+	7839	1.04948	1.50266	0	0	0	0	TCCATCTTCTGCACTGTTCT	4.28	3.78	0	0	0
Adgrg4	ENSMUST00000145035	-	75	1.04948	1.50266	0	0	0	0	GAGAACAGTGCAGAAGATGGAG	4.94	3.07	0	0	0
Adgrg4	ENSMUST00000154818	+	8148	1.04948	1.50266	0	0	0	0	TCCATCTTCTGCACTGTTCT	4.28	3.78	0	0	0
Adh5	ENSMUST00000197643	+	2364	68.8346	107.795	4.09975	11.6562	1.04768	0.325403	CACAGTCCTCCCCAAAAC	0	0	6.37	0	0
Adh5	ENSMUST00000162024	+	269	68.8346	107.795	4.09975	11.6562	1.04768	0.325403	CACAGTCCTCCCCAAAAC	0	0	6.37	0	0
Ago3	ENSMUST00000069097	-	3390	3.91778	8.33972	4.16631	0.241119	0.861231	0.071096	AGGGGTACAAGGAAAGAGTCC	9.62	10.37	0.73	7.56	0
Ago3	ENSMUST00000069097	-	3390	3.91778	8.33972	4.16631	0.241119	0.861231	0.071096	AGGGATACAAGGAAAGAGTCT	0	0	0.11	0	0
Ago3	ENSMUST00000069097	-	1703	3.91778	8.33972	4.16631	0.241119	0.861231	0.071096	CCATCCCTGCATCCCTGGAA	0	0	0.13	0	0
Ago3	ENSMUST00000069097	-	3391	3.91778	8.33972	4.16631	0.241119	0.861231	0.071096	GAGGGGTACAAGGAAAGAGTC	0	3.92	0.34	0	0
Ago3	ENSMUST00000069097	+	3391	3.91778	8.33972	4.16631	0.241119	0.861231	0.071096	GACTCTTTCCTTGTACCCCT	15.23	13.98	0	1.37	0
Ago3	ENSMUST00000069097	+	3391	3.91778	8.33972	4.16631	0.241119	0.861231	0.071096	GACTCTTTCCTTGTACCCCTCC	48.1	25.03	11.85	3	1.46
Ago3	ENSMUST00000069097	-	3390	3.91778	8.33972	4.16631	0.241119	0.861231	0.071096	GGGTACAAGGAAAGAGTCC	0	0	0.26	0	0
Ago3	ENSMUST00000069097	+	3394	3.91778	8.33972	4.16631	0.241119	0.861231	0.071096	TCTTTCCTTGTACCCCTCCC	0	3.25	0	0	0
Ago3	ENSMUST00000069097	+	3392	3.91778	8.33972	4.16631	0.241119	0.861231	0.071096	ACTCTTTCCTTGTACCCCTCC	18.32	13.21	7.56	0	1.7
Ago3	ENSMUST00000069097	-	3390	3.91778	8.33972	4.16631	0.241119	0.861231	0.071096	GAGGGGTACAAGGAAAGAGTCC	3.54	3.52	6.57	0	0
Ago3	ENSMUST00000069097	+	3391	3.91778	8.33972	4.16631	0.241119	0.861231	0.071096	GACTCTTTCCTTGTACCCCTC	30.15	20	14.05	0	0
Ago3	ENSMUST00000069097	+	3392	3.91778	8.33972	4.16631	0.241119	0.861231	0.071096	ACTCTTTCCTTGTACCCCT	2.82	0	4.95	2.62	0
Ago3	ENSMUST00000069097	+	7523	3.91778	8.33972	4.16631	0.241119	0.861231	0.071096	ACCAGATGGGTTTAGTGC	0	3.66	0	0	0
Ago3	ENSMUST00000069097	+	3391	3.91778	8.33972	4.16631	0.241119	0.861231	0.071096	GACTCTTTCCTTGTACCCC	2.62	5.23	0	0.12	0
Ago3	ENSMUST00000069097	-	3391	3.91778	8.33972	4.16631	0.241119	0.861231	0.071096	AGGGGTACAAGGAAAGAGTC	3.52	1.2	15.82	0.13	0
Ago3	ENSMUST00000069097	+	3392	3.91778	8.33972	4.16631	0.241119	0.861231	0.071096	ACTCTTTCCTTGTACCCCTCA	7.72	10.29	0	0	0
Ago3	ENSMUST00000069097	-	8128	3.91778	8.33972	4.16631	0.241119	0.861231	0.071096	TAGACCCAGATTTAAAAAC	0	0.14	0	0	0
Ago3	ENSMUST00000069097	+	3394	3.91778	8.33972	4.16631	0.241119	0.861231	0.071096	TCTTTCCTTGTACCCCTCC	0	0.13	0	0	0
AI314180	ENSMUST00000107557	-	3002	0.174917	11.8403	0.049418	0.069763	0.0585	0.116198	ATAGAAACCCTGACTAAGAAAA	0	0	1.66	0	0
AI314180	ENSMUST00000107557	-	3002	0.174917	11.8403	0.049418	0.069763	0.0585	0.116198	AATAGAAACCTTGACTAAGACAA	0	5.55	0	0	0
AI314180	ENSMUST00000107557	-	3000	0.174917	11.8403	0.049418	0.069763	0.0585	0.116198	AACCCTGACTAAGACAACC	0	0.14	0	0	0
AI314180	ENSMUST00000107557	-	2999	0.174917	11.8403	0.049418	0.069763	0.0585	0.116198	AACCCTGACTAAGACAACCT	0	2.71	0	0	0
AI314180	ENSMUST00000107557	+	4879	0.174917	11.8403	0.049418	0.069763	0.0585	0.116198	TCTTCCTTGGTTCTCCGT	0	0	2.18	0	0
Akap12	ENSMUST00000045730	+	3207	17.369	17.3766	11.6069	0.215183	2.81557	1.95836	TGGCATGCTAGATACGGAAGAAC	0	0.41	0	0	0
Akap12	ENSMUST00000045730	+	4122	17.369	17.3766	11.6069	0.215183	2.81557	1.95836	TGAGCAAGCCAGTAAAGAAC	0	6.39	0	0	0
Akap12	ENSMUST00000045730	+	4121	17.369	17.3766	11.6069	0.215183	2.81557	1.95836	CTGAGCAAGCCAGTAAAGAAC	2.21	4.6	0	0	0
Akap12	ENSMUST00000045730	+	2696	17.369	17.3766	11.6069	0.215183	2.81557	1.95836	ATGGAGAGAAGCTGGAAGC	0	0	6.35	0	0
Akap17b	ENSMUST00000051906	+	995	37.4741	21.0045	0	0	0	0	AGTTTTGGAAAGATCAGGAAT	0	0	0.13	0	0
Akap17b	ENSMUST00000051906	-	993	37.4741	21.0045	0	0	0	0	TGATCTTTCCAAAACTTT	0	0.14	0	4.5	0
Aldh9a1	ENSMUST00000028004	+	1709	275.062	211.048	122.42	106.672	15.7436	8.48988	TTTGGCAGAGAGAATGTCTGT	0	2.17	0	0	0
Aldh9a1	ENSMUST00000191715	+	599	275.062	211.048	122.42	106.672	15.7436	8.48988	TTTGGCAGAGAGAATGTCTGT	0	2.17	0	0	0
Aldh9a1	ENSMUST00000191715	+	597	275.062	211.048	122.42	106.672	15.7436	8.48988	TTTTTGGCAGAGAGAATG	0	3.66	0	0.12	0
Aldh9a1	ENSMUST00000028004	+	1707	275.062	211.048	122.42	106.672	15.7436	8.48988	TTTTTGGCAGAGAGAATG	0	3.66	0	0.12	0
Alg2	ENSMUST00000044148	+	2671	10.3439	13.4166	2.5672	2.15144	5.91989	3.41235	TTGACAACCAGGAATAGC	3.72	3.33	0	0	2.3
Alg2	ENSMUST00000044148	+	2671	10.3439	13.4166	2.5672	2.15144	5.91989	3.41235	TTGACAACCAGGAATAGCCAC	5.6	8.8	0.13	0	0
Alg2	ENSMUST00000044148	+	2671	10.3439	13.4166	2.5672	2.15144	5.91989	3.41235	TTGACAACCAGGAATAGCC	2.01	10.49	0	7.75	0
Alg2	ENSMUST00000044148	-	2669	10.3439	13.4166	2.5672	2.15144	5.91989	3.41235	GTGGCTATTCCTGGTTGTCAACT	0	0	0.13	0	0
Alg2	ENSMUST00000044148	-	2660	10.3439	13.4166	2.5672	2.15144	5.91989	3.41235	TGGTTGTCAACTTGACTATAT	0.15	0.26	0	0.12	0
Alg2	ENSMUST00000044148	-	2659	10.3439	13.4166	2.5672	2.15144	5.91989	3.41235	TGGTTGTCAACTTGACTATATC	0.35	0	0	4.12	1.67
Alg2	ENSMUST00000044148	-	2669	10.3439	13.4166	2.5672	2.15144	5.91989	3.41235	TGGCTATTCCTGGTTGTCAACT	0	1.41	4.85	0	0.97
Alkbh5	ENSMUST00000044250	+	4288	168.409	173.986	36.9392	80.1363	12.0777	28.3505	TAATCTCTGGAGTTAGTTGTT	3.02	3.66	7.43	0.12	0
Alkbh5	ENSMUST00000044250	-	4289	168.409	173.986	36.9392	80.1363	12.0777	28.3505	TAACAACTAACTCCAGAGATT	0	13.3	6.02	0	3.15
Alkbh5	ENSMUST00000044250	+	4288	168.409	173.986	36.9392	80.1363	12.0777	28.3505	TAATCTCTGGAGTTAGTTGTTG	0	0	8.2	0	0
Alkbh5	ENSMUST00000044250	-	2549	168.409	173.986	36.9392	80.1363	12.0777	28.3505	CAGGCACAGCTTCTTGGGGAG	0	0	8.29	0	0
Alkbh5	ENSMUST00000044250	-	698	168.409	173.986	36.9392	80.1363	12.0777	28.3505	TGCCGGATGCCGCTCTTCACCT	0	2.82	0	0	0
Alkbh5	ENSMUST00000044250	-	422	168.409	173.986	36.9392	80.1363	12.0777	28.3505	GCCCCCGCCAACTCAACTCTAG	0	0.54	0	0	0
Alkbh5	ENSMUST00000044250	+	290	168.409	173.986	36.9392	80.1363	12.0777	28.3505	TTCCCGGCCCCTCTACGCCTACC	0	0	3.77	0	0
Alkbh5	ENSMUST00000044250	+	4288	168.409	173.986	36.9392	80.1363	12.0777	28.3505	CAATCTCTGGAGTTAGTTGTT	3.02	0	5.49	0	0
Ambra1	ENSMUST00000045699	+	2735	3.97041	0	0	0	0	0	TGAGGAGAGTTTTGAATGTGC	0	0	4.63	0	0
Ambra1	ENSMUST00000111316	+	3109	3.97041	0	0	0	0	0	TGAGGAGAGTTTTGAATGTGC	0	0	4.63	0	0
Ambra1	ENSMUST00000099712	+	3066	3.97041	0	0	0	0	0	TGAGGAGAGTTTTGAATGTGC	0	0	4.63	0	0
Ambra1	ENSMUST00000111317	+	2975	3.97041	0	0	0	0	0	TGAGGAGAGTTTTGAATGTGC	0	0	4.63	0	0
Ambra1	ENSMUST00000045705	+	3248	3.97041	0	0	0	0	0	TGAGGAGAGTTTTGAATGTGC	0	0	4.63	0	0
Anapc10	ENSMUST00000048147	-	1025	41.556	52.6994	32.8526	22.5135	4.18901	7.03985	CAGGAAAACACAATCAAACA	0	9.34	0	0	0
Anapc16	ENSMUST00000183113	-	1358	150.865	149.98	61.6756	55.1082	36.9977	30.7262	TAATAATAAATAAATCTTTGGGC	0	0.14	0	0	0
Anapc16	ENSMUST00000183113	+	1522	150.865	149.98	61.6756	55.1082	36.9977	30.7262	GCCATCTCTCCAGCCTGTCT	0	0	2.37	0	0
Anapc16	ENSMUST00000183113	+	1349	150.865	149.98	61.6756	55.1082	36.9977	30.7262	CTCTCTCTGGCCCAAAGATTT	0	0	0.11	0	0
Anapc16	ENSMUST00000183113	-	1357	150.865	149.98	61.6756	55.1082	36.9977	30.7262	TAATAATAAATAAATCTTTGGGCC	0	6.64	0	0	0
Angel2	ENSMUST00000066632	-	3642	632.141	477.405	277.03	233.046	14.447	7.77605	TGGCCATAGATTATCAAC	0	0	6.03	0	0
Angel2	ENSMUST00000144693	-	3271	632.141	477.405	277.03	233.046	14.447	7.77605	TGGCCATAGATTATCAAC	0	0	6.03	0	0
Angel2	ENSMUST00000123384	-	3189	632.141	477.405	277.03	233.046	14.447	7.77605	TGGCCATAGATTATCAAC	0	0	6.03	0	0
Angel2	ENSMUST00000110899	-	3601	632.141	477.405	277.03	233.046	14.447	7.77605	TGGCCATAGATTATCAAC	0	0	6.03	0	0
Angel2	ENSMUST00000027947	-	3490	632.141	477.405	277.03	233.046	14.447	7.77605	TGGCCATAGATTATCAAC	0	0	6.03	0	0
Ankrd42	ENSMUST00000142971	+	20	6.71497	6.64835	4.82949	0.397164	0.5757	0	CAGGAAACAGGAGATTGT	0	3.66	0	0	0
Ankrd42	ENSMUST00000118157	+	127	6.71497	6.64835	4.82949	0.397164	0.5757	0	CAGGAAACAGGAGATTGT	0	3.66	0	0	0
Ankrd42	ENSMUST00000138267	+	115	6.71497	6.64835	4.82949	0.397164	0.5757	0	CAGGAAACAGGAGATTGT	0	3.66	0	0	0
Ankrd42	ENSMUST00000056106	+	87	6.71497	6.64835	4.82949	0.397164	0.5757	0	CAGGAAACAGGAGATTGT	0	3.66	0	0	0
Ankrd42	ENSMUST00000126305	+	121	6.71497	6.64835	4.82949	0.397164	0.5757	0	CAGGAAACAGGAGATTGT	0	3.66	0	0	0
Anxa7	ENSMUST00000065504	+	2391	1641.78	1566.1	761.129	627.66	58.3401	25.6278	TGTTCCTCTTCCTCCACATC	0	0	2.31	0	0
Anxa7	ENSMUST00000100844	-	2510	1641.78	1566.1	761.129	627.66	58.3401	25.6278	CGTGGATGTGGAGAAAGAGG	0.95	1.22	0	0	0.12
Anxa7	ENSMUST00000065504	-	2393	1641.78	1566.1	761.129	627.66	58.3401	25.6278	CGTGGATGTGGAGAAAGAGGAA	2.64	3.82	0	0	1.43
Anxa7	ENSMUST00000065504	-	2394	1641.78	1566.1	761.129	627.66	58.3401	25.6278	CGTGGATGTGGAGAAAGAGGA	2.83	2.56	1.31	2.25	0
Anxa7	ENSMUST00000100844	-	2509	1641.78	1566.1	761.129	627.66	58.3401	25.6278	CGTGGATGTGGAGAAAGAGGA	2.83	2.56	1.31	2.25	0
Anxa7	ENSMUST00000100844	+	1869	1641.78	1566.1	761.129	627.66	58.3401	25.6278	AGTGGGTGTGCTGGGTTC	0	0	4.74	0	0
Anxa7	ENSMUST00000065504	-	2395	1641.78	1566.1	761.129	627.66	58.3401	25.6278	CGTGGATGTGGAGAAAGAGG	0.95	1.22	0	0	0.12
Anxa7	ENSMUST00000100844	+	2506	1641.78	1566.1	761.129	627.66	58.3401	25.6278	TGTTCCTCTTCCTCCACATC	0	0	2.31	0	0
Anxa7	ENSMUST00000065504	+	1754	1641.78	1566.1	761.129	627.66	58.3401	25.6278	AGTGGGTGTGCTGGGTTC	0	0	4.74	0	0
Anxa7	ENSMUST00000100844	-	2508	1641.78	1566.1	761.129	627.66	58.3401	25.6278	CGTGGATGTGGAGAAAGAGGAA	2.64	3.82	0	0	1.43
Apaf1	ENSMUST00000020157	-	3761	16.5703	23.705	8.02147	11.5932	0.054639	2.94892	ACCAGAACCACAGAATCTTC	4.83	3.59	4.48	0	0
Apaf1	ENSMUST00000161987	+	1845	16.5703	23.705	8.02147	11.5932	0.054639	2.94892	GTGATAAGACTCCCTGGGCA	0	0.27	0	0	0.73
Apaf1	ENSMUST00000161987	+	1846	16.5703	23.705	8.02147	11.5932	0.054639	2.94892	TGATAAGACTCCCTGGGCA	6.15	2.57	9.58	5.7	6.64
Apaf1	ENSMUST00000159110	-	3606	16.5703	23.705	8.02147	11.5932	0.054639	2.94892	AACCACAGAATCTTCACAA	0	4.23	0	0	0
Apaf1	ENSMUST00000020157	-	1447	16.5703	23.705	8.02147	11.5932	0.054639	2.94892	TGATTTTCAAAAGCTGTT	0	0	3.07	0	0
Apaf1	ENSMUST00000159110	-	1296	16.5703	23.705	8.02147	11.5932	0.054639	2.94892	TGATTTTCAAAAGCTGTT	0	0	3.07	0	0
Apaf1	ENSMUST00000162618	-	3615	16.5703	23.705	8.02147	11.5932	0.054639	2.94892	AACCACAGAATCTTCACAA	0	4.23	0	0	0
Apaf1	ENSMUST00000159110	-	3610	16.5703	23.705	8.02147	11.5932	0.054639	2.94892	ACCAGAACCACAGAATCTTC	4.83	3.59	4.48	0	0
Apaf1	ENSMUST00000161987	+	1847	16.5703	23.705	8.02147	11.5932	0.054639	2.94892	GATAAGACTCCCTGGGCA	0	1.92	0	0	0
Apaf1	ENSMUST00000162618	-	3619	16.5703	23.705	8.02147	11.5932	0.054639	2.94892	ACCAGAACCACAGAATCTTC	4.83	3.59	4.48	0	0
Apaf1	ENSMUST00000161987	-	1846	16.5703	23.705	8.02147	11.5932	0.054639	2.94892	TGCCCAGGGAGTCTTATCA	2.04	0	0.34	0.25	0
Apaf1	ENSMUST00000161987	-	1845	16.5703	23.705	8.02147	11.5932	0.054639	2.94892	CCCAGGGAGTCTTATCAC	0	0	1.66	0	0
Apaf1	ENSMUST00000161987	-	1847	16.5703	23.705	8.02147	11.5932	0.054639	2.94892	TGCCCAGGGAGTCTTATC	0	1.63	17.03	0	0.85
Apaf1	ENSMUST00000161987	-	1845	16.5703	23.705	8.02147	11.5932	0.054639	2.94892	TGCCCAGGGAGTCTTATCAC	11.87	12.04	18.84	4.12	0
Apaf1	ENSMUST00000162618	-	1305	16.5703	23.705	8.02147	11.5932	0.054639	2.94892	TGATTTTCAAAAGCTGTT	0	0	3.07	0	0
Apaf1	ENSMUST00000020157	-	3757	16.5703	23.705	8.02147	11.5932	0.054639	2.94892	AACCACAGAATCTTCACAA	0	4.23	0	0	0
Apaf1	ENSMUST00000161987	-	1846	16.5703	23.705	8.02147	11.5932	0.054639	2.94892	GCCCAGGGAGTCTTATCA	0	0.38	0	0	0
Apba2	ENSMUST00000206246	+	395	5.47556	0.134211	0	0	0	0	TCCGCTATTGTCCTGAGGC	0.4	0	2.86	10.62	6.85
Apba2	ENSMUST00000032732	+	633	5.47556	0.134211	0	0	0	0	TCCGCTATTGTCCTGAGGC	0.4	0	2.86	10.62	6.85
Apbb1	ENSMUST00000188726	-	121	28.1134	13.1269	11.6402	10.1835	1.03925	0.467161	TGCTCTCAGAAAACACTT	0	3.25	0	0	0
Apbb1	ENSMUST00000188726	-	119	28.1134	13.1269	11.6402	10.1835	1.03925	0.467161	TGTTCTCAGAAAACACTTCC	0	0	0.11	0	0
Apbb1	ENSMUST00000188726	-	120	28.1134	13.1269	11.6402	10.1835	1.03925	0.467161	TGCTCTCAGAAAACACTTC	3.82	2.82	0	0	0
Apc	ENSMUST00000170023	+	1612	9.66364	0.325078	0.178652	0.182826	0.435469	0.503122	TCTGTCCTGCTGTGTATGTGC	0	0	5.28	0	0
Apc	ENSMUST00000079362	+	2078	9.66364	0.325078	0.178652	0.182826	0.435469	0.503122	TTATGGAACCTGGCTGAA	0	2.57	0	0	0
Apc	ENSMUST00000170195	+	1521	9.66364	0.325078	0.178652	0.182826	0.435469	0.503122	TTTCCAGAGTGATTGTACAAGC	0	0	0.13	0	0
Apc	ENSMUST00000170195	+	1521	9.66364	0.325078	0.178652	0.182826	0.435469	0.503122	TTTCCAGAGTGGTTGTACAAGT	0	3.66	0	0	0
Apc	ENSMUST00000115781	+	1539	9.66364	0.325078	0.178652	0.182826	0.435469	0.503122	TCTGTCCTGCTGTGTATGTGC	0	0	5.28	0	0
Apc	ENSMUST00000171187	+	1464	9.66364	0.325078	0.178652	0.182826	0.435469	0.503122	TCTGTCCTGCTGTGTATGTGC	0	0	5.28	0	0
Apc	ENSMUST00000165590	+	24	9.66364	0.325078	0.178652	0.182826	0.435469	0.503122	TCTGTCCTGCTGTGTATGTGC	0	0	5.28	0	0
Apc	ENSMUST00000079362	+	1641	9.66364	0.325078	0.178652	0.182826	0.435469	0.503122	TCTGTCCTGCTGTGTATGTGC	0	0	5.28	0	0
Apc	ENSMUST00000170195	+	1524	9.66364	0.325078	0.178652	0.182826	0.435469	0.503122	CCAGAGTGGTTGTACAAG	0	2.17	0	0	0
Apc	ENSMUST00000165590	-	2166	9.66364	0.325078	0.178652	0.182826	0.435469	0.503122	TAATGAGCTGCACCCTGA	0	3.93	0	0	0
Apc	ENSMUST00000115781	-	4016	9.66364	0.325078	0.178652	0.182826	0.435469	0.503122	TAATGAGCTGCACCCTGA	0	3.93	0	0	0
Apc	ENSMUST00000165590	+	126	9.66364	0.325078	0.178652	0.182826	0.435469	0.503122	TTATGGAACCTGGCTGAA	0	2.57	0	0	0
Apc	ENSMUST00000115781	+	1976	9.66364	0.325078	0.178652	0.182826	0.435469	0.503122	TTATGGAACCTGGCTGAA	0	2.57	0	0	0
Apc	ENSMUST00000171187	+	1901	9.66364	0.325078	0.178652	0.182826	0.435469	0.503122	TTATGGAACCTGGCTGAA	0	2.57	0	0	0
Apc	ENSMUST00000079362	-	4118	9.66364	0.325078	0.178652	0.182826	0.435469	0.503122	TAATGAGCTGCACCCTGA	0	3.93	0	0	0
Apela	ENSMUST00000078409	+	1971	4524.92	4025.74	1963.9	1888.93	13.4045	11.0325	TAATGGGGTTATTTGATT	0.15	0	0	6.37	0
Apex2	ENSMUST00000112725	+	1384	12.8459	10.5383	3.16554	3.9438	0.577016	0.920744	ACACCCAAAAACTCACGACAG	0	0.13	0.11	0	0
Apex2	ENSMUST00000112725	-	1610	12.8459	10.5383	3.16554	3.9438	0.577016	0.920744	TCTTTCCTTGTACCCCTCC	0	0.13	0	0	0
Apex2	ENSMUST00000112725	-	1367	12.8459	10.5383	3.16554	3.9438	0.577016	0.920744	TGTCCGCTATTGTCCTGAGG	2	2.09	6.05	1.46	3.61
Apex2	ENSMUST00000112725	-	1453	12.8459	10.5383	3.16554	3.9438	0.577016	0.920744	TATGAGTCGTCCCCAGAGCT	0.6	5.6	4.74	0	2.62
Apex2	ENSMUST00000112725	-	1438	12.8459	10.5383	3.16554	3.9438	0.577016	0.920744	CCAGAGCTCTGTCTTTCCCCGAA	0	0	0.11	0	0
Apex2	ENSMUST00000112725	-	1557	12.8459	10.5383	3.16554	3.9438	0.577016	0.920744	ATCTGGAAATCCCCTAATCT	2.08	9.75	0	0	0
Apex2	ENSMUST00000112725	+	1509	12.8459	10.5383	3.16554	3.9438	0.577016	0.920744	AAGAGGTCCCAGTTTTTA	0	0	0.11	0	0
Apex2	ENSMUST00000112725	-	1438	12.8459	10.5383	3.16554	3.9438	0.577016	0.920744	CCAGAGCTCTGGCTTTCCCCGAA	1.93	0	3.55	0	0
Apex2	ENSMUST00000112725	+	1363	12.8459	10.5383	3.16554	3.9438	0.577016	0.920744	CAGGCCTCAGGACAATAGCG	0	1.63	0	0	0
Apex2	ENSMUST00000112725	-	1362	12.8459	10.5383	3.16554	3.9438	0.577016	0.920744	TCCGCTATTGTCCTGAGGCCTGA	4.05	3.52	0	0	0
Apex2	ENSMUST00000112727	+	745	12.8459	10.5383	3.16554	3.9438	0.577016	0.920744	TTTTACATTCTGCCAGGATCT	0	3.66	0	0	0
Apex2	ENSMUST00000112725	+	1456	12.8459	10.5383	3.16554	3.9438	0.577016	0.920744	TCTGGGGACGACTCATATCC	2.01	0.13	4.2	0	0
Apex2	ENSMUST00000112725	+	1363	12.8459	10.5383	3.16554	3.9438	0.577016	0.920744	CAGGCCTCAGGACAATAGCGG	14.74	23.95	6.53	0	0
Apex2	ENSMUST00000112725	-	1426	12.8459	10.5383	3.16554	3.9438	0.577016	0.920744	CTTTCCCCGAATAAAGCCTCATG	0	3.25	0	0	0
Apex2	ENSMUST00000112725	-	1593	12.8459	10.5383	3.16554	3.9438	0.577016	0.920744	CCTCCCATACCCATTTCTTGAA	4.02	4.6	2.91	0	0
Apex2	ENSMUST00000112725	-	1426	12.8459	10.5383	3.16554	3.9438	0.577016	0.920744	TTTCCCCGAATAAAGCCTCATG	106.63	141.77	69.59	3.98	3.1
Apex2	ENSMUST00000112725	-	1695	12.8459	10.5383	3.16554	3.9438	0.577016	0.920744	TTGTGATATTGGTTGCTGAGAA	0	3.52	0	0	0
Apex2	ENSMUST00000112725	-	1754	12.8459	10.5383	3.16554	3.9438	0.577016	0.920744	TCTGGCCACTCCTTGAACCT	0.74	2.3	3.84	0	5.29
Apex2	ENSMUST00000112725	+	1757	12.8459	10.5383	3.16554	3.9438	0.577016	0.920744	TTCAAGGAGTGGCCAGAGCA	4.02	4.74	5.92	0.27	0.12
Apex2	ENSMUST00000112725	-	1612	12.8459	10.5383	3.16554	3.9438	0.577016	0.920744	GACTCTTTCCTTGTACCCCT	15.23	13.98	0	1.37	0
Apex2	ENSMUST00000112725	-	1557	12.8459	10.5383	3.16554	3.9438	0.577016	0.920744	TCTGGAAATCCCCTAATCT	0	3.39	0	0	0
Apex2	ENSMUST00000112725	+	1449	12.8459	10.5383	3.16554	3.9438	0.577016	0.920744	CCAGAGCTCTGGGGACGACTC	0.6	0	0.32	0	0
Apex2	ENSMUST00000112725	+	1804	12.8459	10.5383	3.16554	3.9438	0.577016	0.920744	TGAAGCTAGTTCTGCTAACAC	0.35	0.13	0.13	0	0
Apex2	ENSMUST00000112725	-	1753	12.8459	10.5383	3.16554	3.9438	0.577016	0.920744	TGGCCACTCCTTGAACCTG	0	0.26	0	0	0
Apex2	ENSMUST00000112725	-	1599	12.8459	10.5383	3.16554	3.9438	0.577016	0.920744	TTGTACCCCTCCCATACCCATTT	16.56	0.14	0	0	0
Apex2	ENSMUST00000112725	-	1615	12.8459	10.5383	3.16554	3.9438	0.577016	0.920744	TTAGACTCTTTCCTTGTACC	92.05	74.64	62.51	0	4.45
Apex2	ENSMUST00000112725	+	1364	12.8459	10.5383	3.16554	3.9438	0.577016	0.920744	AGGCCTCAGGACAATAGCGG	0	1.49	0	4.78	7.63
Apex2	ENSMUST00000112725	-	1614	12.8459	10.5383	3.16554	3.9438	0.577016	0.920744	ATTAGACTCTTTCCTTGTACCC	117.11	170.69	91.41	23.37	2.98
Apex2	ENSMUST00000112725	-	1758	12.8459	10.5383	3.16554	3.9438	0.577016	0.920744	CAATGCTCTGGCCACTCCTTGA	14.44	4.47	0	0	9.15
Apex2	ENSMUST00000112725	+	1862	12.8459	10.5383	3.16554	3.9438	0.577016	0.920744	TTTTACATTCTGCCAGGATCT	0	3.66	0	0	0
Apex2	ENSMUST00000112725	-	1778	12.8459	10.5383	3.16554	3.9438	0.577016	0.920744	TAGAAAAATAGAGGTGCACA	0	3.25	0	0	0
Apex2	ENSMUST00000112727	+	738	12.8459	10.5383	3.16554	3.9438	0.577016	0.920744	TGTGTCCTTTTACATTCTGCCA	5.14	3.3	2.56	0	0
Apex2	ENSMUST00000112725	-	1613	12.8459	10.5383	3.16554	3.9438	0.577016	0.920744	CAGACTCTTTCCTTGTACCCC	0	3.39	7	0	0
Apex2	ENSMUST00000112725	-	1842	12.8459	10.5383	3.16554	3.9438	0.577016	0.920744	GACACAGAAGCCCTGAAAT	2.53	2.3	0	0	0
Apex2	ENSMUST00000112725	+	1568	12.8459	10.5383	3.16554	3.9438	0.577016	0.920744	TTTCCAGATCTAAACAAT	0	8	0	0	0
Apex2	ENSMUST00000112725	+	1427	12.8459	10.5383	3.16554	3.9438	0.577016	0.920744	ATGAGGCTTTATTCGGGGAA	5.3	2.18	0	0	0
Apex2	ENSMUST00000112725	-	1606	12.8459	10.5383	3.16554	3.9438	0.577016	0.920744	CTCTTTCCTTGTACCCCTCCCATA	0	3.52	0	0	0
Apex2	ENSMUST00000112725	-	1606	12.8459	10.5383	3.16554	3.9438	0.577016	0.920744	TCCTTGTACCCCTCCCATA	0.6	0.27	2.38	0.66	0
Apex2	ENSMUST00000112725	+	1757	12.8459	10.5383	3.16554	3.9438	0.577016	0.920744	TTCAAGGAGCGGCCAGAGCATT	0.5	0	0.26	0.12	0
Apex2	ENSMUST00000112725	+	1428	12.8459	10.5383	3.16554	3.9438	0.577016	0.920744	TGAGGCTTTATTCGGGGAA	0	1.63	0	0	0
Apex2	ENSMUST00000112725	+	1776	12.8459	10.5383	3.16554	3.9438	0.577016	0.920744	ATTGTGCACCTCTATTTTTC	14.85	0.13	0.13	0.25	2.62
Apex2	ENSMUST00000112725	+	1773	12.8459	10.5383	3.16554	3.9438	0.577016	0.920744	AGCATTGTGCACCTCTATTTTT	5.36	12.71	0	0	0
Apex2	ENSMUST00000112725	+	1377	12.8459	10.5383	3.16554	3.9438	0.577016	0.920744	GTAGCGGACACCCAAGAA	0	2.17	0.13	0	0
Apex2	ENSMUST00000112725	-	1628	12.8459	10.5383	3.16554	3.9438	0.577016	0.920744	TTGCTACACCTGCACCAGACT	0	0	8.51	0	0
Apex2	ENSMUST00000112725	-	1779	12.8459	10.5383	3.16554	3.9438	0.577016	0.920744	TTTAGAAAAATAGAGGCGCAC	0	0	0.11	0	0
Apex2	ENSMUST00000112725	+	1456	12.8459	10.5383	3.16554	3.9438	0.577016	0.920744	TCTGGGGACGACTCATATCCC	17.19	5.17	0	3.75	0.12
Apex2	ENSMUST00000112725	-	1437	12.8459	10.5383	3.16554	3.9438	0.577016	0.920744	AGAGCTCTGGCTTTCCCCGAAT	14.58	6.88	18.13	0	4.21
Apex2	ENSMUST00000112725	+	1377	12.8459	10.5383	3.16554	3.9438	0.577016	0.920744	ATAGTGGACACCCAAGAACTCAC	0.15	0.13	0	0	0
Apex2	ENSMUST00000112725	+	1377	12.8459	10.5383	3.16554	3.9438	0.577016	0.920744	ATAGTGGACACCCAAGAAC	0	0	0.22	0.25	0
Apex2	ENSMUST00000112725	+	1385	12.8459	10.5383	3.16554	3.9438	0.577016	0.920744	CACCCAAGAACTCACGACAG	1.04	1.02	0	0	2.38
Apex2	ENSMUST00000112725	+	1611	12.8459	10.5383	3.16554	3.9438	0.577016	0.920744	GAGGGGTACAAGGAAAGAGTC	0	3.92	0.34	0	0
Apex2	ENSMUST00000112725	+	1377	12.8459	10.5383	3.16554	3.9438	0.577016	0.920744	ATAGCGGACACCCAAGAACTCAC	101.15	95.51	41.59	0	0
Apex2	ENSMUST00000112725	+	1377	12.8459	10.5383	3.16554	3.9438	0.577016	0.920744	ATAGCGGACACCCAAGAACTC	113.3	147.54	76.34	18.28	5.82
Apex2	ENSMUST00000112725	+	1806	12.8459	10.5383	3.16554	3.9438	0.577016	0.920744	AAGCTAGTTCTGCTAACAC	0	0	0.11	0	0
Apex2	ENSMUST00000112725	-	1366	12.8459	10.5383	3.16554	3.9438	0.577016	0.920744	TCCGCTATTGTCCTGAGGC	0.4	0	2.86	10.62	6.85
Apex2	ENSMUST00000112725	-	1601	12.8459	10.5383	3.16554	3.9438	0.577016	0.920744	TTGTACCCCTCCCATACCCAT	75.48	46.73	60.46	10	6.49
Apex2	ENSMUST00000112725	+	1560	12.8459	10.5383	3.16554	3.9438	0.577016	0.920744	TTAGGGGATTTCCAGATCT	0	3.11	0	0	0
Apex2	ENSMUST00000112725	-	1437	12.8459	10.5383	3.16554	3.9438	0.577016	0.920744	CAGAGCTCTGGCTTTCCCCGAAT	10.86	16.27	25.39	0	0
Apex2	ENSMUST00000112725	-	1561	12.8459	10.5383	3.16554	3.9438	0.577016	0.920744	TTTAGATCCGGAAATCCCCTA	0	3.79	0	0	0
Apex2	ENSMUST00000112725	+	1757	12.8459	10.5383	3.16554	3.9438	0.577016	0.920744	TTCAAGGAGCGGCCAGAGC	0	0	0.11	0	0
Apex2	ENSMUST00000112725	-	1849	12.8459	10.5383	3.16554	3.9438	0.577016	0.920744	TAAAAGGACACAGAAGCC	0	0	8.51	0	0
Apex2	ENSMUST00000112725	+	1378	12.8459	10.5383	3.16554	3.9438	0.577016	0.920744	TAGCGGACACCCAAGAACTCAC	4.02	3.39	6.02	0	2.38
Apex2	ENSMUST00000112725	+	1434	12.8459	10.5383	3.16554	3.9438	0.577016	0.920744	TTTATTCGGGGAAAGCCAGAGC	0.45	0	0	7.12	0
Apex2	ENSMUST00000112725	-	1607	12.8459	10.5383	3.16554	3.9438	0.577016	0.920744	TTCCTTGTACCCCTCCCAT	0.45	0	2.37	1.62	1.07
Apex2	ENSMUST00000112725	-	1604	12.8459	10.5383	3.16554	3.9438	0.577016	0.920744	TCCTTGTACCCCTCCCATACC	103.97	92.01	50.61	1.73	3.61
Apex2	ENSMUST00000112725	+	1374	12.8459	10.5383	3.16554	3.9438	0.577016	0.920744	ACAATAGCGGACACCCAAGAAC	156.15	230.88	208.99	30.91	5.09
Apex2	ENSMUST00000112725	+	1757	12.8459	10.5383	3.16554	3.9438	0.577016	0.920744	TTCAAGGAGTGGCCAGAGC	5.23	11.5	10.76	28.74	23.77
Apex2	ENSMUST00000112727	+	740	12.8459	10.5383	3.16554	3.9438	0.577016	0.920744	TGTCCTTTTACATTCTGCCA	1.34	0	0.11	0	0
Apex2	ENSMUST00000112727	-	752	12.8459	10.5383	3.16554	3.9438	0.577016	0.920744	TGAAAGATCCTGGCAGAA	2.53	0	6.27	0.13	0
Apex2	ENSMUST00000112727	-	745	12.8459	10.5383	3.16554	3.9438	0.577016	0.920744	AAAGATCCTGGCAGAATGTAAAA	0	0	3.34	0	0
Apex2	ENSMUST00000112725	+	1706	12.8459	10.5383	3.16554	3.9438	0.577016	0.920744	CAATATCACAAACACCTGGCAAT	0	3.25	0	0	0
Apex2	ENSMUST00000112725	+	1379	12.8459	10.5383	3.16554	3.9438	0.577016	0.920744	AGCGGACACCCAAGAACTCACGA	0	3.78	0	0	0
Apex2	ENSMUST00000112725	-	1617	12.8459	10.5383	3.16554	3.9438	0.577016	0.920744	TGCACCAGACTCTTTCCTTGTA	0	0	0.11	0	0
Apex2	ENSMUST00000112725	-	1362	12.8459	10.5383	3.16554	3.9438	0.577016	0.920744	CGCTATTGTCCTGAGGCCTGA	0.4	0	0	4.25	0
Apex2	ENSMUST00000112725	-	1607	12.8459	10.5383	3.16554	3.9438	0.577016	0.920744	TCTTTCCTTGTACCCCTCCCAT	14.51	5.36	6.15	0	0
Apex2	ENSMUST00000112727	+	744	12.8459	10.5383	3.16554	3.9438	0.577016	0.920744	CTTTTATATTCTGCCAGGATC	0	0	0.11	0	0
Apex2	ENSMUST00000112725	-	1865	12.8459	10.5383	3.16554	3.9438	0.577016	0.920744	TGAAAGATCCTGGCAGAATGTA	5.41	23.2	0	0	0
Apex2	ENSMUST00000112725	+	1373	12.8459	10.5383	3.16554	3.9438	0.577016	0.920744	GACAATAGCGGACACCCAAGA	0.89	3.33	6.15	0	0
Apex2	ENSMUST00000112725	-	1855	12.8459	10.5383	3.16554	3.9438	0.577016	0.920744	TGGCAGAATGTAAAAGGACACA	80.55	44.27	25.84	6.23	9.02
Apex2	ENSMUST00000112725	+	1861	12.8459	10.5383	3.16554	3.9438	0.577016	0.920744	CTTTTATATTCTGCCAGGATC	0	0	0.11	0	0
Apex2	ENSMUST00000112725	-	1866	12.8459	10.5383	3.16554	3.9438	0.577016	0.920744	TGAAAGATCCTGGCAGAATGT	4.31	6.02	0	7.96	2.55
Apex2	ENSMUST00000112725	+	1761	12.8459	10.5383	3.16554	3.9438	0.577016	0.920744	AGGAGTGGCCAGAGCATTGTGC	152.97	215.12	191.74	94.7	38.86
Apex2	ENSMUST00000112725	+	1394	12.8459	10.5383	3.16554	3.9438	0.577016	0.920744	ACTCACGACAGACCGAGCTTG	0.15	0.13	0	0.26	0
Apex2	ENSMUST00000112725	+	1612	12.8459	10.5383	3.16554	3.9438	0.577016	0.920744	AGGGGTACAAGGAAAGAGTCTA	0	4.06	0	0	0
Apex2	ENSMUST00000112725	+	1780	12.8459	10.5383	3.16554	3.9438	0.577016	0.920744	TGCACCTCTATTTTTCTAAATC	34.4	42.92	7.33	3.62	0.24
Apex2	ENSMUST00000112725	+	1760	12.8459	10.5383	3.16554	3.9438	0.577016	0.920744	AAGGAGTGGCCAGAGCATTG	0	0.13	7.81	7.83	1.19
Apex2	ENSMUST00000112725	-	1359	12.8459	10.5383	3.16554	3.9438	0.577016	0.920744	TATTGTCCTGAGGCCTGAGCG	0	0	0.11	0	0
Apex2	ENSMUST00000112727	-	732	12.8459	10.5383	3.16554	3.9438	0.577016	0.920744	TAAAAGGACACAGAAGCC	0	0	8.51	0	0
Apex2	ENSMUST00000112725	+	1377	12.8459	10.5383	3.16554	3.9438	0.577016	0.920744	ATATCGGACACCCAAGAACT	0	0	0.11	0	0
Apex2	ENSMUST00000112725	+	1567	12.8459	10.5383	3.16554	3.9438	0.577016	0.920744	ATTTCCAGATCTAAACAATGTA	0.15	2.18	0	0	0
Apex2	ENSMUST00000112725	-	1628	12.8459	10.5383	3.16554	3.9438	0.577016	0.920744	TGCTACACCTGCACCAGACT	0	0	9.05	0	0
Apex2	ENSMUST00000112725	+	1377	12.8459	10.5383	3.16554	3.9438	0.577016	0.920744	ATAGTGGACACCCAAGAACT	0.15	0.13	0	0.12	0
Apex2	ENSMUST00000112725	-	1776	12.8459	10.5383	3.16554	3.9438	0.577016	0.920744	TAGAAAAATAGAGGTGCACAAA	0	0	9.91	0	0
Apex2	ENSMUST00000112725	+	1384	12.8459	10.5383	3.16554	3.9438	0.577016	0.920744	ACACCCAAGAACTCACGACAG	80.19	83.5	94.31	1.8	9.02
Apex2	ENSMUST00000112727	-	748	12.8459	10.5383	3.16554	3.9438	0.577016	0.920744	TGAAAGATCCTGGCAGAATGTA	5.41	23.2	0	0	0
Apex2	ENSMUST00000112725	-	1618	12.8459	10.5383	3.16554	3.9438	0.577016	0.920744	CTGCACCAGACTCTTTCCTTGT	0	3.33	0	0	0
Apex2	ENSMUST00000112725	+	1776	12.8459	10.5383	3.16554	3.9438	0.577016	0.920744	ATTGTGCACCTCTATTTTTCT	67.28	64.07	0	14.11	5.54
Apex2	ENSMUST00000112725	+	1383	12.8459	10.5383	3.16554	3.9438	0.577016	0.920744	GACACCCAAGAACTCACGACA	0.4	0.14	0.26	0	0
Apex2	ENSMUST00000112725	-	1758	12.8459	10.5383	3.16554	3.9438	0.577016	0.920744	AATGCTCTGGCCACTCCTTGA	4.11	5.51	0	0	0
Apex2	ENSMUST00000112725	+	1806	12.8459	10.5383	3.16554	3.9438	0.577016	0.920744	AAGCTAGTTCTGCTAACACT	2.01	0	9.37	0	0
Apex2	ENSMUST00000112725	+	1608	12.8459	10.5383	3.16554	3.9438	0.577016	0.920744	TGGGAGGGGTACAAGGAAAGAA	0	0	8.4	0	0
Apex2	ENSMUST00000112725	-	1608	12.8459	10.5383	3.16554	3.9438	0.577016	0.920744	TTTCCTTGTACCCCTCCCA	1.24	1.15	0	0	0
Apex2	ENSMUST00000112725	-	1437	12.8459	10.5383	3.16554	3.9438	0.577016	0.920744	AGAGCTCTGGCTTTCCCCAAAT	0	0	0.11	0	0
Apex2	ENSMUST00000112725	+	1362	12.8459	10.5383	3.16554	3.9438	0.577016	0.920744	TCAGGCCTCAGGACAATAGCGGAC	0	0	0.11	0	0
Apex2	ENSMUST00000112725	+	1567	12.8459	10.5383	3.16554	3.9438	0.577016	0.920744	ATTTCCAGATCTAAACAATGT	16.28	4.74	10.39	0	10.19
Apex2	ENSMUST00000112725	-	1841	12.8459	10.5383	3.16554	3.9438	0.577016	0.920744	ACACAGAAGCCCTGAAATT	0	2.84	0	0	0
Apex2	ENSMUST00000112725	-	1489	12.8459	10.5383	3.16554	3.9438	0.577016	0.920744	TTCCCCTCGAGGTTGACTCCT	1.41	0	0	3.87	0
Apex2	ENSMUST00000112725	+	1377	12.8459	10.5383	3.16554	3.9438	0.577016	0.920744	GTAGCGGACACCCAAGAAC	0	2.84	0.22	0	0.24
Apex2	ENSMUST00000112725	+	1377	12.8459	10.5383	3.16554	3.9438	0.577016	0.920744	ATATCGGACACCCAAGAAC	0	0	0.22	0	0.12
Apex2	ENSMUST00000112725	-	1615	12.8459	10.5383	3.16554	3.9438	0.577016	0.920744	CATTAGACTCTTTCCTTGTACC	2.53	0.13	0	0	0
Apex2	ENSMUST00000112725	+	1362	12.8459	10.5383	3.16554	3.9438	0.577016	0.920744	TCAGGCCTCAGGACAATAGC	6.69	8.91	5.38	0	0
Apex2	ENSMUST00000112725	+	1780	12.8459	10.5383	3.16554	3.9438	0.577016	0.920744	TGCACCTCTATTTTTCTAAATA	1.04	0	0	3.04	0
Apex2	ENSMUST00000112725	-	1604	12.8459	10.5383	3.16554	3.9438	0.577016	0.920744	CCTTGTACCCCTCCCATACC	2.09	0	1.28	0	0
Apex2	ENSMUST00000112725	-	1593	12.8459	10.5383	3.16554	3.9438	0.577016	0.920744	TCCCATACCCATTTCTTGAA	1.21	0	8.07	0	1.33
Apex2	ENSMUST00000112725	-	1623	12.8459	10.5383	3.16554	3.9438	0.577016	0.920744	TACACCTGCACCAGACTCTTTC	17.4	12.87	16.9	0	0
Apex2	ENSMUST00000112725	-	1601	12.8459	10.5383	3.16554	3.9438	0.577016	0.920744	TTGTATCCCTCCCATACCCAT	0	0	0.11	0	0
Apex2	ENSMUST00000112725	+	1757	12.8459	10.5383	3.16554	3.9438	0.577016	0.920744	TTCAAGGAGCGGCCAGAGCATTGT	0	0	0.11	0	0
Apex2	ENSMUST00000112725	-	1598	12.8459	10.5383	3.16554	3.9438	0.577016	0.920744	TGTACCCCTCCCATACCCATTTC	1.64	5.55	0	0	0
Apex2	ENSMUST00000112725	-	1605	12.8459	10.5383	3.16554	3.9438	0.577016	0.920744	TTTCCTTGTACCCCTCCCATAC	176.9	114.61	130.16	52.12	22.12
Apex2	ENSMUST00000112725	+	1840	12.8459	10.5383	3.16554	3.9438	0.577016	0.920744	CAATTTCAGGGCTTCTGTGT	0.15	0	0	7.03	0
Apex2	ENSMUST00000112727	-	732	12.8459	10.5383	3.16554	3.9438	0.577016	0.920744	ATGTAAAAGGACACAGAAGCC	35.9	34.8	17.15	0	4.53
Apex2	ENSMUST00000112725	-	1368	12.8459	10.5383	3.16554	3.9438	0.577016	0.920744	TGGGTGTCCGCTATTGTCCTGAG	0	8.7	0	0	2.06
Apex2	ENSMUST00000112725	+	1760	12.8459	10.5383	3.16554	3.9438	0.577016	0.920744	AAGGAGTGGCCAGAGCATTGTG	18.28	2.95	0	0	0
Apex2	ENSMUST00000112725	+	1455	12.8459	10.5383	3.16554	3.9438	0.577016	0.920744	CTCTGGGGACGACTCATATCCC	4.43	3.11	0	0	0
Apex2	ENSMUST00000112725	+	1361	12.8459	10.5383	3.16554	3.9438	0.577016	0.920744	CTCAGGCCTCAGGACAATAGC	11.9	15.12	10.12	0	1.94
Apex2	ENSMUST00000112725	+	1778	12.8459	10.5383	3.16554	3.9438	0.577016	0.920744	TGTGCACCTCTATTTTTCTAA	19.08	28.58	1.92	8.95	0.12
Apex2	ENSMUST00000112725	+	1774	12.8459	10.5383	3.16554	3.9438	0.577016	0.920744	GCATTGTGCACCTCTATTTTTCT	0	1.76	0	0	0
Apex2	ENSMUST00000112725	-	1602	12.8459	10.5383	3.16554	3.9438	0.577016	0.920744	TCCTTGTACCCCTCCCATACCCG	1.21	0.95	0	0	0
Apex2	ENSMUST00000112725	-	1752	12.8459	10.5383	3.16554	3.9438	0.577016	0.920744	CTGGCCACTCCTTGAACCTGT	2.08	1.41	0	6.25	0
Apex2	ENSMUST00000112725	-	1604	12.8459	10.5383	3.16554	3.9438	0.577016	0.920744	TTCCTTGTACCCCTCCCATACC	183.71	99.41	55.39	6.37	3.12
Apex2	ENSMUST00000112725	-	1603	12.8459	10.5383	3.16554	3.9438	0.577016	0.920744	TCCTTGTACCCCTCCCATACCC	184.64	133.32	82.92	2.52	3.94
Apex2	ENSMUST00000112725	-	1757	12.8459	10.5383	3.16554	3.9438	0.577016	0.920744	TGCTCTGGCCACTCCTTGAA	10.54	16.61	0.11	0	0
Apex2	ENSMUST00000112725	-	1601	12.8459	10.5383	3.16554	3.9438	0.577016	0.920744	TTGTACCCCTCCCATAGCCAT	0	0	0.13	0	0
Apex2	ENSMUST00000112725	+	1855	12.8459	10.5383	3.16554	3.9438	0.577016	0.920744	TGTGTCCTTTTACATTCTGCCA	5.14	3.3	2.56	0	0
Apex2	ENSMUST00000112727	-	738	12.8459	10.5383	3.16554	3.9438	0.577016	0.920744	TGGCAGAATGTAAAAGGACACA	80.55	44.27	25.84	6.23	9.02
Apex2	ENSMUST00000112725	-	1591	12.8459	10.5383	3.16554	3.9438	0.577016	0.920744	TCCCATACCCATTTCTTGAAAA	3.87	2.25	3.97	0.8	1.19
Apex2	ENSMUST00000112725	-	1761	12.8459	10.5383	3.16554	3.9438	0.577016	0.920744	ACAATGCTCTGGCCACTCCT	0	3.2	0	0	4.12
Apex2	ENSMUST00000112727	-	735	12.8459	10.5383	3.16554	3.9438	0.577016	0.920744	CAGAATGTAAAAGGACACAGAA	0	3.07	0	0	0
Apex2	ENSMUST00000112725	-	1764	12.8459	10.5383	3.16554	3.9438	0.577016	0.920744	TGCACAATGCTTTGGCCACT	0	3.93	0	0	0
Apex2	ENSMUST00000112725	-	1426	12.8459	10.5383	3.16554	3.9438	0.577016	0.920744	TTCCCCAAATAAAGCCTCATG	0	0.13	0	0	0
Apex2	ENSMUST00000112725	+	1792	12.8459	10.5383	3.16554	3.9438	0.577016	0.920744	TTTCTAAATCAGTGAAGCT	2.23	0	0.13	0	0
Apex2	ENSMUST00000112725	+	1396	12.8459	10.5383	3.16554	3.9438	0.577016	0.920744	TCACGACAGACCGAGCTTG	1.34	0.14	0	0.12	0.12
Apex2	ENSMUST00000112725	-	1364	12.8459	10.5383	3.16554	3.9438	0.577016	0.920744	TCCGCTATTGTCCTGAGGCCT	84.78	65.76	39.44	3.58	5.92
Apex2	ENSMUST00000112725	+	1763	12.8459	10.5383	3.16554	3.9438	0.577016	0.920744	GAGTGGCCAGAGCATTGTG	0	0	0.13	0	0
Apex2	ENSMUST00000112725	-	1360	12.8459	10.5383	3.16554	3.9438	0.577016	0.920744	TTGTCCTGAGGCCTGAGC	1.79	3.25	0	4.25	12.68
Apex2	ENSMUST00000112725	-	1429	12.8459	10.5383	3.16554	3.9438	0.577016	0.920744	TTTCCCCGAATAAAGCCTC	0	3.11	0	0	0
Apex2	ENSMUST00000112725	-	1555	12.8459	10.5383	3.16554	3.9438	0.577016	0.920744	ATCTGGAAATCCCCTAATCTCC	0.3	0.52	0.13	0.27	0
Apex2	ENSMUST00000112725	-	1370	12.8459	10.5383	3.16554	3.9438	0.577016	0.920744	TTGGGTGTCCGCTATTGTCCTG	0.3	2.95	0	0	0
Apex2	ENSMUST00000112725	+	1857	12.8459	10.5383	3.16554	3.9438	0.577016	0.920744	TGTCCTTTTACATTCTGCCA	1.34	0	0.11	0	0
Apex2	ENSMUST00000112725	+	1861	12.8459	10.5383	3.16554	3.9438	0.577016	0.920744	CTTTTACATTCTGCCAGGATC	0	0	4.74	0	0
Apex2	ENSMUST00000112725	+	1775	12.8459	10.5383	3.16554	3.9438	0.577016	0.920744	CATTGTGCACCTCTATTTTTCTAA	0	0	4.63	0	0
Apex2	ENSMUST00000112725	-	1869	12.8459	10.5383	3.16554	3.9438	0.577016	0.920744	TGAAAGATCCTGGCAGAA	2.53	0	6.27	0.13	0
Apex2	ENSMUST00000112725	+	1593	12.8459	10.5383	3.16554	3.9438	0.577016	0.920744	CTCAAGAAATGGGTATGGGA	0	2.17	0	0	0
Apex2	ENSMUST00000112725	+	1476	12.8459	10.5383	3.16554	3.9438	0.577016	0.920744	CACGCAGGGGTAGAGGAGTCG	1.34	2.57	0	0	0
Apex2	ENSMUST00000112725	-	1744	12.8459	10.5383	3.16554	3.9438	0.577016	0.920744	TCCTTGAACCCATGTGTGTGC	0	1.76	0	0	0
Apex2	ENSMUST00000112725	-	1555	12.8459	10.5383	3.16554	3.9438	0.577016	0.920744	TCTGGAAATCCCCTAATCTCC	0	0	0.11	0	0
Apex2	ENSMUST00000112725	+	1780	12.8459	10.5383	3.16554	3.9438	0.577016	0.920744	TGCACCTCTATTTTTCTAA	1.41	1.15	0	0	0.24
Apex2	ENSMUST00000112725	+	1570	12.8459	10.5383	3.16554	3.9438	0.577016	0.920744	TCCAGATCTAAACAATGTC	1.21	0	4.23	0	0
Apex2	ENSMUST00000112725	+	1425	12.8459	10.5383	3.16554	3.9438	0.577016	0.920744	ACATGAGGCTTTATTCGGGGAA	35.94	23.06	0	0	0
Apex2	ENSMUST00000112725	+	1757	12.8459	10.5383	3.16554	3.9438	0.577016	0.920744	TTCAAGGAGTGGCCAGAGCATT	189.43	56.16	41.35	91.34	29.53
Apex2	ENSMUST00000112725	+	1612	12.8459	10.5383	3.16554	3.9438	0.577016	0.920744	AGGGGTACAAGGAAAGAGTCT	209.93	334.21	384.57	66.11	43.17
Apex2	ENSMUST00000112725	-	1849	12.8459	10.5383	3.16554	3.9438	0.577016	0.920744	ATGTAAAAGGACACAGAAGCC	35.9	34.8	17.15	0	4.53
Apex2	ENSMUST00000112727	-	749	12.8459	10.5383	3.16554	3.9438	0.577016	0.920744	TGAAAGATCCTGGCAGAATGT	4.31	6.02	0	7.96	2.55
Apex2	ENSMUST00000112725	-	1618	12.8459	10.5383	3.16554	3.9438	0.577016	0.920744	TGCACCAGACTCTTTCCTTGT	0.15	6.15	0	0	0
Apex2	ENSMUST00000112725	-	1615	12.8459	10.5383	3.16554	3.9438	0.577016	0.920744	ATTAGACTCTTTCCTTGTACC	37.2	32.54	38.54	0	3.46
Apex2	ENSMUST00000112725	-	1757	12.8459	10.5383	3.16554	3.9438	0.577016	0.920744	ATGCTCTGGCCACTCCTTGAA	11.16	4.99	7.17	0	2.79
Apex2	ENSMUST00000112725	+	1386	12.8459	10.5383	3.16554	3.9438	0.577016	0.920744	ACCCAAGAACTCACGACAGAC	0.15	1.89	0	0	0
Apex2	ENSMUST00000112725	-	1629	12.8459	10.5383	3.16554	3.9438	0.577016	0.920744	TGCTACACCTGCACCAGAC	0	0	0.11	0	0
Apex2	ENSMUST00000112725	-	1768	12.8459	10.5383	3.16554	3.9438	0.577016	0.920744	AGGTGCACAATGCTCTGGC	0	0.13	0	0	0
Apex2	ENSMUST00000112725	-	1394	12.8459	10.5383	3.16554	3.9438	0.577016	0.920744	CAAGCTTGGTCTGTTGTGAGT	1.24	0.26	5.76	2.92	3.57
Apex2	ENSMUST00000112725	-	1438	12.8459	10.5383	3.16554	3.9438	0.577016	0.920744	CAGAGCTCTGGCTTTCCCCGAA	10.67	2.84	5.89	0	2.55
Apex2	ENSMUST00000112725	-	1805	12.8459	10.5383	3.16554	3.9438	0.577016	0.920744	TCAGTGTTAGCAGAACTAGCTTC	0	0	0.13	0	0
Apex2	ENSMUST00000112725	+	1761	12.8459	10.5383	3.16554	3.9438	0.577016	0.920744	AGGAGTGGCCAAAGCATTGTGC	0	0.13	0	0	0
Apex2	ENSMUST00000112725	+	1800	12.8459	10.5383	3.16554	3.9438	0.577016	0.920744	TCAGTGAAGCTAGTTCTGCTAA	0	0	0.11	0	0
Apex2	ENSMUST00000112727	-	739	12.8459	10.5383	3.16554	3.9438	0.577016	0.920744	TGGCAGAATGTAAAAGGACAC	7.78	12.19	0	0	0
Apex2	ENSMUST00000112725	+	1377	12.8459	10.5383	3.16554	3.9438	0.577016	0.920744	ATAGCAGACACCCAAGAACTC	0	0.26	0.11	0	0
Apex2	ENSMUST00000112725	-	1846	12.8459	10.5383	3.16554	3.9438	0.577016	0.920744	TAAAAGGACACAGAAGCCCTG	4.02	4.35	0	0	0
Apex2	ENSMUST00000112725	-	1453	12.8459	10.5383	3.16554	3.9438	0.577016	0.920744	GATATGAGTCATCCCCAGAGCT	0	0.13	0	0	0
Apex2	ENSMUST00000112725	-	1604	12.8459	10.5383	3.16554	3.9438	0.577016	0.920744	TTTCCTTGTACCCCTCCCATACC	14.46	8.1	6.53	0	0
Apex2	ENSMUST00000112725	-	1852	12.8459	10.5383	3.16554	3.9438	0.577016	0.920744	CAGAATGTAAAAGGACACAGAA	0	3.07	0	0	0
Apex2	ENSMUST00000112725	-	1752	12.8459	10.5383	3.16554	3.9438	0.577016	0.920744	TCTGGCCACTCCTTGAACCTGT	4.23	8.32	3.55	5.62	0
Apex2	ENSMUST00000112725	+	1374	12.8459	10.5383	3.16554	3.9438	0.577016	0.920744	ACAATAGCGGACACCCAAG	0	5.01	0	4.37	0
Apex2	ENSMUST00000112725	-	1592	12.8459	10.5383	3.16554	3.9438	0.577016	0.920744	CCTCCCATACCCATTTCTTGAAA	2.1	1.28	4.63	0	0
Apex2	ENSMUST00000112725	-	1753	12.8459	10.5383	3.16554	3.9438	0.577016	0.920744	TCTGGCCACTCCTTGAACCTG	1.49	8.99	0	0	0
Apex2	ENSMUST00000112725	+	1595	12.8459	10.5383	3.16554	3.9438	0.577016	0.920744	CAAGAAATGGGTATGGGAGG	2.82	4.35	0	0	0
Apex2	ENSMUST00000112725	-	1421	12.8459	10.5383	3.16554	3.9438	0.577016	0.920744	CCGAATAAAGCCTCATGTGGTT	7.03	3.46	5.82	4.87	0
Apex2	ENSMUST00000112725	+	1397	12.8459	10.5383	3.16554	3.9438	0.577016	0.920744	CACGACAGACCGAGCTTG	0	0	4.85	0	1.67
Apex2	ENSMUST00000112727	+	744	12.8459	10.5383	3.16554	3.9438	0.577016	0.920744	CTTTTACATTCTGCCAGGATC	0	0	4.74	0	0
Apex2	ENSMUST00000112725	-	1603	12.8459	10.5383	3.16554	3.9438	0.577016	0.920744	TTGTACCCCTCCCATACCC	4.81	0	14.91	0	3.76
Apex2	ENSMUST00000112725	-	1612	12.8459	10.5383	3.16554	3.9438	0.577016	0.920744	AGACTCTTTCCTTGTACCCCT	49.22	23.06	0	0.13	0
Apex2	ENSMUST00000112725	-	1613	12.8459	10.5383	3.16554	3.9438	0.577016	0.920744	GACTCTTTCCTTGTACCCC	2.62	5.23	0	0.12	0
Apex2	ENSMUST00000112725	-	1600	12.8459	10.5383	3.16554	3.9438	0.577016	0.920744	TTGTACCCCTCCCATACCCATT	497.11	264.05	209.72	48.49	20.06
Apex2	ENSMUST00000112725	-	1466	12.8459	10.5383	3.16554	3.9438	0.577016	0.920744	TACCCCTGCATGAGATATGAGT	0	0	5.63	0	0
Apex2	ENSMUST00000112725	-	1750	12.8459	10.5383	3.16554	3.9438	0.577016	0.920744	CTGGCCACTCCTTGAACCTGTGT	0	0	0.11	0	0
Apex2	ENSMUST00000112725	+	1514	12.8459	10.5383	3.16554	3.9438	0.577016	0.920744	TTCCCAGTTTTTATAGGCCCTC	15.65	5.56	0	0	1.94
Apex2	ENSMUST00000112725	-	1618	12.8459	10.5383	3.16554	3.9438	0.577016	0.920744	CCTGCACCAGACTCTTTCCTTGT	1.93	0	8.02	0	0
Apex2	ENSMUST00000112725	+	1386	12.8459	10.5383	3.16554	3.9438	0.577016	0.920744	ACCCAAGAACTCACGACAGACCA	0	0	0.11	0	0
Apex2	ENSMUST00000112725	-	1784	12.8459	10.5383	3.16554	3.9438	0.577016	0.920744	TCACTGATTTAGAAAAATAGAGG	1.34	4.37	0	0	0
Apex2	ENSMUST00000112725	-	1360	12.8459	10.5383	3.16554	3.9438	0.577016	0.920744	TATTGTCCTGAGGCCTGAGC	185.57	219.85	179.04	142.83	79
Apex2	ENSMUST00000112725	-	1756	12.8459	10.5383	3.16554	3.9438	0.577016	0.920744	TGCTCTGGCCACTCCTTGAAC	36.09	20.46	5.92	0	0
Apex2	ENSMUST00000112725	-	1427	12.8459	10.5383	3.16554	3.9438	0.577016	0.920744	TTTCCCCGAATAAAGCCTCAT	36.93	54.19	31	22.49	8.38
Apex2	ENSMUST00000112725	+	1841	12.8459	10.5383	3.16554	3.9438	0.577016	0.920744	AATTTCAGGGCTTCTGTGTCCT	4.31	0	0	9.02	0
Apex2	ENSMUST00000112725	-	1602	12.8459	10.5383	3.16554	3.9438	0.577016	0.920744	CTTGTACCCCTCCCATACCCA	36.9	29.07	23.01	0	1.21
Apex2	ENSMUST00000112727	-	745	12.8459	10.5383	3.16554	3.9438	0.577016	0.920744	AGATCCTGGCAGAATGTAAAA	0	4.06	0	6.23	0
Apex2	ENSMUST00000112725	+	1703	12.8459	10.5383	3.16554	3.9438	0.577016	0.920744	AACCGATATCACAAACACCTGG	0	4.06	0	0	0
Apex2	ENSMUST00000112727	-	746	12.8459	10.5383	3.16554	3.9438	0.577016	0.920744	AGATCCTGGCAGAATGTAAA	0	0	6.15	0	0
Apex2	ENSMUST00000112725	-	1424	12.8459	10.5383	3.16554	3.9438	0.577016	0.920744	TTCCCCGAATAAAGCCTCATGTG	18.74	14.03	0.11	0	2.38
Apex2	ENSMUST00000112725	-	1373	12.8459	10.5383	3.16554	3.9438	0.577016	0.920744	CTTGGGTGTCCGCTATTGTC	0	2.44	0.11	0	0
Apex2	ENSMUST00000112725	+	1769	12.8459	10.5383	3.16554	3.9438	0.577016	0.920744	CCAGAGCATTGTGCACCTCTAT	0	2.3	0	0	0
Apex2	ENSMUST00000112725	-	1762	12.8459	10.5383	3.16554	3.9438	0.577016	0.920744	ACAATGCTCTGGCCACTCC	0	0.13	0	0	3.03
Apex2	ENSMUST00000112725	-	1426	12.8459	10.5383	3.16554	3.9438	0.577016	0.920744	TCCCCGAATAAAGCCTCATG	17.9	16.2	17.82	0	3.13
Apex2	ENSMUST00000112725	+	1393	12.8459	10.5383	3.16554	3.9438	0.577016	0.920744	AACTCACGACAGACCGAGCTTG	10.72	5.63	15.17	0	0
Apex2	ENSMUST00000112725	+	1621	12.8459	10.5383	3.16554	3.9438	0.577016	0.920744	AGGAAAGAGTCTGGTGCAGGTG	0	0	0.13	0	0
Apex2	ENSMUST00000112725	+	1780	12.8459	10.5383	3.16554	3.9438	0.577016	0.920744	TGCACCTCTATTTTTCTAAAT	31.39	28.39	6.66	12.48	3.23
Apex2	ENSMUST00000112725	+	1424	12.8459	10.5383	3.16554	3.9438	0.577016	0.920744	CACATGAGGCTTTATTCGGGGAAA	0	3.46	0	0	0
Apex2	ENSMUST00000112725	-	1782	12.8459	10.5383	3.16554	3.9438	0.577016	0.920744	TTTAGAAAAATAGAGGTG	0	0	0.13	0	0
Apex2	ENSMUST00000112725	-	1602	12.8459	10.5383	3.16554	3.9438	0.577016	0.920744	CCTTGTACCCCTCCCATACCCA	5.66	1.81	0	0	0
Apex2	ENSMUST00000112725	-	1600	12.8459	10.5383	3.16554	3.9438	0.577016	0.920744	TGTACCCCTCCCATACCCATT	5.8	2.44	0.13	0	0
Apex2	ENSMUST00000112725	+	1377	12.8459	10.5383	3.16554	3.9438	0.577016	0.920744	ATAGCGGACACCCAAGAAC	75.3	60.56	329.99	72.15	23.77
Apex2	ENSMUST00000112725	-	1605	12.8459	10.5383	3.16554	3.9438	0.577016	0.920744	TCCTTGTACCCCTCCCATAC	59.92	63.46	73.11	12.73	8.63
Apex2	ENSMUST00000112725	-	1862	12.8459	10.5383	3.16554	3.9438	0.577016	0.920744	AGATCCTGGCAGAATGTAAAA	0	4.06	0	6.23	0
Apex2	ENSMUST00000112725	-	1601	12.8459	10.5383	3.16554	3.9438	0.577016	0.920744	TCCTTGTACCCCTCCCATACCCAT	4.15	1.69	3.55	0.5	0.36
Apex2	ENSMUST00000112725	-	1428	12.8459	10.5383	3.16554	3.9438	0.577016	0.920744	TTTCCCCGAATAAAGCCTCA	0.35	6.2	0.11	0	0
Apex2	ENSMUST00000112725	+	1384	12.8459	10.5383	3.16554	3.9438	0.577016	0.920744	ACACCCAAGAACTCACGACA	24.78	58.39	43.71	3.98	7.93
Apex2	ENSMUST00000112725	-	1739	12.8459	10.5383	3.16554	3.9438	0.577016	0.920744	TGAACCCATGTGTGTGCCCACT	1.64	1.76	0	0	0
Apex2	ENSMUST00000112725	+	1814	12.8459	10.5383	3.16554	3.9438	0.577016	0.920744	TCTGCTAACACTGACATC	0	0	5.17	0	0
Apex2	ENSMUST00000112725	+	1436	12.8459	10.5383	3.16554	3.9438	0.577016	0.920744	TATTCGGGGAAAGCCAGAGCTC	6.99	3.84	8.2	0.13	0
Apex2	ENSMUST00000112725	+	1473	12.8459	10.5383	3.16554	3.9438	0.577016	0.920744	TCCCACGCAGGGGTAGAGGAG	0.3	0.92	0.38	0	0
Apex2	ENSMUST00000112727	-	746	12.8459	10.5383	3.16554	3.9438	0.577016	0.920744	AAAGATCCTGGCAGAATGTAAA	0.3	4.74	0	10.99	0
Apex2	ENSMUST00000112725	+	1760	12.8459	10.5383	3.16554	3.9438	0.577016	0.920744	AAGGAGTGGCCAGAGCATTGTGC	23.83	29.8	7.79	5.97	5.09
Apex2	ENSMUST00000112725	-	1839	12.8459	10.5383	3.16554	3.9438	0.577016	0.920744	ACACAGAAGCCCTGAAATTGG	14.05	3.66	7.86	0	0
Apex2	ENSMUST00000112725	-	1766	12.8459	10.5383	3.16554	3.9438	0.577016	0.920744	TAGAGGTGCACAATGCTCTGGCCA	2.53	0	0.11	0	0
Apex2	ENSMUST00000112725	+	1612	12.8459	10.5383	3.16554	3.9438	0.577016	0.920744	AGGGGTACAAGGAAAGAGTCTAA	0	4.87	8.45	0	0
Apex2	ENSMUST00000112725	-	1849	12.8459	10.5383	3.16554	3.9438	0.577016	0.920744	AATGTAAAAGGACACAGAAGCC	8.93	4.74	0	0	0
Apex2	ENSMUST00000112725	-	1755	12.8459	10.5383	3.16554	3.9438	0.577016	0.920744	CTCTGGCCACTCCTTGAACC	0.2	2.44	0	0	0
Apex2	ENSMUST00000112725	-	1576	12.8459	10.5383	3.16554	3.9438	0.577016	0.920744	TTGAGAATAGACATTGTTTAGA	0	13.97	0	0	3.57
Apex2	ENSMUST00000112725	+	1386	12.8459	10.5383	3.16554	3.9438	0.577016	0.920744	ACCCAAGAACTCACGACAGACC	0	8.79	6.15	0	0
Apex2	ENSMUST00000112725	+	1377	12.8459	10.5383	3.16554	3.9438	0.577016	0.920744	ATAGCGGACACCCAAGAACTCA	426.03	642.78	252.09	31.28	18.2
Apex2	ENSMUST00000112725	+	1422	12.8459	10.5383	3.16554	3.9438	0.577016	0.920744	ACCACATGAGGCTTTATTCGGGG	0	0	0.11	0	0
Apex2	ENSMUST00000112725	+	1377	12.8459	10.5383	3.16554	3.9438	0.577016	0.920744	ATAGCGGACACCCAAGAACT	184.74	165.03	184.32	30.06	5.64
Apex2	ENSMUST00000112725	+	1437	12.8459	10.5383	3.16554	3.9438	0.577016	0.920744	ATTCGGGGAAAGCCAGAGCT	11.93	3.79	0	0	0
Apex2	ENSMUST00000112725	-	1360	12.8459	10.5383	3.16554	3.9438	0.577016	0.920744	ATTGTCCTGAGGCCTGAGC	0.15	0	0	15.66	6.32
Apex2	ENSMUST00000112727	-	750	12.8459	10.5383	3.16554	3.9438	0.577016	0.920744	TGAAAGATCCTGGCAGAATG	0	0.38	0	0	0
Apex2	ENSMUST00000112725	+	1374	12.8459	10.5383	3.16554	3.9438	0.577016	0.920744	ACAGTAGCGGACACCCAAGA	0	0.38	0	0	0
Apex2	ENSMUST00000112725	-	1365	12.8459	10.5383	3.16554	3.9438	0.577016	0.920744	CGCTATTGTCCTGAGGCC	0	1.02	0	0	0
Apex2	ENSMUST00000112725	-	1619	12.8459	10.5383	3.16554	3.9438	0.577016	0.920744	CCTGCACCAGACTCTTTCCTTG	4.43	2.18	4.95	0	0.24
Apex2	ENSMUST00000112725	-	1439	12.8459	10.5383	3.16554	3.9438	0.577016	0.920744	CCCAGAGCTCTGGCTTTCCCCGA	0	0.26	0	0	0
Apex2	ENSMUST00000112725	-	1462	12.8459	10.5383	3.16554	3.9438	0.577016	0.920744	CTGCGTGGGATATGAGTCGTC	0	0.64	0	0	0
Apex2	ENSMUST00000112725	+	1857	12.8459	10.5383	3.16554	3.9438	0.577016	0.920744	TGTCCTTTTACATTCTGCCAGG	2.34	1.02	1.79	1.5	0
Apex2	ENSMUST00000112725	+	1425	12.8459	10.5383	3.16554	3.9438	0.577016	0.920744	ACATGAGGCTTTATTCGGGGAAA	17.46	0.13	8.45	4.25	0
Apex2	ENSMUST00000112725	-	1447	12.8459	10.5383	3.16554	3.9438	0.577016	0.920744	GTCGTCCCCAGAGCTCTGGCT	0	1.76	0	0	0
Apex2	ENSMUST00000112725	+	1774	12.8459	10.5383	3.16554	3.9438	0.577016	0.920744	GCATTGTGCACCTCTATTTTTC	2.21	3.84	0	0	0
Apex2	ENSMUST00000112725	-	1426	12.8459	10.5383	3.16554	3.9438	0.577016	0.920744	TTTCCCTGAATAAAGCCTCATG	0	0	0.13	0	0
Apex2	ENSMUST00000112725	-	1603	12.8459	10.5383	3.16554	3.9438	0.577016	0.920744	TTCCTTGTACCCCTCCCATACCC	5.48	2.02	0	0	0
Apex2	ENSMUST00000112725	+	1422	12.8459	10.5383	3.16554	3.9438	0.577016	0.920744	ACCACATGAGGCTTTATTCGGG	3.97	3.97	0	0	0
Apex2	ENSMUST00000112725	+	1374	12.8459	10.5383	3.16554	3.9438	0.577016	0.920744	ACAATAGCGGACACCCAAGAA	96.57	104.17	41.37	8.61	8.92
Apex2	ENSMUST00000112725	-	1603	12.8459	10.5383	3.16554	3.9438	0.577016	0.920744	TTTCCTTGTACCCCTCCCATACCC	2.98	3.66	0	0	0
Apex2	ENSMUST00000112725	+	1624	12.8459	10.5383	3.16554	3.9438	0.577016	0.920744	AAAGAGTCTGGTGCAGGTGTAG	0	4.16	0	0	3.27
Apex2	ENSMUST00000112725	-	1782	12.8459	10.5383	3.16554	3.9438	0.577016	0.920744	TGATTTAGAAAAATAGAGGTG	5.34	3.52	0	0	0
Apex2	ENSMUST00000112725	+	1775	12.8459	10.5383	3.16554	3.9438	0.577016	0.920744	CATTGTGCACCTCTATTTTTC	0	3.07	6.15	0	0
Apex2	ENSMUST00000112725	+	1570	12.8459	10.5383	3.16554	3.9438	0.577016	0.920744	TCCAGATCTAAACAATGTCTATT	1.49	6.4	0	4.62	0
Apex2	ENSMUST00000112725	+	1513	12.8459	10.5383	3.16554	3.9438	0.577016	0.920744	GTTCCCAGTTTTTATAGGCCC	1.65	0.81	0	0	0
Apex2	ENSMUST00000112725	+	1361	12.8459	10.5383	3.16554	3.9438	0.577016	0.920744	CTCAGGCCTCAGGACAATAGCGGA	1.81	0	4.61	0	0
Apex2	ENSMUST00000112725	-	1593	12.8459	10.5383	3.16554	3.9438	0.577016	0.920744	CTCCCATACCCATTTCTTGAA	2.82	0	0	6.5	0
Apex2	ENSMUST00000112725	-	1425	12.8459	10.5383	3.16554	3.9438	0.577016	0.920744	TTCCCTGAATAAAGCCTCATGT	0.35	0.13	0	0.12	0.12
Apex2	ENSMUST00000112725	-	1611	12.8459	10.5383	3.16554	3.9438	0.577016	0.920744	TTAGACTCTTTCCTTGTACCCCTC	0	0.13	0	0	0
Apex2	ENSMUST00000112725	-	1453	12.8459	10.5383	3.16554	3.9438	0.577016	0.920744	ATATGAGTCGTCCCCAGAGCT	14.09	4.74	0	0	0
Apex2	ENSMUST00000112727	-	750	12.8459	10.5383	3.16554	3.9438	0.577016	0.920744	CTGAAAGATCCTGGCAGAATG	0	3.11	0	0	0
Apex2	ENSMUST00000112725	-	1867	12.8459	10.5383	3.16554	3.9438	0.577016	0.920744	CTGAAAGATCCTGGCAGAATG	0	3.11	0	0	0
Apex2	ENSMUST00000112725	+	1387	12.8459	10.5383	3.16554	3.9438	0.577016	0.920744	CCCAAGAACTCACGACAGACC	0	2.82	0	0	0
Apex2	ENSMUST00000112725	+	1384	12.8459	10.5383	3.16554	3.9438	0.577016	0.920744	ACACCCAAGAACTCACGA	0.3	0.54	2.73	1.57	7.39
Apex2	ENSMUST00000112725	+	1385	12.8459	10.5383	3.16554	3.9438	0.577016	0.920744	CACCCAAGAACTCACGACAGA	13.86	19.72	17.7	0	0.24
Apex2	ENSMUST00000112725	-	1425	12.8459	10.5383	3.16554	3.9438	0.577016	0.920744	TTCCCCGAATAAAGCCTCATGT	772.73	747.45	580.72	502.72	464.95
Apex2	ENSMUST00000112725	-	1372	12.8459	10.5383	3.16554	3.9438	0.577016	0.920744	TTGGGTGTCCGCTATTGTCC	2.62	3.46	0	0	0
Apex2	ENSMUST00000112725	+	1377	12.8459	10.5383	3.16554	3.9438	0.577016	0.920744	ATAGCGGACACCCAAGAA	13.48	18.67	162.27	70.85	6.87
Apex2	ENSMUST00000112725	-	1757	12.8459	10.5383	3.16554	3.9438	0.577016	0.920744	CAATGCTCTGGCCACTCCTTGAA	13.78	4.33	10.06	0	0
Apex2	ENSMUST00000112725	-	1751	12.8459	10.5383	3.16554	3.9438	0.577016	0.920744	CTGGCCACTCCTTGAACCTGTG	0	5.53	0	4.62	0
Apex2	ENSMUST00000112725	-	1475	12.8459	10.5383	3.16554	3.9438	0.577016	0.920744	TGACTCCTCTACCCCTGCGTGG	0.2	0.13	0.11	0	0
Apex2	ENSMUST00000112725	+	1778	12.8459	10.5383	3.16554	3.9438	0.577016	0.920744	TGTGCACCTCTATTTTTC	1.34	3.84	2.48	0	0
Apex2	ENSMUST00000112725	+	1384	12.8459	10.5383	3.16554	3.9438	0.577016	0.920744	ACACCCAAAAACTCACGACAGA	0.15	0	0.24	0	0.12
Apex2	ENSMUST00000112725	-	1426	12.8459	10.5383	3.16554	3.9438	0.577016	0.920744	TTTCCCCAAATAAAGCCTCATG	0.15	0.14	0	0	0
Apex2	ENSMUST00000112725	+	1424	12.8459	10.5383	3.16554	3.9438	0.577016	0.920744	CACATGAGGCTTTATTCGGGGA	12.41	4.01	0.11	6.62	5.96
Apex2	ENSMUST00000112725	-	1425	12.8459	10.5383	3.16554	3.9438	0.577016	0.920744	TTCCCCAAATAAAGCCTCATGT	0.15	0.13	0.22	0	0
Apex2	ENSMUST00000112725	-	1799	12.8459	10.5383	3.16554	3.9438	0.577016	0.920744	TAGCAGAACTAGCTTCACTGAT	0.15	5.69	0	0	0
Apex2	ENSMUST00000112725	-	1863	12.8459	10.5383	3.16554	3.9438	0.577016	0.920744	AGATCCTGGCAGAATGTAAA	0	0	6.15	0	0
Apex2	ENSMUST00000112725	+	1761	12.8459	10.5383	3.16554	3.9438	0.577016	0.920744	AGGAGTGGCCAGAGCATTGTA	0	0	0.11	0	0
Apex2	ENSMUST00000112725	+	1777	12.8459	10.5383	3.16554	3.9438	0.577016	0.920744	TTGTGCACCTCTATTTTTCTAAA	18.95	24.02	33.14	0	0.12
Apex2	ENSMUST00000112725	+	1364	12.8459	10.5383	3.16554	3.9438	0.577016	0.920744	AGGCCTCAGGACAATAGCGGAC	35.31	53.61	20.78	0	0
Apex2	ENSMUST00000112725	-	1779	12.8459	10.5383	3.16554	3.9438	0.577016	0.920744	TAGAAAAATAGAGGTGCAC	10.76	8.55	0	0	0
Apex2	ENSMUST00000112725	+	1376	12.8459	10.5383	3.16554	3.9438	0.577016	0.920744	AATAGCGGACACCCAAGAACT	0	4.97	0	0	0
Apex2	ENSMUST00000112725	-	1758	12.8459	10.5383	3.16554	3.9438	0.577016	0.920744	ACAATGCTCTGGCCACTCCTTGA	17.69	4.51	0	15.62	13.5
Apex2	ENSMUST00000112725	+	1377	12.8459	10.5383	3.16554	3.9438	0.577016	0.920744	ATAGCGGACACCCAAAAA	0	0.13	0.11	0	0
Apex2	ENSMUST00000112725	+	1778	12.8459	10.5383	3.16554	3.9438	0.577016	0.920744	TGTGCACCTCTATTTTTCTA	2.2	5.92	0.13	0	0
Apex2	ENSMUST00000112725	+	1396	12.8459	10.5383	3.16554	3.9438	0.577016	0.920744	TCACGACAGACCAAGCTTGT	0	0	0.11	0.12	0
Apex2	ENSMUST00000112725	+	1657	12.8459	10.5383	3.16554	3.9438	0.577016	0.920744	TGGCCGGGCTGTGGTTGC	0	0.14	0	0	0
Apex2	ENSMUST00000112725	-	1613	12.8459	10.5383	3.16554	3.9438	0.577016	0.920744	ACCAGACTCTTTCCTTGTACCCC	0	0.14	0	0	0
Apex2	ENSMUST00000112725	+	1600	12.8459	10.5383	3.16554	3.9438	0.577016	0.920744	AATGGGTATGGGAGGGGTAC	0	3.59	0	0	0
Apex2	ENSMUST00000112727	-	732	12.8459	10.5383	3.16554	3.9438	0.577016	0.920744	TGTAAAAGGACACAGAAGCC	5.5	2.69	0	0	0
Apex2	ENSMUST00000112725	+	1842	12.8459	10.5383	3.16554	3.9438	0.577016	0.920744	ATTTCAGGGCTTCTGTGTCC	5.63	4.06	0	0	0
Apex2	ENSMUST00000112727	-	729	12.8459	10.5383	3.16554	3.9438	0.577016	0.920744	TAAAAGGACACAGAAGCCCTG	4.02	4.35	0	0	0
Apex2	ENSMUST00000112725	-	1864	12.8459	10.5383	3.16554	3.9438	0.577016	0.920744	TGAAAGATCCTGGCAGAATGTAA	3.82	6.95	5.63	0	0
Apex2	ENSMUST00000112725	+	1333	12.8459	10.5383	3.16554	3.9438	0.577016	0.920744	ACTGAAAGACTCCGAGAGGA	0.35	6.14	0	0	0
Apex2	ENSMUST00000112725	-	1607	12.8459	10.5383	3.16554	3.9438	0.577016	0.920744	ACTCTTTCCTTGTACCCCTCCCAA	3.62	4.2	6.66	0	0
Apex2	ENSMUST00000112725	-	1866	12.8459	10.5383	3.16554	3.9438	0.577016	0.920744	CTGAAAGATCCTGGCAGAATGT	14.19	6.53	0	12.97	5.82
Apex2	ENSMUST00000112725	-	1853	12.8459	10.5383	3.16554	3.9438	0.577016	0.920744	GCAGAATGTAAAAGGACACAGA	0	0	7.04	0	0
Apex2	ENSMUST00000112725	+	1853	12.8459	10.5383	3.16554	3.9438	0.577016	0.920744	TCTGTGTCCTTTTACATTCTGC	7.14	1.54	8.07	0	0
Apex2	ENSMUST00000112725	+	1423	12.8459	10.5383	3.16554	3.9438	0.577016	0.920744	CCACATGAGGCTTTATTCGGGGA	7.08	4.35	4.87	3.45	4.49
Apex2	ENSMUST00000112725	+	1841	12.8459	10.5383	3.16554	3.9438	0.577016	0.920744	AATTTCAGGGCTTCTGTGTC	0.2	4.47	0	0	0
Apex2	ENSMUST00000112725	-	1750	12.8459	10.5383	3.16554	3.9438	0.577016	0.920744	TGGCCACTCCTTGAACCTGTGT	57.08	53.73	55.68	38.62	21.18
Apex2	ENSMUST00000112725	-	1393	12.8459	10.5383	3.16554	3.9438	0.577016	0.920744	AGCTTGGTCTGTTGTGAGTT	3.57	2.03	0.22	0	0
Apex2	ENSMUST00000112725	+	1757	12.8459	10.5383	3.16554	3.9438	0.577016	0.920744	TTCAAGGAGTGGCCAGAG	2.68	3.66	0	0	1.67
Apex2	ENSMUST00000112725	-	1396	12.8459	10.5383	3.16554	3.9438	0.577016	0.920744	CATCAAGCTTGGTCTCTCGTGA	0	0	6.02	0	0
Apex2	ENSMUST00000112725	-	1424	12.8459	10.5383	3.16554	3.9438	0.577016	0.920744	TTCCCCGAATAAAGCCTCATGTA	23.81	52.09	32.59	13.61	7.68
Apex2	ENSMUST00000112725	-	1725	12.8459	10.5383	3.16554	3.9438	0.577016	0.920744	TGCCCACTGATGAAGCCCATTG	2.62	2.43	5.38	0	0
Apex2	ENSMUST00000112727	-	748	12.8459	10.5383	3.16554	3.9438	0.577016	0.920744	CTGAAAGATCCTGGCAGAATGTA	6.55	2.95	0	0	0
Apex2	ENSMUST00000112725	+	1445	12.8459	10.5383	3.16554	3.9438	0.577016	0.920744	AAAGCCAGAGCTCTGGGGACGACT	8.94	0	6.68	0	0
Apex2	ENSMUST00000112725	-	1751	12.8459	10.5383	3.16554	3.9438	0.577016	0.920744	TCTGGCCACTCCTTGAACCTGTG	8.99	3.33	0	0	2.62
Apex2	ENSMUST00000112727	-	740	12.8459	10.5383	3.16554	3.9438	0.577016	0.920744	TCCTGGCAGAATGTAAAAGGACA	6.4	3.71	0	0	3.64
Apex2	ENSMUST00000112725	-	1613	12.8459	10.5383	3.16554	3.9438	0.577016	0.920744	TTAGACTCTTTCCTTGTACCCC	322.66	341.23	73.49	25.57	6.48
Apex2	ENSMUST00000112725	+	1375	12.8459	10.5383	3.16554	3.9438	0.577016	0.920744	CAATAGCGGACACCCAAGAA	0	0	0.11	0	1.46
Apex2	ENSMUST00000112725	-	1369	12.8459	10.5383	3.16554	3.9438	0.577016	0.920744	TGGGTGTCCGCTATTGTCCTGA	283.63	292.17	78.66	138.31	109.07
Apex2	ENSMUST00000112725	-	1781	12.8459	10.5383	3.16554	3.9438	0.577016	0.920744	TGATTTAGAAAAATAAAGGTGC	0.15	0	0	0.12	0
Apex2	ENSMUST00000112725	+	1513	12.8459	10.5383	3.16554	3.9438	0.577016	0.920744	GTTCCCAGTTTTTATAGGC	0	0.26	0	0	0
Apex2	ENSMUST00000112725	-	1606	12.8459	10.5383	3.16554	3.9438	0.577016	0.920744	TTTCCTTGTACCCCTCCCATA	20.13	13.1	5.59	0	4.32
Apex2	ENSMUST00000112725	-	1859	12.8459	10.5383	3.16554	3.9438	0.577016	0.920744	TGGCAGAATGTAAAAGGA	0	3.71	0	0	0
Apex2	ENSMUST00000112725	-	1592	12.8459	10.5383	3.16554	3.9438	0.577016	0.920744	TCCCATACCCATTTCTTGAAA	19.18	14.36	3.71	9.42	0
Apex2	ENSMUST00000112725	-	1867	12.8459	10.5383	3.16554	3.9438	0.577016	0.920744	TGAAAGATCCTGGCAGAATG	0	0.38	0	0	0
Apex2	ENSMUST00000112727	+	740	12.8459	10.5383	3.16554	3.9438	0.577016	0.920744	TGTCCTTTTACATTCTGCCAGG	2.34	1.02	1.79	1.5	0
Apex2	ENSMUST00000112725	-	1620	12.8459	10.5383	3.16554	3.9438	0.577016	0.920744	ACCTGCACCAGACTCTTTCCTT	0	3.59	0	0	0
Apex2	ENSMUST00000112725	+	1793	12.8459	10.5383	3.16554	3.9438	0.577016	0.920744	TTCTAAATCAGTGAAGCTAGTT	6	3.52	0	7.5	0.48
Apex2	ENSMUST00000112725	+	1761	12.8459	10.5383	3.16554	3.9438	0.577016	0.920744	AGGAGTGGCCAGAGCATTG	0	5.99	0	0	0
Apex2	ENSMUST00000112725	+	1514	12.8459	10.5383	3.16554	3.9438	0.577016	0.920744	TTCCCAGTTTTTATAGGCCCT	18.1	12.42	0	0	1.46
Apex2	ENSMUST00000112725	+	1836	12.8459	10.5383	3.16554	3.9438	0.577016	0.920744	TTGCCAATTTCAGGGCTTCTGTG	0	0.13	0	0	0
Apex2	ENSMUST00000112725	+	1439	12.8459	10.5383	3.16554	3.9438	0.577016	0.920744	TCGGGGAAAGCCAGAGCTCTGG	2.23	5.53	0	0	0
Apex2	ENSMUST00000112725	+	1606	12.8459	10.5383	3.16554	3.9438	0.577016	0.920744	TATGGGAGGGGTACAAGGAAA	5.46	0	5.71	0	0
Apex2	ENSMUST00000112725	-	1607	12.8459	10.5383	3.16554	3.9438	0.577016	0.920744	CTCTTTCCTTGTACCCCTCCCAA	0	3.39	0	6	0
Apex2	ENSMUST00000112725	-	1371	12.8459	10.5383	3.16554	3.9438	0.577016	0.920744	TTGGGTGTCCGCTATTGTCCT	10.41	12.23	10.68	0	2.38
Apex2	ENSMUST00000112725	-	1421	12.8459	10.5383	3.16554	3.9438	0.577016	0.920744	CGAATAAAGCCTCATGTGGTT	0	0.14	0	0	0
Apex2	ENSMUST00000112725	-	1394	12.8459	10.5383	3.16554	3.9438	0.577016	0.920744	AAGCTTGGTCTGTTGTGAGT	7.89	3.24	4.61	7.43	3.03
Apex2	ENSMUST00000112725	+	1594	12.8459	10.5383	3.16554	3.9438	0.577016	0.920744	TCAAGAAATGGGTATGGGAGG	0	3.07	0	0	0
Apex2	ENSMUST00000112725	-	1753	12.8459	10.5383	3.16554	3.9438	0.577016	0.920744	TGCTCTGGCCACTCCTTGAACCAA	0	3.2	0	0	0
Apex2	ENSMUST00000112725	+	1777	12.8459	10.5383	3.16554	3.9438	0.577016	0.920744	TTGTGCACCTCTATTTTTC	1.81	6.51	0	0	0
Apex2	ENSMUST00000112725	+	1776	12.8459	10.5383	3.16554	3.9438	0.577016	0.920744	ATTGTGCACCTCTATTTTTCTAAA	0	3.11	22.61	8.36	0
Apex2	ENSMUST00000112725	-	1614	12.8459	10.5383	3.16554	3.9438	0.577016	0.920744	CAGACTCTTTCCTTGTACCC	3.62	0	0	6.25	0
Apex2	ENSMUST00000112725	-	1375	12.8459	10.5383	3.16554	3.9438	0.577016	0.920744	TCTTGGGTGTCCGCTATTG	1.93	0	0.11	2.87	1.19
Apex2	ENSMUST00000112727	-	749	12.8459	10.5383	3.16554	3.9438	0.577016	0.920744	CTGAAAGATCCTGGCAGAATGT	14.19	6.53	0	12.97	5.82
Apex2	ENSMUST00000112725	+	1378	12.8459	10.5383	3.16554	3.9438	0.577016	0.920744	TAGCGGACACCCAAGAAC	0	0	5.82	0	1.58
Apex2	ENSMUST00000112725	-	1779	12.8459	10.5383	3.16554	3.9438	0.577016	0.920744	TTTAGAAAAATAGAGGAGCAC	0	0.14	0	0	0
Apex2	ENSMUST00000112725	-	1489	12.8459	10.5383	3.16554	3.9438	0.577016	0.920744	TTTCCCCTCGAGGTTGACTCCT	0	2.98	0	0	0
Apex2	ENSMUST00000112725	-	1429	12.8459	10.5383	3.16554	3.9438	0.577016	0.920744	TTCCCCGAATAAAGCCTC	0	5.8	0	0	1.58
Apex2	ENSMUST00000112725	+	1375	12.8459	10.5383	3.16554	3.9438	0.577016	0.920744	CAATAGCGGACACCCAAGAAC	0	2.82	12.17	0	2.55
Apex2	ENSMUST00000112725	+	1763	12.8459	10.5383	3.16554	3.9438	0.577016	0.920744	GAGTGGCCAGAGCATTGTGC	4.83	9.05	8.43	26.5	16.77
Apex2	ENSMUST00000112725	-	1614	12.8459	10.5383	3.16554	3.9438	0.577016	0.920744	TAGACTCTTTCCTTGTACCC	4.83	3.33	3.04	0	0
Apex2	ENSMUST00000112725	-	1862	12.8459	10.5383	3.16554	3.9438	0.577016	0.920744	AAAGATCCTGGCAGAATGTAAAA	0	0	3.34	0	0
Apex2	ENSMUST00000112725	+	1481	12.8459	10.5383	3.16554	3.9438	0.577016	0.920744	AGGGGTAGAGGAGTCAAC	0	0	3.55	0	0
Apex2	ENSMUST00000112725	+	1560	12.8459	10.5383	3.16554	3.9438	0.577016	0.920744	TTAGGGGATTTCCAGATCTAA	0	4.87	0	0	0
Apex2	ENSMUST00000112725	+	1746	12.8459	10.5383	3.16554	3.9438	0.577016	0.920744	ACACACACAGGTTCAAGGAGTGGC	2.53	2.56	0	0	0
Apex2	ENSMUST00000112725	+	1378	12.8459	10.5383	3.16554	3.9438	0.577016	0.920744	TAGCGGACACCCAAGAACTCA	4.63	9.86	6.79	0	0
Apex2	ENSMUST00000112725	-	1613	12.8459	10.5383	3.16554	3.9438	0.577016	0.920744	TAGACTCTTTCCTTGTACCCC	12.43	3.46	5.89	0	0
Apex2	ENSMUST00000112725	+	1612	12.8459	10.5383	3.16554	3.9438	0.577016	0.920744	AGGGATACAAGGAAAGAGTCT	0	0	0.11	0	0
Apex2	ENSMUST00000112725	+	1758	12.8459	10.5383	3.16554	3.9438	0.577016	0.920744	TCAAGGAGTGGCCAGAGC	0.15	0	4.99	0.12	0
Apex2	ENSMUST00000112725	-	1372	12.8459	10.5383	3.16554	3.9438	0.577016	0.920744	TTCTTGGGTGTCCGCTATTGTCC	19.26	14.22	0	0	0
Apex2	ENSMUST00000112725	-	1609	12.8459	10.5383	3.16554	3.9438	0.577016	0.920744	GACTCTTTCCTTGTACCCCTCCC	0.15	0.4	0.13	0	0
Apex2	ENSMUST00000112727	-	733	12.8459	10.5383	3.16554	3.9438	0.577016	0.920744	ATGTAAAAGGACACAGAAGC	4.52	5.01	0	0	0
Apex2	ENSMUST00000112725	+	1382	12.8459	10.5383	3.16554	3.9438	0.577016	0.920744	GGACACCCAAGAACTCACGACA	0	1.28	0	3.5	0
Apex2	ENSMUST00000112725	+	1362	12.8459	10.5383	3.16554	3.9438	0.577016	0.920744	TCAGGCCTCAGGACAATAGCGG	37.42	39	38.36	6.75	7.77
Apex2	ENSMUST00000112727	+	738	12.8459	10.5383	3.16554	3.9438	0.577016	0.920744	TGTGTCCTTTTACATTCTGCC	41.5	37.59	11.81	0	2.89
Apex2	ENSMUST00000112725	-	1451	12.8459	10.5383	3.16554	3.9438	0.577016	0.920744	TATGAGTCGTCCCCAGAGCTCT	0	2.3	0	0	0
Apex2	ENSMUST00000112725	-	1779	12.8459	10.5383	3.16554	3.9438	0.577016	0.920744	TTTAGAAAAATAGAGGTACAC	0	0.14	0	0	0
Apex2	ENSMUST00000112725	-	1755	12.8459	10.5383	3.16554	3.9438	0.577016	0.920744	TCTGGCCACTCCTTGAACC	4.23	0	0.13	0	0
Apex2	ENSMUST00000112725	-	1762	12.8459	10.5383	3.16554	3.9438	0.577016	0.920744	CACAATGCTCTGGCCACTCC	2.23	1.92	0.11	0	0
Apex2	ENSMUST00000112725	+	1760	12.8459	10.5383	3.16554	3.9438	0.577016	0.920744	GAGGAGTGGCCAGAGCATTGT	0	0.13	0	0	0
Apex2	ENSMUST00000112725	+	1514	12.8459	10.5383	3.16554	3.9438	0.577016	0.920744	TTCCCAGTTTTTATAGGCCC	2.21	0.14	0	0	0
Apex2	ENSMUST00000112725	+	1396	12.8459	10.5383	3.16554	3.9438	0.577016	0.920744	TCACGACAGACCGAGCTT	2.21	3.11	0	3.85	13.63
Apex2	ENSMUST00000112725	-	1615	12.8459	10.5383	3.16554	3.9438	0.577016	0.920744	CACCAGACTCTTTCCTTGTACC	0	1.49	0	0	0
Apex2	ENSMUST00000112725	-	1517	12.8459	10.5383	3.16554	3.9438	0.577016	0.920744	TTGAGGGCCTATAAAAACTGG	0	0	15.26	0	0
Apex2	ENSMUST00000112725	+	1766	12.8459	10.5383	3.16554	3.9438	0.577016	0.920744	TGGCCAGAGCATTGTGCACC	2.98	2.57	0	5.57	0
Apex2	ENSMUST00000112725	-	1849	12.8459	10.5383	3.16554	3.9438	0.577016	0.920744	TGTAAAAGGACACAGAAGCC	5.5	2.69	0	0	0
Apex2	ENSMUST00000112725	+	1857	12.8459	10.5383	3.16554	3.9438	0.577016	0.920744	TGTCCTTTTACATTCTGCC	5.96	9.26	4.74	0	3.6
Apex2	ENSMUST00000112725	-	1365	12.8459	10.5383	3.16554	3.9438	0.577016	0.920744	TCCGCTATTGTCCTGAGGCC	30.77	11.45	10.56	5.18	7.88
Apex2	ENSMUST00000112725	-	1366	12.8459	10.5383	3.16554	3.9438	0.577016	0.920744	TGTCCGCTATTGTCCTGAGGC	0	1.49	0	0	3.73
Apex2	ENSMUST00000112725	-	1515	12.8459	10.5383	3.16554	3.9438	0.577016	0.920744	TGAGGGCCTATAAAAACTGGGA	14.21	13.61	0	10	6.72
Apex2	ENSMUST00000112725	-	1428	12.8459	10.5383	3.16554	3.9438	0.577016	0.920744	TCCCCGAATAAAGCCTCA	0.4	1.63	4.2	0	3.15
Apex2	ENSMUST00000112725	-	1454	12.8459	10.5383	3.16554	3.9438	0.577016	0.920744	ATATGAGTCGTCCCCAGAGC	1.84	0	5.38	0	0
Apex2	ENSMUST00000112725	-	1604	12.8459	10.5383	3.16554	3.9438	0.577016	0.920744	TCCTTGTATCCCTCCCATACC	0	0.13	0	0	0
Apex2	ENSMUST00000112721	-	1480	12.8459	10.5383	3.16554	3.9438	0.577016	0.920744	AATGTTGGGTCCTGTTTGT	0	0.13	0	0	0
Apex2	ENSMUST00000152332	-	2244	12.8459	10.5383	3.16554	3.9438	0.577016	0.920744	AATGTTGGGTCCTGTTTGT	0	0.13	0	0	0
Apex2	ENSMUST00000112725	+	1606	12.8459	10.5383	3.16554	3.9438	0.577016	0.920744	TATGGGAGGGGTACAAGGA	0	0	6.89	0	0
Apex2	ENSMUST00000112725	-	1605	12.8459	10.5383	3.16554	3.9438	0.577016	0.920744	TTCCTTGTATCCCTCCCATAC	0.35	0.14	0	0	0
Apex2	ENSMUST00000112725	+	1377	12.8459	10.5383	3.16554	3.9438	0.577016	0.920744	ATAGTGGACACCCAAGAACTCA	0	0.41	0.38	0	0
Apex2	ENSMUST00000112725	+	1777	12.8459	10.5383	3.16554	3.9438	0.577016	0.920744	TTGTGCACCTCTATTTTTCTAA	58.17	45.15	19.81	4.75	0.12
Apex2	ENSMUST00000112725	-	1863	12.8459	10.5383	3.16554	3.9438	0.577016	0.920744	AAAGATCCTGGCAGAATGTAAA	0.3	4.74	0	10.99	0
Apex2	ENSMUST00000112725	+	1757	12.8459	10.5383	3.16554	3.9438	0.577016	0.920744	TTCAAGGAGTGGCCAGAGCATTG	50.97	12.32	0.11	17.12	8.77
Apex2	ENSMUST00000112725	+	1612	12.8459	10.5383	3.16554	3.9438	0.577016	0.920744	AGGGGTACAAGGAAAGAGTC	3.52	1.2	15.82	0.13	0
Apex2	ENSMUST00000112725	-	1612	12.8459	10.5383	3.16554	3.9438	0.577016	0.920744	CAGACTCTTTCCTTGTACCCCT	0	0.14	0	0	0
Apex2	ENSMUST00000112725	+	1773	12.8459	10.5383	3.16554	3.9438	0.577016	0.920744	AGCATTGTGCACCTCTATTT	4.76	9.6	0	0	0
Apex2	ENSMUST00000112725	-	1606	12.8459	10.5383	3.16554	3.9438	0.577016	0.920744	TTCCTTGTACCCCTCCCATA	4.65	0.26	7.39	2.25	2.5
Apex2	ENSMUST00000112725	+	1757	12.8459	10.5383	3.16554	3.9438	0.577016	0.920744	TTCAAGGAGTGGCCAGAGCAT	44.29	17.06	43.25	37.8	9.66
Apex2	ENSMUST00000112725	+	1364	12.8459	10.5383	3.16554	3.9438	0.577016	0.920744	AGGCCTCAGGACAATAGCGGACA	0	4.87	0	0	0
Apex2	ENSMUST00000112725	+	1378	12.8459	10.5383	3.16554	3.9438	0.577016	0.920744	TAGCGGACACCCAAGAACTCACA	0	2.71	0	0	0
Apex2	ENSMUST00000112725	-	1614	12.8459	10.5383	3.16554	3.9438	0.577016	0.920744	TTAGACTCTTTCCTTGTACCC	298.52	402.19	237.55	18.84	7.51
Apex2	ENSMUST00000112725	-	1360	12.8459	10.5383	3.16554	3.9438	0.577016	0.920744	CTATTGTCCTGAGGCCTGAGC	12.13	10.21	3.97	0	1.82
Apex2	ENSMUST00000112725	+	1760	12.8459	10.5383	3.16554	3.9438	0.577016	0.920744	AAGGAGTGGCCAGAGCATTGT	19.36	13.37	24.95	8.74	0
Apex2	ENSMUST00000112725	-	1623	12.8459	10.5383	3.16554	3.9438	0.577016	0.920744	CTACACCTGCACCAGACTCTTTC	3.12	3.97	0	0	0
Apex2	ENSMUST00000112725	-	1623	12.8459	10.5383	3.16554	3.9438	0.577016	0.920744	ACACCTGCACCAGACTCTTTC	0	0	7.43	0	0
Apex2	ENSMUST00000112725	-	1475	12.8459	10.5383	3.16554	3.9438	0.577016	0.920744	ACTCCTCTACCCCTGCGTGG	2.41	0.14	0	0	0
Apex2	ENSMUST00000112725	-	1778	12.8459	10.5383	3.16554	3.9438	0.577016	0.920744	TTAGAAAAATAGAGGTGCACA	0	3.71	0	0	0
Apex2	ENSMUST00000112725	-	1610	12.8459	10.5383	3.16554	3.9438	0.577016	0.920744	ACTCTTTCCTTGTACCCCTCC	18.32	13.21	7.56	0	1.7
Apex2	ENSMUST00000112725	+	1760	12.8459	10.5383	3.16554	3.9438	0.577016	0.920744	AAGGAGTGGCCAGAGCATT	0	4.74	0	4.64	0
Apex2	ENSMUST00000112725	-	1781	12.8459	10.5383	3.16554	3.9438	0.577016	0.920744	TGATTTAGAAAAATAGAGGTGC	33.48	4.1	6.66	11.41	7.19
Apex2	ENSMUST00000112725	+	1725	12.8459	10.5383	3.16554	3.9438	0.577016	0.920744	CAATGGGCTTCATCAGTGGG	0	0.26	0	0	0
Apex2	ENSMUST00000112725	-	1517	12.8459	10.5383	3.16554	3.9438	0.577016	0.920744	CTTGAGGGCCTATAAAAACTGG	0	1.76	0	0	0
Apex2	ENSMUST00000112725	+	1559	12.8459	10.5383	3.16554	3.9438	0.577016	0.920744	ATTAGGGGATTTCCAGATCTAAA	0	0	1.51	0	0
Apex2	ENSMUST00000112725	+	1373	12.8459	10.5383	3.16554	3.9438	0.577016	0.920744	GACAATAGCGGACACCCAAAA	0	0	0.13	0	0
Apex2	ENSMUST00000112725	+	1612	12.8459	10.5383	3.16554	3.9438	0.577016	0.920744	AGGGGTACAAGGAAAGAATCT	0	0	0.24	0	0
Apex2	ENSMUST00000112725	-	1463	12.8459	10.5383	3.16554	3.9438	0.577016	0.920744	CCTGCGTGGGATATGAGTCGT	0	2.77	0	0	0
Apex2	ENSMUST00000112725	-	1476	12.8459	10.5383	3.16554	3.9438	0.577016	0.920744	CGACTCCTCTACCCCTGCGTG	0	0	0.26	1.38	0
Apex2	ENSMUST00000112725	+	1377	12.8459	10.5383	3.16554	3.9438	0.577016	0.920744	ATAGCGGACACCCAAGAACGCA	0	0.14	0	0	0
Apex2	ENSMUST00000112725	+	1560	12.8459	10.5383	3.16554	3.9438	0.577016	0.920744	TTAGGGGATTTCCAGATC	0	0	4.48	1.75	0
Apex2	ENSMUST00000112725	+	1797	12.8459	10.5383	3.16554	3.9438	0.577016	0.920744	AAATCAGTGAAGCTAGTTCTGC	7.95	7.99	0.13	0	0
Apex2	ENSMUST00000112725	+	1568	12.8459	10.5383	3.16554	3.9438	0.577016	0.920744	TTTCCAGATCTAAACAATGT	0	3.33	0	0	1.94
Apex2	ENSMUST00000112727	-	747	12.8459	10.5383	3.16554	3.9438	0.577016	0.920744	TGAAAGATCCTGGCAGAATGTAA	3.82	6.95	5.63	0	0
Apex2	ENSMUST00000112725	+	1560	12.8459	10.5383	3.16554	3.9438	0.577016	0.920744	TTAGGGGATTTCCAGATCTAAAC	65.56	70.83	6.51	0	0
Apex2	ENSMUST00000112725	-	1426	12.8459	10.5383	3.16554	3.9438	0.577016	0.920744	TTCCCCGAATAAAGCCTCATG	71.16	45.77	29.3	40.06	23.84
Apex2	ENSMUST00000112725	+	1437	12.8459	10.5383	3.16554	3.9438	0.577016	0.920744	ATTCGGGGAAAGCCAGAGCTCT	0	3.11	0	0	0
Apex2	ENSMUST00000112725	-	1611	12.8459	10.5383	3.16554	3.9438	0.577016	0.920744	GACTCTTTCCTTGTACCCCTC	30.15	20	14.05	0	0
Apex2	ENSMUST00000112725	-	1437	12.8459	10.5383	3.16554	3.9438	0.577016	0.920744	AGCTCTGGCTTTCCCCGAAT	2.83	6.02	0	0	0
Apex2	ENSMUST00000112725	+	1758	12.8459	10.5383	3.16554	3.9438	0.577016	0.920744	TCAAGGAGTGGCCAGAGCAT	2.83	0	0	0.13	0
Apex2	ENSMUST00000112725	-	1615	12.8459	10.5383	3.16554	3.9438	0.577016	0.920744	AGACTCTTTCCTTGTACC	0	0.14	8.71	0	0
Apex2	ENSMUST00000112727	-	740	12.8459	10.5383	3.16554	3.9438	0.577016	0.920744	TGGCAGAATGTAAAAGGACA	6.99	11.15	0	0	0
Apex2	ENSMUST00000112725	+	1425	12.8459	10.5383	3.16554	3.9438	0.577016	0.920744	ACATGAGGCTTTATTCGGGGA	6.9	4.35	8.2	20.64	6.31
Apex2	ENSMUST00000112725	+	1797	12.8459	10.5383	3.16554	3.9438	0.577016	0.920744	AAATCAGTGAAGCTAGTTCTGCT	0	6.15	0	0	0
Apex2	ENSMUST00000112725	+	1617	12.8459	10.5383	3.16554	3.9438	0.577016	0.920744	TACAAGGAAAGAGTCTAATG	0	5.12	0	0	0
Apex2	ENSMUST00000112725	+	1777	12.8459	10.5383	3.16554	3.9438	0.577016	0.920744	TTGTGCACCTCTATTTTTCT	6.7	16.3	0	0	0
Apex2	ENSMUST00000112725	-	1445	12.8459	10.5383	3.16554	3.9438	0.577016	0.920744	CGTCCCCAGAGCTCTGGCTTT	6.72	3.15	1.28	3.25	7.92
Apex2	ENSMUST00000112725	+	1421	12.8459	10.5383	3.16554	3.9438	0.577016	0.920744	AACCACATGAGGCTTTATTCGG	23.68	17.27	0	2.79	2.86
Apex2	ENSMUST00000112725	+	1384	12.8459	10.5383	3.16554	3.9438	0.577016	0.920744	ACACCCAAGAACTCACGACAGA	46.45	64.64	97.54	30.06	47.19
Apex2	ENSMUST00000112725	-	1626	12.8459	10.5383	3.16554	3.9438	0.577016	0.920744	TGCTACACCTGCACCAGACTCT	0	4.1	0	0	0
Apex2	ENSMUST00000112725	-	1750	12.8459	10.5383	3.16554	3.9438	0.577016	0.920744	TCTGGCCACTCCTTGAACCTGTGT	0	8.5	10.64	0	1.43
Apex2	ENSMUST00000112725	-	1634	12.8459	10.5383	3.16554	3.9438	0.577016	0.920744	ATCCTGAGTTGCTACACCTGCAC	0	5.28	0	0	0
Apex2	ENSMUST00000112725	-	1605	12.8459	10.5383	3.16554	3.9438	0.577016	0.920744	TTCCTTGTACCCCTCCCATAC	321.92	273.22	199.85	42.53	13.22
Apex2	ENSMUST00000112725	-	1368	12.8459	10.5383	3.16554	3.9438	0.577016	0.920744	TGTCCGCTATTGTCCTGAG	0.15	1.49	0	0	2.43
Apex2	ENSMUST00000112725	+	1437	12.8459	10.5383	3.16554	3.9438	0.577016	0.920744	ATTCGGGGAAAGCCAGAGCTC	13.15	3.52	0	0	0
Apex2	ENSMUST00000112725	-	1612	12.8459	10.5383	3.16554	3.9438	0.577016	0.920744	TAGACTCTTTCCTTGTACCCCT	19.39	10.07	13.06	0	0
Apex2	ENSMUST00000112725	+	1761	12.8459	10.5383	3.16554	3.9438	0.577016	0.920744	AGGAGTGGCCAGAACATTGTGC	0	0	0.13	0	0
Apex2	ENSMUST00000112725	+	1763	12.8459	10.5383	3.16554	3.9438	0.577016	0.920744	GAGTGGCCAGAGCATTGTGCA	4.61	3.11	0	0	0
Apex2	ENSMUST00000112725	-	1616	12.8459	10.5383	3.16554	3.9438	0.577016	0.920744	TGCACCAGACTCTTTCCTTGTAC	0	0	13.35	0	0
Apex2	ENSMUST00000112725	-	1461	12.8459	10.5383	3.16554	3.9438	0.577016	0.920744	TGCGTGGGATATGAGTCGTCC	8.84	1.22	0	0	0
Apex2	ENSMUST00000112725	+	1560	12.8459	10.5383	3.16554	3.9438	0.577016	0.920744	TTAGGGGATTTCCAGATTTAAA	0	0.26	0	0	0
Apex2	ENSMUST00000112725	+	1570	12.8459	10.5383	3.16554	3.9438	0.577016	0.920744	TCCAGATCTAAACAATGTCTAT	2.38	2.71	0	0	0
Apex2	ENSMUST00000112725	-	1781	12.8459	10.5383	3.16554	3.9438	0.577016	0.920744	CTGATTTAGAAAAATAGAGGCGC	0	0	0.13	0	0
Apex2	ENSMUST00000112727	-	749	12.8459	10.5383	3.16554	3.9438	0.577016	0.920744	AAAGATCCTGGCAGAATGT	0	0	0.13	9.24	4.29
Apex2	ENSMUST00000112725	-	1765	12.8459	10.5383	3.16554	3.9438	0.577016	0.920744	TGCACAATGCTCTGGCCAC	3.03	0.27	0.38	0	0
Apex2	ENSMUST00000112725	-	1621	12.8459	10.5383	3.16554	3.9438	0.577016	0.920744	CCTGCACCAGACTCTTTCCT	0	0	0.13	0	0
Apex2	ENSMUST00000112725	-	1602	12.8459	10.5383	3.16554	3.9438	0.577016	0.920744	TCCTTGTACCCCTCCCATACCCA	32.42	18.87	14.06	1.19	0.61
Apex2	ENSMUST00000112725	+	1374	12.8459	10.5383	3.16554	3.9438	0.577016	0.920744	ACAATAGCGGACACCCAAGAACT	32.61	31.03	7.56	0.12	0.12
Apex2	ENSMUST00000112725	+	1384	12.8459	10.5383	3.16554	3.9438	0.577016	0.920744	ACACCCAAGAACTCACGAC	0	8.96	7.15	0	1.33
Apex2	ENSMUST00000112725	+	1385	12.8459	10.5383	3.16554	3.9438	0.577016	0.920744	CACCCAAGAACTCACGACAGAC	31.67	24.67	6.23	5.37	0
Apex2	ENSMUST00000112727	+	740	12.8459	10.5383	3.16554	3.9438	0.577016	0.920744	TGTCCTTTTACATTCTGCC	5.96	9.26	4.74	0	3.6
Apex2	ENSMUST00000112725	+	1626	12.8459	10.5383	3.16554	3.9438	0.577016	0.920744	AGAGTCTGGTGCAGGTGTAG	0	0	6.03	0	0
Apex2	ENSMUST00000112727	-	740	12.8459	10.5383	3.16554	3.9438	0.577016	0.920744	CTGGCAGAATGTAAAAGGACA	2.98	8.67	0	0	0
Apex2	ENSMUST00000112725	-	1371	12.8459	10.5383	3.16554	3.9438	0.577016	0.920744	TGGGTGTCCGCTATTGTCCT	5.93	2.05	5.49	0	0
Apex2	ENSMUST00000112725	-	1607	12.8459	10.5383	3.16554	3.9438	0.577016	0.920744	CTCTTTCCTTGTACCCCTCCCAT	2.98	2.57	0	0	0
Apex2	ENSMUST00000112725	+	1363	12.8459	10.5383	3.16554	3.9438	0.577016	0.920744	CAGGCCTCAGGACAATAG	1.93	0	1.18	0	0
Apex2	ENSMUST00000112725	+	1707	12.8459	10.5383	3.16554	3.9438	0.577016	0.920744	AATATCACAAACACCTGGCAAT	0	0.13	0	0	0
Apex2	ENSMUST00000112725	+	1361	12.8459	10.5383	3.16554	3.9438	0.577016	0.920744	CTCAGGCCTCAGGACAATAGCG	1.81	4.06	4.52	0	0
Apex2	ENSMUST00000112725	-	1428	12.8459	10.5383	3.16554	3.9438	0.577016	0.920744	TTCCCCGAATAAAGCCTCA	1.81	10.71	0.38	0.12	2.14
Apex2	ENSMUST00000112725	-	1427	12.8459	10.5383	3.16554	3.9438	0.577016	0.920744	TCCCCGAATAAAGCCTCAT	1.93	0	0.11	5.82	0
Apex2	ENSMUST00000112725	+	1372	12.8459	10.5383	3.16554	3.9438	0.577016	0.920744	GGACAATAGCGGACACCCAAGAA	0	0	7.54	0	0
Apex2	ENSMUST00000112725	+	1747	12.8459	10.5383	3.16554	3.9438	0.577016	0.920744	CAGACATTGGTTCAAGGAGTGG	0	0	8.4	0	0
Apex2	ENSMUST00000112725	-	1425	12.8459	10.5383	3.16554	3.9438	0.577016	0.920744	TTCCCCGAATAAAGCCTCGTGT	5.06	4.6	0	0	1.94
Apex2	ENSMUST00000112725	+	1425	12.8459	10.5383	3.16554	3.9438	0.577016	0.920744	ACATGAGGCTTTATTCGGGG	9.46	0	0	0.12	0
Apex2	ENSMUST00000112725	-	1427	12.8459	10.5383	3.16554	3.9438	0.577016	0.920744	CTTTCCCCGAATAAAGCCTCAT	5	3.11	5.71	7.17	2.43
Apex2	ENSMUST00000112725	+	1436	12.8459	10.5383	3.16554	3.9438	0.577016	0.920744	TATTCGGGGAAAGCCAGAGCTCT	4.83	4.35	0	0	0
Apex2	ENSMUST00000112725	-	1602	12.8459	10.5383	3.16554	3.9438	0.577016	0.920744	TTGTACCCCTCCCATACCCA	14.03	5.41	19.44	0.13	8.82
Apex2	ENSMUST00000112725	+	1780	12.8459	10.5383	3.16554	3.9438	0.577016	0.920744	TGCACCTCTATTTTTCTAAA	4.78	5.28	3.2	2.39	2.62
Apex2	ENSMUST00000112725	-	1437	12.8459	10.5383	3.16554	3.9438	0.577016	0.920744	CCAGAGCTCTGGCTTTCCCCGAAT	0	2.18	0	0	0
Apex2	ENSMUST00000112725	+	1766	12.8459	10.5383	3.16554	3.9438	0.577016	0.920744	TGGCCAGAGCATTGTGCACCT	4.76	3.66	0	1.99	0
Apex2	ENSMUST00000112725	+	1513	12.8459	10.5383	3.16554	3.9438	0.577016	0.920744	GTTCCCAGTTTTTATAGGCCCT	4.64	1.44	0	0	0.24
Apex2	ENSMUST00000112725	+	1451	12.8459	10.5383	3.16554	3.9438	0.577016	0.920744	AGAGCTCTGGGGACGACTC	0	2.84	0	0	0
Apex2	ENSMUST00000112725	+	1606	12.8459	10.5383	3.16554	3.9438	0.577016	0.920744	TATGGGAGGGGTACAAGGAAAGA	0	5.01	0	0	0
Apex2	ENSMUST00000112725	-	1599	12.8459	10.5383	3.16554	3.9438	0.577016	0.920744	TGTACCCCTCCCATACCCATTT	11.92	2.3	13.2	0	0
Apex2	ENSMUST00000112725	-	1373	12.8459	10.5383	3.16554	3.9438	0.577016	0.920744	TCTTGGGTGTCCGCTATTGTC	3.12	0.14	5.51	0	0
Apex2	ENSMUST00000112725	-	1781	12.8459	10.5383	3.16554	3.9438	0.577016	0.920744	CTGATTTAGAAAAATAGAGGTGC	4.46	0	6.15	5.97	2.86
Apex2	ENSMUST00000112725	-	1850	12.8459	10.5383	3.16554	3.9438	0.577016	0.920744	ATGTAAAAGGACACAGAAGC	4.52	5.01	0	0	0
Apex2	ENSMUST00000112725	+	1377	12.8459	10.5383	3.16554	3.9438	0.577016	0.920744	ATATCGGACACCCAAGAACTC	0.15	0.26	0	0	0
Apex2	ENSMUST00000112725	+	1377	12.8459	10.5383	3.16554	3.9438	0.577016	0.920744	ATAGCGGACACCCAAGAACTCACA	21.37	9.55	9.58	0	0
Apex2	ENSMUST00000112727	-	742	12.8459	10.5383	3.16554	3.9438	0.577016	0.920744	TGGCAGAATGTAAAAGGA	0	3.71	0	0	0
Apex2	ENSMUST00000112725	-	1424	12.8459	10.5383	3.16554	3.9438	0.577016	0.920744	TCCCCGAATAAAGCCTCATGTA	0	5.12	0	0	2.38
Apex2	ENSMUST00000112725	-	1768	12.8459	10.5383	3.16554	3.9438	0.577016	0.920744	TAGAGGTGCACAATGCTCTGGC	0	3.71	0	0	0
Apex2	ENSMUST00000112725	+	1757	12.8459	10.5383	3.16554	3.9438	0.577016	0.920744	TTCGAGGAGTGGCCAGAG	0	0.14	0	0	0
Apex2	ENSMUST00000112725	-	1427	12.8459	10.5383	3.16554	3.9438	0.577016	0.920744	TTCCCCGAATAAAGCCTCAT	11.03	16.66	13.96	8.24	0
Apex2	ENSMUST00000112725	-	1370	12.8459	10.5383	3.16554	3.9438	0.577016	0.920744	TGGGTGTCCGCTATTGTCCTG	6.24	1.79	0.13	3.75	1.43
Apex2	ENSMUST00000112725	+	1434	12.8459	10.5383	3.16554	3.9438	0.577016	0.920744	TTTATTCGGGGAAAGCCAGAG	3.02	5.89	0.11	0	0
Apex2	ENSMUST00000112725	-	1426	12.8459	10.5383	3.16554	3.9438	0.577016	0.920744	CTTCCCCGAATAAAGCCTCATG	0	0.14	0	0	0
Apex2	ENSMUST00000112725	-	1425	12.8459	10.5383	3.16554	3.9438	0.577016	0.920744	TTTCCCCGAATAAAGCCTCATGT	51.71	17.8	29.4	25.86	20.04
Apex2	ENSMUST00000112725	-	1587	12.8459	10.5383	3.16554	3.9438	0.577016	0.920744	ATACCCATTTCTTGAAAATAGA	0	2.3	0	0	0
Apex2	ENSMUST00000112725	+	1423	12.8459	10.5383	3.16554	3.9438	0.577016	0.920744	CCACATGAGGCTTTATTCGGGG	0	0.14	0	0.13	0.12
Apex2	ENSMUST00000112725	+	1384	12.8459	10.5383	3.16554	3.9438	0.577016	0.920744	ACACCCAAAAACTCACGACAGAC	0	0	0.11	0	0
Apex2	ENSMUST00000112725	+	1380	12.8459	10.5383	3.16554	3.9438	0.577016	0.920744	GCGGACACCCAAGAACTCACG	0	0.14	0	0	0
Apex2	ENSMUST00000112725	-	1595	12.8459	10.5383	3.16554	3.9438	0.577016	0.920744	TACCCCTCCCATACCCATTTCTTA	0	0	4.85	0	0
Apex2	ENSMUST00000112725	-	1446	12.8459	10.5383	3.16554	3.9438	0.577016	0.920744	TCGTCCCCAGAGCTCTGGCTT	0	0	0.11	3.88	0
Apex2	ENSMUST00000112725	+	1369	12.8459	10.5383	3.16554	3.9438	0.577016	0.920744	TCAGGACAATAGCGGACACCC	3.02	0	0.11	0	0
Apex2	ENSMUST00000112725	-	1627	12.8459	10.5383	3.16554	3.9438	0.577016	0.920744	TTGCTACACCTGCACCAGACTC	3.62	0.14	0	0	0
Apex2	ENSMUST00000112725	-	1611	12.8459	10.5383	3.16554	3.9438	0.577016	0.920744	AGACTCTTTCCTTGTACCCCTC	24.89	14.85	15.38	6	0
Apex2	ENSMUST00000112725	-	1843	12.8459	10.5383	3.16554	3.9438	0.577016	0.920744	GACACAGAAGCCCTGAAA	0	1.08	0	0	1.43
Apex2	ENSMUST00000112725	+	1440	12.8459	10.5383	3.16554	3.9438	0.577016	0.920744	CGGGGAAAGCCAGAGCTCTGG	3.72	2.05	0	0	0
Apex2	ENSMUST00000112725	+	1558	12.8459	10.5383	3.16554	3.9438	0.577016	0.920744	GATTAGGGGATTTCCAGAT	0	1.22	0	0	0
Apex2	ENSMUST00000112725	+	1568	12.8459	10.5383	3.16554	3.9438	0.577016	0.920744	TTTCCAGATCTAAACAATGTC	12.31	7.04	0.11	6.5	1.21
Apex2	ENSMUST00000112725	-	1440	12.8459	10.5383	3.16554	3.9438	0.577016	0.920744	CAGAGCTCTGTCTTTCCCCG	0	0.13	0	0	0
Apex2	ENSMUST00000112725	-	1755	12.8459	10.5383	3.16554	3.9438	0.577016	0.920744	ATGCTCTGGCCACTCCTTGAACT	0	0.13	0	0	0
Apex2	ENSMUST00000112725	-	1440	12.8459	10.5383	3.16554	3.9438	0.577016	0.920744	CAGAGCTCTGGCTTTCCCCG	0	9.6	0	0	0
Apex2	ENSMUST00000112725	-	1787	12.8459	10.5383	3.16554	3.9438	0.577016	0.920744	TTCACTGATTTAGAAAAATAG	0	0.41	0	0	0
Apex2	ENSMUST00000112725	+	1423	12.8459	10.5383	3.16554	3.9438	0.577016	0.920744	CCACATGAGGCTTTATTCGGGGAA	0.3	1.9	5.28	4.12	3.1
Apex2	ENSMUST00000112725	-	1475	12.8459	10.5383	3.16554	3.9438	0.577016	0.920744	CGACTCCTCTACCCCTGCGTGG	53.69	45.1	43.12	53.07	29.33
Apex2	ENSMUST00000112725	+	1595	12.8459	10.5383	3.16554	3.9438	0.577016	0.920744	CAAGAAATGGGTATGGGAG	0	0.13	0	0	0
Apex2	ENSMUST00000112725	-	1603	12.8459	10.5383	3.16554	3.9438	0.577016	0.920744	CTTGTACCCCTCCCATACCC	6.73	4.03	11.14	0	1.09
Apex2	ENSMUST00000112725	+	1374	12.8459	10.5383	3.16554	3.9438	0.577016	0.920744	AGAATAGCGGACACCCAAGAAC	0	0.14	0	0	0
Apex2	ENSMUST00000112725	-	1453	12.8459	10.5383	3.16554	3.9438	0.577016	0.920744	GATATGAGTCGTCCCCAGAGCT	9.07	4.36	0	0	0
Apex2	ENSMUST00000112725	-	1616	12.8459	10.5383	3.16554	3.9438	0.577016	0.920744	ATTAGACTCTTTCCTTGTAC	0.2	4.06	0	0	0
Apex2	ENSMUST00000112725	-	1756	12.8459	10.5383	3.16554	3.9438	0.577016	0.920744	ATGCTCTGGCCACTCCTTGAAC	13.39	8.2	0	0.12	0
Apex2	ENSMUST00000112727	+	736	12.8459	10.5383	3.16554	3.9438	0.577016	0.920744	TCTGTGTCCTTTTACATTCTGC	7.14	1.54	8.07	0	0
Apex2	ENSMUST00000112725	-	1759	12.8459	10.5383	3.16554	3.9438	0.577016	0.920744	CAATGCTCTGGCCACTCCTTG	0	5.01	5.82	0	0
Apex2	ENSMUST00000112725	+	1377	12.8459	10.5383	3.16554	3.9438	0.577016	0.920744	ATATCGGACACCCAAGAACTCA	0.15	0.27	0	0	0
Apex2	ENSMUST00000112725	+	1383	12.8459	10.5383	3.16554	3.9438	0.577016	0.920744	GACACCCAAGAACTCACGACAG	0.15	0.13	0.13	0	0.48
Apex2	ENSMUST00000112725	+	1800	12.8459	10.5383	3.16554	3.9438	0.577016	0.920744	TCAGTGAAGCTAGTTCTGCTAAC	19.49	8.9	9.15	0	0
Apex2	ENSMUST00000112725	+	1773	12.8459	10.5383	3.16554	3.9438	0.577016	0.920744	AGCATTGTGCACCTCTATTTT	3.12	0.14	0	0	0
Apex2	ENSMUST00000112725	-	1762	12.8459	10.5383	3.16554	3.9438	0.577016	0.920744	TGCACAATGCTCTGGCCACTCC	40.44	8.67	5.25	0	2.67
Apex2	ENSMUST00000112725	-	1744	12.8459	10.5383	3.16554	3.9438	0.577016	0.920744	TTCCTTGAACCCATGTGTGTGC	0	0.13	6.27	0	0
Apex2	ENSMUST00000112725	-	1624	12.8459	10.5383	3.16554	3.9438	0.577016	0.920744	CTACACCTGCACCAGACTCTTT	6.23	6.4	0	0	0
Apex2	ENSMUST00000112725	-	1604	12.8459	10.5383	3.16554	3.9438	0.577016	0.920744	TTCCTTGTATCCCTCCCATACC	0	0	0.13	0	0
Apex2	ENSMUST00000112725	-	1372	12.8459	10.5383	3.16554	3.9438	0.577016	0.920744	TCTTGGGTGTCCGCTATTGTCC	33.23	41.94	3.84	0	0
Apex2	ENSMUST00000112725	+	1608	12.8459	10.5383	3.16554	3.9438	0.577016	0.920744	TGGGAGGGGTACAAGGAAAGA	3.27	0	6.46	0	3.1
Apex2	ENSMUST00000112725	-	1445	12.8459	10.5383	3.16554	3.9438	0.577016	0.920744	TCCCCAGAGCTCTGGCTTT	8.78	4.48	3.33	0	6
Apex2	ENSMUST00000112725	+	1791	12.8459	10.5383	3.16554	3.9438	0.577016	0.920744	TTTTCTAAATCAGTGAAGCT	0	7.85	0	0	0
Apex2	ENSMUST00000112725	-	1562	12.8459	10.5383	3.16554	3.9438	0.577016	0.920744	TTTAGATCTGGAAATCCCCT	7.15	4.33	0	0	0
Apex2	ENSMUST00000112725	-	1430	12.8459	10.5383	3.16554	3.9438	0.577016	0.920744	TTTCCCCGAATAAAGCCT	0	0	2.48	0	0
Apex2	ENSMUST00000112725	-	1830	12.8459	10.5383	3.16554	3.9438	0.577016	0.920744	TGAAATTGGCAAGATAGA	3.02	0	0.13	6.24	2.62
Apex2	ENSMUST00000112725	-	1782	12.8459	10.5383	3.16554	3.9438	0.577016	0.920744	CTGATTTAGAAAAATAGAGGTG	2.98	3.33	0	0	0
Apex2	ENSMUST00000112725	+	1606	12.8459	10.5383	3.16554	3.9438	0.577016	0.920744	TATGGGAGGGGTACAAGGAA	3.02	3.59	7.88	0	0
Apex2	ENSMUST00000112725	+	1438	12.8459	10.5383	3.16554	3.9438	0.577016	0.920744	TTCGGGGAAAGCCAGAGCTCT	8.18	3.93	0	0	0
Apex2	ENSMUST00000112725	-	1515	12.8459	10.5383	3.16554	3.9438	0.577016	0.920744	TTGAGGGCCTATAAAAACTGGGA	7.95	0	0	7.7	0
Apex2	ENSMUST00000112725	+	1776	12.8459	10.5383	3.16554	3.9438	0.577016	0.920744	ATTGTGCACCTCTATTTTTCTA	8.33	13.19	0	0	0
Apex2	ENSMUST00000112720	-	1724	12.8459	10.5383	3.16554	3.9438	0.577016	0.920744	AATGTTGGGTCCTGTTTGT	0	0.13	0	0	0
Apex2	ENSMUST00000026303	-	1512	12.8459	10.5383	3.16554	3.9438	0.577016	0.920744	AATGTTGGGTCCTGTTTGT	0	0.13	0	0	0
Apex2	ENSMUST00000112725	-	1763	12.8459	10.5383	3.16554	3.9438	0.577016	0.920744	TGCACAATGCTCTGGCCACTC	25.55	2.56	3.84	12.27	0.24
Apex2	ENSMUST00000112727	-	736	12.8459	10.5383	3.16554	3.9438	0.577016	0.920744	GCAGAATGTAAAAGGACACAGA	0	0	7.04	0	0
Apex2	ENSMUST00000112725	-	1514	12.8459	10.5383	3.16554	3.9438	0.577016	0.920744	TGAGGGCCTATAAAAACTGGGAA	6.25	2.95	12.52	0	3.64
Apex2	ENSMUST00000112725	-	1614	12.8459	10.5383	3.16554	3.9438	0.577016	0.920744	AGACTCTTTCCTTGTACCC	0	8.4	0.11	6.75	0
Apex2	ENSMUST00000112727	+	737	12.8459	10.5383	3.16554	3.9438	0.577016	0.920744	CTGTGTCCTTTTACATTCTGCC	7.32	7.69	0	0	0
Apex2	ENSMUST00000112725	+	1778	12.8459	10.5383	3.16554	3.9438	0.577016	0.920744	TGTGTACCTCTATTTTTCTAAA	0	0.13	0	0	0
Apex2	ENSMUST00000112725	-	1393	12.8459	10.5383	3.16554	3.9438	0.577016	0.920744	AAGCTTGGTCTGTTGTGAGTT	0	6.55	0.11	0	0
Apex2	ENSMUST00000112725	-	1610	12.8459	10.5383	3.16554	3.9438	0.577016	0.920744	GACTCTTTCCTTGTACCCCTCA	2.7	6.35	0.13	0	0
Apex2	ENSMUST00000112725	-	1847	12.8459	10.5383	3.16554	3.9438	0.577016	0.920744	TAAAAGGACACAGAAGCCCT	0	0	6.4	0	0
Apex2	ENSMUST00000112725	+	1613	12.8459	10.5383	3.16554	3.9438	0.577016	0.920744	GGGGTACAAGGAAAGAGTCT	0	0	27.41	0	0
Apex2	ENSMUST00000112725	+	1424	12.8459	10.5383	3.16554	3.9438	0.577016	0.920744	CACATGAGGCTTTATTCGGGGAA	0	7.43	0	5.25	0
Apex2	ENSMUST00000112725	-	1443	12.8459	10.5383	3.16554	3.9438	0.577016	0.920744	TCCCCAGAGCTCTGGCTTTCC	0	2.43	4.95	0	0
Apex2	ENSMUST00000112725	-	1572	12.8459	10.5383	3.16554	3.9438	0.577016	0.920744	GAATAGACATTGTTTAGATCTG	0	2.3	0	0	0
Apex2	ENSMUST00000112725	-	1865	12.8459	10.5383	3.16554	3.9438	0.577016	0.920744	CTGAAAGATCCTGGCAGAATGTA	6.55	2.95	0	0	0
Apex2	ENSMUST00000112725	-	1374	12.8459	10.5383	3.16554	3.9438	0.577016	0.920744	TCTTGGGTGTCCGCTATTGT	6.44	0.64	7.21	2.39	0.95
Apex2	ENSMUST00000112725	-	1576	12.8459	10.5383	3.16554	3.9438	0.577016	0.920744	CTTGAGAATAGACATTGTTTAGA	0	0.13	0	0	0
Apex2	ENSMUST00000112725	-	1636	12.8459	10.5383	3.16554	3.9438	0.577016	0.920744	AATCCTGAGTTGCTACACCTGC	5.06	5.63	6.15	0	0
Apex2	ENSMUST00000112725	+	1758	12.8459	10.5383	3.16554	3.9438	0.577016	0.920744	TCAAGGAGTGGCCAGAGCATT	12.35	0	1.28	13.01	6.96
Apex2	ENSMUST00000112727	-	731	12.8459	10.5383	3.16554	3.9438	0.577016	0.920744	ATGTAAAAGGACACAGAAGCCC	6.25	4.88	0	0	0
Apex2	ENSMUST00000112725	-	1604	12.8459	10.5383	3.16554	3.9438	0.577016	0.920744	CTTGTACCCCTCCCATACC	2.5	0	4.52	0	2.55
Apex2	ENSMUST00000112725	+	1722	12.8459	10.5383	3.16554	3.9438	0.577016	0.920744	TGGCAATGGGCTTCATCAGTGG	0	0	5.6	0	0
Apex2	ENSMUST00000112725	+	1614	12.8459	10.5383	3.16554	3.9438	0.577016	0.920744	GGGTACAAGGAAAGAGTCC	0	0	0.26	0	0
Apex2	ENSMUST00000112725	-	1372	12.8459	10.5383	3.16554	3.9438	0.577016	0.920744	CTTGGGTGTCCGCTATTGTCC	2.53	0.9	3.2	0	0
Apex2	ENSMUST00000112725	-	1866	12.8459	10.5383	3.16554	3.9438	0.577016	0.920744	AAAGATCCTGGCAGAATGT	0	0	0.13	9.24	4.29
Apex2	ENSMUST00000112725	-	1777	12.8459	10.5383	3.16554	3.9438	0.577016	0.920744	TTTAGAAAAATAGAGGTGCACAA	0	3.71	7.81	0	0.24
Apex2	ENSMUST00000112725	-	1601	12.8459	10.5383	3.16554	3.9438	0.577016	0.920744	CTTGTACCCCTCCCATACCCAT	2.38	3.52	0	0	0
Apex2	ENSMUST00000112725	+	1761	12.8459	10.5383	3.16554	3.9438	0.577016	0.920744	AGGAGTGGCCAGAGCATT	2.41	2.3	4.95	0	7.96
Apex2	ENSMUST00000112725	+	1362	12.8459	10.5383	3.16554	3.9438	0.577016	0.920744	TCAGGCCTCAGGACAATAGCG	3.42	3.59	14.02	0.25	0
Apex2	ENSMUST00000112725	+	1446	12.8459	10.5383	3.16554	3.9438	0.577016	0.920744	AAGCCAGAGCTCTGGGGACGACT	0	1.66	0	0	0
Apex2	ENSMUST00000112725	-	1761	12.8459	10.5383	3.16554	3.9438	0.577016	0.920744	CACAATGCTCTGGCCACTCCT	13.65	10.85	8.08	0	3.81
Apex2	ENSMUST00000112725	+	1612	12.8459	10.5383	3.16554	3.9438	0.577016	0.920744	AGGGGTACAAGGAAAGAGTCTG	0	2.82	0	0	0
Apex2	ENSMUST00000112725	+	1773	12.8459	10.5383	3.16554	3.9438	0.577016	0.920744	AGCATTGTGCACCTCTATT	0	0	6.57	0	0
Apex2	ENSMUST00000112725	-	1605	12.8459	10.5383	3.16554	3.9438	0.577016	0.920744	TTTCCTTGTACCCCTCACATAC	0	0.14	0	0	0
Apex2	ENSMUST00000112725	+	1374	12.8459	10.5383	3.16554	3.9438	0.577016	0.920744	ACAATAGTGGACACCCAAGA	0	0.14	0	0	0.12
Apex2	ENSMUST00000112725	+	1593	12.8459	10.5383	3.16554	3.9438	0.577016	0.920744	CTCAAGAAATGGGTATGGGAGG	3.02	2.17	0	0	0
Apex2	ENSMUST00000112725	+	1761	12.8459	10.5383	3.16554	3.9438	0.577016	0.920744	AGGAGCGGCCAGAGCATTGTGC	0	0	0.11	0	0.24
Apex2	ENSMUST00000112725	-	1751	12.8459	10.5383	3.16554	3.9438	0.577016	0.920744	TGGCCACTCCTTGAACCTGTG	8.23	4.26	4.09	0	4.71
Apex2	ENSMUST00000112725	+	1377	12.8459	10.5383	3.16554	3.9438	0.577016	0.920744	ATAGCAGACACCCAAGAACTCA	0	0.26	0	0	0
Apex2	ENSMUST00000112725	-	1624	12.8459	10.5383	3.16554	3.9438	0.577016	0.920744	TACACCTGCACCAGACTCTTT	8.5	17.01	6.02	0	0
Apex2	ENSMUST00000112725	-	1707	12.8459	10.5383	3.16554	3.9438	0.577016	0.920744	ATTGCCAGGTGTTTGTGATATT	0	1.35	0	0	0
Apex2	ENSMUST00000112725	+	1377	12.8459	10.5383	3.16554	3.9438	0.577016	0.920744	ATAGTGGACACCCAAGAACTC	0	0.13	0	0	0
Apex2	ENSMUST00000112725	+	1456	12.8459	10.5383	3.16554	3.9438	0.577016	0.920744	TCTGGGGACGACTCATATCTC	0	0.13	0	0	0
Apex2	ENSMUST00000112725	+	1853	12.8459	10.5383	3.16554	3.9438	0.577016	0.920744	TCTGTGTCCTTTTACATTCTGCC	3.3	7.71	0	0	0
Apex2	ENSMUST00000112725	-	1368	12.8459	10.5383	3.16554	3.9438	0.577016	0.920744	GGTGTCCGCTATTGTCCTGAG	13.62	12.91	5.92	0	0
Apex2	ENSMUST00000112725	-	1758	12.8459	10.5383	3.16554	3.9438	0.577016	0.920744	TGCTCTGGCCACTCCTTGA	6.28	0	0	14.49	0
Apex2	ENSMUST00000112725	-	1607	12.8459	10.5383	3.16554	3.9438	0.577016	0.920744	TTTCCTTGTACCCCTCCCAT	5.03	1.28	0	4.75	2.38
Apex2	ENSMUST00000112725	+	1854	12.8459	10.5383	3.16554	3.9438	0.577016	0.920744	CTGTGTCCTTTTACATTCTGCC	7.32	7.69	0	0	0
Apex2	ENSMUST00000112725	+	1449	12.8459	10.5383	3.16554	3.9438	0.577016	0.920744	CCAGAGCTCTGGGGACGACT	0	0.54	0	0	0
Apex2	ENSMUST00000112725	+	1367	12.8459	10.5383	3.16554	3.9438	0.577016	0.920744	CCTCAGGACAATAGCGGACACC	0	2.95	0	0	0
Apex2	ENSMUST00000112725	-	1614	12.8459	10.5383	3.16554	3.9438	0.577016	0.920744	CATTAGACTCTTTCCTTGTACCC	0	2.69	0	0	0
Apex2	ENSMUST00000112725	-	1604	12.8459	10.5383	3.16554	3.9438	0.577016	0.920744	TTGTACCCCTCCCATACC	4.91	7.71	16.39	0	3.24
Apex2	ENSMUST00000112725	+	1559	12.8459	10.5383	3.16554	3.9438	0.577016	0.920744	ATTAGGGGATTTCCAGATCTA	0	0.27	0	0	0
Apex2	ENSMUST00000112725	+	1377	12.8459	10.5383	3.16554	3.9438	0.577016	0.920744	ATAGCAGACACCCAAGAACT	0	0.27	0	0	0
Apex2	ENSMUST00000112725	-	1367	12.8459	10.5383	3.16554	3.9438	0.577016	0.920744	GGTGTCCGCTATTGTCCTGAGG	0	2.18	6.78	0	0
Apex2	ENSMUST00000112725	-	1858	12.8459	10.5383	3.16554	3.9438	0.577016	0.920744	CTGGCAGAATGTAAAAGGAC	0	3.25	0	0	0
Apex2	ENSMUST00000112725	-	1779	12.8459	10.5383	3.16554	3.9438	0.577016	0.920744	TTTAGAAAAATAGAGGTGCAC	30.67	33.59	8.08	6.62	0.6
Apex2	ENSMUST00000112725	-	1333	12.8459	10.5383	3.16554	3.9438	0.577016	0.920744	TCCTCTCGGAGTCTTTCACT	0	1.35	0	0	0
Apex2	ENSMUST00000112725	+	1385	12.8459	10.5383	3.16554	3.9438	0.577016	0.920744	CACCCAAGAACTCACGACAGACC	9.9	17.83	23.92	0.13	2.27
Apex2	ENSMUST00000112725	-	1439	12.8459	10.5383	3.16554	3.9438	0.577016	0.920744	CAGAGCTCTGGCTTTCCCCGA	12.67	6.03	0	0	3.57
Apex2	ENSMUST00000112725	+	1580	12.8459	10.5383	3.16554	3.9438	0.577016	0.920744	AACAATGTCTATTCTCAAGAAA	13.29	5.42	0	0	3.27
Apex2	ENSMUST00000112725	-	1393	12.8459	10.5383	3.16554	3.9438	0.577016	0.920744	CAAGCTTGGTCTGTTGTGAGTT	21.7	16.19	11.46	6.64	1.94
Apex2	ENSMUST00000112725	+	1855	12.8459	10.5383	3.16554	3.9438	0.577016	0.920744	TGTGTCCTTTTACATTCTGCC	41.5	37.59	11.81	0	2.89
Apex2	ENSMUST00000112725	+	1363	12.8459	10.5383	3.16554	3.9438	0.577016	0.920744	CAGGCCTCAGGACAATAGCGGA	41.67	34.63	14.97	5.44	3.1
Apex2	ENSMUST00000112725	+	1774	12.8459	10.5383	3.16554	3.9438	0.577016	0.920744	ACATTGTGCACCTCTATTTTTCT	0	0.14	0	0	0
Apex2	ENSMUST00000112725	+	1379	12.8459	10.5383	3.16554	3.9438	0.577016	0.920744	AGCGGACACCCAAGAACTCACAA	0	0	6.15	0	0
Apex2	ENSMUST00000112725	-	1614	12.8459	10.5383	3.16554	3.9438	0.577016	0.920744	CACCAGACTCTTTCCTTGTACCC	0	3.84	0	0	0
Apex2	ENSMUST00000112725	-	1585	12.8459	10.5383	3.16554	3.9438	0.577016	0.920744	TACCCATTTCTTGAAAATAGACA	0	3.84	0	0	0
Apex2	ENSMUST00000112725	-	1764	12.8459	10.5383	3.16554	3.9438	0.577016	0.920744	TGCACAATGCTCTGGCCACT	9.14	9.84	0	0.25	1.67
Apex2	ENSMUST00000112725	-	1445	12.8459	10.5383	3.16554	3.9438	0.577016	0.920744	TCGTCCCCAGAGCTCTGGCTTT	48.64	32.2	7.21	18.27	10.55
Apex2	ENSMUST00000112725	+	1804	12.8459	10.5383	3.16554	3.9438	0.577016	0.920744	TGAAGCTAGTTCTGCTAACACT	45.72	22.66	11.91	0	0
Apex2	ENSMUST00000112725	-	1603	12.8459	10.5383	3.16554	3.9438	0.577016	0.920744	TCCTTGTATCCCTCCCATACCC	0.2	0	0.11	0	0
Apex2	ENSMUST00000112725	+	1333	12.8459	10.5383	3.16554	3.9438	0.577016	0.920744	ACTGAAAGACTCCGAGAGGAGC	9.82	6.4	0	0	0
Apex2	ENSMUST00000112725	-	1592	12.8459	10.5383	3.16554	3.9438	0.577016	0.920744	TCCCATACCCATTTCTTGAGA	0	0.68	0	0	0
Apex2	ENSMUST00000112725	-	1607	12.8459	10.5383	3.16554	3.9438	0.577016	0.920744	TCCTTGTACCCCTCCCAT	0	0.14	0.58	0	0
Apex2	ENSMUST00000112725	-	1373	12.8459	10.5383	3.16554	3.9438	0.577016	0.920744	TTCTTGGGTGTCCGCTATTGTC	2.76	0.14	0	0	0
Apex2	ENSMUST00000112725	-	1598	12.8459	10.5383	3.16554	3.9438	0.577016	0.920744	TACCCCTCCCATACCCATTTC	8.17	0	0	0.25	0
Apex2	ENSMUST00000112725	+	1422	12.8459	10.5383	3.16554	3.9438	0.577016	0.920744	ACCACATGAGGCTTTATTCGG	8.21	0.41	0	0	0
Apex2	ENSMUST00000112725	+	1560	12.8459	10.5383	3.16554	3.9438	0.577016	0.920744	TTAGGGGATTTCCAGATCTAAA	3.42	10.21	0	0	0
Apex2	ENSMUST00000112725	-	1778	12.8459	10.5383	3.16554	3.9438	0.577016	0.920744	TTTAGAAAAATAGAGGTGCACA	8.76	17.14	19.67	0	0
Apex2	ENSMUST00000112725	-	1757	12.8459	10.5383	3.16554	3.9438	0.577016	0.920744	ACAATGCTCTGGCCACTCCTTGAA	0	14.88	0	9.49	6.31
Apex2	ENSMUST00000112725	-	1781	12.8459	10.5383	3.16554	3.9438	0.577016	0.920744	TTTAGAAAAATAGAGGTGC	0	0	3.84	15.66	0.12
Apex2	ENSMUST00000112725	-	1767	12.8459	10.5383	3.16554	3.9438	0.577016	0.920744	AGGTGCACAATGCTCTGGCC	0	12.83	0	0	0
Apex2	ENSMUST00000112725	-	1600	12.8459	10.5383	3.16554	3.9438	0.577016	0.920744	TTGTACCCCTCCCATACCCGTT	0	0.13	0	0	0
Apex2	ENSMUST00000112725	+	1703	12.8459	10.5383	3.16554	3.9438	0.577016	0.920744	AACCGATATCACAAACACCTG	0	0	7.17	0	0
Apex2	ENSMUST00000112725	-	1442	12.8459	10.5383	3.16554	3.9438	0.577016	0.920744	TCCCCAGAGCTCTGGCTTTCCC	4.63	2.17	0	0	0
Apex2	ENSMUST00000112725	-	1364	12.8459	10.5383	3.16554	3.9438	0.577016	0.920744	TGTCCGCTATTGTCCTGAGGCCT	0.15	0.14	0	3.94	0
Apex2	ENSMUST00000112725	-	1609	12.8459	10.5383	3.16554	3.9438	0.577016	0.920744	TCTTTCCTTGTACCCCTCCC	0	3.25	0	0	0
Apex2	ENSMUST00000112725	-	1423	12.8459	10.5383	3.16554	3.9438	0.577016	0.920744	TTCCCCGAATAAAGCCTCATGTAG	4.46	8.07	0	0	3.88
Apex2	ENSMUST00000112725	-	1361	12.8459	10.5383	3.16554	3.9438	0.577016	0.920744	CTATTGTCCTGAGGCCTGAG	0	0.13	0	0	0
Apex2	ENSMUST00000112725	+	1611	12.8459	10.5383	3.16554	3.9438	0.577016	0.920744	GAGGGGTACAAGGAAAGAGTCC	3.54	3.52	6.57	0	0
[truncated: 20,588 more rows]

## Sheet: endosiRNA-2C 4C
Supplementary Table 4
Expression level of endosiRNA and target AGO2-dependent 2C/4C maternal gene
Gene	Transcript ID	strand	site	Expression in MII oocyte rep1	Expression in MII oocyte rep2	Expression in 2-cell control rep1	Expression in 2-cell control rep2	Expression in 4-cell control rep1	Expression in 4-cell control rep2	endosiRNA	Expression in MII oocyte	Expression in 1C	Expression in 2C	Expression in 4C	Expression in 8C
2610002M06Rik	ENSMUST00000120722	-	2541	1.84636	4.0285	3.15455	3.16946	0.085594	0.068278	TAACCCTCTGAAACTGTAAGCC	0	2.05	0	0	0
2610002M06Rik	ENSMUST00000120722	+	4882	1.84636	4.0285	3.15455	3.16946	0.085594	0.068278	TAATAAGCTTTGGAGTCC	0	0	9.22	0	0
2610002M06Rik	ENSMUST00000120722	-	4883	1.84636	4.0285	3.15455	3.16946	0.085594	0.068278	AGGACTCCAAAGCTTATT	0	0	6.79	0	0
2810474O19Rik	ENSMUST00000203348	-	2923	264.903	201.257	82.3242	77.5128	21.2435	30.6	TATTAGGTATTTAGCTCATTT	0	1.49	0	0	0
2810474O19Rik	ENSMUST00000203348	-	1627	264.903	201.257	82.3242	77.5128	21.2435	30.6	TCTTATAGAACCCAAGACTGCC	3.56	9.7	0	9.37	0.12
2810474O19Rik	ENSMUST00000203348	+	2882	264.903	201.257	82.3242	77.5128	21.2435	30.6	TGGGTGGGTATGGGGGACTTT	3.42	2.06	4.1	0	0
2810474O19Rik	ENSMUST00000203348	-	1617	264.903	201.257	82.3242	77.5128	21.2435	30.6	CAAGACTGCCAGCCCAGAGA	0	0.26	0	6.87	1.58
2810474O19Rik	ENSMUST00000203348	+	1764	264.903	201.257	82.3242	77.5128	21.2435	30.6	GAACAGCAGCATGGAAGTGT	0	1.9	0	0	0
2810474O19Rik	ENSMUST00000203348	+	1529	264.903	201.257	82.3242	77.5128	21.2435	30.6	CCACAGAGAAAGGAGCTTCA	0	1.9	0	0	0
2810474O19Rik	ENSMUST00000203348	-	1621	264.903	201.257	82.3242	77.5128	21.2435	30.6	ATAGAACCCAAGACTGCCAGCCCA	3.42	5.15	0	0	0
2810474O19Rik	ENSMUST00000203348	+	1636	264.903	201.257	82.3242	77.5128	21.2435	30.6	TGGTTCTATAAGAGAGCAGGCT	0	0	5.25	0	0
2810474O19Rik	ENSMUST00000203348	+	1638	264.903	201.257	82.3242	77.5128	21.2435	30.6	GTTTTATAAGAGAGCAGGCTG	0	0.26	0	0	0
2810474O19Rik	ENSMUST00000203348	+	2886	264.903	201.257	82.3242	77.5128	21.2435	30.6	TGGGTATGGGGGACTTTTGGT	13.43	7.99	9.48	5.84	1.21
2810474O19Rik	ENSMUST00000203348	-	1617	264.903	201.257	82.3242	77.5128	21.2435	30.6	ACCCAAGACTGCCAGCCCAGAGA	0	2.95	0	0	0
2810474O19Rik	ENSMUST00000203348	+	1640	264.903	201.257	82.3242	77.5128	21.2435	30.6	TATATAAGAGAGCAGGCTGAGC	0	1.63	0	0	0.24
2810474O19Rik	ENSMUST00000203348	-	1560	264.903	201.257	82.3242	77.5128	21.2435	30.6	CCCACAGCTGGATCTCATGGAGGC	0	1.63	0	0	0
2810474O19Rik	ENSMUST00000203348	-	1526	264.903	201.257	82.3242	77.5128	21.2435	30.6	TGAAGTTCCTTTCTCTGTGATAA	0	0.26	4.74	0	0
2810474O19Rik	ENSMUST00000203348	+	1749	264.903	201.257	82.3242	77.5128	21.2435	30.6	GACTTCCTTGGTGATGAACAGC	0	1.76	0	1.87	0
2810474O19Rik	ENSMUST00000203348	-	1502	264.903	201.257	82.3242	77.5128	21.2435	30.6	TCCAGCCTGTGTCAAGTTGACAC	0	2.95	0	0	0
2810474O19Rik	ENSMUST00000203348	-	1527	264.903	201.257	82.3242	77.5128	21.2435	30.6	TGAAGCTCCTTTCTCTGTGGTA	0	0.14	0	0	0
2810474O19Rik	ENSMUST00000203348	-	1622	264.903	201.257	82.3242	77.5128	21.2435	30.6	AGAACCCAAGACTGCCAGCCC	0	0	6.79	0	0
2810474O19Rik	ENSMUST00000203348	-	1640	264.903	201.257	82.3242	77.5128	21.2435	30.6	TTGCTCAGCCTGCTCTCCTATAGA	0	0	5.38	0	0
2810474O19Rik	ENSMUST00000203348	+	1765	264.903	201.257	82.3242	77.5128	21.2435	30.6	AACAGCAGTATGGAAGTGTAAGT	0	1.9	0	0	0
2810474O19Rik	ENSMUST00000203348	-	1621	264.903	201.257	82.3242	77.5128	21.2435	30.6	TAGAACCCAAGACTACCAGCCTA	0	2.95	0	0	0
2810474O19Rik	ENSMUST00000203348	+	1521	264.903	201.257	82.3242	77.5128	21.2435	30.6	TGGAGTTACCACAGAGAAAGG	0	4.48	0	0	0
2810474O19Rik	ENSMUST00000203348	+	1748	264.903	201.257	82.3242	77.5128	21.2435	30.6	TGGCTTCCTTGGTGATGAAC	3.55	0	0	5.62	0
2810474O19Rik	ENSMUST00000203348	-	1637	264.903	201.257	82.3242	77.5128	21.2435	30.6	TCAGCCTGCTCTCTTATAAAACC	0	0	6.15	0	0
2810474O19Rik	ENSMUST00000203348	-	1561	264.903	201.257	82.3242	77.5128	21.2435	30.6	CCCACAGCTGGATCTCATGGAGG	0	0.14	0	0	0
2810474O19Rik	ENSMUST00000203348	+	1521	264.903	201.257	82.3242	77.5128	21.2435	30.6	TGGGGTTATCACAGAGAAAGGA	3.82	3.11	4.87	10.51	0
2810474O19Rik	ENSMUST00000203348	+	1670	264.903	201.257	82.3242	77.5128	21.2435	30.6	TGAGGCAAGCCAGTAAGGAAC	31.88	19.12	26.71	6	2.86
2810474O19Rik	ENSMUST00000203348	-	1485	264.903	201.257	82.3242	77.5128	21.2435	30.6	TTGACACATAAAACCAGCCAGTAC	0	1.79	0	5.75	1.33
2810474O19Rik	ENSMUST00000203348	+	1616	264.903	201.257	82.3242	77.5128	21.2435	30.6	ATCTCTGGGCTGGCAGTCT	0	0.14	0	0	0
2810474O19Rik	ENSMUST00000203348	-	1624	264.903	201.257	82.3242	77.5128	21.2435	30.6	TATAGAACCCAAGACTGCCAGC	33.4	30.59	6.92	6.37	0
2810474O19Rik	ENSMUST00000203348	+	1640	264.903	201.257	82.3242	77.5128	21.2435	30.6	TCTATAAGAGAACAGGCTGAGC	0	0	7.04	0	3.03
2810474O19Rik	ENSMUST00000203348	+	1768	264.903	201.257	82.3242	77.5128	21.2435	30.6	AACAGTATGGAAGTGTAAGC	0	0	0.11	0	0
2810474O19Rik	ENSMUST00000203348	+	1769	264.903	201.257	82.3242	77.5128	21.2435	30.6	GCAGTATGGAAGTGTAAGCCGAA	0	4.87	0	0	0
2810474O19Rik	ENSMUST00000203348	-	1639	264.903	201.257	82.3242	77.5128	21.2435	30.6	TGCTCAGCTTGCTCTCTTATAGAA	0	1.9	0	0	0
2810474O19Rik	ENSMUST00000203348	-	1766	264.903	201.257	82.3242	77.5128	21.2435	30.6	GCTTACACTTCCATACTGCTGT	0	0.68	0	0	0
2810474O19Rik	ENSMUST00000203348	-	1513	264.903	201.257	82.3242	77.5128	21.2435	30.6	TCTGTGATAACTCTAGCTTGTGT	0	2.05	0	0	0
2810474O19Rik	ENSMUST00000203348	+	1750	264.903	201.257	82.3242	77.5128	21.2435	30.6	ACTTCCTTGGTGATGAACAGC	6.49	5.55	0	0	0
2810474O19Rik	ENSMUST00000203348	+	1639	264.903	201.257	82.3242	77.5128	21.2435	30.6	TTTTATAAGAGAGCAGGCTGAG	28.16	25.07	0	0	2.62
2810474O19Rik	ENSMUST00000203348	-	1617	264.903	201.257	82.3242	77.5128	21.2435	30.6	ACCAAGACTACCAGCCCAGAGA	10.95	7.78	22.56	7.25	0
2810474O19Rik	ENSMUST00000203348	+	2886	264.903	201.257	82.3242	77.5128	21.2435	30.6	TGGGTAAGGGGGACTTTTGGTAT	0	0	5.25	0	0
2810474O19Rik	ENSMUST00000203348	+	1753	264.903	201.257	82.3242	77.5128	21.2435	30.6	TCCTTGGTTATGAACAGCAGT	0	0.14	0	0	0
2810474O19Rik	ENSMUST00000203348	-	1622	264.903	201.257	82.3242	77.5128	21.2435	30.6	ATAGAACCCAAGACTGCCAGCCC	0	9.99	8.32	0	0
2810474O19Rik	ENSMUST00000203348	+	1767	264.903	201.257	82.3242	77.5128	21.2435	30.6	CAGCAGTATGGAAGTGTAAGCC	0	2.69	0	0	0
2810474O19Rik	ENSMUST00000203348	+	1634	264.903	201.257	82.3242	77.5128	21.2435	30.6	TTGGGTTCTATAAGAGAGCAGGC	0	0.14	0	0	0
2810474O19Rik	ENSMUST00000203348	-	1624	264.903	201.257	82.3242	77.5128	21.2435	30.6	TACAGAACCCAAGACTACCAGC	0	0	0.26	0	0
2810474O19Rik	ENSMUST00000203348	+	1642	264.903	201.257	82.3242	77.5128	21.2435	30.6	TATAAGAGATCAGGCTGAGCAAG	0	4.11	0	0	0
2810474O19Rik	ENSMUST00000203348	+	1635	264.903	201.257	82.3242	77.5128	21.2435	30.6	TGGGTTTTATAAGAGAGCAGGCT	0	1.9	4.61	0	0.12
2810474O19Rik	ENSMUST00000203348	-	1622	264.903	201.257	82.3242	77.5128	21.2435	30.6	ACAGAACCCAAGACTACCAGCCC	0	0	7.56	0	0
2810474O19Rik	ENSMUST00000203348	-	1623	264.903	201.257	82.3242	77.5128	21.2435	30.6	ATAGAACCCAAGACTACCAACC	0	3.2	0	0	0
2810474O19Rik	ENSMUST00000203348	+	1748	264.903	201.257	82.3242	77.5128	21.2435	30.6	TGGCTTCCTTGGTGATGAACAGC	11.01	2.84	0	4.91	0
2810474O19Rik	ENSMUST00000203348	-	1514	264.903	201.257	82.3242	77.5128	21.2435	30.6	TGTGATAACTCCAGCCTGTG	0	0	0.13	0	0
2810474O19Rik	ENSMUST00000203348	+	2891	264.903	201.257	82.3242	77.5128	21.2435	30.6	AAGGGGGACTTTTGGTATAG	3.42	0.64	0.11	0	0
2810474O19Rik	ENSMUST00000203348	+	1753	264.903	201.257	82.3242	77.5128	21.2435	30.6	TCCTTGATGATGAACAGCAGT	0	1.49	0	0	0
2810474O19Rik	ENSMUST00000203348	-	1520	264.903	201.257	82.3242	77.5128	21.2435	30.6	CTCCTTTCTCTGTGATAACTCCAA	0	0	2.31	0	0
2810474O19Rik	ENSMUST00000203348	+	1768	264.903	201.257	82.3242	77.5128	21.2435	30.6	AGCAGTATAGAAGTGTAAGC	0	0	0.11	0	0
2810474O19Rik	ENSMUST00000203348	-	1829	264.903	201.257	82.3242	77.5128	21.2435	30.6	TTTCTATTCCTGGACAAAACA	0	0.14	0	0	0
2810474O19Rik	ENSMUST00000203348	+	1797	264.903	201.257	82.3242	77.5128	21.2435	30.6	TCTTTCCTCCCCAATTTGCTTC	0	0.81	0	0	0
2810474O19Rik	ENSMUST00000203348	-	1513	264.903	201.257	82.3242	77.5128	21.2435	30.6	TGTGATAACTCCAGCCTGTGT	23.17	7.29	13.32	0.25	2.62
2810474O19Rik	ENSMUST00000203348	+	1745	264.903	201.257	82.3242	77.5128	21.2435	30.6	TCCTGACTTCCTTGGTGATG	0	0	3.33	0	0
2810474O19Rik	ENSMUST00000203348	+	1801	264.903	201.257	82.3242	77.5128	21.2435	30.6	TCCTCCCCAACTTGCTTCTTGGG	0	0	0.11	0	0
2810474O19Rik	ENSMUST00000203348	+	1530	264.903	201.257	82.3242	77.5128	21.2435	30.6	CACAGAGAAAGGAGCTTCAGTTGA	0	4.87	8.72	0	0
2810474O19Rik	ENSMUST00000203348	+	1629	264.903	201.257	82.3242	77.5128	21.2435	30.6	TAGTCTTGGGTTCTATAAGAGA	12.64	1.92	8.32	0	5.46
2810474O19Rik	ENSMUST00000203348	+	1739	264.903	201.257	82.3242	77.5128	21.2435	30.6	TTCCAGTCCTGACTTCCTTGGTGA	6.99	0	6.14	12.61	4.73
2810474O19Rik	ENSMUST00000203348	+	1765	264.903	201.257	82.3242	77.5128	21.2435	30.6	AACAGCAGTATGGAAGTGTAAGA	2.08	2.3	0	0	0
2810474O19Rik	ENSMUST00000203348	+	1535	264.903	201.257	82.3242	77.5128	21.2435	30.6	AGAAAGGAGCTTCAGTTGAGG	6.55	3.66	0	0	2.67
2810474O19Rik	ENSMUST00000203348	+	1753	264.903	201.257	82.3242	77.5128	21.2435	30.6	TCCTTGATGATGAACAGCAG	0	0.14	0	0	0
2810474O19Rik	ENSMUST00000203348	+	1493	264.903	201.257	82.3242	77.5128	21.2435	30.6	TGTTTTTGTGTGTCAAGTTGA	0	0.54	0	0	0
2810474O19Rik	ENSMUST00000203348	-	1821	264.903	201.257	82.3242	77.5128	21.2435	30.6	TTCCTGGACAAAACATCATGACC	5.8	3.97	0	0	0
2810474O19Rik	ENSMUST00000203348	-	1624	264.903	201.257	82.3242	77.5128	21.2435	30.6	CTTATAGAACCCAAGACTACCAGT	0	0	2.95	0	0
2810474O19Rik	ENSMUST00000203348	-	1767	264.903	201.257	82.3242	77.5128	21.2435	30.6	GCTTACACTTCCATACTGCTT	0	0.14	0	0	0
2810474O19Rik	ENSMUST00000203348	+	1763	264.903	201.257	82.3242	77.5128	21.2435	30.6	TGAACAGCAGTATGGAGGTGTAA	0	3.34	0	0	0
2810474O19Rik	ENSMUST00000203348	+	1752	264.903	201.257	82.3242	77.5128	21.2435	30.6	TTCCTTGGTGATGAACAGCGGT	0	0	7.54	0	0
2810474O19Rik	ENSMUST00000203348	-	1623	264.903	201.257	82.3242	77.5128	21.2435	30.6	TACAGAACCCAAGTCTACCAGCC	8.4	7.85	0	0	4.53
2810474O19Rik	ENSMUST00000203348	-	1618	264.903	201.257	82.3242	77.5128	21.2435	30.6	AACCAAGACTACCAGCCCAGAG	0	0	7.94	0	0
2810474O19Rik	ENSMUST00000203348	-	1516	264.903	201.257	82.3242	77.5128	21.2435	30.6	TCTGTGATAACTCCAGCCTG	0	2.3	0	0	0
2810474O19Rik	ENSMUST00000203348	+	2889	264.903	201.257	82.3242	77.5128	21.2435	30.6	CTATGGGGGACTTTTGGTATAGC	0	2.18	0	0	0
2810474O19Rik	ENSMUST00000203348	+	1625	264.903	201.257	82.3242	77.5128	21.2435	30.6	CTGGTAGTCTTGGGTTTTATAAG	0	2.05	0	0	0
2810474O19Rik	ENSMUST00000203348	+	1531	264.903	201.257	82.3242	77.5128	21.2435	30.6	ACAGAGAAAGGAGCTTCAGTTGAG	6.39	3.59	0.13	0	3.81
2810474O19Rik	ENSMUST00000203348	+	1767	264.903	201.257	82.3242	77.5128	21.2435	30.6	CAGCAGTATGGAAATGTAAGC	3.57	4.48	0.13	0	0
2810474O19Rik	ENSMUST00000203348	-	1632	264.903	201.257	82.3242	77.5128	21.2435	30.6	TTGCTCTCTTATAGAACCCAAGA	5.95	4.6	0	0	3.81
2810474O19Rik	ENSMUST00000203348	-	1624	264.903	201.257	82.3242	77.5128	21.2435	30.6	ATAGAACCCAAGACTACCAAC	0	0.13	0	0	0
2810474O19Rik	ENSMUST00000203348	+	2885	264.903	201.257	82.3242	77.5128	21.2435	30.6	GTGGCTATGGGGGACTTTTGGTA	0	1.08	0	0	0
2810474O19Rik	ENSMUST00000203348	+	1639	264.903	201.257	82.3242	77.5128	21.2435	30.6	TTTTATAAGAGAGCAGGCTGA	5.84	2.57	0	1.62	7.52
2810474O19Rik	ENSMUST00000203348	-	1617	264.903	201.257	82.3242	77.5128	21.2435	30.6	TCCAAGACTACCAGCCCAGAGA	0	0	7.68	0	0
2810474O19Rik	ENSMUST00000203348	-	1827	264.903	201.257	82.3242	77.5128	21.2435	30.6	TCTATTCCTGCACAAAACATC	0	2.82	0	0	0
2810474O19Rik	ENSMUST00000203348	+	1521	264.903	201.257	82.3242	77.5128	21.2435	30.6	TGGAGTTATCACAGAGAAAGGAC	0	0	0.11	0	0
2810474O19Rik	ENSMUST00000203348	+	1766	264.903	201.257	82.3242	77.5128	21.2435	30.6	ACAGCAGTATGGAAGTGTAAGC	16.82	12.26	0	0	3.52
2810474O19Rik	ENSMUST00000203348	-	1513	264.903	201.257	82.3242	77.5128	21.2435	30.6	TGATAACTCCAGCCTGTGT	0	2.69	0	0	3.15
2810474O19Rik	ENSMUST00000203348	+	1746	264.903	201.257	82.3242	77.5128	21.2435	30.6	CCTGGCTTCCTTGGTGATGAAC	0	0.51	0	0	0
2810474O19Rik	ENSMUST00000203348	+	2891	264.903	201.257	82.3242	77.5128	21.2435	30.6	AAGGGGGACTTTTGGTATAGC	0	0.38	3.55	0	0.24
2810474O19Rik	ENSMUST00000203348	-	2926	264.903	201.257	82.3242	77.5128	21.2435	30.6	TTTTTATTAGGTATTTAGCTCA	0	4.74	0	0	0
2810474O19Rik	ENSMUST00000203348	+	1639	264.903	201.257	82.3242	77.5128	21.2435	30.6	TTCTATAAGAGAGCAGGCTGAAC	0	0	0.13	0.12	0
2810474O19Rik	ENSMUST00000203348	+	1534	264.903	201.257	82.3242	77.5128	21.2435	30.6	GAGAAAGGAGCTTCAGTTGAGG	7.14	2.57	5.51	4.75	0
2810474O19Rik	ENSMUST00000203348	+	1521	264.903	201.257	82.3242	77.5128	21.2435	30.6	TGGGGTTATCACAGAGAAAGG	0	0	4.74	4.64	1.94
2810474O19Rik	ENSMUST00000203348	-	1624	264.903	201.257	82.3242	77.5128	21.2435	30.6	ATAGAACCCAAGACTGCCAGC	36.87	28.1	30.19	0.12	4.32
2810474O19Rik	ENSMUST00000203348	+	1524	264.903	201.257	82.3242	77.5128	21.2435	30.6	GGTTATCACAGAGAAAGGAGC	0	0	5.48	0	0
2810474O19Rik	ENSMUST00000203348	+	1621	264.903	201.257	82.3242	77.5128	21.2435	30.6	TGGGCTGGTAGCCTTGGGTTC	0	0.14	0	0	0
2810474O19Rik	ENSMUST00000203348	-	1503	264.903	201.257	82.3242	77.5128	21.2435	30.6	ACTCCAGCCTGTGTCAAGTTGACA	0	2.03	0	0	0
2810474O19Rik	ENSMUST00000203348	+	1621	264.903	201.257	82.3242	77.5128	21.2435	30.6	TAGGCTGGTAGTCCTGGGTTCT	0	2.3	0	0	0
2810474O19Rik	ENSMUST00000203348	-	1619	264.903	201.257	82.3242	77.5128	21.2435	30.6	GAACCCAAGACTACCAGCCCAGA	0	2.3	6.57	4.87	0
2810474O19Rik	ENSMUST00000203348	+	1639	264.903	201.257	82.3242	77.5128	21.2435	30.6	TTTTATAAGAGAGCAGGCTGAGC	51.24	5.01	17.12	0.12	0
2810474O19Rik	ENSMUST00000203348	-	1513	264.903	201.257	82.3242	77.5128	21.2435	30.6	TCTGTGATAACTCCAGCTTGTGT	0	2.56	0	0	2.14
2810474O19Rik	ENSMUST00000203348	+	1763	264.903	201.257	82.3242	77.5128	21.2435	30.6	TGAACAGCAGCATGGAAGTGTA	11.74	3.71	0	0	0
2810474O19Rik	ENSMUST00000203348	-	1531	264.903	201.257	82.3242	77.5128	21.2435	30.6	CAACTGAAGCTCCTTTTTCTGT	7.64	8.07	0	0	0
2810474O19Rik	ENSMUST00000203348	+	1739	264.903	201.257	82.3242	77.5128	21.2435	30.6	TTCCAGTCCTGGCTTCCGTGGT	1.93	10.4	4.09	6	0
2810474O19Rik	ENSMUST00000203348	+	1527	264.903	201.257	82.3242	77.5128	21.2435	30.6	TATCACAGAGAAAGGAGCTTCAT	0	0.14	0	0	0
2810474O19Rik	ENSMUST00000203348	-	1539	264.903	201.257	82.3242	77.5128	21.2435	30.6	TTTCCTCAACTGAAGCTCCT	42.58	45.44	12.04	1.75	4.53
2810474O19Rik	ENSMUST00000203348	-	1628	264.903	201.257	82.3242	77.5128	21.2435	30.6	TTATAGAACCCAAGACTGC	0	2.82	0	5.87	0
2810474O19Rik	ENSMUST00000203348	+	1750	264.903	201.257	82.3242	77.5128	21.2435	30.6	ACTTCCTTGGTGATGAAAAGC	0	0.14	0	0	0
2810474O19Rik	ENSMUST00000203348	+	1743	264.903	201.257	82.3242	77.5128	21.2435	30.6	AGTCCTGGCTTCCTTGGTGATGA	3.42	0	0	5.25	0
2810474O19Rik	ENSMUST00000203348	-	1766	264.903	201.257	82.3242	77.5128	21.2435	30.6	TTACAATTCCATACTGCTGT	0	0	0.11	5.62	0
2810474O19Rik	ENSMUST00000203348	-	1619	264.903	201.257	82.3242	77.5128	21.2435	30.6	ACCCAAGTCTACCAGCCTAGA	0	0.95	0	0	0
2810474O19Rik	ENSMUST00000203348	+	1799	264.903	201.257	82.3242	77.5128	21.2435	30.6	CTTCCTCCCCAACTTGCTTCTT	0	0.13	0	0	0
2810474O19Rik	ENSMUST00000203348	-	1622	264.903	201.257	82.3242	77.5128	21.2435	30.6	TAGAACCCAAGACTGCCAGCCC	1.64	11.35	0	0	0
2810474O19Rik	ENSMUST00000203348	+	1741	264.903	201.257	82.3242	77.5128	21.2435	30.6	CCAGTCCTGACTTCCTTGGTGA	2.08	0	0	11.81	0
2810474O19Rik	ENSMUST00000203348	-	1536	264.903	201.257	82.3242	77.5128	21.2435	30.6	TTTCCTCAACTGAAGCTCCTTTT	7.85	4.19	0	0	0
2810474O19Rik	ENSMUST00000203348	-	1741	264.903	201.257	82.3242	77.5128	21.2435	30.6	CACCAAAGAAGTCAGGACTGG	0	2.3	0	0	0
2810474O19Rik	ENSMUST00000203348	-	1619	264.903	201.257	82.3242	77.5128	21.2435	30.6	AACCCAAGATTACCAGCCCAGA	0	2.43	0	0	0
2810474O19Rik	ENSMUST00000203348	+	1768	264.903	201.257	82.3242	77.5128	21.2435	30.6	AGCAGTATGGAAGTGTAAGC	28.22	26.49	24.96	0	0
2810474O19Rik	ENSMUST00000203348	+	1661	264.903	201.257	82.3242	77.5128	21.2435	30.6	CAAGCCAGGTGAGGCAAGCC	0	0	5.12	0	0
2810474O19Rik	ENSMUST00000203348	-	1573	264.903	201.257	82.3242	77.5128	21.2435	30.6	TTGAGAAAATACCCCACAGCTGG	0	0.14	0	0	0
2810474O19Rik	ENSMUST00000203348	+	2891	264.903	201.257	82.3242	77.5128	21.2435	30.6	AAGGGGGACTTTTGGTATAGCA	0	2.7	8.83	0	0
2810474O19Rik	ENSMUST00000203348	+	1639	264.903	201.257	82.3242	77.5128	21.2435	30.6	TTATATAAGAGAGCAGGCTGAGC	0	3.33	0	0	0
2810474O19Rik	ENSMUST00000203348	-	1671	264.903	201.257	82.3242	77.5128	21.2435	30.6	TTCTTTACTGACTTGCTTC	0	0.14	0	0	0
2810474O19Rik	ENSMUST00000203348	+	1538	264.903	201.257	82.3242	77.5128	21.2435	30.6	AAGGAGCTTCAGTTGAGGAAA	0	0	0.32	0	0
2810474O19Rik	ENSMUST00000203348	+	1670	264.903	201.257	82.3242	77.5128	21.2435	30.6	AGAGGCAAGCCAGTAAAGAAC	55.16	48.11	67.69	0.12	13.4
2810474O19Rik	ENSMUST00000203348	+	1537	264.903	201.257	82.3242	77.5128	21.2435	30.6	AAAGGAGCTTCAGTTGAGGAAA	8.8	0	11.09	0	3.76
2810474O19Rik	ENSMUST00000203348	-	1630	264.903	201.257	82.3242	77.5128	21.2435	30.6	TCTCTTATAGAACCCAAGACT	21.96	8.7	19.72	3.7	3.1
2810474O19Rik	ENSMUST00000203348	-	1508	264.903	201.257	82.3242	77.5128	21.2435	30.6	ATAACTCCAGCCTGTGTCAAGT	19.59	9.21	10.23	15.7	0
2810474O19Rik	ENSMUST00000203348	+	1523	264.903	201.257	82.3242	77.5128	21.2435	30.6	GAGTTATCACAGAGAAAGGAGA	1.93	3.4	0	0	0
2810474O19Rik	ENSMUST00000203348	-	1535	264.903	201.257	82.3242	77.5128	21.2435	30.6	CCCAACTGAAGCTCCTTTTT	0	2.03	0	0	0
2810474O19Rik	ENSMUST00000203348	+	1538	264.903	201.257	82.3242	77.5128	21.2435	30.6	AAGGAGCTTCAGTTGAGGAAATG	4.83	4.88	0	0	0
2810474O19Rik	ENSMUST00000203348	+	1527	264.903	201.257	82.3242	77.5128	21.2435	30.6	TATCACAGAGAAAGGAGCTTCAA	10.87	19.22	0	0	0
2810474O19Rik	ENSMUST00000203348	+	1765	264.903	201.257	82.3242	77.5128	21.2435	30.6	AACAGCAGTATGGAATTGTAAGC	0	0	0.11	0	0
2810474O19Rik	ENSMUST00000203348	-	1517	264.903	201.257	82.3242	77.5128	21.2435	30.6	TTCTCTGTGATAACTCCAGCCT	1.93	0.26	0	0	0
2810474O19Rik	ENSMUST00000203348	-	1622	264.903	201.257	82.3242	77.5128	21.2435	30.6	TATAGAACCCAAGACTACCAACCC	0	0	0.11	0	0.12
2810474O19Rik	ENSMUST00000203348	+	1639	264.903	201.257	82.3242	77.5128	21.2435	30.6	TTCTATAAGAGAGTAGGCTGAG	0	0.14	0	0	0
2810474O19Rik	ENSMUST00000203348	-	1619	264.903	201.257	82.3242	77.5128	21.2435	30.6	ACCCAAGACTACCAGCCTAGA	3.42	8.66	0.64	5.84	11.27
2810474O19Rik	ENSMUST00000203348	+	1521	264.903	201.257	82.3242	77.5128	21.2435	30.6	TGGAGTTATCACAGAGAAGGGA	0	0.14	0	0	0
2810474O19Rik	ENSMUST00000203348	+	1832	264.903	201.257	82.3242	77.5128	21.2435	30.6	TTTGTGCGGGAATAGAAACCC	0	0	0.11	0	0
2810474O19Rik	ENSMUST00000203348	+	2889	264.903	201.257	82.3242	77.5128	21.2435	30.6	ATATGGGGGACTTTTGGTATA	0	0	7.97	0	0
2810474O19Rik	ENSMUST00000203348	-	1741	264.903	201.257	82.3242	77.5128	21.2435	30.6	TCACCAAGGAAGTCAGGACTGG	0.15	4.74	0	7.5	3.34
2810474O19Rik	ENSMUST00000203348	-	1630	264.903	201.257	82.3242	77.5128	21.2435	30.6	CTCTTATAGAACCCAAGACT	0	2.56	0	0	0
2810474O19Rik	ENSMUST00000203348	-	1767	264.903	201.257	82.3242	77.5128	21.2435	30.6	CTTACACTTCCATACTGCTG	13.76	8.53	0	0	0.12
2810474O19Rik	ENSMUST00000203348	+	1845	264.903	201.257	82.3242	77.5128	21.2435	30.6	AGAAACCCTGACTAAGACAAAT	0	3.07	0	0	0
2810474O19Rik	ENSMUST00000203348	+	2882	264.903	201.257	82.3242	77.5128	21.2435	30.6	TGGGTGGGTAAGGGGGACTTT	0	0.9	4.35	0	0
2810474O19Rik	ENSMUST00000203348	+	1640	264.903	201.257	82.3242	77.5128	21.2435	30.6	TTTATAAGAGAGCAGGCTGAGC	65.48	60.27	70.01	34.43	1.09
2810474O19Rik	ENSMUST00000203348	-	1845	264.903	201.257	82.3242	77.5128	21.2435	30.6	ATTTGTCTTAGTCAGGGTTTCT	0	4.35	0	0	0
2810474O19Rik	ENSMUST00000203348	+	2891	264.903	201.257	82.3242	77.5128	21.2435	30.6	AAGGGGGACTTTTGGTATAGCAT	0	5.39	0	0	0
2810474O19Rik	ENSMUST00000203348	+	1484	264.903	201.257	82.3242	77.5128	21.2435	30.6	TGTACTGGCTGGTTTTATGTGT	0	0.9	0	0	0
2810474O19Rik	ENSMUST00000203348	+	1768	264.903	201.257	82.3242	77.5128	21.2435	30.6	AGCAGTATGGAAGTGTAAG	0	0	7.54	0	0
2810474O19Rik	ENSMUST00000203348	+	1616	264.903	201.257	82.3242	77.5128	21.2435	30.6	ATATCTGGGCTGGTAGTCTTGG	0	0	7.75	0	0
2810474O19Rik	ENSMUST00000203348	+	1639	264.903	201.257	82.3242	77.5128	21.2435	30.6	TTTTATAAGAGAGCAGGCTG	0	3.71	0	0	0
2810474O19Rik	ENSMUST00000203348	+	2886	264.903	201.257	82.3242	77.5128	21.2435	30.6	TGGCTATGGGGGACTTTTGTTAT	0	0	0.11	0	0
2810474O19Rik	ENSMUST00000203348	-	1623	264.903	201.257	82.3242	77.5128	21.2435	30.6	TAGAACCCAAGACTACCAACC	0	0	0.11	0	0
2810474O19Rik	ENSMUST00000203348	-	1622	264.903	201.257	82.3242	77.5128	21.2435	30.6	CAGAACCCAAGTCTACCAGCCT	0	0.51	0	0	0
2810474O19Rik	ENSMUST00000203348	-	1628	264.903	201.257	82.3242	77.5128	21.2435	30.6	CTTATAGAACCCAAGACTGC	0	3.2	0	0	0
2810474O19Rik	ENSMUST00000203348	+	1617	264.903	201.257	82.3242	77.5128	21.2435	30.6	TCTCTGGGCTGGTAATCTTGGG	0	0	1.28	0	0
2810474O19Rik	ENSMUST00000203348	-	1623	264.903	201.257	82.3242	77.5128	21.2435	30.6	ACAGAACCCAAGTCTACCAGCC	7.28	3.59	9.15	0	3.57
2810474O19Rik	ENSMUST00000203348	-	1494	264.903	201.257	82.3242	77.5128	21.2435	30.6	AACTTGACACACAAAAAC	0	0	0.43	0	0
2810474O19Rik	ENSMUST00000203348	+	1533	264.903	201.257	82.3242	77.5128	21.2435	30.6	AGAGAAAGGAGCTTCAGTTGAGG	4.02	0.14	8.96	8.37	3.27
2810474O19Rik	ENSMUST00000203348	+	1768	264.903	201.257	82.3242	77.5128	21.2435	30.6	AGCAGTATGGAAATGTAAGC	0	6.49	0	0	5
2810474O19Rik	ENSMUST00000203348	-	1623	264.903	201.257	82.3242	77.5128	21.2435	30.6	TATAGAACCCAAGACTGCCAGCC	27.11	11.52	1.62	6.75	5.06
2810474O19Rik	ENSMUST00000203348	+	1532	264.903	201.257	82.3242	77.5128	21.2435	30.6	CAGAGAAAGGAGCTTCAGTTGAGG	0	0	0.11	0	0
2810474O19Rik	ENSMUST00000203348	+	1742	264.903	201.257	82.3242	77.5128	21.2435	30.6	CAGTCCTGACTTCCTTGGTGAA	5.89	7.13	8.08	6.12	0
2810474O19Rik	ENSMUST00000203348	+	1617	264.903	201.257	82.3242	77.5128	21.2435	30.6	TCTCTGGGCTGGTAGTCTTGGT	4.02	0	1.4	0	0.36
2810474O19Rik	ENSMUST00000203348	+	2882	264.903	201.257	82.3242	77.5128	21.2435	30.6	TGGGTGGATATGGGGGACTTT	0	0	2.58	0	0
2810474O19Rik	ENSMUST00000203348	-	1620	264.903	201.257	82.3242	77.5128	21.2435	30.6	GAACCCAAGACTACCAACCCAG	0	2.44	0	0	0
2810474O19Rik	ENSMUST00000203348	+	1521	264.903	201.257	82.3242	77.5128	21.2435	30.6	CGGAGTTATCACAGAGAAAGGAG	0	0	0.11	0	0
2810474O19Rik	ENSMUST00000203348	+	1748	264.903	201.257	82.3242	77.5128	21.2435	30.6	TGACTTCCTTGGTGATGAACAGC	14.61	9.99	0	0	0
2810474O19Rik	ENSMUST00000203348	+	1745	264.903	201.257	82.3242	77.5128	21.2435	30.6	TCCTGGCTTCCTTGGTGATGAAC	7.85	7.56	15.14	0	2.14
2810474O19Rik	ENSMUST00000203348	+	1676	264.903	201.257	82.3242	77.5128	21.2435	30.6	CAGCCAGTAAGGAACAACCCTC	0	4.74	0	0	0
2810474O19Rik	ENSMUST00000203348	-	1825	264.903	201.257	82.3242	77.5128	21.2435	30.6	TATTCCTGGACAAAACATCAT	0	4.48	0	0	0
2810474O19Rik	ENSMUST00000203348	-	1670	264.903	201.257	82.3242	77.5128	21.2435	30.6	ATGTTCTTTACTGGCTTGCCTCT	0	0	0.54	0	0
2810474O19Rik	ENSMUST00000203348	+	1625	264.903	201.257	82.3242	77.5128	21.2435	30.6	CTGGTAGTCTTGGGTTTTATAA	0	1.66	0	0	0
2810474O19Rik	ENSMUST00000203348	-	1566	264.903	201.257	82.3242	77.5128	21.2435	30.6	TACCCCACAGCTGGATCTCAT	0	3.33	0	0	0
2810474O19Rik	ENSMUST00000203348	-	1537	264.903	201.257	82.3242	77.5128	21.2435	30.6	TTTCCTCAACTGAAGCTCCTTT	66.22	39.99	38.16	30.81	13.21
2810474O19Rik	ENSMUST00000203348	-	1513	264.903	201.257	82.3242	77.5128	21.2435	30.6	TGTGATAACTCCAGCTTGTGT	0	0	0.32	0	3.57
2810474O19Rik	ENSMUST00000203348	-	1640	264.903	201.257	82.3242	77.5128	21.2435	30.6	TGCTCAGCCTGCTCTCTTATAAA	0	0	4.35	0	1.58
2810474O19Rik	ENSMUST00000203348	-	1528	264.903	201.257	82.3242	77.5128	21.2435	30.6	TGAAGGTCCTTTCTCTGTGAT	0	0.14	0.11	0	0
2810474O19Rik	ENSMUST00000203348	+	1800	264.903	201.257	82.3242	77.5128	21.2435	30.6	TTCCTCCCCAACTTGTTTCTTGG	0	0.13	0	0	0
2810474O19Rik	ENSMUST00000203348	+	2881	264.903	201.257	82.3242	77.5128	21.2435	30.6	GTGGGTGGGTATGGGGGACT	0	0.51	0	0	0
2810474O19Rik	ENSMUST00000203348	-	1619	264.903	201.257	82.3242	77.5128	21.2435	30.6	AACCCAAGACTACCAGCCTAGA	4.02	12.86	7	14.93	16.85
2810474O19Rik	ENSMUST00000203348	+	1739	264.903	201.257	82.3242	77.5128	21.2435	30.6	TTCCAGTCCTGGCTTCCTTGGTG	5.38	0.26	0	0	1.67
2810474O19Rik	ENSMUST00000203348	+	1624	264.903	201.257	82.3242	77.5128	21.2435	30.6	GCTGGTAATCTTGGGTTCT	0	0	3.55	0	0
2810474O19Rik	ENSMUST00000203348	-	1538	264.903	201.257	82.3242	77.5128	21.2435	30.6	TTTCCTCAACTGAAGCTCCTT	8.85	17.1	6.18	0.25	3.57
2810474O19Rik	ENSMUST00000203348	+	1634	264.903	201.257	82.3242	77.5128	21.2435	30.6	TTGGGTTCTATAAGAGAGCAGGCT	0	4.2	0	0	0
2810474O19Rik	ENSMUST00000203348	-	1801	264.903	201.257	82.3242	77.5128	21.2435	30.6	CCAAGAAGCAAGTTGGGGAGCA	0	0	0.13	0	0
2810474O19Rik	ENSMUST00000203348	-	174	264.903	201.257	82.3242	77.5128	21.2435	30.6	CCCCAGTTCCAGAATGTA	0	0	3.02	0	0
2810474O19Rik	ENSMUST00000203348	+	1676	264.903	201.257	82.3242	77.5128	21.2435	30.6	AAGCCAGTAAGTAACACCCCTC	0	5.69	0	0	0
2810474O19Rik	ENSMUST00000203348	+	1625	264.903	201.257	82.3242	77.5128	21.2435	30.6	CTGGCAGTCTTGGGTTCTATAA	0	0	4.35	0	0
2810474O19Rik	ENSMUST00000203348	-	1743	264.903	201.257	82.3242	77.5128	21.2435	30.6	TCACCAAGGAAGTCGGGACT	0	3.84	0	0	0
2810474O19Rik	ENSMUST00000203348	+	1528	264.903	201.257	82.3242	77.5128	21.2435	30.6	ATCACAGAGAAAGGAGCTTCAA	0	3.97	0	0	0
2810474O19Rik	ENSMUST00000203348	+	2890	264.903	201.257	82.3242	77.5128	21.2435	30.6	TAAGGGGGACTTTTGGTATAGC	9.41	0.14	10.89	0	0
2810474O19Rik	ENSMUST00000203348	+	1621	264.903	201.257	82.3242	77.5128	21.2435	30.6	TGGGCTGGCAGTCTTGGGTTCT	1.79	8.58	0	0	0
2810474O19Rik	ENSMUST00000203348	-	1531	264.903	201.257	82.3242	77.5128	21.2435	30.6	CCCAACTGAAGCTCCTTTTTCTGT	1.79	6.66	3.97	0	0
2810474O19Rik	ENSMUST00000203348	-	1628	264.903	201.257	82.3242	77.5128	21.2435	30.6	TCTCTTATAGAACCCAAGACTGC	3.75	0	0.13	0	1.58
2810474O19Rik	ENSMUST00000203348	+	1748	264.903	201.257	82.3242	77.5128	21.2435	30.6	TGACTTCCTTGGTGATGAACAGT	0	2.43	0	0	0
2810474O19Rik	ENSMUST00000203348	-	1623	264.903	201.257	82.3242	77.5128	21.2435	30.6	TTATAGAACCCAAGACTGCCAGCC	7.29	0	0	7.43	0
2810474O19Rik	ENSMUST00000203348	+	1510	264.903	201.257	82.3242	77.5128	21.2435	30.6	TTGACACAGGCTGGAGTTATCA	0	2.71	0	0	0
2810474O19Rik	ENSMUST00000203348	+	1634	264.903	201.257	82.3242	77.5128	21.2435	30.6	TTGGGTTTTATAAGAGAGCAGG	7.74	3.11	0	0	0
2810474O19Rik	ENSMUST00000203348	-	1630	264.903	201.257	82.3242	77.5128	21.2435	30.6	TCTCTTACAGAACCCAAGACT	0	0	0.13	0	0
2810474O19Rik	ENSMUST00000203348	-	1527	264.903	201.257	82.3242	77.5128	21.2435	30.6	TGAAGTTCCTTTCTCTGTGATA	4.23	4.48	0	0	1.43
2810474O19Rik	ENSMUST00000203348	+	1768	264.903	201.257	82.3242	77.5128	21.2435	30.6	AGCAGTATGGAAGTGTAAGCC	8.48	27.01	0.13	0	0
2810474O19Rik	ENSMUST00000203348	-	1627	264.903	201.257	82.3242	77.5128	21.2435	30.6	TTATAGAACCCAAGACTGCC	8.43	4.6	0	0	0
2810474O19Rik	ENSMUST00000203348	+	2886	264.903	201.257	82.3242	77.5128	21.2435	30.6	TGGCTATGGGGGACTTTTGGTA	2.14	0	6.68	0	0
2810474O19Rik	ENSMUST00000203348	-	1528	264.903	201.257	82.3242	77.5128	21.2435	30.6	TGAAGTTCCTTTCTCTGTGAT	8.8	19.32	3.66	0	0
2810474O19Rik	ENSMUST00000203348	+	1819	264.903	201.257	82.3242	77.5128	21.2435	30.6	TTGGTCATGATGTTTTGTC	0	0	0.11	0	0
2810474O19Rik	ENSMUST00000203348	-	1827	264.903	201.257	82.3242	77.5128	21.2435	30.6	TTCTATTCCTGGACAAAACATC	0	0	6.27	0	0
2810474O19Rik	ENSMUST00000203348	-	1533	264.903	201.257	82.3242	77.5128	21.2435	30.6	CCCAACTGAAGCTCCTTTTTCT	5.6	0	0.13	0	0
2810474O19Rik	ENSMUST00000203348	+	1635	264.903	201.257	82.3242	77.5128	21.2435	30.6	TTGGTTCTATAAGACAGCAGGCT	4.02	0	0	8	0
2810474O19Rik	ENSMUST00000203348	-	1531	264.903	201.257	82.3242	77.5128	21.2435	30.6	CCAACTGAAGCTCCTTTTTCTGT	11.73	2.84	7.17	0	2.14
2810474O19Rik	ENSMUST00000203348	+	1621	264.903	201.257	82.3242	77.5128	21.2435	30.6	TGGGCTGGTAGTCTTGGGTTTT	0	0	4.09	0	0
2810474O19Rik	ENSMUST00000203348	+	2886	264.903	201.257	82.3242	77.5128	21.2435	30.6	TGGATATGGGGGACTTTTGGT	11.48	7.93	9.33	16.84	0
2810474O19Rik	ENSMUST00000203348	+	1766	264.903	201.257	82.3242	77.5128	21.2435	30.6	ACAGCAGTATGGAAATGTAAGC	0	0.9	7.17	0	0
2810474O19Rik	ENSMUST00000203348	-	1763	264.903	201.257	82.3242	77.5128	21.2435	30.6	TATACTTCCATACTGCTGTTCA	0	0	9.48	0	0
2810474O19Rik	ENSMUST00000203348	-	1640	264.903	201.257	82.3242	77.5128	21.2435	30.6	TTGCTCAGCCTGCTCTCTTATAAA	0	3.59	7.56	0	0
2810474O19Rik	ENSMUST00000203348	+	1748	264.903	201.257	82.3242	77.5128	21.2435	30.6	TGACTTCCTTGGTGATGAAC	0	5.69	0	0	1.46
2810474O19Rik	ENSMUST00000203348	+	1639	264.903	201.257	82.3242	77.5128	21.2435	30.6	TTCTATAAGAGAGCAGGCTGAGAA	26.6	57.73	105.48	5.57	13.42
2810474O19Rik	ENSMUST00000203348	+	1739	264.903	201.257	82.3242	77.5128	21.2435	30.6	TTCCAGTCCTGGCTTCCTTGGT	26.33	14.76	5.92	10.37	6.26
2810474O19Rik	ENSMUST00000203348	+	1621	264.903	201.257	82.3242	77.5128	21.2435	30.6	TGGGCTGGTAGTCTTGGGTTTTA	0	0	2.31	0	0
2810474O19Rik	ENSMUST00000203348	-	1619	264.903	201.257	82.3242	77.5128	21.2435	30.6	AACCCAAGACTATCAGCCCAGA	0	0	0.11	0	0
2810474O19Rik	ENSMUST00000203348	+	1643	264.903	201.257	82.3242	77.5128	21.2435	30.6	ATAAGAGAGCAGGCTGAGCAAAC	0	0	9.37	0	0
2810474O19Rik	ENSMUST00000203348	-	1509	264.903	201.257	82.3242	77.5128	21.2435	30.6	TGAGAACTCCAGCTTGTGTCAAG	0	0.54	0	0	0
2810474O19Rik	ENSMUST00000203348	-	1625	264.903	201.257	82.3242	77.5128	21.2435	30.6	TATAGAACCCAAGACTGCCAG	3.66	4.47	0.11	0	4.29
2810474O19Rik	ENSMUST00000203348	-	1741	264.903	201.257	82.3242	77.5128	21.2435	30.6	TCACCAAGGAAGTCAGAACTGG	0	2.43	7.68	0	0
2810474O19Rik	ENSMUST00000203348	+	2886	264.903	201.257	82.3242	77.5128	21.2435	30.6	TGGCTATGGGGGACTTTTGGTAT	0	3.59	6.89	0	0
2810474O19Rik	ENSMUST00000203348	+	1742	264.903	201.257	82.3242	77.5128	21.2435	30.6	CAGTCCTGGCTTCCTTGGTGATGA	0.15	1.76	0	0	0
2810474O19Rik	ENSMUST00000203348	-	1509	264.903	201.257	82.3242	77.5128	21.2435	30.6	ATAACTCCAGCCTGTGTCAAG	0	4.33	0.22	0	0
2810474O19Rik	ENSMUST00000203348	+	1801	264.903	201.257	82.3242	77.5128	21.2435	30.6	TCCTCCCCAACTTGTTTCTTGG	0.74	1.76	0	0	0
2810474O19Rik	ENSMUST00000203348	-	1532	264.903	201.257	82.3242	77.5128	21.2435	30.6	CCAACTGAAGCTCCTTTTTCTG	0	0	0.13	0	0
2810474O19Rik	ENSMUST00000203348	+	1521	264.903	201.257	82.3242	77.5128	21.2435	30.6	TGGAGTTATCACAGAGAAAGGACC	0	3.84	0	0	0
2810474O19Rik	ENSMUST00000203348	+	1767	264.903	201.257	82.3242	77.5128	21.2435	30.6	CAGCAGTATGGAGGTGTAAGC	0	4.1	0	0	0
2810474O19Rik	ENSMUST00000203348	-	1522	264.903	201.257	82.3242	77.5128	21.2435	30.6	TTCCTTTCTCTGTGATAACTCC	0	3.84	0	0	0
2810474O19Rik	ENSMUST00000203348	+	1742	264.903	201.257	82.3242	77.5128	21.2435	30.6	CAGTCCTGACTTCCTTGGTGA	9.52	10.76	0	0	3.81
2810474O19Rik	ENSMUST00000203348	-	1743	264.903	201.257	82.3242	77.5128	21.2435	30.6	TCACCAAGGAAGTCAGGACT	0	4.6	0	2.26	0
2810474O19Rik	ENSMUST00000203348	+	1800	264.903	201.257	82.3242	77.5128	21.2435	30.6	TTCCTCCCCAACTTGTTTCTTG	8.18	6.79	0	0	0
2810474O19Rik	ENSMUST00000203348	+	1742	264.903	201.257	82.3242	77.5128	21.2435	30.6	CAGTCCTGACTTCCTTGGTG	15.28	8.6	0	6.37	1.43
2810474O19Rik	ENSMUST00000203348	+	1621	264.903	201.257	82.3242	77.5128	21.2435	30.6	TGGGCTGGTAGTCTTGGGTTAT	0	0	4.42	0	0
2810474O19Rik	ENSMUST00000203348	+	1740	264.903	201.257	82.3242	77.5128	21.2435	30.6	TCCAGTCCTGGCTTCCTTGGT	3.97	0	6.25	0	0
2810474O19Rik	ENSMUST00000203348	-	1747	264.903	201.257	82.3242	77.5128	21.2435	30.6	GTTCATCACCAAAGAAGTCAG	0	0	1.15	0	0
2810474O19Rik	ENSMUST00000203348	-	1622	264.903	201.257	82.3242	77.5128	21.2435	30.6	ATAGAACCCAAGACTACCAGCCT	0.15	1.63	0.11	0	0
2810474O19Rik	ENSMUST00000203348	+	1642	264.903	201.257	82.3242	77.5128	21.2435	30.6	TATAAGAGAGCAGGCTGGGCAA	0	0.14	0	0	0
2810474O19Rik	ENSMUST00000203348	+	1765	264.903	201.257	82.3242	77.5128	21.2435	30.6	AACAGCAGTATGGAAGTGTAAGC	73.53	35.78	57.74	11.01	9.88
2810474O19Rik	ENSMUST00000203348	+	1670	264.903	201.257	82.3242	77.5128	21.2435	30.6	AGAAGCAAGCCAGTAAAGAAC	4.02	4.33	0	0.12	0
2810474O19Rik	ENSMUST00000203348	+	2886	264.903	201.257	82.3242	77.5128	21.2435	30.6	TGGATATGGGGGACTTTTGGTA	8.45	5.96	4.52	9.24	0
2810474O19Rik	ENSMUST00000203348	+	1738	264.903	201.257	82.3242	77.5128	21.2435	30.6	GTTCCAGTCCTGGCTTCCTTGGT	2.24	0.13	0	0	0
2810474O19Rik	ENSMUST00000203348	+	2889	264.903	201.257	82.3242	77.5128	21.2435	30.6	ATATGGGGGACTTTTGGTAT	0	0	15.08	0	0
2810474O19Rik	ENSMUST00000203348	-	1512	264.903	201.257	82.3242	77.5128	21.2435	30.6	ATAACTCCAGCCTGTGTC	0	0	9.15	7.3	0
2810474O19Rik	ENSMUST00000203348	-	1624	264.903	201.257	82.3242	77.5128	21.2435	30.6	TACAGAACCCAAGTCTACCAGC	20.49	16.64	0.11	0.12	0
2810474O19Rik	ENSMUST00000203348	-	1621	264.903	201.257	82.3242	77.5128	21.2435	30.6	TAGAATCCAAGACTACCAGCCCA	0	0	7	0	0
2810474O19Rik	ENSMUST00000203348	-	1745	264.903	201.257	82.3242	77.5128	21.2435	30.6	CATCACCAAAGAAGTCAGGA	0	4.47	0	0	0
2810474O19Rik	ENSMUST00000203348	+	1843	264.903	201.257	82.3242	77.5128	21.2435	30.6	ATAGAAACCCTGACTAAGAAAA	0	0	1.66	0	0
2810474O19Rik	ENSMUST00000203348	-	1746	264.903	201.257	82.3242	77.5128	21.2435	30.6	TCATCACCAAGGAAGTCAGG	0	2.98	0	0	0
2810474O19Rik	ENSMUST00000203348	+	1531	264.903	201.257	82.3242	77.5128	21.2435	30.6	ACAGAGAAAGGAGCTTCAGTTGA	0.15	2.84	11.53	0	0
2810474O19Rik	ENSMUST00000203348	+	1626	264.903	201.257	82.3242	77.5128	21.2435	30.6	TGGCAGTCTTGGGTTCTATAAG	0	0	0.64	0	0
2810474O19Rik	ENSMUST00000203348	+	1768	264.903	201.257	82.3242	77.5128	21.2435	30.6	AGCAGTATGGAAGTGTAAGCCG	0	4.47	0	0	0
2810474O19Rik	ENSMUST00000203348	-	1624	264.903	201.257	82.3242	77.5128	21.2435	30.6	TAGAACCCAAGACTGCCAGC	1.93	4.1	8.83	0.12	0
2810474O19Rik	ENSMUST00000203348	+	1753	264.903	201.257	82.3242	77.5128	21.2435	30.6	TCCTTGGTGATGAACAGCAGTGT	0	1.54	0	0	1.46
2810474O19Rik	ENSMUST00000203348	-	1798	264.903	201.257	82.3242	77.5128	21.2435	30.6	AGATGCAAGTTGGAGAGGAAAG	0	3.84	0.11	0	0
2810474O19Rik	ENSMUST00000203348	-	1771	264.903	201.257	82.3242	77.5128	21.2435	30.6	ATTCAGCTTACAATTCCATACT	0	4.88	0	0	0
2810474O19Rik	ENSMUST00000203348	-	1590	264.903	201.257	82.3242	77.5128	21.2435	30.6	CCCCACTTGATCACTAATTGAGA	0	0	3.59	0	0
2810474O19Rik	ENSMUST00000203348	+	1740	264.903	201.257	82.3242	77.5128	21.2435	30.6	TCCAGTCCTGACTTCTTTGGT	2.53	0	0	3.87	0
2810474O19Rik	ENSMUST00000203348	-	1539	264.903	201.257	82.3242	77.5128	21.2435	30.6	ATTTCCTCAACTGAAGCTCCT	19.03	7.81	0	0	7.93
2810474O19Rik	ENSMUST00000203348	+	1527	264.903	201.257	82.3242	77.5128	21.2435	30.6	TATCACAGAAAAAGGAGCTTC	0	5.28	0	0	0
2810474O19Rik	ENSMUST00000203348	+	1832	264.903	201.257	82.3242	77.5128	21.2435	30.6	TTTGTGAAGGAATAGAAACCC	0	0.13	0	0	0
2810474O19Rik	ENSMUST00000203348	-	1625	264.903	201.257	82.3242	77.5128	21.2435	30.6	TATAGAACCCAAGACTACCAA	0	0	8.83	0	0
2810474O19Rik	ENSMUST00000203348	+	1765	264.903	201.257	82.3242	77.5128	21.2435	30.6	AACAGCAGTATGGAAGTGTAAG	5.26	0	0.11	0	0
2810474O19Rik	ENSMUST00000203348	-	1534	264.903	201.257	82.3242	77.5128	21.2435	30.6	CCTCAACTGAAGCTCCTTTCTC	0	0.9	0	0	0
2810474O19Rik	ENSMUST00000203348	-	1627	264.903	201.257	82.3242	77.5128	21.2435	30.6	CTTATAGAACCCAAGACTGCC	0.89	2.69	0	0	0
2810474O19Rik	ENSMUST00000203348	+	1765	264.903	201.257	82.3242	77.5128	21.2435	30.6	AACAGCAGCATGGAAGTGTAAG	0	4.2	0	0	0
2810474O19Rik	ENSMUST00000203348	-	1623	264.903	201.257	82.3242	77.5128	21.2435	30.6	TAGAACCCAAGACTGCCAGCC	2.14	5.8	13.19	12.43	0
2810474O19Rik	ENSMUST00000203348	+	2885	264.903	201.257	82.3242	77.5128	21.2435	30.6	GTGGCTATGGGGGACTTTTGGT	0	0	2.15	0	0
2810474O19Rik	ENSMUST00000203348	-	1623	264.903	201.257	82.3242	77.5128	21.2435	30.6	ATAGAACCCAAGATTACCAGCC	0	4.1	0	0	0
2810474O19Rik	ENSMUST00000203348	+	1752	264.903	201.257	82.3242	77.5128	21.2435	30.6	TTCCTTGGTGATGAACAGCAGTA	9.93	0.27	0	0	0
2810474O19Rik	ENSMUST00000203348	-	1827	264.903	201.257	82.3242	77.5128	21.2435	30.6	TTTCTATTCCTGGACAAAACATC	0	7.69	0.13	0	0
2810474O19Rik	ENSMUST00000203348	-	1531	264.903	201.257	82.3242	77.5128	21.2435	30.6	TCAACTGAAGCTCCTTTTTCTGT	4.02	0.13	0	0	0
2810474O19Rik	ENSMUST00000203348	+	1739	264.903	201.257	82.3242	77.5128	21.2435	30.6	TTCCAGTCCTGGCTTCCGTGG	2.61	7.3	0	0.39	1.7
2810474O19Rik	ENSMUST00000203348	+	1640	264.903	201.257	82.3242	77.5128	21.2435	30.6	TCTATAGGAGAGCAGGCTGAGC	0	3.33	0	0	0
2810474O19Rik	ENSMUST00000203348	+	1751	264.903	201.257	82.3242	77.5128	21.2435	30.6	CTTCCTTGGTGATGAACAGC	0	2.56	0	0	0
2810474O19Rik	ENSMUST00000203348	+	1742	264.903	201.257	82.3242	77.5128	21.2435	30.6	CAGTCCTGACTTCCTTGGTGAT	0	3.59	0	0	0
2810474O19Rik	ENSMUST00000203348	-	1539	264.903	201.257	82.3242	77.5128	21.2435	30.6	CATTTCCTCAACTGAAGCTCCT	18.05	0	13.24	0	0
2810474O19Rik	ENSMUST00000203348	+	1545	264.903	201.257	82.3242	77.5128	21.2435	30.6	TTCAGTTGAGGAAATGCCTCC	0	7.21	0	0	0
2810474O19Rik	ENSMUST00000203348	+	1739	264.903	201.257	82.3242	77.5128	21.2435	30.6	TTCCAGTCCTGACTTCTTTGGT	4.31	2.69	0	0	0
2810474O19Rik	ENSMUST00000203348	-	1743	264.903	201.257	82.3242	77.5128	21.2435	30.6	TTCATCACCAAGGAAGTCAGGACT	0	5.82	0	0	0
2810474O19Rik	ENSMUST00000203348	+	2885	264.903	201.257	82.3242	77.5128	21.2435	30.6	GTGGGTATGGGGGACTTTTG	0.74	1.92	0	0	0
2810474O19Rik	ENSMUST00000203348	+	1800	264.903	201.257	82.3242	77.5128	21.2435	30.6	TTCCTCCCCAACTTGTTTCTTGGT	2.41	4.48	0	0	0
2810474O19Rik	ENSMUST00000203348	+	1523	264.903	201.257	82.3242	77.5128	21.2435	30.6	GGGTTATCACAGAGAAAGGAGC	0	0	2.48	0	0
2810474O19Rik	ENSMUST00000203348	-	1746	264.903	201.257	82.3242	77.5128	21.2435	30.6	TTCATCACCAAGGAAGTCAGA	0	0.77	0	0	0
2810474O19Rik	ENSMUST00000203348	+	2885	264.903	201.257	82.3242	77.5128	21.2435	30.6	GTGGCTATGGGGGACTTTTGG	0	0	0.11	0	0
2810474O19Rik	ENSMUST00000203348	+	1670	264.903	201.257	82.3242	77.5128	21.2435	30.6	AGAAGCAAGCCAGTAAGGAAC	0	8.99	8.58	0	0
2810474O19Rik	ENSMUST00000203348	+	1832	264.903	201.257	82.3242	77.5128	21.2435	30.6	TTTGTGCAGGAATAGAAACCT	0	0.13	0	0	0
2810474O19Rik	ENSMUST00000203348	+	1771	264.903	201.257	82.3242	77.5128	21.2435	30.6	AGTATGGAAGTGTAAGCCGAA	0	3.59	0	0	0
2810474O19Rik	ENSMUST00000203348	-	1643	264.903	201.257	82.3242	77.5128	21.2435	30.6	CTTGCTCAGCCTGCTCTCCTAT	1.61	0	7.32	0	0
2810474O19Rik	ENSMUST00000203348	+	1661	264.903	201.257	82.3242	77.5128	21.2435	30.6	CAAGCCAGGGGAAGCAAGCCAAT	0	2.71	0	0	0
2810474O19Rik	ENSMUST00000203348	+	1640	264.903	201.257	82.3242	77.5128	21.2435	30.6	TCTATAAGAGAGCAGGCTGAGA	17.6	33.34	30.13	27.5	17.94
2810474O19Rik	ENSMUST00000203348	-	1767	264.903	201.257	82.3242	77.5128	21.2435	30.6	GCTTACACTTCCATACTGCTG	1.01	6.43	0	0	0
2810474O19Rik	ENSMUST00000203348	-	1621	264.903	201.257	82.3242	77.5128	21.2435	30.6	TAGAACCCAAGACTGCCAGCCCA	1.49	2.57	2.15	0	0.24
2810474O19Rik	ENSMUST00000203348	+	1672	264.903	201.257	82.3242	77.5128	21.2435	30.6	GAGCAAGCCAGTAAGGAACATC	0	0	0.13	0	0
2810474O19Rik	ENSMUST00000203348	-	1627	264.903	201.257	82.3242	77.5128	21.2435	30.6	TCTTATAGAACCCAAGATTACC	0	1.41	0	0	0
2810474O19Rik	ENSMUST00000203348	-	1532	264.903	201.257	82.3242	77.5128	21.2435	30.6	TCAACTGAAGCTCCTTTCTCTG	24.29	15.11	36.75	0	0
2810474O19Rik	ENSMUST00000203348	+	2890	264.903	201.257	82.3242	77.5128	21.2435	30.6	TAAGGGGGACTTTTGGTATAGCA	0	5.55	8.29	0	0
2810474O19Rik	ENSMUST00000203348	-	1623	264.903	201.257	82.3242	77.5128	21.2435	30.6	TACAGAACCCAAGACTACCAGCC	0	0	6.66	0	0
2810474O19Rik	ENSMUST00000203348	+	2882	264.903	201.257	82.3242	77.5128	21.2435	30.6	TGGGTGGGTATGGGGGACTT	0	0	0.13	0	1.09
2810474O19Rik	ENSMUST00000203348	+	1671	264.903	201.257	82.3242	77.5128	21.2435	30.6	GAGGCAAGCCAGTAAAGAACATCC	2.62	0	2.91	7.62	3.12
2810474O19Rik	ENSMUST00000203348	+	1528	264.903	201.257	82.3242	77.5128	21.2435	30.6	ATCACAGAGAAAGGAGCTTCAGTT	0	5.28	0	0	0
2810474O19Rik	ENSMUST00000203348	+	1670	264.903	201.257	82.3242	77.5128	21.2435	30.6	AGAGGCAAGCCAGTAAAGAACA	0	3.46	0	0	3.81
2810474O19Rik	ENSMUST00000203348	+	1753	264.903	201.257	82.3242	77.5128	21.2435	30.6	TCCTTGGTGATGAACAGCAGTAT	3.4	5.42	0	4.25	0
2810474O19Rik	ENSMUST00000203348	+	1670	264.903	201.257	82.3242	77.5128	21.2435	30.6	TGAAGCAAGCCAGTAAAGAAC	9.05	17.32	9.19	8	0
2810474O19Rik	ENSMUST00000203348	+	2886	264.903	201.257	82.3242	77.5128	21.2435	30.6	TGGGTAAGGGGGACTTTTGGT	8.93	0	0	6.04	0
2810474O19Rik	ENSMUST00000203348	+	1832	264.903	201.257	82.3242	77.5128	21.2435	30.6	TTTGTGCATGAATAGAAACC	0	0.14	0	0	0
2810474O19Rik	ENSMUST00000203348	-	1617	264.903	201.257	82.3242	77.5128	21.2435	30.6	CCCAAGACTGCCAGCCCAGAGA	0	4.1	0	0	0
2810474O19Rik	ENSMUST00000203348	+	1639	264.903	201.257	82.3242	77.5128	21.2435	30.6	TTCTATAAGAGAGCAGGCTGAGA	81.47	96.82	46.82	40.62	48.41
2810474O19Rik	ENSMUST00000203348	-	1619	264.903	201.257	82.3242	77.5128	21.2435	30.6	GAACCCAAGACTGCCAGCCCAGA	0	4.23	5.63	7.56	0
2810474O19Rik	ENSMUST00000203348	+	1740	264.903	201.257	82.3242	77.5128	21.2435	30.6	TCCAGTCCTGACTTCCTTGGTG	10.11	5.01	14.52	6.37	1.09
2810474O19Rik	ENSMUST00000203348	-	1537	264.903	201.257	82.3242	77.5128	21.2435	30.6	TTCCTCAACTGAAGCTCCTTT	1.81	23.41	0	7.37	2.43
2810474O19Rik	ENSMUST00000203348	+	1740	264.903	201.257	82.3242	77.5128	21.2435	30.6	TCCAGTCCTGACTTCCTTGGTGA	0	0	4.74	4.75	0
2810474O19Rik	ENSMUST00000203348	-	1746	264.903	201.257	82.3242	77.5128	21.2435	30.6	TTCATCACCAAGGAAGTCAGG	0	5.55	0	0	0
2810474O19Rik	ENSMUST00000203348	-	1624	264.903	201.257	82.3242	77.5128	21.2435	30.6	TAGAATCCAAGACTACCAGC	0	3.46	0	0	0
2810474O19Rik	ENSMUST00000203348	+	1842	264.903	201.257	82.3242	77.5128	21.2435	30.6	AATAGAAACCTTGACTAAGACAA	0	5.55	0	0	0
2810474O19Rik	ENSMUST00000203348	-	1640	264.903	201.257	82.3242	77.5128	21.2435	30.6	TTCAGCCTGCTCTCTTATAGA	0	3.59	0	0	0
2810474O19Rik	ENSMUST00000203348	-	1638	264.903	201.257	82.3242	77.5128	21.2435	30.6	TCAGCCTGCTCTCTTATAGAAT	3.18	3.97	7.68	0	0
2810474O19Rik	ENSMUST00000203348	-	1665	264.903	201.257	82.3242	77.5128	21.2435	30.6	TTACTGGCTTGCCTCACCTGG	0	0.27	0	0	0
2810474O19Rik	ENSMUST00000203348	-	1535	264.903	201.257	82.3242	77.5128	21.2435	30.6	TCCTCAACTGAAGCTCCTTTTT	1.19	1.35	0	0	1.33
2810474O19Rik	ENSMUST00000203348	+	1831	264.903	201.257	82.3242	77.5128	21.2435	30.6	TTTTGTCCAGGAATAGAAACCC	1.49	2.03	0	0	0
2810474O19Rik	ENSMUST00000203348	+	2881	264.903	201.257	82.3242	77.5128	21.2435	30.6	GTGGGTGGGTATGGGGGACC	0	0.13	0	0	0
2810474O19Rik	ENSMUST00000203348	+	1753	264.903	201.257	82.3242	77.5128	21.2435	30.6	TCCTTGGTGATGAACAGCAGTA	82.48	14.78	44.12	18.09	21.66
2810474O19Rik	ENSMUST00000203348	+	1539	264.903	201.257	82.3242	77.5128	21.2435	30.6	AGGAGCTTCAGTTGAGGAAATG	0	0	12.17	0	2.43
2810474O19Rik	ENSMUST00000203348	+	1798	264.903	201.257	82.3242	77.5128	21.2435	30.6	CTTTCCTCCCCAACTTGTTTCT	2.41	1.41	0	0	0
2810474O19Rik	ENSMUST00000203348	-	1619	264.903	201.257	82.3242	77.5128	21.2435	30.6	AACCCAAGACTACCATCCCAGA	0	0	0.13	0	0
2810474O19Rik	ENSMUST00000203348	-	1670	264.903	201.257	82.3242	77.5128	21.2435	30.6	TTCTTTACTGGCTTGCTTCT	0.6	0.95	0	0	0
2810474O19Rik	ENSMUST00000203348	+	2886	264.903	201.257	82.3242	77.5128	21.2435	30.6	TGGATATGGGGGACTTTTGGTAT	0	5.15	0	2	0
2810474O19Rik	ENSMUST00000203348	+	1765	264.903	201.257	82.3242	77.5128	21.2435	30.6	AACAGCAGTATGGAGGTGTAAGC	0	3.39	0	0	0
2810474O19Rik	ENSMUST00000203348	-	1617	264.903	201.257	82.3242	77.5128	21.2435	30.6	CAAGACTACCAGACCAGAGA	0	0	0.13	0	0
2810474O19Rik	ENSMUST00000203348	+	1752	264.903	201.257	82.3242	77.5128	21.2435	30.6	TTCCGTGGTGATGAACAGCAGT	0.2	0	5.12	0	0
2810474O19Rik	ENSMUST00000203348	+	1750	264.903	201.257	82.3242	77.5128	21.2435	30.6	ACTTCCTTGGTGATAAACAG	0	1.15	0	0	0
2810474O19Rik	ENSMUST00000203348	-	1490	264.903	201.257	82.3242	77.5128	21.2435	30.6	TTGACACACAAAACCAGCC	0	3.25	0	0	0
2810474O19Rik	ENSMUST00000203348	-	1529	264.903	201.257	82.3242	77.5128	21.2435	30.6	TGAAGTTCCTTTCTCTGTGA	0.15	0.13	0	0	1.19
2810474O19Rik	ENSMUST00000203348	+	1619	264.903	201.257	82.3242	77.5128	21.2435	30.6	TCTGGGCTGGTAGTCTTGGTT	2.23	2.3	0	0	0
2810474O19Rik	ENSMUST00000203348	+	1640	264.903	201.257	82.3242	77.5128	21.2435	30.6	TCTATAAGAGAGCAGGCTGAGAA	10.72	24.97	38.55	6.5	6.55
2810474O19Rik	ENSMUST00000203348	-	1622	264.903	201.257	82.3242	77.5128	21.2435	30.6	TATAGAACCCAAGACTGCCAGCCC	10.23	9.22	17.88	0	2.79
2810474O19Rik	ENSMUST00000203348	-	1533	264.903	201.257	82.3242	77.5128	21.2435	30.6	TCAACTGAAGCTCCTTTTTCT	0	0	0.13	0	0
2810474O19Rik	ENSMUST00000203348	+	1763	264.903	201.257	82.3242	77.5128	21.2435	30.6	TGAACAGCAGCATGGAAGTGT	2.53	3.59	0	0	3.1
2810474O19Rik	ENSMUST00000203348	-	1628	264.903	201.257	82.3242	77.5128	21.2435	30.6	TCTTATAGAACCCAAGACTGC	2.62	0.14	0	0	0
2810474O19Rik	ENSMUST00000203348	-	1485	264.903	201.257	82.3242	77.5128	21.2435	30.6	TTGACACACAAAACCAGCCAGTAC	4.63	7.25	0	0	0
2810474O19Rik	ENSMUST00000203348	+	1524	264.903	201.257	82.3242	77.5128	21.2435	30.6	AGTTACCACAGAGAAAGGAGC	0	3.71	0	0	0
2810474O19Rik	ENSMUST00000203348	+	1636	264.903	201.257	82.3242	77.5128	21.2435	30.6	TGGTTCTATAAGAGAGCAGGC	0	0	0.13	0	0
2810474O19Rik	ENSMUST00000203348	-	1636	264.903	201.257	82.3242	77.5128	21.2435	30.6	AGCCTGCTCTCTTATAGAACCA	0.2	0	0.13	0	0
2810474O19Rik	ENSMUST00000203348	+	1832	264.903	201.257	82.3242	77.5128	21.2435	30.6	TTTGTGCAGGAATAGAAACTC	0	3.66	0	0	0
2810474O19Rik	ENSMUST00000203348	+	2886	264.903	201.257	82.3242	77.5128	21.2435	30.6	TGGGTATGGGGGACTTTTGGTA	1.34	2.71	5.12	6.12	0
2810474O19Rik	ENSMUST00000203348	+	1753	264.903	201.257	82.3242	77.5128	21.2435	30.6	TCCTTGGTGATAAACAGCAGT	0	0.13	0	0	0
2810474O19Rik	ENSMUST00000203348	-	1749	264.903	201.257	82.3242	77.5128	21.2435	30.6	TTTATCACCAAGGAAGTC	0	0.41	0	0	0
2810474O19Rik	ENSMUST00000203348	+	2889	264.903	201.257	82.3242	77.5128	21.2435	30.6	ATATGGGGGACTTTTGGTATAG	2.28	12.62	0.13	7.5	4.29
2810474O19Rik	ENSMUST00000203348	-	1638	264.903	201.257	82.3242	77.5128	21.2435	30.6	TCAGCCTGCTCCCTTATAGAAC	0	0.14	0	0	0
2810474O19Rik	ENSMUST00000203348	+	1745	264.903	201.257	82.3242	77.5128	21.2435	30.6	TCCTGGCTTCCTTGGTGATGAA	2.53	2.95	3.98	0	0.61
2810474O19Rik	ENSMUST00000203348	-	1639	264.903	201.257	82.3242	77.5128	21.2435	30.6	TGCTCAGCCTGCTCTCCTATAGAA	0	1.54	0	0	0
2810474O19Rik	ENSMUST00000203348	-	1765	264.903	201.257	82.3242	77.5128	21.2435	30.6	TTACAATTCCATACTGCTGTT	0.3	4.1	7.86	4.62	0
2810474O19Rik	ENSMUST00000203348	+	1748	264.903	201.257	82.3242	77.5128	21.2435	30.6	TGGCTTCCTTGGTGATGAACAG	0	0	0.13	0	0
2810474O19Rik	ENSMUST00000203348	-	1535	264.903	201.257	82.3242	77.5128	21.2435	30.6	CCTCAACTGAAGCTCCTTTCT	0.6	1.08	0	0	0
2810474O19Rik	ENSMUST00000203348	-	1571	264.903	201.257	82.3242	77.5128	21.2435	30.6	TGAGAAAATACCCCACAGCTGGAT	0	3.93	0	0	0
2810474O19Rik	ENSMUST00000203348	+	1745	264.903	201.257	82.3242	77.5128	21.2435	30.6	TCCTGGCTTCCTTGGTGATGAACA	0	1.41	0	0	0
2810474O19Rik	ENSMUST00000203348	+	1748	264.903	201.257	82.3242	77.5128	21.2435	30.6	TGACTTCCTTGGTGATGAACAGCA	0	3.66	0	0	0
2810474O19Rik	ENSMUST00000203348	+	1767	264.903	201.257	82.3242	77.5128	21.2435	30.6	CAGCAGTATGGAAGTGTAAGC	0.2	8.04	0	0	0
2810474O19Rik	ENSMUST00000203348	+	1752	264.903	201.257	82.3242	77.5128	21.2435	30.6	TTCCTTGGTGATTAACAGCAGT	0.2	0	0.11	0	0
2810474O19Rik	ENSMUST00000203348	+	1768	264.903	201.257	82.3242	77.5128	21.2435	30.6	AGCAGTATGGAAGTGTAAGCT	0	3.52	0	0	0
2810474O19Rik	ENSMUST00000203348	-	1624	264.903	201.257	82.3242	77.5128	21.2435	30.6	TATAGAACCCAAGACTACCAGT	0	0.13	0	0	2.79
2810474O19Rik	ENSMUST00000203348	+	1745	264.903	201.257	82.3242	77.5128	21.2435	30.6	TCCTGACTTCCTTGGTGATGAAC	4.76	2.69	0	0	0
2810474O19Rik	ENSMUST00000203348	+	1543	264.903	201.257	82.3242	77.5128	21.2435	30.6	GCTTCAGTTGAGGAAATGCCT	4.73	1.49	0.69	0	0
2810474O19Rik	ENSMUST00000203348	-	1508	264.903	201.257	82.3242	77.5128	21.2435	30.6	TAACTCCAGCCTGTGTCAAGT	2.41	5.38	0	0	3.57
2810474O19Rik	ENSMUST00000203348	-	1531	264.903	201.257	82.3242	77.5128	21.2435	30.6	TCAACTGAAGCTCCTTTCTCTGT	87.03	57.63	35.27	25.09	13.55
2810474O19Rik	ENSMUST00000203348	+	1635	264.903	201.257	82.3242	77.5128	21.2435	30.6	TGGGGTCTATAAGAGAGCAGGCT	0.3	0	0.36	0.25	0
2810474O19Rik	ENSMUST00000203348	+	1768	264.903	201.257	82.3242	77.5128	21.2435	30.6	AGCAGTATGGAAGTGTAAGCCGA	4.63	4.47	0	0	0
2810474O19Rik	ENSMUST00000203348	-	1638	264.903	201.257	82.3242	77.5128	21.2435	30.6	TCAGCCTACTCTCTTATAGAAC	0	0	0.13	0	0
2810474O19Rik	ENSMUST00000203348	+	1542	264.903	201.257	82.3242	77.5128	21.2435	30.6	AGCTTCAGTTGAGGAAATGCCT	4.7	3.08	0.86	0	0
2810474O19Rik	ENSMUST00000203348	-	1619	264.903	201.257	82.3242	77.5128	21.2435	30.6	ACCCAAGACTGCCAGCCCAGA	0	1.41	6.35	4.12	0
2810474O19Rik	ENSMUST00000203348	-	1624	264.903	201.257	82.3242	77.5128	21.2435	30.6	ACAGAACCCAAGTCTACCAGC	0.2	3.52	0	0	0
2810474O19Rik	ENSMUST00000203348	+	2886	264.903	201.257	82.3242	77.5128	21.2435	30.6	TGGGTAAGGGGGACTTTTGGTA	4.43	1.54	6.59	0	0
2810474O19Rik	ENSMUST00000203348	-	1627	264.903	201.257	82.3242	77.5128	21.2435	30.6	TTCTTATAGAACCCAGGACTGCC	0	3.25	0	0	0
2810474O19Rik	ENSMUST00000203348	-	1512	264.903	201.257	82.3242	77.5128	21.2435	30.6	TGTGATAACTCCAGCCTGTGTT	0	0.14	0	0	0
2810474O19Rik	ENSMUST00000203348	-	1527	264.903	201.257	82.3242	77.5128	21.2435	30.6	AAGTTCCTTTCTCTGTGATA	2.38	3.59	0	0	0
2810474O19Rik	ENSMUST00000203348	+	1739	264.903	201.257	82.3242	77.5128	21.2435	30.6	TTCCAGTCCAGACTTCCTTGGT	0	0.14	0	0	0
2810474O19Rik	ENSMUST00000203348	-	1771	264.903	201.257	82.3242	77.5128	21.2435	30.6	ATTCAGCTTACACTTCCATACC	0	4.23	0	0	0
2810474O19Rik	ENSMUST00000203348	-	426	264.903	201.257	82.3242	77.5128	21.2435	30.6	TTCAAATCCCGCAACCACATG	0	4.23	0	0	0
2810474O19Rik	ENSMUST00000203348	+	1522	264.903	201.257	82.3242	77.5128	21.2435	30.6	GGGGTTATCACAGAGAAAGGAGC	0	0	1.79	0	0
2810474O19Rik	ENSMUST00000203348	+	1532	264.903	201.257	82.3242	77.5128	21.2435	30.6	CAGAGAAAGGAGCTTCAGTTGAG	0	0	0.13	0	0
2810474O19Rik	ENSMUST00000203348	-	1622	264.903	201.257	82.3242	77.5128	21.2435	30.6	TACAGAACCCAAGTCTACCAGCCT	2.68	0.27	0	0	0
2810474O19Rik	ENSMUST00000203348	+	1830	264.903	201.257	82.3242	77.5128	21.2435	30.6	GGTTTGTGCAGGAATAGAAACC	0	0.14	0	0	0
2810474O19Rik	ENSMUST00000203348	-	1671	264.903	201.257	82.3242	77.5128	21.2435	30.6	ATGTTCTTTACTGGCTTGTTTC	0.6	0	0	0.37	0
2810474O19Rik	ENSMUST00000203348	+	1753	264.903	201.257	82.3242	77.5128	21.2435	30.6	TCCTTGGTGATAAACAGCAGTA	0	0	0.13	0	0
2810474O19Rik	ENSMUST00000203348	+	1532	264.903	201.257	82.3242	77.5128	21.2435	30.6	CAGAGAAAGGAGCTTCAGTTGA	0	3.79	0	0	0
2810474O19Rik	ENSMUST00000203348	+	1740	264.903	201.257	82.3242	77.5128	21.2435	30.6	TCCAGTCCTGGCTTCCTTGGTG	4.54	5.28	9.58	0	0
2810474O19Rik	ENSMUST00000203348	+	1739	264.903	201.257	82.3242	77.5128	21.2435	30.6	TTCCAGTCCTGGCTTCCTTGGTGA	0.2	0	0	0.13	0
2810474O19Rik	ENSMUST00000203348	-	1630	264.903	201.257	82.3242	77.5128	21.2435	30.6	TTTTATAGAACCCAAGACT	0	0	0.13	0	0
2810474O19Rik	ENSMUST00000203348	+	1526	264.903	201.257	82.3242	77.5128	21.2435	30.6	TTATCACAGAGAAAGGAACTT	0	0.13	0	0	0
2810474O19Rik	ENSMUST00000203348	-	1536	264.903	201.257	82.3242	77.5128	21.2435	30.6	TCCTCAACTGAAGCTCCTTTT	0	0.14	0	0	0
2810474O19Rik	ENSMUST00000203348	-	1623	264.903	201.257	82.3242	77.5128	21.2435	30.6	ATAGAACCCAAGACTGCCAGCC	98.41	71.95	15.55	0	7.79
2810474O19Rik	ENSMUST00000203348	-	764	264.903	201.257	82.3242	77.5128	21.2435	30.6	ACAAGATACCAGAACTAC	0	3.93	6.46	0	0
2810474O19Rik	ENSMUST00000203348	+	1739	264.903	201.257	82.3242	77.5128	21.2435	30.6	TTCCAGTCCCGACTTCCTTGGT	0	0.13	0	0	0.24
2810474O19Rik	ENSMUST00000203348	-	1485	264.903	201.257	82.3242	77.5128	21.2435	30.6	TGACACACAAAACCAGCCAGTAC	0	0.13	0	6.37	6.37
2810474O19Rik	ENSMUST00000203348	+	1741	264.903	201.257	82.3242	77.5128	21.2435	30.6	CCAGTCCTGACTTCCTTGGTGAA	3.12	4.47	0	0	0
2810474O19Rik	ENSMUST00000203348	+	1763	264.903	201.257	82.3242	77.5128	21.2435	30.6	TGAACAGCAGTATGGAAGTGTAAG	0.6	4.23	0	0	0
2810474O19Rik	ENSMUST00000203348	-	1532	264.903	201.257	82.3242	77.5128	21.2435	30.6	CAACTGAAGCTCCTTTTTCTG	0	0.13	0	0	0
2810474O19Rik	ENSMUST00000203348	+	1740	264.903	201.257	82.3242	77.5128	21.2435	30.6	TCCAGTCCTGACTTCCTTGGTGAA	0	3.79	0	0	0
2810474O19Rik	ENSMUST00000203348	-	1671	264.903	201.257	82.3242	77.5128	21.2435	30.6	TTCTTTACTGGCTTGTTTC	0.3	0.78	0	0	0
2810474O19Rik	ENSMUST00000203348	+	1748	264.903	201.257	82.3242	77.5128	21.2435	30.6	TGACTTCTTTGGTGATGAACAGC	0.2	1.63	0	0	0
2810474O19Rik	ENSMUST00000203348	+	1745	264.903	201.257	82.3242	77.5128	21.2435	30.6	TCCTGACTTCCTTGGTGATGAACA	0	3.39	0	0	0
2810474O19Rik	ENSMUST00000203348	+	1638	264.903	201.257	82.3242	77.5128	21.2435	30.6	GTTTTATAAGAGAGCAGGCTGA	2.82	1.92	0	0	0
2810474O19Rik	ENSMUST00000203348	+	1752	264.903	201.257	82.3242	77.5128	21.2435	30.6	TTCCTTGGTGATAAACAGCAGT	3.12	0.13	0	0	0
2810474O19Rik	ENSMUST00000203348	+	1629	264.903	201.257	82.3242	77.5128	21.2435	30.6	TAGTCTTGGGTTCTATAAGGGA	0	8.42	0	0	0
2810474O19Rik	ENSMUST00000203348	+	1640	264.903	201.257	82.3242	77.5128	21.2435	30.6	TCTATAAGAGAGCAGGCTGAGAAA	0	0	7	0	9.7
2810474O19Rik	ENSMUST00000203348	-	1766	264.903	201.257	82.3242	77.5128	21.2435	30.6	CTTACACTTCCATACTGCTGT	2.82	0.13	0	0	3.15
2810474O19Rik	ENSMUST00000203348	+	1624	264.903	201.257	82.3242	77.5128	21.2435	30.6	ACTGGTAGTCTTGGGTTCTATAA	0	0.14	0	0	0
2810474O19Rik	ENSMUST00000203348	+	1739	264.903	201.257	82.3242	77.5128	21.2435	30.6	TTCCAGTCCTGGCTTCCGTG	0	0	5.25	0	0
2810474O19Rik	ENSMUST00000203348	-	1664	264.903	201.257	82.3242	77.5128	21.2435	30.6	TTATTGGCTTGCTTCCCCTGGC	0	1.15	0	1.25	0
2810474O19Rik	ENSMUST00000203348	-	1531	264.903	201.257	82.3242	77.5128	21.2435	30.6	CAAATGAAGCTCCTTTCTCTGT	0	0.14	0	0	0
2810474O19Rik	ENSMUST00000203348	+	1799	264.903	201.257	82.3242	77.5128	21.2435	30.6	TTTCCTCCCCAACTTGTTTCTT	4.43	2.43	0	0	0
2810474O19Rik	ENSMUST00000203348	+	1526	264.903	201.257	82.3242	77.5128	21.2435	30.6	TTATCACAGAAAAAGGAGCTT	4.63	4.61	0	0	0
2810474O19Rik	ENSMUST00000203348	+	1630	264.903	201.257	82.3242	77.5128	21.2435	30.6	AGTCTTGGGTTTTATAAGAGAGC	0	0.14	0	0	0
2810474O19Rik	ENSMUST00000203348	-	1619	264.903	201.257	82.3242	77.5128	21.2435	30.6	AACCCAAGACTGCCAGCCCAGA	0	3.79	0	0	0
2810474O19Rik	ENSMUST00000203348	+	1770	264.903	201.257	82.3242	77.5128	21.2435	30.6	CAGTATGGAAGTGTAAGCTGA	0	0.14	0	0	0
2810474O19Rik	ENSMUST00000203348	+	2886	264.903	201.257	82.3242	77.5128	21.2435	30.6	TGGCTATGGGGGACTTTTGG	2.83	2.71	0	0	0
2810474O19Rik	ENSMUST00000203348	-	1533	264.903	201.257	82.3242	77.5128	21.2435	30.6	CCAACTGAAGCTCCTTTTTCT	3.12	2.56	0	0	0
2810474O19Rik	ENSMUST00000203348	+	1738	264.903	201.257	82.3242	77.5128	21.2435	30.6	GTTCCAGTCCTGGCTTCCGTG	0	0.27	0	0	0
2810474O19Rik	ENSMUST00000203348	+	1801	264.903	201.257	82.3242	77.5128	21.2435	30.6	TCCTCCCCAACTTGTTTCTTG	0	1.28	0	0	0
2810474O19Rik	ENSMUST00000203348	-	1617	264.903	201.257	82.3242	77.5128	21.2435	30.6	AACCAAGACTACCAGCCCAGAGA	3.12	0	10.14	0	0
2810474O19Rik	ENSMUST00000203348	+	1629	264.903	201.257	82.3242	77.5128	21.2435	30.6	TAGTCTTGGGTTTTATAAGAGA	0	0.14	0	0	0
2810474O19Rik	ENSMUST00000203348	+	1746	264.903	201.257	82.3242	77.5128	21.2435	30.6	CCTGACTTCCTTGGTGATGAAC	0	1.15	0	0	0
2810474O19Rik	ENSMUST00000203348	+	1769	264.903	201.257	82.3242	77.5128	21.2435	30.6	GCAGTATGGAAGTGTAAGCCGA	2.98	0	0	7.83	2.43
2810474O19Rik	ENSMUST00000203348	+	1739	264.903	201.257	82.3242	77.5128	21.2435	30.6	TTCCAGTCCTGACTTCCTTGGTG	4.59	7.38	7.21	6.89	1.7
2810474O19Rik	ENSMUST00000203348	-	1524	264.903	201.257	82.3242	77.5128	21.2435	30.6	GCTCCTTTTTCTGTGATAACT	0	0.13	0	0	0
2810474O19Rik	ENSMUST00000203348	-	763	264.903	201.257	82.3242	77.5128	21.2435	30.6	TACAAGATACCAGAACTACT	0	0.13	0	0	0
2810474O19Rik	ENSMUST00000203348	-	1828	264.903	201.257	82.3242	77.5128	21.2435	30.6	TTTCTATTCCTGGACAAAACAT	3.12	3.52	0	0	0
2810474O19Rik	ENSMUST00000203348	+	1741	264.903	201.257	82.3242	77.5128	21.2435	30.6	CCAGTCCTGACTTCCTTGGTG	4.62	1.92	0	0.13	0
2810474O19Rik	ENSMUST00000203348	+	1800	264.903	201.257	82.3242	77.5128	21.2435	30.6	TTCCTCCCCAACTTGTTTCTT	4.58	3.11	0	0	0
2810474O19Rik	ENSMUST00000203348	+	1527	264.903	201.257	82.3242	77.5128	21.2435	30.6	TATCACAGAGAAAGGAGCTTCAGT	0	3.93	0	0	0
2810474O19Rik	ENSMUST00000203348	+	1766	264.903	201.257	82.3242	77.5128	21.2435	30.6	ACAGCAGTATGGAAGTGTAAGA	0	0.13	0	0	0
2810474O19Rik	ENSMUST00000203348	-	1743	264.903	201.257	82.3242	77.5128	21.2435	30.6	ATCACCAAAGAAGTCAGGACT	0	0.13	0	0	0
2810474O19Rik	ENSMUST00000203348	+	2886	264.903	201.257	82.3242	77.5128	21.2435	30.6	TGGCTATGGGGGACTTTTGGT	2.98	19.48	12.21	0	7.4
2810474O19Rik	ENSMUST00000203348	+	1801	264.903	201.257	82.3242	77.5128	21.2435	30.6	TCCTCCTCAGCTTGCTTCTTGGT	0	0.14	0	0	0
2810474O19Rik	ENSMUST00000203348	+	2886	264.903	201.257	82.3242	77.5128	21.2435	30.6	TGGATATGGGGGACTTTTGG	2.83	0	0	5.37	0
Abcf3	ENSMUST00000003319	-	377	19.2636	0.459598	21.3474	0.335554	1.77227	0.783113	ATTGTTTTCCAGTATCTTC	0	2.17	0	0	0
Abhd6	ENSMUST00000026313	-	1160	18.9636	20.8012	0	0	0	0	TTGAGCTTCTTGTGGTCTGT	0	1.63	0	0	0
Abhd6	ENSMUST00000166497	-	1083	18.9636	20.8012	0	0	0	0	TTGAGCTTCTTGTGGTCTGT	0	1.63	0	0	0
Akap2	ENSMUST00000043456	+	533	4.47459	3.51755	3.32697	3.47956	0.808551	0.361685	TGGCAGAATGTAAAAGGA	0	3.71	0	0	0
Akap2	ENSMUST00000098064	+	134	4.47459	3.51755	3.32697	3.47956	0.808551	0.361685	AAGGCGGGAACATGGCAGCATC	0	0.14	0	0	0
Akap2	ENSMUST00000098064	+	263	4.47459	3.51755	3.32697	3.47956	0.808551	0.361685	CCCACAGTGACACATCTACTCC	0	2.05	0	0	0
Akap2	ENSMUST00000102902	+	533	4.47459	3.51755	3.32697	3.47956	0.808551	0.361685	TGGCAGAATGTAAAAGGA	0	3.71	0	0	0
Akap2	ENSMUST00000102902	+	134	4.47459	3.51755	3.32697	3.47956	0.808551	0.361685	AAGGCGGGAACATGGCAGCATC	0	0.14	0	0	0
Akap2	ENSMUST00000098064	+	134	4.47459	3.51755	3.32697	3.47956	0.808551	0.361685	AAGGTGGGAGCATGGCAGCAT	0	3.39	0	0	0
Akap2	ENSMUST00000124581	+	273	4.47459	3.51755	3.32697	3.47956	0.808551	0.361685	TGGCAGAATGTAAAAGGA	0	3.71	0	0	0
Akap2	ENSMUST00000043456	-	255	4.47459	3.51755	3.32697	3.47956	0.808551	0.361685	TGTGTCACTGTGGGCATGGGCT	0	0	1.51	0	0
Akap2	ENSMUST00000102902	-	216	4.47459	3.51755	3.32697	3.47956	0.808551	0.361685	GCTGCCTGGAAGTCAGTCTTCC	0	2.17	0	0	0
Akap2	ENSMUST00000102902	+	263	4.47459	3.51755	3.32697	3.47956	0.808551	0.361685	CCCACAGTGACACATCTACTC	0	0.13	0	0	0
Akap2	ENSMUST00000043456	+	263	4.47459	3.51755	3.32697	3.47956	0.808551	0.361685	CCCACAGTGACACATCTACTC	0	0.13	0	0	0
Akap2	ENSMUST00000102902	+	263	4.47459	3.51755	3.32697	3.47956	0.808551	0.361685	CCCACAGTGACACATCTACTCC	0	2.05	0	0	0
Akap2	ENSMUST00000098064	+	533	4.47459	3.51755	3.32697	3.47956	0.808551	0.361685	TGGCAGAATGTAAAAGGA	0	3.71	0	0	0
Akap2	ENSMUST00000098064	-	216	4.47459	3.51755	3.32697	3.47956	0.808551	0.361685	GCTGCCTGGAAGTCAGTCTTCC	0	2.17	0	0	0
Akap2	ENSMUST00000102902	+	134	4.47459	3.51755	3.32697	3.47956	0.808551	0.361685	AAGGTGGGAGCATGGCAGCAT	0	3.39	0	0	0
Akap2	ENSMUST00000102903	+	190	4.47459	3.51755	3.32697	3.47956	0.808551	0.361685	TGGCAGAATGTAAAAGGA	0	3.71	0	0	0
Akap2	ENSMUST00000102902	-	255	4.47459	3.51755	3.32697	3.47956	0.808551	0.361685	TGTGTCACTGTGGGCATGGGCT	0	0	1.51	0	0
Akap2	ENSMUST00000102902	-	256	4.47459	3.51755	3.32697	3.47956	0.808551	0.361685	TATCACTGTGGGTGTGGGC	0	0	5.12	0	0
Akap2	ENSMUST00000098064	-	255	4.47459	3.51755	3.32697	3.47956	0.808551	0.361685	TGTGTCACTGTGGGCATGGGCT	0	0	1.51	0	0
Akap2	ENSMUST00000043456	+	263	4.47459	3.51755	3.32697	3.47956	0.808551	0.361685	CCCACAGTGACACATCTACTCC	0	2.05	0	0	0
Akap2	ENSMUST00000043456	+	134	4.47459	3.51755	3.32697	3.47956	0.808551	0.361685	AAGGTGGGAGCATGGCAGCAT	0	3.39	0	0	0
Akap2	ENSMUST00000098064	-	256	4.47459	3.51755	3.32697	3.47956	0.808551	0.361685	TATCACTGTGGGTGTGGGC	0	0	5.12	0	0
Akap2	ENSMUST00000132497	+	313	4.47459	3.51755	3.32697	3.47956	0.808551	0.361685	TGGCAGAATGTAAAAGGA	0	3.71	0	0	0
Akap2	ENSMUST00000043456	+	134	4.47459	3.51755	3.32697	3.47956	0.808551	0.361685	AAGGCGGGAACATGGCAGCATC	0	0.14	0	0	0
Akap2	ENSMUST00000043456	-	216	4.47459	3.51755	3.32697	3.47956	0.808551	0.361685	GCTGCCTGGAAGTCAGTCTTCC	0	2.17	0	0	0
Akap2	ENSMUST00000043456	+	230	4.47459	3.51755	3.32697	3.47956	0.808551	0.361685	CAGGCAGCTAGGATGAGGGTC	0	0	0.11	0	0
Akap2	ENSMUST00000098064	+	263	4.47459	3.51755	3.32697	3.47956	0.808551	0.361685	CCCACAGTGACACATCTACTC	0	0.13	0	0	0
Akap2	ENSMUST00000107600	+	592	4.47459	3.51755	3.32697	3.47956	0.808551	0.361685	TGGCAGAATGTAAAAGGA	0	3.71	0	0	0
Akap2	ENSMUST00000098064	+	230	4.47459	3.51755	3.32697	3.47956	0.808551	0.361685	CAGGCAGCTAGGATGAGGGTC	0	0	0.11	0	0
Akap2	ENSMUST00000043456	-	256	4.47459	3.51755	3.32697	3.47956	0.808551	0.361685	TATCACTGTGGGTGTGGGC	0	0	5.12	0	0
Akap2	ENSMUST00000102902	+	230	4.47459	3.51755	3.32697	3.47956	0.808551	0.361685	CAGGCAGCTAGGATGAGGGTC	0	0	0.11	0	0
Akap9	ENSMUST00000196350	-	24	23.4207	47.0322	9.93151	19.3859	4.83943	2.02806	AGTTTGGAGCTGAGATGAAAGG	0	0	14.54	0	0
Akap9	ENSMUST00000196350	-	118	23.4207	47.0322	9.93151	19.3859	4.83943	2.02806	ATGAAACTCAAGAAGAATGAAG	0	8.94	0.13	0	0
Akap9	ENSMUST00000196350	-	108	23.4207	47.0322	9.93151	19.3859	4.83943	2.02806	AGAAAAATGAAGACTGAAGTGT	4.63	8.54	4.42	0.13	4.77
Akap9	ENSMUST00000196350	-	21	23.4207	47.0322	9.93151	19.3859	4.83943	2.02806	TGTGGAGCTGAGATGAAAGGATG	0	0	0.13	0	0
Akap9	ENSMUST00000196350	+	85	23.4207	47.0322	9.93151	19.3859	4.83943	2.02806	TTCTAAGGAGGGGCATAGTGTC	0	6.88	0.11	0	0
Akap9	ENSMUST00000196350	+	27	23.4207	47.0322	9.93151	19.3859	4.83943	2.02806	TTTGTCTCAGCTCCAAACT	3.22	0	0	9.49	2.91
Akap9	ENSMUST00000196350	-	3	23.4207	47.0322	9.93151	19.3859	4.83943	2.02806	ATGGACCATGTAGAGACTGCC	4.63	3.99	28.7	5.63	0
Akap9	ENSMUST00000196350	+	130	23.4207	47.0322	9.93151	19.3859	4.83943	2.02806	TGAGTTTCATGGGTTTAGCA	0	0	0.13	0	0
Akap9	ENSMUST00000196350	-	110	23.4207	47.0322	9.93151	19.3859	4.83943	2.02806	AGAAGAATGAAGACTGAAGT	4.76	0.13	9.05	0	3.15
Akap9	ENSMUST00000196350	+	19	23.4207	47.0322	9.93151	19.3859	4.83943	2.02806	TCCATCCTTTTGTCTCAGCTCC	1.41	2.05	0	0	0
Akap9	ENSMUST00000196350	-	9	23.4207	47.0322	9.93151	19.3859	4.83943	2.02806	AAAGGATGGACCATGTAGAC	0	0	0.13	0.13	0
Akap9	ENSMUST00000196350	-	115	23.4207	47.0322	9.93151	19.3859	4.83943	2.02806	TGAAACTCAAGAAAAATGAAGACT	0	3.59	0	0.13	2.43
Akap9	ENSMUST00000196350	-	108	23.4207	47.0322	9.93151	19.3859	4.83943	2.02806	AGAATGAAGACTGAAGTGT	4.83	5.17	6.4	19.2	22.87
Akap9	ENSMUST00000196350	-	1607	23.4207	47.0322	9.93151	19.3859	4.83943	2.02806	TATAGAATCCAGGACCACCAGC	0	5.96	0	0	0
Akap9	ENSMUST00000196350	-	22	23.4207	47.0322	9.93151	19.3859	4.83943	2.02806	TTTGGAGCTGAGATGAAAGGAA	4.61	8.26	6.57	7.87	0
Akap9	ENSMUST00000196350	-	21	23.4207	47.0322	9.93151	19.3859	4.83943	2.02806	TTGGAGCTGAGATGAAAGGATG	4.65	2.43	0	0	0
Akap9	ENSMUST00000196350	+	85	23.4207	47.0322	9.93151	19.3859	4.83943	2.02806	TTCTAAGGAGGGGCATAGTG	0.4	0	0	0.13	0
Akap9	ENSMUST00000196350	-	108	23.4207	47.0322	9.93151	19.3859	4.83943	2.02806	AGGAGAATGAAGACTGAAGTGT	4.47	9.03	38.84	28.68	5.09
Akap9	ENSMUST00000196350	+	83	23.4207	47.0322	9.93151	19.3859	4.83943	2.02806	ACTTCTAAGGAGGGGCATAG	0	0	0.13	0	0
Akap9	ENSMUST00000196350	-	16	23.4207	47.0322	9.93151	19.3859	4.83943	2.02806	GCTGAGATGAAAGGATGGACCT	0	0	0.24	0	0
Akap9	ENSMUST00000196350	-	15	23.4207	47.0322	9.93151	19.3859	4.83943	2.02806	CTGAGATGAAAGGATGGACCAT	0	5.82	0	0	0
Akap9	ENSMUST00000196350	-	43	23.4207	47.0322	9.93151	19.3859	4.83943	2.02806	AAGGAGTTACAGAGACAAAGT	0.65	17.06	8.58	6.25	8.89
Akap9	ENSMUST00000196350	+	42	23.4207	47.0322	9.93151	19.3859	4.83943	2.02806	AACTTTGTCTCTGTAACTCCT	5.03	0	3.23	0	0
Akap9	ENSMUST00000196350	-	6	23.4207	47.0322	9.93151	19.3859	4.83943	2.02806	GATGGACCATGTAGAGACT	0	5.55	0	0	0
Akap9	ENSMUST00000196350	-	20	23.4207	47.0322	9.93151	19.3859	4.83943	2.02806	TGGAGCTGTGACGAAAGGATGG	4.8	0.14	6.53	0.12	1.82
Akap9	ENSMUST00000196350	-	105	23.4207	47.0322	9.93151	19.3859	4.83943	2.02806	AGAATGAAGACCAAAGTGTGGA	0	0	7.97	0	0
Akap9	ENSMUST00000196350	-	45	23.4207	47.0322	9.93151	19.3859	4.83943	2.02806	AAGGAGTTACAGAGACACA	0	3.46	0	0.12	0
Akap9	ENSMUST00000196350	-	109	23.4207	47.0322	9.93151	19.3859	4.83943	2.02806	TCAAGGAGAATGAAGACTGAAGTG	3.02	0.14	0	0	0
Akap9	ENSMUST00000196350	-	17	23.4207	47.0322	9.93151	19.3859	4.83943	2.02806	CTGAGACGAAAGGATGGACC	0	3.11	7.43	0	0
Akap9	ENSMUST00000196350	-	1610	23.4207	47.0322	9.93151	19.3859	4.83943	2.02806	ACAGAAACCAGGACCACT	0	0	0.13	0	0
Akap9	ENSMUST00000196350	+	27	23.4207	47.0322	9.93151	19.3859	4.83943	2.02806	TTCATCTCAGCTCCAAACT	5.03	3.79	0	0	1.46
Akap9	ENSMUST00000196350	+	20	23.4207	47.0322	9.93151	19.3859	4.83943	2.02806	CCATCCTTTCGTCTCAGCTCCA	1.19	0.68	0	0	0
Akap9	ENSMUST00000196350	+	19	23.4207	47.0322	9.93151	19.3859	4.83943	2.02806	TCCATCCTTTCATCTCAGCTC	0.74	2.05	0	0	0
Akap9	ENSMUST00000196350	-	26	23.4207	47.0322	9.93151	19.3859	4.83943	2.02806	ACAAAGTTTGGAGCTGAGATGAAA	5.03	0	21.26	0	0
Akap9	ENSMUST00000196350	+	19	23.4207	47.0322	9.93151	19.3859	4.83943	2.02806	TCCATCCTTTCATCTCAGC	1.21	1.49	0	0	0
Akap9	ENSMUST00000196350	-	17	23.4207	47.0322	9.93151	19.3859	4.83943	2.02806	GAGACAAAAGGATGGACC	0	3.59	0	0	0
Akap9	ENSMUST00000196350	+	19	23.4207	47.0322	9.93151	19.3859	4.83943	2.02806	TCCATCTTTTCATCTCAGC	0	1.08	0	0	0
Akap9	ENSMUST00000196350	-	36	23.4207	47.0322	9.93151	19.3859	4.83943	2.02806	TACAGAGACAAAGTTTGGAGC	4.33	7.99	4.99	0	0
Akap9	ENSMUST00000196350	+	0	23.4207	47.0322	9.93151	19.3859	4.83943	2.02806	TATGGCAGGCTCTAGATGGT	4.58	0	0	0.13	4.2
Akap9	ENSMUST00000196350	-	12	23.4207	47.0322	9.93151	19.3859	4.83943	2.02806	TGAGATGAAAGGATGGACCATGTA	3.02	3.59	5.06	0	0
Akap9	ENSMUST00000196350	-	13	23.4207	47.0322	9.93151	19.3859	4.83943	2.02806	CTGAGATGAAAGGATGGACCATGT	3.27	0	0	0.13	0
Akap9	ENSMUST00000196350	-	23	23.4207	47.0322	9.93151	19.3859	4.83943	2.02806	TTTGGAGCTGTGACGAAAGGA	0	0	0.13	0	2.3
Akap9	ENSMUST00000196350	+	30	23.4207	47.0322	9.93151	19.3859	4.83943	2.02806	ATCTCAGCTCCAAACTCCGTCT	0	3.25	7.11	0	0
Akap9	ENSMUST00000196350	-	49	23.4207	47.0322	9.93151	19.3859	4.83943	2.02806	CCCTTGGAAGGAGTTACAGAGA	1.21	0	5.4	0	0
Akap9	ENSMUST00000196350	-	22	23.4207	47.0322	9.93151	19.3859	4.83943	2.02806	TGGAGCTGAGATGAAAGGAT	3.12	3.52	0	3.98	0
Akap9	ENSMUST00000196350	-	7	23.4207	47.0322	9.93151	19.3859	4.83943	2.02806	GATGGACCATGTAGAGAC	3.02	0	0.43	5.84	0
Akap9	ENSMUST00000196350	-	105	23.4207	47.0322	9.93151	19.3859	4.83943	2.02806	AGAATGAAGACTGAAGTGTGGA	0.3	3.92	0	0	0
Akap9	ENSMUST00000196350	+	47	23.4207	47.0322	9.93151	19.3859	4.83943	2.02806	TGTCTCTGTAACTCCTTCCA	0	1.08	0	0	0
Akap9	ENSMUST00000196350	-	14	23.4207	47.0322	9.93151	19.3859	4.83943	2.02806	TGAGACGAAAGGATGGACCATC	0	3.71	0	7.3	2.86
Akap9	ENSMUST00000196350	-	17	23.4207	47.0322	9.93151	19.3859	4.83943	2.02806	GGAGCTGAGATAAAAGGATGGACC	0	2.84	0	0	0
Akap9	ENSMUST00000196350	-	19	23.4207	47.0322	9.93151	19.3859	4.83943	2.02806	TGGAGCTGAGACAAAAGGATGGA	0	3.39	0	0	1.91
Akap9	ENSMUST00000196350	+	83	23.4207	47.0322	9.93151	19.3859	4.83943	2.02806	ACTTCTAAGGAGGGGCATAGT	0	0	8.32	0	0
Akap9	ENSMUST00000196350	-	21	23.4207	47.0322	9.93151	19.3859	4.83943	2.02806	TTTGGAGCTGAGATGAAAGGATG	5.63	7.07	20.29	0	0
Akap9	ENSMUST00000196350	-	47	23.4207	47.0322	9.93151	19.3859	4.83943	2.02806	ATGGAAGGAGTTACAGAGACA	0	0	9.69	0	0
Akap9	ENSMUST00000196350	+	85	23.4207	47.0322	9.93151	19.3859	4.83943	2.02806	TTCTAAGGAGGGGCATAGTGTT	3.27	0	4.42	0	0
Akap9	ENSMUST00000196350	-	101	23.4207	47.0322	9.93151	19.3859	4.83943	2.02806	GAAGACCAAAGTGTGGACACT	0	0	8.4	0	0
Akap9	ENSMUST00000196350	-	44	23.4207	47.0322	9.93151	19.3859	4.83943	2.02806	AAGGAGTTACAGAGACGGAG	0	3.39	0	0	0
Akap9	ENSMUST00000196350	-	101	23.4207	47.0322	9.93151	19.3859	4.83943	2.02806	AAGACCAAAGTGTGGACACT	0	2.57	0	0	0
Akap9	ENSMUST00000196350	-	130	23.4207	47.0322	9.93151	19.3859	4.83943	2.02806	TCCTAAACACATGAAACTCA	2.68	2.82	0	0	0
Akap9	ENSMUST00000196350	-	23	23.4207	47.0322	9.93151	19.3859	4.83943	2.02806	GGAGCTGAGATGAAAGGA	5.03	0	6.78	0	0
Akap9	ENSMUST00000196350	-	6	23.4207	47.0322	9.93151	19.3859	4.83943	2.02806	AAGGATGGACCATCTAGAGACT	0	3.71	0	0	0
Akap9	ENSMUST00000196350	+	46	23.4207	47.0322	9.93151	19.3859	4.83943	2.02806	TTGTCTCTGTAACTCCTTCCA	0.3	3.79	0	0	2.79
Akap9	ENSMUST00000196350	+	86	23.4207	47.0322	9.93151	19.3859	4.83943	2.02806	TCTAAGGAGGGGCATAGTGTT	0	2.44	0	0	0
Akap9	ENSMUST00000196350	-	21	23.4207	47.0322	9.93151	19.3859	4.83943	2.02806	TTTGGAGCTGTGATGAAAGGATG	0	3.84	0	0	0.12
Akap9	ENSMUST00000196350	-	104	23.4207	47.0322	9.93151	19.3859	4.83943	2.02806	AAATGAAGACTGAAGTGTGGAC	0	0	9.86	0	0
Akap9	ENSMUST00000196350	-	13	23.4207	47.0322	9.93151	19.3859	4.83943	2.02806	TGAGATGAAAGGATGGACCATGT	0	3.84	6.25	0	0
Akap9	ENSMUST00000196350	-	4	23.4207	47.0322	9.93151	19.3859	4.83943	2.02806	GATGGACCATGTAGAGACTGC	9.71	14.1	5.06	0.4	0
Akap9	ENSMUST00000196350	-	108	23.4207	47.0322	9.93151	19.3859	4.83943	2.02806	AAGAATGAAGACTGAAGTGT	4.46	0	0	7.25	6.85
Akap9	ENSMUST00000196350	+	30	23.4207	47.0322	9.93151	19.3859	4.83943	2.02806	ATCTCAGCTCCAAACTTTGTCT	0	12.59	0.11	0	0
Akap9	ENSMUST00000196350	-	6	23.4207	47.0322	9.93151	19.3859	4.83943	2.02806	AAGAATGGACCATCTAGAGACT	0	1.76	0	0	0
Akap9	ENSMUST00000196350	+	23	23.4207	47.0322	9.93151	19.3859	4.83943	2.02806	TCCTTTCATCTCAGCTCCAAACT	0	1.63	0	0	0
Akap9	ENSMUST00000196350	-	106	23.4207	47.0322	9.93151	19.3859	4.83943	2.02806	AGAATGAAGACTGAAGTGTGG	0	3.39	8.18	12.8	2.91
Akap9	ENSMUST00000196350	+	18	23.4207	47.0322	9.93151	19.3859	4.83943	2.02806	GTCCATCCTTTCGTCACAGCT	0.45	0.13	0.64	1.3	0
Akap9	ENSMUST00000196350	+	5	23.4207	47.0322	9.93151	19.3859	4.83943	2.02806	CAGTCTCTACATGGTCCATCCT	5.03	2.69	0	0	0
Akap9	ENSMUST00000196350	+	42	23.4207	47.0322	9.93151	19.3859	4.83943	2.02806	AACTTTGTCTCTGTAACTCC	0	3.71	0	0	0
Akap9	ENSMUST00000196350	+	30	23.4207	47.0322	9.93151	19.3859	4.83943	2.02806	ATCTCAGCTCCAAACTTTGTCTC	0	2.84	0	0	0
Akap9	ENSMUST00000196350	-	7	23.4207	47.0322	9.93151	19.3859	4.83943	2.02806	AAGGATGGACCATGTAGAGAC	0.2	6.23	0.13	0	0
Akap9	ENSMUST00000196350	+	86	23.4207	47.0322	9.93151	19.3859	4.83943	2.02806	TCTAAGGAGGGGCATAGTGTCC	1.81	0	6.92	0	0
Akap9	ENSMUST00000196350	-	18	23.4207	47.0322	9.93151	19.3859	4.83943	2.02806	CTGAGATGAAAGGATGGAC	8.32	11.77	0	0	0
Akap9	ENSMUST00000196350	-	17	23.4207	47.0322	9.93151	19.3859	4.83943	2.02806	GCTGAGACGAAAGGATGGACC	0	0	10.76	0	0
Akap9	ENSMUST00000196350	-	4	23.4207	47.0322	9.93151	19.3859	4.83943	2.02806	GAATGGACCATCTAGAGACTGC	1.21	2.17	0	0	0
Akap9	ENSMUST00000196350	-	22	23.4207	47.0322	9.93151	19.3859	4.83943	2.02806	TTGGAGCTGAGATGAAAGGAT	4.54	5.97	0	0	0
Akap9	ENSMUST00000196350	+	16	23.4207	47.0322	9.93151	19.3859	4.83943	2.02806	TGGTCCATCCTTTTGTCTCAG	0	0.81	0	0	0
Akap9	ENSMUST00000196350	-	1606	23.4207	47.0322	9.93151	19.3859	4.83943	2.02806	TAGAACCCAGGACCACCAACC	0.3	0	7.75	0	0
Akap9	ENSMUST00000196350	+	49	23.4207	47.0322	9.93151	19.3859	4.83943	2.02806	TCTCTGTAACTCCTTCCATGGGT	1.21	0	0	4.91	0
Akap9	ENSMUST00000196350	-	41	23.4207	47.0322	9.93151	19.3859	4.83943	2.02806	AAGGAGTTACAGAGACAAAGTTT	0	23.73	10.66	0.12	3.03
Akap9	ENSMUST00000196350	-	23	23.4207	47.0322	9.93151	19.3859	4.83943	2.02806	TTTGGAGCTGAGACAAAAGGA	8.35	4.47	6.89	9.62	2.79
Akap9	ENSMUST00000196350	-	16	23.4207	47.0322	9.93151	19.3859	4.83943	2.02806	TGAGATGAAAGGATGGACCT	3.02	0.26	0	0	0
Akap9	ENSMUST00000196350	-	108	23.4207	47.0322	9.93151	19.3859	4.83943	2.02806	AAAAATGAAGACTGAAGTGT	0	0.27	0	0	0
Akap9	ENSMUST00000196350	-	49	23.4207	47.0322	9.93151	19.3859	4.83943	2.02806	CCCAGGGAAGGAGTTACAGAGA	0	1.35	0	0	0
Akap9	ENSMUST00000196350	-	26	23.4207	47.0322	9.93151	19.3859	4.83943	2.02806	CAAAGTTTGGAGCTGAGATGAAA	0	3.71	0	0	0
Akap9	ENSMUST00000196350	+	6	23.4207	47.0322	9.93151	19.3859	4.83943	2.02806	AGTCTCTAGATGGTCCATCCT	0.2	0	0	6.37	3.1
Akap9	ENSMUST00000196350	-	17	23.4207	47.0322	9.93151	19.3859	4.83943	2.02806	CTGAGACGAAAGGATAGACC	5.85	3.39	0.11	6.9	0
Akap9	ENSMUST00000196350	+	4	23.4207	47.0322	9.93151	19.3859	4.83943	2.02806	GCAGTCTCTAGATGGTCCATCC	3.02	3.52	0	0	0
Akap9	ENSMUST00000196350	-	17	23.4207	47.0322	9.93151	19.3859	4.83943	2.02806	GCTGAGATGAAAGGATGGACC	3.22	0	33.54	4.87	5.48
Akap9	ENSMUST00000196350	+	19	23.4207	47.0322	9.93151	19.3859	4.83943	2.02806	TCCATCCTTTCATCTCAGCTCC	0	2.65	0	0	0
Akap9	ENSMUST00000196350	-	9	23.4207	47.0322	9.93151	19.3859	4.83943	2.02806	AAAGGATGGACCATGTAGAG	0.15	0.26	6.15	9.95	0
Akap9	ENSMUST00000196350	-	26	23.4207	47.0322	9.93151	19.3859	4.83943	2.02806	AAGTTTGGAGCTGAGATGAAA	0.15	4.47	15.62	0	4.61
Akap9	ENSMUST00000196350	+	129	23.4207	47.0322	9.93151	19.3859	4.83943	2.02806	TTGAGTTTCATGTGTTTTGC	0	0.54	0	0	0
Akap9	ENSMUST00000196350	+	26	23.4207	47.0322	9.93151	19.3859	4.83943	2.02806	TTTCATCTCAGCTCCAAAC	0	2.98	0	0	2.79
Akap9	ENSMUST00000196350	+	19	23.4207	47.0322	9.93151	19.3859	4.83943	2.02806	TCCATCCTTTTGTCTCAGC	0.8	1.79	0	0	0
Akap9	ENSMUST00000196350	-	22	23.4207	47.0322	9.93151	19.3859	4.83943	2.02806	TTTGGAGCTGAGACGAAAGGAT	0	3.97	0	0	0
Akap9	ENSMUST00000196350	-	17	23.4207	47.0322	9.93151	19.3859	4.83943	2.02806	AGCTGAGATAAAAGGATGGACC	0	0	6.15	0	0
Akap9	ENSMUST00000196350	+	86	23.4207	47.0322	9.93151	19.3859	4.83943	2.02806	TCTAAGGAGGGGCATAGTGTC	0	2.44	0	0	0
Akap9	ENSMUST00000196350	-	25	23.4207	47.0322	9.93151	19.3859	4.83943	2.02806	TTGGAGCTGAGATGAAAG	0	2.84	0	3	0
Akap9	ENSMUST00000196350	+	51	23.4207	47.0322	9.93151	19.3859	4.83943	2.02806	TCTATAACTCCTTCCATGGGTGT	0	1.54	0	0	0
Akap9	ENSMUST00000196350	-	17	23.4207	47.0322	9.93151	19.3859	4.83943	2.02806	CTGTGACGAAAGGATGGACC	0	1.54	0	0	0
Akap9	ENSMUST00000196350	+	16	23.4207	47.0322	9.93151	19.3859	4.83943	2.02806	TGGTCCATCCTTTTGTCTCAGC	2.98	1.66	0	0	0
Akap9	ENSMUST00000196350	-	16	23.4207	47.0322	9.93151	19.3859	4.83943	2.02806	AGCTGAGACGAAAGGATGGACCA	0	3.46	0	0	0
Akap9	ENSMUST00000196350	-	31	23.4207	47.0322	9.93151	19.3859	4.83943	2.02806	ACAAAGTTTGGAGCTGAGA	0	0	8.94	0	0
Akap9	ENSMUST00000196350	-	42	23.4207	47.0322	9.93151	19.3859	4.83943	2.02806	AAGGAGTTACAGAGACGGAGTT	4.37	0	9.15	0	0
Akap9	ENSMUST00000196350	-	17	23.4207	47.0322	9.93151	19.3859	4.83943	2.02806	TGAGATAAAAGGATGGACC	0.15	6.4	0	0	0
Akap9	ENSMUST00000196350	-	110	23.4207	47.0322	9.93151	19.3859	4.83943	2.02806	CAAGGAGAATGAAGACTGAAGT	0	0.41	0	0	0
Akap9	ENSMUST00000196350	-	101	23.4207	47.0322	9.93151	19.3859	4.83943	2.02806	TGAAAACTGAAGTGTGGACACT	0	0	0.13	0	0
Akap9	ENSMUST00000196350	+	130	23.4207	47.0322	9.93151	19.3859	4.83943	2.02806	TGAGTTTCATGTGTTTAGCA	1.04	0	4.87	0	0
Akap9	ENSMUST00000196350	+	130	23.4207	47.0322	9.93151	19.3859	4.83943	2.02806	TGAGTTTCATGTGTTTTGC	1.41	0.81	0	0	0
Akap9	ENSMUST00000196350	+	74	23.4207	47.0322	9.93151	19.3859	4.83943	2.02806	TTTGTTCCCACTTCTAAGGAGG	5.8	8.32	0	0	0
Akap9	ENSMUST00000196350	-	36	23.4207	47.0322	9.93151	19.3859	4.83943	2.02806	GTTACAGAGACGGAGTTTGGAGC	2.62	0	0	6.37	0
Akap9	ENSMUST00000196350	+	0	23.4207	47.0322	9.93151	19.3859	4.83943	2.02806	TATGGCAGTCACTAGATGGT	2.53	3.46	0	0	0
Akap9	ENSMUST00000196350	-	17	23.4207	47.0322	9.93151	19.3859	4.83943	2.02806	AGCTGAGACAAAAGGATGGACC	0	2.57	0.13	0	2.62
Akap9	ENSMUST00000196350	-	36	23.4207	47.0322	9.93151	19.3859	4.83943	2.02806	AGTTACAGAGACGGAGTTTGGAGC	0	0	8.71	0	0
Akap9	ENSMUST00000196350	+	19	23.4207	47.0322	9.93151	19.3859	4.83943	2.02806	TCCATCCTTTCATCTCAGCT	3.25	1.9	0	0	0
Akap9	ENSMUST00000196350	+	49	23.4207	47.0322	9.93151	19.3859	4.83943	2.02806	TCTCTGTAACTCCTTCCC	0	0	0.13	0	0
Akap9	ENSMUST00000196350	-	101	23.4207	47.0322	9.93151	19.3859	4.83943	2.02806	TGAAGACTGAAATGTGGACACT	0	0	0.11	0	0
Akap9	ENSMUST00000196350	-	1606	23.4207	47.0322	9.93151	19.3859	4.83943	2.02806	TATAGAACCCAGGACCATCAGCC	0	0	8.18	0	0
Akap9	ENSMUST00000196350	-	21	23.4207	47.0322	9.93151	19.3859	4.83943	2.02806	TTTGGAGCTAAGATGAAAGGATG	0	2.98	0	0	0
Akap9	ENSMUST00000196350	-	106	23.4207	47.0322	9.93151	19.3859	4.83943	2.02806	AAAAATGAAGACTGAAGTGTGG	4.31	0.13	9.48	0	0
Akap9	ENSMUST00000196350	-	17	23.4207	47.0322	9.93151	19.3859	4.83943	2.02806	TGAGACGAAAGGATGGACC	1.49	8.79	21.54	3.62	0
Akap9	ENSMUST00000196350	+	21	23.4207	47.0322	9.93151	19.3859	4.83943	2.02806	CATCCTTTCATCTCAGCTCCA	0	0.41	0	0	0
Akap9	ENSMUST00000196350	+	49	23.4207	47.0322	9.93151	19.3859	4.83943	2.02806	TCTCTGTAACTCCTTCCATGG	5.06	1.45	0.26	0	0
Akap9	ENSMUST00000196350	-	105	23.4207	47.0322	9.93151	19.3859	4.83943	2.02806	AAAATGAAGACTGAAGTGTGGA	1.99	18.64	7.17	0	0
Akap9	ENSMUST00000196350	+	30	23.4207	47.0322	9.93151	19.3859	4.83943	2.02806	ATCTCAGCTCCAAACTCCGTC	0	0	0.11	0	0
Akap9	ENSMUST00000196350	-	18	23.4207	47.0322	9.93151	19.3859	4.83943	2.02806	TGAGATGAAAGGATGGAC	23.06	26.54	18.68	3.97	5.75
Akap9	ENSMUST00000196350	+	0	23.4207	47.0322	9.93151	19.3859	4.83943	2.02806	TATGGCAGGCTCTAGATGG	0.15	2.3	0	0	0
Akap9	ENSMUST00000196350	-	16	23.4207	47.0322	9.93151	19.3859	4.83943	2.02806	AGCTGAGATGAAAGGATGGACCA	0	0	8.32	0	0
Akap9	ENSMUST00000196350	-	20	23.4207	47.0322	9.93151	19.3859	4.83943	2.02806	TTGGAGCTGAGATGAAAGGATGG	2.84	2.44	0	6.5	2.43
Akap9	ENSMUST00000196350	-	3	23.4207	47.0322	9.93151	19.3859	4.83943	2.02806	GATGGACCATCTAGAGACTGCC	2.83	3.25	6.53	0	0
Akap9	ENSMUST00000196350	-	118	23.4207	47.0322	9.93151	19.3859	4.83943	2.02806	ATGAAACTCAAGAAGAACGAAG	0	6.33	0	0	0
Akap9	ENSMUST00000196350	-	127	23.4207	47.0322	9.93151	19.3859	4.83943	2.02806	CAAAACACATGAAACTCAAGA	0	0	7.54	0	0
Akap9	ENSMUST00000196350	+	6	23.4207	47.0322	9.93151	19.3859	4.83943	2.02806	AGTCTCTACATGGTCCATCC	0.15	0	5.51	0	0
Akap9	ENSMUST00000196350	+	21	23.4207	47.0322	9.93151	19.3859	4.83943	2.02806	CATCCTTTTGTCTCAGCTCC	0	5.13	0	0	0
Akap9	ENSMUST00000196350	+	49	23.4207	47.0322	9.93151	19.3859	4.83943	2.02806	TCTCTGTAACTCCTTCCATGGG	0	1.49	0	0.13	0
Akap9	ENSMUST00000196350	+	49	23.4207	47.0322	9.93151	19.3859	4.83943	2.02806	TTTCTGTAACTCCTTCCATG	0	0	7.43	0	0
Akap9	ENSMUST00000196350	-	106	23.4207	47.0322	9.93151	19.3859	4.83943	2.02806	AAGAATGAAGACTGAAGTGTGG	3.02	5.89	8.08	7.82	0
Akap9	ENSMUST00000196350	+	19	23.4207	47.0322	9.93151	19.3859	4.83943	2.02806	TCCATCCTTTCGTCTTAGCT	1.49	0.81	0	0	0
Akap9	ENSMUST00000196350	-	16	23.4207	47.0322	9.93151	19.3859	4.83943	2.02806	GCTGAGATGAAAGGATGGACCA	0	0	17.05	0	0
Akap9	ENSMUST00000196350	-	42	23.4207	47.0322	9.93151	19.3859	4.83943	2.02806	AGGAGTTACAGAGACAAAGTT	0	0	13.7	0	2.91
Akap9	ENSMUST00000196350	-	116	23.4207	47.0322	9.93151	19.3859	4.83943	2.02806	TGAAACTCAAGAAGAATGAAGAC	0	2.84	0	0	0
Akap9	ENSMUST00000196350	-	87	23.4207	47.0322	9.93151	19.3859	4.83943	2.02806	TGGACACTTTGCCCCTTCTTAG	1.61	0.14	0	0	0
Akap9	ENSMUST00000196350	-	23	23.4207	47.0322	9.93151	19.3859	4.83943	2.02806	GGAGCTGAGACAAAAGGA	1.64	2.05	7.86	0	0
Akap9	ENSMUST00000196350	-	13	23.4207	47.0322	9.93151	19.3859	4.83943	2.02806	TGAGATAAAAGGATGGACCATGT	0	0	8.51	0	0
Akap9	ENSMUST00000196350	+	22	23.4207	47.0322	9.93151	19.3859	4.83943	2.02806	ATCCTTTCGTCTCAGCTCC	0	1.66	0	0	0
Akap9	ENSMUST00000196350	-	21	23.4207	47.0322	9.93151	19.3859	4.83943	2.02806	TGGAGCTAAGATGAAAGGATG	0	2.71	0	0	0
Akap9	ENSMUST00000196350	+	129	23.4207	47.0322	9.93151	19.3859	4.83943	2.02806	TTGAGTTTCATGTGTTTTGCA	5.19	1.54	4.42	0	0
Akap9	ENSMUST00000196350	+	0	23.4207	47.0322	9.93151	19.3859	4.83943	2.02806	TATGGCAGTCACTAGATGG	2.68	0.13	0	6	0
Akap9	ENSMUST00000196350	-	36	23.4207	47.0322	9.93151	19.3859	4.83943	2.02806	ACAGAGACAAAGTTTGGAGC	5.65	11.31	0.38	11.4	14.69
Akap9	ENSMUST00000196350	-	20	23.4207	47.0322	9.93151	19.3859	4.83943	2.02806	GGAGCTGAGATGAAAGGATGG	0	0	7.21	0	0
Akap9	ENSMUST00000196350	-	47	23.4207	47.0322	9.93151	19.3859	4.83943	2.02806	CATGGAAGGAGTTACAGAGACA	0	0	7.17	0	0
Akap9	ENSMUST00000196350	+	28	23.4207	47.0322	9.93151	19.3859	4.83943	2.02806	TCATCTCAGCTCCAAACTCCGT	0	0	6.4	0	0
Akap9	ENSMUST00000196350	+	129	23.4207	47.0322	9.93151	19.3859	4.83943	2.02806	TTGAGTTTCATGTGTTTAGCA	0	2.57	0	9.86	0
Akap9	ENSMUST00000196350	-	3	23.4207	47.0322	9.93151	19.3859	4.83943	2.02806	GGATGGACCATCTAGAGACTGCC	0	0	5.89	0	0
Akap9	ENSMUST00000196350	+	33	23.4207	47.0322	9.93151	19.3859	4.83943	2.02806	TCAGCTCCAAACTTTGTCTCT	0	2.71	0	4.5	0
Akap9	ENSMUST00000196350	-	21	23.4207	47.0322	9.93151	19.3859	4.83943	2.02806	TGGAGCTGAGATGAAAGGATG	11.28	6.09	4.11	4.63	0
Akap9	ENSMUST00000196350	-	28	23.4207	47.0322	9.93151	19.3859	4.83943	2.02806	ACGGAGTTTGGAGCTGAGATGA	0	1.9	0	0	1.67
Akap9	ENSMUST00000196350	+	15	23.4207	47.0322	9.93151	19.3859	4.83943	2.02806	ATGGTCCATCCTTTCGTCTCAGCT	2.68	3.24	0	0	0
Akap9	ENSMUST00000196350	+	46	23.4207	47.0322	9.93151	19.3859	4.83943	2.02806	TTGTCTCTGTAACTCCTTCC	0	0	0.11	3.85	0.12
Akap9	ENSMUST00000196350	+	36	23.4207	47.0322	9.93151	19.3859	4.83943	2.02806	GCTCCAAACTTTGTCTCTGT	0	0.68	0	0	0
Akap9	ENSMUST00000196350	-	17	23.4207	47.0322	9.93151	19.3859	4.83943	2.02806	AGCTGAGATGAAAGGATGGACC	5.15	3.93	52.45	0	2.62
Akap9	ENSMUST00000196350	+	83	23.4207	47.0322	9.93151	19.3859	4.83943	2.02806	AATTCTAAGGAGGGGCATAGTGT	0	4.35	0	0	0
Akap9	ENSMUST00000196350	-	24	23.4207	47.0322	9.93151	19.3859	4.83943	2.02806	TTTGGAGCTGAGATGAAAGG	1.93	0	0	15.66	0
Akap9	ENSMUST00000196350	-	8	23.4207	47.0322	9.93151	19.3859	4.83943	2.02806	AAAGGATGGACCATCTAGAGA	0	0	0.13	13.37	0
Akap9	ENSMUST00000196350	-	43	23.4207	47.0322	9.93151	19.3859	4.83943	2.02806	AAGGAGTTACAGAGACAGAGT	0	0	0.13	0	0
Akap9	ENSMUST00000196350	-	1420	23.4207	47.0322	9.93151	19.3859	4.83943	2.02806	GGCCAGCAAATATCTTCAA	0	0	0.13	0	0
Akap9	ENSMUST00000196350	-	6	23.4207	47.0322	9.93151	19.3859	4.83943	2.02806	GGATGGACCATGTAGAGACT	1.64	2.03	0	0	0
Akap9	ENSMUST00000196350	+	0	23.4207	47.0322	9.93151	19.3859	4.83943	2.02806	TATGGCAGACTCTAGATGG	0.3	0.14	0.11	0	4.89
Akap9	ENSMUST00000196350	-	109	23.4207	47.0322	9.93151	19.3859	4.83943	2.02806	AGAAGAATGAAGACTGAAGTG	0	0.14	0.11	0	0
Akap9	ENSMUST00000196350	-	4	23.4207	47.0322	9.93151	19.3859	4.83943	2.02806	GATGGACCATCTAGTGACTGC	0	3.26	0	0	0
Akap9	ENSMUST00000196350	+	43	23.4207	47.0322	9.93151	19.3859	4.83943	2.02806	ACTCCGTCTCTGTAACTCCTT	0	1.76	0	0	0
Akap9	ENSMUST00000196350	+	130	23.4207	47.0322	9.93151	19.3859	4.83943	2.02806	TGAGTTTCATGTGTTTTGCA	1.21	0.14	0	0	0
Akap9	ENSMUST00000196350	-	14	23.4207	47.0322	9.93151	19.3859	4.83943	2.02806	TGAGATGAAAGGATGGACCATG	5.36	9.4	6.14	0	4.09
Akap9	ENSMUST00000196350	-	6	23.4207	47.0322	9.93151	19.3859	4.83943	2.02806	AGGATGGACCATCTAGAGACT	8.62	9.77	0	0	0
Akap9	ENSMUST00000196350	+	19	23.4207	47.0322	9.93151	19.3859	4.83943	2.02806	TCCATCCTTTCGTCTCAGCTC	0	0.54	0.13	0	0
Akap9	ENSMUST00000196350	-	113	23.4207	47.0322	9.93151	19.3859	4.83943	2.02806	TCAAGGAGAATGAAGACTGA	0	1.49	0	0	0
Akap9	ENSMUST00000196350	-	105	23.4207	47.0322	9.93151	19.3859	4.83943	2.02806	AAATGAAGACTGAAGTGTGGA	0	4.48	0.13	0	0
Akap9	ENSMUST00000196350	-	45	23.4207	47.0322	9.93151	19.3859	4.83943	2.02806	AAGGAGTTACAGAGACAAA	1.49	0	7.43	2.5	0
Akap9	ENSMUST00000196350	+	42	23.4207	47.0322	9.93151	19.3859	4.83943	2.02806	AACTTTGTCTCTGTAACTCCTT	0	3.97	0	0	0
Akap9	ENSMUST00000196350	+	19	23.4207	47.0322	9.93151	19.3859	4.83943	2.02806	TCCATCCTTTCGTCACAGCTC	0	3.28	0	0	0
Akap9	ENSMUST00000196350	+	41	23.4207	47.0322	9.93151	19.3859	4.83943	2.02806	AAACTTTGTCTCTGTAACTCCT	17.43	26.78	0	0.12	0
Akap9	ENSMUST00000196350	-	25	23.4207	47.0322	9.93151	19.3859	4.83943	2.02806	AAGTTTGGAGCTGAGATGAAAG	0	0	10.24	0	0
Akap9	ENSMUST00000196350	+	105	23.4207	47.0322	9.93151	19.3859	4.83943	2.02806	TCCACACTTCAGTCTTCATTT	0	0	5.71	0	0
Akap9	ENSMUST00000196350	+	127	23.4207	47.0322	9.93151	19.3859	4.83943	2.02806	TCTTGAGTTTCATGTGTTTAGC	0	1.08	1.72	0	0
Akap9	ENSMUST00000196350	-	6	23.4207	47.0322	9.93151	19.3859	4.83943	2.02806	GATGGACCATCTAGAGACT	0	8.45	0	0	0
Akap9	ENSMUST00000196350	-	3	23.4207	47.0322	9.93151	19.3859	4.83943	2.02806	GATGGACCATCTAGAGACTGCA	0	5.42	0	0	0
Akap9	ENSMUST00000196350	-	19	23.4207	47.0322	9.93151	19.3859	4.83943	2.02806	TGGAGCTGAGACGAAAGGATAGA	0	3.25	5.6	4.78	0
Akap9	ENSMUST00000196350	-	22	23.4207	47.0322	9.93151	19.3859	4.83943	2.02806	GTTTGGAGCTGAGATGAAAGGAT	0	1.63	0	0	0
Akap9	ENSMUST00000196350	-	110	23.4207	47.0322	9.93151	19.3859	4.83943	2.02806	AAGAAGAATGAAGACTGAAGT	0	4.88	0	0	3.57
Akap9	ENSMUST00000196350	-	10	23.4207	47.0322	9.93151	19.3859	4.83943	2.02806	GAGGAAAGGATGGACCATCTAGA	0	0.26	0	0	0
Akap9	ENSMUST00000196350	-	41	23.4207	47.0322	9.93151	19.3859	4.83943	2.02806	AGGAGTTACAGAGACAAAGTTT	8.63	3.07	6.66	0	0
Akap9	ENSMUST00000196350	-	20	23.4207	47.0322	9.93151	19.3859	4.83943	2.02806	TTTGGAGCTGAGATGAAAGGATGG	2.59	0	6.79	0	0
Akap9	ENSMUST00000196350	-	3	23.4207	47.0322	9.93151	19.3859	4.83943	2.02806	ATGGACCATGTAGACACTACC	0	0	7.21	0	0
Akap9	ENSMUST00000196350	+	22	23.4207	47.0322	9.93151	19.3859	4.83943	2.02806	ATCCTTTTGTCTCAGCTCCAAA	2.53	2.44	7.32	0	0
Akap9	ENSMUST00000196350	+	130	23.4207	47.0322	9.93151	19.3859	4.83943	2.02806	TGAGTTTCATGTGTTTAGCAA	0	2.44	0	0	1.46
Akap9	ENSMUST00000196350	+	86	23.4207	47.0322	9.93151	19.3859	4.83943	2.02806	TCTAAGGAGGGGCATAGT	0	2.71	0	0	0
Akap9	ENSMUST00000196350	+	82	23.4207	47.0322	9.93151	19.3859	4.83943	2.02806	CAATTCTAAGGAGGGGCATAG	0	0	0.11	0	0
Akap9	ENSMUST00000196350	+	15	23.4207	47.0322	9.93151	19.3859	4.83943	2.02806	ATGGTCCATCCTTTTGTCTCAGCT	0	5.42	0	0	0
Akap9	ENSMUST00000196350	-	35	23.4207	47.0322	9.93151	19.3859	4.83943	2.02806	ACAGAGACGGAGTTTGGAGCT	2.38	2.82	0	0	0
Akap9	ENSMUST00000196350	-	17	23.4207	47.0322	9.93151	19.3859	4.83943	2.02806	GAGCTGAGACGAAAGGATGGACC	0	3.33	0	0	0
Akap9	ENSMUST00000196350	-	31	23.4207	47.0322	9.93151	19.3859	4.83943	2.02806	AGACGGAGTTTGGAGCTGAGA	0	0	8.08	0	0
Akap9	ENSMUST00000196350	-	26	23.4207	47.0322	9.93151	19.3859	4.83943	2.02806	GAGTTTGGAGCTGAGATGAAA	1.79	1.41	0	3.62	0
Akap9	ENSMUST00000196350	-	69	23.4207	47.0322	9.93151	19.3859	4.83943	2.02806	AGAATTGGGAACAAAGCACC	0	2.03	0	0	0
Akap9	ENSMUST00000196350	-	16	23.4207	47.0322	9.93151	19.3859	4.83943	2.02806	CTGAGATGAAAGGATGGACCA	2.08	5.1	0	0	0
Akap9	ENSMUST00000196350	+	33	23.4207	47.0322	9.93151	19.3859	4.83943	2.02806	TCAGCTCCAAACTTTGTCTC	2.01	0	0	0.12	0
Akap9	ENSMUST00000196350	-	21	23.4207	47.0322	9.93151	19.3859	4.83943	2.02806	ATGGAGCTGAGATGAAAGGATG	0	0	9.69	0	0
Akap9	ENSMUST00000196350	-	13	23.4207	47.0322	9.93151	19.3859	4.83943	2.02806	GAGACGAAAGGATGGACCATCT	5.9	1.35	5.76	0	0
Akap9	ENSMUST00000196350	+	31	23.4207	47.0322	9.93151	19.3859	4.83943	2.02806	TCTCAGCTCCAAACTTTGTCT	1.64	7.31	6.14	0	0
Akap9	ENSMUST00000196350	+	43	23.4207	47.0322	9.93151	19.3859	4.83943	2.02806	ACTTTGTCTCTGTAACTCCTTC	0	0	6.57	0	0
Akap9	ENSMUST00000196350	-	23	23.4207	47.0322	9.93151	19.3859	4.83943	2.02806	TGGAGCTGAGATGAAAGGA	0	2.71	6.14	10.24	0
Akap9	ENSMUST00000196350	+	35	23.4207	47.0322	9.93151	19.3859	4.83943	2.02806	AGCTCCAAACTTTGTCTCTGT	2.08	5.55	0	0.12	0
Akap9	ENSMUST00000196350	+	16	23.4207	47.0322	9.93151	19.3859	4.83943	2.02806	TGGTCCATCCTTTCGTCACAGC	3.39	3.6	0	0	0
Akap9	ENSMUST00000196350	+	62	23.4207	47.0322	9.93151	19.3859	4.83943	2.02806	TTCCATGGGTGTTTTGTTCCCAA	0	1.79	0	5.44	1.58
Akap9	ENSMUST00000196350	-	23	23.4207	47.0322	9.93151	19.3859	4.83943	2.02806	AGTATGGAGCTGAGATGAAAGGA	0	4.99	0	0	0
Akap9	ENSMUST00000196350	-	14	23.4207	47.0322	9.93151	19.3859	4.83943	2.02806	CTGAGATGAAAGGATGGACCATG	0	4.87	0	5	0
Akap9	ENSMUST00000196350	+	41	23.4207	47.0322	9.93151	19.3859	4.83943	2.02806	AAACTTTGTCTCTGTAACTCCTT	0	4.74	0	0.12	0
Akap9	ENSMUST00000196350	-	17	23.4207	47.0322	9.93151	19.3859	4.83943	2.02806	CTGAGATAAAAGGATGGACC	0	4.82	0	0	0
Akap9	ENSMUST00000196350	-	1607	23.4207	47.0322	9.93151	19.3859	4.83943	2.02806	TACAGAACCCAAGACTACCAGC	0	0	0.26	0	0
Akap9	ENSMUST00000196350	+	62	23.4207	47.0322	9.93151	19.3859	4.83943	2.02806	TTCCATGGGTGTTTTGTTC	0	1.66	3.84	0	0
Akap9	ENSMUST00000196350	-	101	23.4207	47.0322	9.93151	19.3859	4.83943	2.02806	TGAAGACTGAAGTGTGGACACT	22.34	24.22	31.5	6.77	1.57
Akap9	ENSMUST00000196350	-	17	23.4207	47.0322	9.93151	19.3859	4.83943	2.02806	CTGAGATGAAAGGATGGACC	21.07	24.54	19.54	5	5.4
Akap9	ENSMUST00000196350	-	6	23.4207	47.0322	9.93151	19.3859	4.83943	2.02806	AGGATGGACCATGTAGAGACT	19.22	17.67	23.53	7	0
Akap9	ENSMUST00000196350	-	102	23.4207	47.0322	9.93151	19.3859	4.83943	2.02806	GAAGACCAAAGTGTGGACAC	0	0	0.11	0	0
Akap9	ENSMUST00000196350	+	22	23.4207	47.0322	9.93151	19.3859	4.83943	2.02806	ATCCTTTTGTCTCAGCTCCAAAC	3.42	0	5.25	0	0
Akap9	ENSMUST00000196350	+	129	23.4207	47.0322	9.93151	19.3859	4.83943	2.02806	TTGAGTTTCATGTGTTTAGC	2.83	7.58	6.78	8.37	0
Akap9	ENSMUST00000196350	-	108	23.4207	47.0322	9.93151	19.3859	4.83943	2.02806	GAGAATGAAGACTGAAGTGT	2.83	1.76	0	0	0
Akap9	ENSMUST00000196350	+	135	23.4207	47.0322	9.93151	19.3859	4.83943	2.02806	TTCATGTGTTTAGCAAATTATA	0	2.71	0	0	0
Akap9	ENSMUST00000196350	-	46	23.4207	47.0322	9.93151	19.3859	4.83943	2.02806	AAGGAGTTACAGAGACAA	0	0.26	0	0	0
Akap9	ENSMUST00000196350	-	106	23.4207	47.0322	9.93151	19.3859	4.83943	2.02806	GAGAATGAAGACTGAAGTGTGG	0	5.01	6.25	0.27	0
Akap9	ENSMUST00000196350	-	22	23.4207	47.0322	9.93151	19.3859	4.83943	2.02806	TTTGGAGCTGTGACGAAAGGAT	0	0	7.56	0	0
Akap9	ENSMUST00000196350	-	21	23.4207	47.0322	9.93151	19.3859	4.83943	2.02806	GGAGCTGAGATGAAAGGATG	0	0	7.86	0	0
Akap9	ENSMUST00000196350	-	115	23.4207	47.0322	9.93151	19.3859	4.83943	2.02806	TCAAGAAAAATGAAGACT	0	2.57	0	0	0
Akap9	ENSMUST00000196350	-	6	23.4207	47.0322	9.93151	19.3859	4.83943	2.02806	AGGATGGACCATCTAAAGACT	0	0.13	0	0	0
Akap9	ENSMUST00000196350	-	16	23.4207	47.0322	9.93151	19.3859	4.83943	2.02806	TGAGATGAAAAGATGGACCA	0	0.13	0	0	0
Akap9	ENSMUST00000196350	+	15	23.4207	47.0322	9.93151	19.3859	4.83943	2.02806	ATGGTCCATCCTTTCGTCTC	0	0	6.57	0	0
Akap9	ENSMUST00000196350	-	8	23.4207	47.0322	9.93151	19.3859	4.83943	2.02806	AAAGGATGGACCATGTAGAGA	15.28	12.6	0	11.88	3.27
Akap9	ENSMUST00000196350	-	6	23.4207	47.0322	9.93151	19.3859	4.83943	2.02806	AAAGGATGGACCATGTAGAGACT	13.35	12.54	8.4	0	0
Akap9	ENSMUST00000196350	+	89	23.4207	47.0322	9.93151	19.3859	4.83943	2.02806	AAGGAGGGGCATAGTGTC	2.23	2.98	0	0	0
Akap9	ENSMUST00000196350	-	22	23.4207	47.0322	9.93151	19.3859	4.83943	2.02806	TTGGAGCTGAGACAAAAGGAT	2.23	0	0	12.4	0
Akap9	ENSMUST00000196350	-	115	23.4207	47.0322	9.93151	19.3859	4.83943	2.02806	AAACTCAAGAAGAATGAAGACT	0	2.3	0	0	0
Akap9	ENSMUST00000196350	-	2	23.4207	47.0322	9.93151	19.3859	4.83943	2.02806	ACCATGTAGAGACTGCCA	0	4.85	0	0	0.12
Akap9	ENSMUST00000196350	+	6	23.4207	47.0322	9.93151	19.3859	4.83943	2.02806	AGTCTCGAGATGGTCCATCC	0	2.17	0	0	0
Akap9	ENSMUST00000196350	-	30	23.4207	47.0322	9.93151	19.3859	4.83943	2.02806	GACAAAGTTTGGAGCTGAGAT	0	0	2.18	0	0
Akap9	ENSMUST00000196350	+	24	23.4207	47.0322	9.93151	19.3859	4.83943	2.02806	CCTTTTGTCTCAGCTCCAAACT	0	0	1.02	0	0
Akap9	ENSMUST00000196350	-	21	23.4207	47.0322	9.93151	19.3859	4.83943	2.02806	TTTGGAGCTGAGATGAAAGGGTG	0	0	0.13	0	0
Akap9	ENSMUST00000196350	-	42	23.4207	47.0322	9.93151	19.3859	4.83943	2.02806	GAGTTACAGAGACAAAGTT	0	0	0.26	0	0
Akap9	ENSMUST00000196350	+	85	23.4207	47.0322	9.93151	19.3859	4.83943	2.02806	TTCTAAGGAGGGGCATAGTGT	24.58	14.8	23.82	30.85	7.43
Akap9	ENSMUST00000196350	-	23	23.4207	47.0322	9.93151	19.3859	4.83943	2.02806	TTGGAGCTGAGACAAAAGGA	0	0.14	0	0	1.7
Akap9	ENSMUST00000196350	-	4	23.4207	47.0322	9.93151	19.3859	4.83943	2.02806	AGGATGGACCATGTAGAGACTGC	3.27	14.99	0	6.64	0
Akap9	ENSMUST00000196350	-	10	23.4207	47.0322	9.93151	19.3859	4.83943	2.02806	CGAAAGGATGGACCATGTAGA	0	0	0.11	0	0
Akap9	ENSMUST00000196350	+	31	23.4207	47.0322	9.93151	19.3859	4.83943	2.02806	TCTCAGCTCCAAACTCTGTCT	0	0	0.11	0	0
Akap9	ENSMUST00000196350	-	6	23.4207	47.0322	9.93151	19.3859	4.83943	2.02806	AAAGATGGACCATCTAGAGACT	3.42	5.55	0	0	0
Akap9	ENSMUST00000196350	-	20	23.4207	47.0322	9.93151	19.3859	4.83943	2.02806	ATGGAGCTGAGATGAAAGGATGG	0	1.9	0	0	0
Akap9	ENSMUST00000196350	+	45	23.4207	47.0322	9.93151	19.3859	4.83943	2.02806	TTTGTCTCTGTAACTCCTTCC	0	1.79	0	8.36	0
Akap9	ENSMUST00000196350	-	9	23.4207	47.0322	9.93151	19.3859	4.83943	2.02806	AAAAGGATGGACCATCTAGAG	0	1.79	0	0	0
Akap9	ENSMUST00000196350	+	0	23.4207	47.0322	9.93151	19.3859	4.83943	2.02806	TATGGCAGTCTCTACATGG	0	6.53	0	0	3.47
Akap9	ENSMUST00000196350	+	85	23.4207	47.0322	9.93151	19.3859	4.83943	2.02806	ATCTAAGGAGGGGCATAGTGT	0	4.74	0	0	0
Akap9	ENSMUST00000196350	-	110	23.4207	47.0322	9.93151	19.3859	4.83943	2.02806	TCAAGGAGAATGAAGACTGAAGT	0	4.99	7.81	4.87	0
Akap9	ENSMUST00000196350	+	15	23.4207	47.0322	9.93151	19.3859	4.83943	2.02806	ATGGTCCATCCTTTCGTCACAGCT	0	1.35	0	0	0
Akap9	ENSMUST00000196350	-	8	23.4207	47.0322	9.93151	19.3859	4.83943	2.02806	AAAGAATGGACCATCTAGAGA	4.31	0	7.3	0	0
Akap9	ENSMUST00000196350	+	19	23.4207	47.0322	9.93151	19.3859	4.83943	2.02806	TCCATCCTTTTGTCTCAGCTC	0	0.13	0	0	0
Akap9	ENSMUST00000196350	-	6	23.4207	47.0322	9.93151	19.3859	4.83943	2.02806	AAGGATGGACCATGTAGAGACT	26.17	7.45	14.07	0	0
Akap9	ENSMUST00000196350	-	16	23.4207	47.0322	9.93151	19.3859	4.83943	2.02806	TGAGATAAAAGGATGGACCA	0	1.54	0	0	0
Akap9	ENSMUST00000196350	+	19	23.4207	47.0322	9.93151	19.3859	4.83943	2.02806	TCCATCCTTTCGTCACAGCTCC	0	1.41	4.23	0	0
Akap9	ENSMUST00000196350	-	24	23.4207	47.0322	9.93151	19.3859	4.83943	2.02806	GTTTGGAGCTGAGATGAAAGG	0	0	12.07	0	2.38
Akap9	ENSMUST00000196350	-	45	23.4207	47.0322	9.93151	19.3859	4.83943	2.02806	CATGGAAGGAGTTACAGAGACAAA	0	0	8.2	0	0
Akap9	ENSMUST00000196350	+	19	23.4207	47.0322	9.93151	19.3859	4.83943	2.02806	TCCATCCTTTCGTCACAGCT	0	3.89	0	0.13	0
Akap9	ENSMUST00000196350	-	121	23.4207	47.0322	9.93151	19.3859	4.83943	2.02806	TGAAACTCAAGAAAAATG	0	0.81	0	0	0
Akap9	ENSMUST00000196350	-	8	23.4207	47.0322	9.93151	19.3859	4.83943	2.02806	AGGATGGACCATGTAGAGA	0	0	7.68	0	0
Akap9	ENSMUST00000196350	+	0	23.4207	47.0322	9.93151	19.3859	4.83943	2.02806	TATGGCAGTCTCTACATGGA	0	3.33	0	0	0
Akap9	ENSMUST00000196350	-	1605	23.4207	47.0322	9.93151	19.3859	4.83943	2.02806	ACAGAACCCAAGACTACCAGCCC	0	0	7.56	0	0
Akap9	ENSMUST00000196350	-	110	23.4207	47.0322	9.93151	19.3859	4.83943	2.02806	CAAGAAGAATGAAGACTGAAGT	0	0	16.58	0	0
Akap9	ENSMUST00000196350	-	0	23.4207	47.0322	9.93151	19.3859	4.83943	2.02806	ACCATGTAGAGACTGCCATA	0	0	5.51	0	2.86
Akap9	ENSMUST00000196350	-	18	23.4207	47.0322	9.93151	19.3859	4.83943	2.02806	GCTGAGACGAAAGGATGGAC	0	0	0.26	0	0
Akap9	ENSMUST00000196350	-	63	23.4207	47.0322	9.93151	19.3859	4.83943	2.02806	TAGGAACAAAACACCCATGGA	0	4.88	0	0	0
Akap9	ENSMUST00000196350	-	21	23.4207	47.0322	9.93151	19.3859	4.83943	2.02806	TTTGGAGCTGAGACAAAAGGATG	0	0.14	7.17	0	0
Akap9	ENSMUST00000196350	-	8	23.4207	47.0322	9.93151	19.3859	4.83943	2.02806	TGAAAGGATGGACCATGTAGAGA	2.21	0	0	11.52	4.97
Akap9	ENSMUST00000196350	+	16	23.4207	47.0322	9.93151	19.3859	4.83943	2.02806	TGGTCCATCCTTTCGTCTCAGA	2.23	3.59	3.46	0	0
Akap9	ENSMUST00000132058	-	2217	23.4207	47.0322	9.93151	19.3859	4.83943	2.02806	GAGATGCCTGCACCAACC	2.38	2.3	0	0	0
Akap9	ENSMUST00000196350	-	15	23.4207	47.0322	9.93151	19.3859	4.83943	2.02806	TGAGATGAAAGGATGGACCAT	0	2.43	10.24	6.24	1.43
Akap9	ENSMUST00000196350	+	0	23.4207	47.0322	9.93151	19.3859	4.83943	2.02806	TATGGCAGTCTCTACATGGTC	104.35	58.13	31.24	6	6.62
Akap9	ENSMUST00000196350	-	43	23.4207	47.0322	9.93151	19.3859	4.83943	2.02806	AGGAGTTACAGAGACAAAGT	0	0	0.13	0	0
Akap9	ENSMUST00000196350	-	19	23.4207	47.0322	9.93151	19.3859	4.83943	2.02806	GGAGCTGTGACGAAAGGATGGA	0	0	6.27	0	0
Akap9	ENSMUST00000196350	+	84	23.4207	47.0322	9.93151	19.3859	4.83943	2.02806	AATCTAAGGAGGGGCATAGT	0	2.17	0	0	0
Akap9	ENSMUST00000196350	-	10	23.4207	47.0322	9.93151	19.3859	4.83943	2.02806	TGAAAGGATGGACCATGTAGA	0	0	6.14	0	0
Akap9	ENSMUST00000196350	-	36	23.4207	47.0322	9.93151	19.3859	4.83943	2.02806	TACAGAGACGGAGTTTGGAGC	1.49	0	9.35	0	0
Akap9	ENSMUST00000196350	-	2	23.4207	47.0322	9.93151	19.3859	4.83943	2.02806	ATGGACCATGTAGAGACTGCCT	0	0	0.38	0	0
Akap9	ENSMUST00000196350	-	113	23.4207	47.0322	9.93151	19.3859	4.83943	2.02806	ACTCAAGGAGAATGAAGACTGA	0	0	7.21	0	0.97
Akap9	ENSMUST00000196350	-	17	23.4207	47.0322	9.93151	19.3859	4.83943	2.02806	TGAGACGAAAGGATAGACC	0	4.07	0	0	1.7
Akap9	ENSMUST00000196350	+	0	23.4207	47.0322	9.93151	19.3859	4.83943	2.02806	TATGGCAGTCTCTACATGGT	34.02	5.77	7.39	0.12	12.13
Akap9	ENSMUST00000196350	-	108	23.4207	47.0322	9.93151	19.3859	4.83943	2.02806	AGAAGAATGAAGACTGAAGTGT	34.41	11.19	27.21	25.6	21.38
Akap9	ENSMUST00000196350	-	4	23.4207	47.0322	9.93151	19.3859	4.83943	2.02806	GGATGGACCATGTAGAGACTGC	0	2.05	0	0	1.46
Akap9	ENSMUST00000196350	-	62	23.4207	47.0322	9.93151	19.3859	4.83943	2.02806	TGCGAACAAAACACCCATGGAA	0	3.66	0	0	0.12
Akap9	ENSMUST00000196350	+	19	23.4207	47.0322	9.93151	19.3859	4.83943	2.02806	TCCATCCTTTCGTCTCAGCTCC	0	1.92	5.63	0	0
Akap9	ENSMUST00000196350	-	71	23.4207	47.0322	9.93151	19.3859	4.83943	2.02806	TTAGAAATGGGAACAAAACA	0	2.05	0	0	0
Akap9	ENSMUST00000196350	-	69	23.4207	47.0322	9.93151	19.3859	4.83943	2.02806	TTAGAATTGGGAACAGAACACC	0	3.39	0	0	0
Akap9	ENSMUST00000196350	+	123	23.4207	47.0322	9.93151	19.3859	4.83943	2.02806	TTCTTCTTGAGCTTCATGT	0	0	0.13	0	0
Akap9	ENSMUST00000196350	-	9	23.4207	47.0322	9.93151	19.3859	4.83943	2.02806	CGAAAGGATGGACCATGTAGAG	0	0	3.71	0	0
Akap9	ENSMUST00000196350	+	0	23.4207	47.0322	9.93151	19.3859	4.83943	2.02806	TATGGCAGTCTCTACATGGTCC	8.85	4.35	0	0	0
Akap9	ENSMUST00000196350	-	115	23.4207	47.0322	9.93151	19.3859	4.83943	2.02806	TGAAACTCAAGAAGAATGAAGACT	8.93	2.84	0	0	0
Akap9	ENSMUST00000196350	-	35	23.4207	47.0322	9.93151	19.3859	4.83943	2.02806	TACAGAGACGGAGTTTGGAGCT	0	0	7	0	0
Akap9	ENSMUST00000196350	+	51	23.4207	47.0322	9.93151	19.3859	4.83943	2.02806	TCTGTAACTCCTTCCATGGGT	6.24	2.69	0.13	0	1.82
Akap9	ENSMUST00000196350	-	2	23.4207	47.0322	9.93151	19.3859	4.83943	2.02806	GATGGACCATGTAGAGACTGCCA	17	9.87	0	0	0
Akap9	ENSMUST00000196350	+	0	23.4207	47.0322	9.93151	19.3859	4.83943	2.02806	TATGGCAGTCTCTAGATGGTC	16.74	0	8.71	0.12	3.34
Akap9	ENSMUST00000196350	-	15	23.4207	47.0322	9.93151	19.3859	4.83943	2.02806	TGTGACGAAAGGATGGACCAT	0	1.28	0	0	0
Akap9	ENSMUST00000196350	+	8	23.4207	47.0322	9.93151	19.3859	4.83943	2.02806	TCTCTACATGGTCCATCCTTTC	0	1.28	0	0	0
Akap9	ENSMUST00000196350	-	17	23.4207	47.0322	9.93151	19.3859	4.83943	2.02806	AGCTGAGACGAAAGGATGGACC	0	3.46	19.07	0	0
Akap9	ENSMUST00000196350	-	13	23.4207	47.0322	9.93151	19.3859	4.83943	2.02806	GAGATGAAAGGATGGACCATGT	0	0.38	0	0	0
Akap9	ENSMUST00000196350	-	22	23.4207	47.0322	9.93151	19.3859	4.83943	2.02806	AGTTTGGAGCTGAGATGAAAGGAA	0	5.01	0	0	0
Akap9	ENSMUST00000196350	+	0	23.4207	47.0322	9.93151	19.3859	4.83943	2.02806	TATGGCAGTCTCTAGATGGT	10.62	4.2	0.11	22.82	11.87
Akap9	ENSMUST00000196350	-	109	23.4207	47.0322	9.93151	19.3859	4.83943	2.02806	AAGGAGAATGAAGACTGAAGTG	0	4.99	0	0	0.24
Akap9	ENSMUST00000196350	+	8	23.4207	47.0322	9.93151	19.3859	4.83943	2.02806	TCTCTAGATGGTCCATCCTTTC	0	0	2.43	0	0
Akap9	ENSMUST00000196350	-	20	23.4207	47.0322	9.93151	19.3859	4.83943	2.02806	TGGAGCTGAGACGAAAGGATGG	0	0	0.13	0	0
Akap9	ENSMUST00000196350	-	109	23.4207	47.0322	9.93151	19.3859	4.83943	2.02806	TCAAGAAGAATGAAAACTGAAGTG	0	0.14	0	0	0
Akap9	ENSMUST00000196350	-	109	23.4207	47.0322	9.93151	19.3859	4.83943	2.02806	AAAATGAAGACTGAAGTG	0	4.88	0	0	0
Akap9	ENSMUST00000196350	-	42	23.4207	47.0322	9.93151	19.3859	4.83943	2.02806	AGGAGTTACAGAGACGGAGTT	0	0.13	0	0	0
Akap9	ENSMUST00000196350	-	21	23.4207	47.0322	9.93151	19.3859	4.83943	2.02806	TTGGAGCTGAGACGAAAGGATA	0	0.14	0	0	0
Akap9	ENSMUST00000196350	+	22	23.4207	47.0322	9.93151	19.3859	4.83943	2.02806	ATCCTTTCATCTCAGCTCCAAA	0.2	0	5.49	0	0
Akap9	ENSMUST00000196918	-	1332	23.4207	47.0322	9.93151	19.3859	4.83943	2.02806	TTCTGTATCCATTCTTCTGTTG	2.38	2.95	0	0	0
Akap9	ENSMUST00000196350	-	19	23.4207	47.0322	9.93151	19.3859	4.83943	2.02806	TGGAGCTGAGATGAAAGGATGGA	2.38	3.07	0	10.86	4.73
Akap9	ENSMUST00000196350	-	1606	23.4207	47.0322	9.93151	19.3859	4.83943	2.02806	TACAGAACCCAAGACTACCAGCC	0	0	6.66	0	0
Akap9	ENSMUST00000196350	+	93	23.4207	47.0322	9.93151	19.3859	4.83943	2.02806	AGGGGCATAGTGTCCACACTTC	0	0	4.74	0	0
Akap9	ENSMUST00000196350	+	0	23.4207	47.0322	9.93151	19.3859	4.83943	2.02806	TATGGCAGTCTCTACATGGAC	0.2	0	0	0.12	2.86
Akap9	ENSMUST00000196350	-	3	23.4207	47.0322	9.93151	19.3859	4.83943	2.02806	GACCATCCAGAGACTGCC	0	1.02	0	0	0
Akap9	ENSMUST00000196350	+	16	23.4207	47.0322	9.93151	19.3859	4.83943	2.02806	TGGTCCATCCTTTCATCTCAGCT	0.2	3.25	0	0	0
Akap9	ENSMUST00000196350	-	12	23.4207	47.0322	9.93151	19.3859	4.83943	2.02806	GATGAAAGGATGGACCATGTA	0	0	4.35	0	0
Akap9	ENSMUST00000196350	+	27	23.4207	47.0322	9.93151	19.3859	4.83943	2.02806	TTCATCTCAGCTCCAAACTTTG	7.43	0.13	0	0.13	0
Akap9	ENSMUST00000196350	+	71	23.4207	47.0322	9.93151	19.3859	4.83943	2.02806	TGTTTTGTTCCCACTTCTAAGG	0	0	0.9	0	0
Akap9	ENSMUST00000196350	+	19	23.4207	47.0322	9.93151	19.3859	4.83943	2.02806	TCCATCCTTTTGTCTCAGCT	0	0.14	0	0	0
Akap9	ENSMUST00000196350	+	22	23.4207	47.0322	9.93151	19.3859	4.83943	2.02806	ATCCTTTCATCTCAGCTCCAAAC	6.24	1.9	0	0	0
Akap9	ENSMUST00000196350	+	41	23.4207	47.0322	9.93151	19.3859	4.83943	2.02806	AAACTTTGTCTCTGTAACTCC	0	0.14	0	0	0
Akap9	ENSMUST00000196350	+	5	23.4207	47.0322	9.93151	19.3859	4.83943	2.02806	CAGTCTCTAGATGGTCCATCCT	3.42	3.25	4.85	0	0
Akap9	ENSMUST00000196350	-	22	23.4207	47.0322	9.93151	19.3859	4.83943	2.02806	TTTGGAGCTGAGACAAAAGGAT	3.42	3.66	0	0	0
Akap9	ENSMUST00000196350	-	20	23.4207	47.0322	9.93151	19.3859	4.83943	2.02806	TGGAGCTGAGACAAAAGGATGG	0	9.04	3.2	0	1.82
Akap9	ENSMUST00000196350	+	0	23.4207	47.0322	9.93151	19.3859	4.83943	2.02806	TATGGCAGTCTTTAGATGGT	0	2.43	0	0	0
Akap9	ENSMUST00000196350	-	23	23.4207	47.0322	9.93151	19.3859	4.83943	2.02806	TGGAGCTGTGACGAAAGGA	0	2.18	0	6.24	0
Akap9	ENSMUST00000196350	-	10	23.4207	47.0322	9.93151	19.3859	4.83943	2.02806	AAAGGATGGACCATGTAGA	7.29	12.55	0	6.76	1.09
Akap9	ENSMUST00000196350	-	102	23.4207	47.0322	9.93151	19.3859	4.83943	2.02806	TGAAGACTGAAGTGTGGACAC	0	0.14	0	0.26	0
Akap9	ENSMUST00000196350	+	49	23.4207	47.0322	9.93151	19.3859	4.83943	2.02806	TCTCTGTAACTCTTTCCATGGG	0	0	4.42	0	0
Akap9	ENSMUST00000196350	+	31	23.4207	47.0322	9.93151	19.3859	4.83943	2.02806	TCTCAGCTCCAAACTTTGTCTCT	4.01	9.57	5.09	0	0
Akap9	ENSMUST00000196350	-	1866	23.4207	47.0322	9.93151	19.3859	4.83943	2.02806	TGCCTTGGTCATGGTATCTGC	0	0	3.71	0	0
Akap9	ENSMUST00000196350	-	1610	23.4207	47.0322	9.93151	19.3859	4.83943	2.02806	TTCTCATAGAACCCAGGACCACC	0	2.03	0	0	0
Akap9	ENSMUST00000196350	+	38	23.4207	47.0322	9.93151	19.3859	4.83943	2.02806	TCCAAACTTTGTCTCTGTAACT	0	6.01	0	0	0
Akap9	ENSMUST00000196350	-	3	23.4207	47.0322	9.93151	19.3859	4.83943	2.02806	GATGGACCATGTAGAGACTGCC	18.14	9.29	31.83	6.9	0.12
Akap9	ENSMUST00000044492	+	9507	23.4207	47.0322	9.93151	19.3859	4.83943	2.02806	AGAACTCGAGGACCTGCA	0	0	5.51	0	0
Akap9	ENSMUST00000196350	-	109	23.4207	47.0322	9.93151	19.3859	4.83943	2.02806	TCAAGAAGAATGAAGACTGAAGTG	0.3	1.9	0	9.41	3.81
Akap9	ENSMUST00000196350	-	18	23.4207	47.0322	9.93151	19.3859	4.83943	2.02806	TGAGACGAAAGGATGGAC	0	2.71	0	0	0
Akap9	ENSMUST00000196350	+	23	23.4207	47.0322	9.93151	19.3859	4.83943	2.02806	TCCTTTCGTCTCAGCTCCAAC	0	0.81	0	0	0
Akap9	ENSMUST00000196350	+	130	23.4207	47.0322	9.93151	19.3859	4.83943	2.02806	TGAGTTTCATTTGTTTAGCAA	0	0.64	0	0	0
Akap9	ENSMUST00000196350	-	0	23.4207	47.0322	9.93151	19.3859	4.83943	2.02806	CATGTAGAGACTGCCATA	0	4.06	0	0	0
Akap9	ENSMUST00000196350	-	10	23.4207	47.0322	9.93151	19.3859	4.83943	2.02806	GACGAAAGGATGGACCATCTAGA	0	0.9	0	0	0
Akap9	ENSMUST00000196350	-	16	23.4207	47.0322	9.93151	19.3859	4.83943	2.02806	TGAGATGAAAGGATGGACCA	9.06	14.83	4.54	8.24	0.12
Akap9	ENSMUST00000196350	-	109	23.4207	47.0322	9.93151	19.3859	4.83943	2.02806	AGGAGAATGAAGACTGAAGTG	0	0	0.24	0	0
Akap9	ENSMUST00000196350	+	19	23.4207	47.0322	9.93151	19.3859	4.83943	2.02806	TCCATCCTTTCGTCACAGCTCCA	0.2	0	0	0.12	0
Akap9	ENSMUST00000196350	+	31	23.4207	47.0322	9.93151	19.3859	4.83943	2.02806	TCTCAGCTCCAAACTTTGTCTC	0	0	3.02	0	0
Akap9	ENSMUST00000196350	+	5	23.4207	47.0322	9.93151	19.3859	4.83943	2.02806	CAGGCTCTAGATGGTCCATCCT	24.8	2.57	6.15	0	0
Akap9	ENSMUST00000196350	-	8	23.4207	47.0322	9.93151	19.3859	4.83943	2.02806	AAAAGGATGGACCATCTAGAGA	2.41	1.9	0	16.49	1.19
Akap9	ENSMUST00000196350	+	0	23.4207	47.0322	9.93151	19.3859	4.83943	2.02806	TATGGCAGGCTCTAGATGGTC	3.42	14.05	3.97	0	0
Akap9	ENSMUST00000196350	+	21	23.4207	47.0322	9.93151	19.3859	4.83943	2.02806	CATCCTTTTGTCTCAGCTC	0	0.14	0	0	0
Akap9	ENSMUST00000196350	-	7	23.4207	47.0322	9.93151	19.3859	4.83943	2.02806	AGGATGGACCATGTAGAGAC	0.2	3.52	0	0	0
Akap9	ENSMUST00000196350	-	23	23.4207	47.0322	9.93151	19.3859	4.83943	2.02806	GTTTGGAGCTGAGATGAAAGGA	0	0	4.65	2.87	0
Akap9	ENSMUST00000196350	-	63	23.4207	47.0322	9.93151	19.3859	4.83943	2.02806	TGGGAACAAAATACCCATGGA	0	0	5.12	0	0
Akap9	ENSMUST00000196350	-	18	23.4207	47.0322	9.93151	19.3859	4.83943	2.02806	GCTGAGATGAAAGGATGGAC	9.01	2.18	6.66	0	0
Akap9	ENSMUST00000196350	-	4	23.4207	47.0322	9.93151	19.3859	4.83943	2.02806	GATGGACCATCTAGAGACTGC	7.51	0.13	0	0	0
Akap9	ENSMUST00000196350	+	103	23.4207	47.0322	9.93151	19.3859	4.83943	2.02806	TGTCCACACTTCAGTCTTCAT	0	0	4.74	0	0
Akap9	ENSMUST00000196350	+	62	23.4207	47.0322	9.93151	19.3859	4.83943	2.02806	TTCCATGGGTGTTTTGTTCC	7.52	0	4.61	0	0
Akap9	ENSMUST00000196350	-	10	23.4207	47.0322	9.93151	19.3859	4.83943	2.02806	ATGAAAGGATGGACCATGTAGA	3.87	4.99	8.51	0.93	0
Akap9	ENSMUST00000196350	-	110	23.4207	47.0322	9.93151	19.3859	4.83943	2.02806	TCAAGAAGAATGAAGACTGAAGT	50.63	37.76	28.61	28.25	5.6
Akap9	ENSMUST00000196350	-	22	23.4207	47.0322	9.93151	19.3859	4.83943	2.02806	TATGGAGCTGAGATGAAAGGAT	6.04	0.14	0	0	5.24
Akap9	ENSMUST00000196350	+	93	23.4207	47.0322	9.93151	19.3859	4.83943	2.02806	AGGGGCAAAGTGTCTACACTT	0	0	0.11	0	0
Akap9	ENSMUST00000196350	-	86	23.4207	47.0322	9.93151	19.3859	4.83943	2.02806	TGGACACTTTGCCCCTTCTTAGA	0	0	5.63	0	0
Akap9	ENSMUST00000196350	+	42	23.4207	47.0322	9.93151	19.3859	4.83943	2.02806	AACTTTGTCTCTGTAACTC	0	0.13	0	0	0
Akap9	ENSMUST00000196350	-	86	23.4207	47.0322	9.93151	19.3859	4.83943	2.02806	GACACTTTGCCCCTTCTTAGA	0	2.18	0	0	0
Akap9	ENSMUST00000196350	-	116	23.4207	47.0322	9.93151	19.3859	4.83943	2.02806	ATGAAACTCAAGGAGAATGAAGAC	0	2.18	0	0	0
Akap9	ENSMUST00000196350	-	23	23.4207	47.0322	9.93151	19.3859	4.83943	2.02806	GTTTGGAGCTGAGACGAAAGGA	0	2.43	0	0	0
Akap9	ENSMUST00000196350	-	47	23.4207	47.0322	9.93151	19.3859	4.83943	2.02806	CATGGAAGGAGTTACAGAGACG	0	0	5.63	0	0
Akap9	ENSMUST00000196350	-	2076	23.4207	47.0322	9.93151	19.3859	4.83943	2.02806	TATCACTGTGGGTGTGGGC	0	0	5.12	0	0
Akap9	ENSMUST00000196350	-	119	23.4207	47.0322	9.93151	19.3859	4.83943	2.02806	ATGAAACTCAAGGAGAATGAA	0	2.3	0	0	0
Akap9	ENSMUST00000196350	-	115	23.4207	47.0322	9.93151	19.3859	4.83943	2.02806	AACTCAAGAAGAATGAAGACC	0	4.06	0	0	0
Akap9	ENSMUST00000196350	-	118	23.4207	47.0322	9.93151	19.3859	4.83943	2.02806	ATGAAACTCAAGAAAAATGAAG	0	4.06	0	0	0
Akap9	ENSMUST00000196350	+	27	23.4207	47.0322	9.93151	19.3859	4.83943	2.02806	TTCATCTCAGCTCCAAACTTTGT	7.29	3.07	0	7.56	7.72
Akap9	ENSMUST00000196350	+	86	23.4207	47.0322	9.93151	19.3859	4.83943	2.02806	TCTAAGGAGGGGCATAGTGT	6.44	4.99	0	17.88	2.05
Akap9	ENSMUST00000196350	-	23	23.4207	47.0322	9.93151	19.3859	4.83943	2.02806	TTTGGAGCTGAGATGAAAGGA	6.08	6.37	0	0.12	3.13
Akap9	ENSMUST00000196350	+	18	23.4207	47.0322	9.93151	19.3859	4.83943	2.02806	GTCCATCCTTTCGTCACAGCTCCA	0	0	0.43	0	0
Akap9	ENSMUST00000196350	-	3	23.4207	47.0322	9.93151	19.3859	4.83943	2.02806	ATGGACCATCCAGAGACTGCC	0	0	0.11	0	2.55
Akap9	ENSMUST00000196350	-	22	23.4207	47.0322	9.93151	19.3859	4.83943	2.02806	TTTGGAGCTGAGATGAAAGGAT	2.41	13.54	19.46	6.25	7.15
Akap9	ENSMUST00000196350	-	8	23.4207	47.0322	9.93151	19.3859	4.83943	2.02806	AAAGGATGGACCATCTAGTGA	10.67	4.1	0	0.5	7.16
Akap9	ENSMUST00000196350	-	7	23.4207	47.0322	9.93151	19.3859	4.83943	2.02806	AAAGGATGGACCATGTAGAGAC	0.2	17.7	16.26	0.13	5.46
Akap9	ENSMUST00000196350	+	43	23.4207	47.0322	9.93151	19.3859	4.83943	2.02806	ACTTTGTCTCTGTAACTCCT	0	0	5.28	0	0
Akap9	ENSMUST00000196350	-	116	23.4207	47.0322	9.93151	19.3859	4.83943	2.02806	ATGAAACTCAAGAAAAATGAAGAC	0	3.93	0	0	0
Akap9	ENSMUST00000196350	-	69	23.4207	47.0322	9.93151	19.3859	4.83943	2.02806	TAGAATTGGGAACAAAACACC	0	2.56	16.03	0	0
Akap9	ENSMUST00000196350	-	2	23.4207	47.0322	9.93151	19.3859	4.83943	2.02806	ATGGACCATGTAGAGACTGCCA	0	8.43	0	7.56	0
Akap9	ENSMUST00000196350	-	43	23.4207	47.0322	9.93151	19.3859	4.83943	2.02806	AAGGAGTTACAGAGACGGAGT	4.02	5.15	1.02	7.37	0
Akap9	ENSMUST00000196350	-	37	23.4207	47.0322	9.93151	19.3859	4.83943	2.02806	TTACAGAGACAAAGTTTGGAG	4.02	3.97	0.13	0	0
Akap9	ENSMUST00000196350	-	93	23.4207	47.0322	9.93151	19.3859	4.83943	2.02806	AAAGTGTGGACACTTTGCCCCT	7.15	3.59	0	0	0
Akap9	ENSMUST00000196350	-	20	23.4207	47.0322	9.93151	19.3859	4.83943	2.02806	TGGAGCTGAGATGAAAGGATGG	26.96	27.9	66.27	25.31	14.6
Akap9	ENSMUST00000196350	-	16	23.4207	47.0322	9.93151	19.3859	4.83943	2.02806	GCTGAGATGAAAAGATGGACCA	0	0	0.11	0	0
Akap9	ENSMUST00000196350	-	6	23.4207	47.0322	9.93151	19.3859	4.83943	2.02806	GATGGACCATCTAGAGACC	0	0.13	0	0	0
Akap9	ENSMUST00000196350	-	0	23.4207	47.0322	9.93151	19.3859	4.83943	2.02806	ACCATCTAGAGACTGCCATA	0	2.05	0	0	0
Akap9	ENSMUST00000196350	-	20	23.4207	47.0322	9.93151	19.3859	4.83943	2.02806	TTGGAGCTGTGACGAAAGGATGG	2.41	4.1	0	0	0
Akap9	ENSMUST00000196918	-	1333	23.4207	47.0322	9.93151	19.3859	4.83943	2.02806	TTCTGTATCCATTCTTCTGTT	0	2.18	0	0	0
Akap9	ENSMUST00000196350	-	20	23.4207	47.0322	9.93151	19.3859	4.83943	2.02806	TTTGGAGCTGAGACAAAAGGATGG	0	3.93	0	0	0
Akap9	ENSMUST00000196350	-	115	23.4207	47.0322	9.93151	19.3859	4.83943	2.02806	TCAAGGAGAATGAAGACT	0	3.97	0	0	3.57
Akap9	ENSMUST00000196350	+	107	23.4207	47.0322	9.93151	19.3859	4.83943	2.02806	CACACTTCAGTCTTCATTTTTCT	0	4.06	0	0	0
Akap9	ENSMUST00000196350	-	17	23.4207	47.0322	9.93151	19.3859	4.83943	2.02806	TGAGATGAAAGGATGGACC	40.32	61.18	50.39	37.45	9.48
Akap9	ENSMUST00000196350	-	10	23.4207	47.0322	9.93151	19.3859	4.83943	2.02806	GAAAGGATGGACCATGTAGA	0	0	5.49	0	0
Akap9	ENSMUST00000196350	+	27	23.4207	47.0322	9.93151	19.3859	4.83943	2.02806	TTCATCTCAGCTCCAAACTTT	0	4.2	7.86	0	0
Akap9	ENSMUST00000196350	-	17	23.4207	47.0322	9.93151	19.3859	4.83943	2.02806	GAGCTGAGACGAAAGGATAGACC	0	0	3.66	0	0
Akap9	ENSMUST00000196350	-	22	23.4207	47.0322	9.93151	19.3859	4.83943	2.02806	TGGAGCTGTGACGAAAGGAT	0	2.05	0	0	0
Akap9	ENSMUST00000196350	-	19	23.4207	47.0322	9.93151	19.3859	4.83943	2.02806	GGAGCTGAGATGAAAGGATGGA	0	0	1.02	0	0
Akap9	ENSMUST00000196350	-	0	23.4207	47.0322	9.93151	19.3859	4.83943	2.02806	GACCATGTAGAGACTGCCTTA	0	0	0.75	0	0
Akap9	ENSMUST00000196350	-	106	23.4207	47.0322	9.93151	19.3859	4.83943	2.02806	AAAATGAAGACTGAAGTGTGG	8.05	9.99	4.42	0	8.34
Akap9	ENSMUST00000196350	-	41	23.4207	47.0322	9.93151	19.3859	4.83943	2.02806	AGGAGTTACAGAGACGGAGTTT	0	2.56	0	0	0
Akap9	ENSMUST00000196350	+	88	23.4207	47.0322	9.93151	19.3859	4.83943	2.02806	TAAGGAGGGGCATAGTGT	0	0	6.02	13.65	0
Akap9	ENSMUST00000196350	-	4	23.4207	47.0322	9.93151	19.3859	4.83943	2.02806	TGGACCATGTAGAGACTGC	0	0	4.85	0	0
Akap9	ENSMUST00000196350	-	110	23.4207	47.0322	9.93151	19.3859	4.83943	2.02806	AGAAAAATGAAGACTGAAGT	0	3.93	0	0	0
Akap9	ENSMUST00000196350	+	103	23.4207	47.0322	9.93151	19.3859	4.83943	2.02806	TGTCCACACTTCAGTCTTCATT	0	2.82	2.56	0	0
Akap9	ENSMUST00000196350	-	110	23.4207	47.0322	9.93151	19.3859	4.83943	2.02806	AAGAATGAAGACTGAAGT	6.96	3.84	0	0	0
Akap9	ENSMUST00000196350	-	23	23.4207	47.0322	9.93151	19.3859	4.83943	2.02806	TTGGAGCTGAGATGAAAGGA	0	0.14	9.15	0	0
Akap9	ENSMUST00000196350	+	82	23.4207	47.0322	9.93151	19.3859	4.83943	2.02806	CAATTCTAAGGAGGGGCATAGT	0	0	6.25	0	0
Akap9	ENSMUST00000196350	-	111	23.4207	47.0322	9.93151	19.3859	4.83943	2.02806	AGAAGAATGAAGACTGAAG	0	0	0.11	0	0
Akap9	ENSMUST00000196350	-	36	23.4207	47.0322	9.93151	19.3859	4.83943	2.02806	TTACAGAGACAAAGTTTGGAGC	8.03	12.83	23.49	0	0
Akap9	ENSMUST00000196350	-	17	23.4207	47.0322	9.93151	19.3859	4.83943	2.02806	GGAGCTGAGATGAAAGGATGGACC	0	3.79	0	0	0
Akap9	ENSMUST00000196350	-	9	23.4207	47.0322	9.93151	19.3859	4.83943	2.02806	TGAAAGGATGGACCATGTAGAG	0	0	4.2	0	0
Akap9	ENSMUST00000196350	-	17	23.4207	47.0322	9.93151	19.3859	4.83943	2.02806	GAGCTGAGATGAAAGGATGGACC	0	0	7	0	0
Akap9	ENSMUST00000196350	-	49	23.4207	47.0322	9.93151	19.3859	4.83943	2.02806	ACCCATGGAAGGAGTTGCAGAGA	0	3.2	0	0	0
Akap9	ENSMUST00000196350	-	14	23.4207	47.0322	9.93151	19.3859	4.83943	2.02806	AGACGAAAGGATGGACCATC	0	2.82	0	0	0
Akap9	ENSMUST00000196350	-	118	23.4207	47.0322	9.93151	19.3859	4.83943	2.02806	TGAAACTCAAGAAGAATGAAG	0	3.93	0	0	0
Akap9	ENSMUST00000196350	+	27	23.4207	47.0322	9.93151	19.3859	4.83943	2.02806	TTCATCTCAGCTCCAAAC	0	3.07	0	0	0
Akap9	ENSMUST00000196350	-	108	23.4207	47.0322	9.93151	19.3859	4.83943	2.02806	GGAGAATGAAGACTGAAGTGT	0	0.14	0	0	0
Akap9	ENSMUST00000196350	-	115	23.4207	47.0322	9.93151	19.3859	4.83943	2.02806	TCAAGAAGAATGAAGACC	3.42	3.07	7.86	0	0
Akap9	ENSMUST00000196350	+	23	23.4207	47.0322	9.93151	19.3859	4.83943	2.02806	TCCTTTCGTCACAGCTCCAAAC	0	0	2.05	0	0
Akap9	ENSMUST00000196350	-	35	23.4207	47.0322	9.93151	19.3859	4.83943	2.02806	ACAGAGACAAAGTTTGGAGCT	37.39	5.91	28.56	7.12	19
Akap9	ENSMUST00000196350	-	110	23.4207	47.0322	9.93151	19.3859	4.83943	2.02806	TCAAGAAGAATGAAGACTGAAAT	0	0.14	0	0	0
Akap9	ENSMUST00000196350	-	21	23.4207	47.0322	9.93151	19.3859	4.83943	2.02806	TTGGAGCTGAGACAAAAGGATG	0	4.47	0	0	0
Akap9	ENSMUST00000196350	+	16	23.4207	47.0322	9.93151	19.3859	4.83943	2.02806	TGGTCCATCCTTTCATCTCAGC	4.17	5.55	2.8	0	0
Akap9	ENSMUST00000196350	+	84	23.4207	47.0322	9.93151	19.3859	4.83943	2.02806	CTTCTAAGGAGGGGCATAGTGT	4.17	0.13	0	0	2.67
Akap9	ENSMUST00000196350	-	101	23.4207	47.0322	9.93151	19.3859	4.83943	2.02806	TGAAGACCAAAGTGTGGACACT	0	4.06	0.11	15.29	0
Akap9	ENSMUST00000196350	+	1	23.4207	47.0322	9.93151	19.3859	4.83943	2.02806	ATGGCAGTCTCTACATGGTC	6.84	0	7.65	0	0
Akap9	ENSMUST00000196350	-	62	23.4207	47.0322	9.93151	19.3859	4.83943	2.02806	TAGGAAACAAAACACCCATGGAA	0	4.6	0	0	0
Akap9	ENSMUST00000196350	-	23	23.4207	47.0322	9.93151	19.3859	4.83943	2.02806	TGGAGCTGTGATGAAAGGA	0	2.82	0	4.12	2.38
Akap9	ENSMUST00000196350	-	18	23.4207	47.0322	9.93151	19.3859	4.83943	2.02806	TGAGATGGAAGAATGGAC	0	0	6.89	0	0
Akap9	ENSMUST00000196350	-	35	23.4207	47.0322	9.93151	19.3859	4.83943	2.02806	TACAGAGACAAAGTTTGGAGCT	3.87	4.47	51.4	9.12	0.12
Akap9	ENSMUST00000196350	+	16	23.4207	47.0322	9.93151	19.3859	4.83943	2.02806	TGGTCCATCCTTTCGTCACAGCT	4.05	5.18	0	0	0
Akap9	ENSMUST00000196350	-	130	23.4207	47.0322	9.93151	19.3859	4.83943	2.02806	TTTCCTAAACACATGAAACTCA	3.42	2.3	0	0	0
Akap9	ENSMUST00000196350	-	42	23.4207	47.0322	9.93151	19.3859	4.83943	2.02806	AAGGAGTTACAGAGACAAAGTT	38.95	35.4	15.86	16.58	13.79
Akap9	ENSMUST00000196350	+	0	23.4207	47.0322	9.93151	19.3859	4.83943	2.02806	TATGGCAGTTTCTAGATGGT	3.82	0	0	0.13	0.24
Akap9	ENSMUST00000044492	+	6169	23.4207	47.0322	9.93151	19.3859	4.83943	2.02806	GAGAAGCACCTGAAAAAA	0	3.07	0	0	0
Akap9	ENSMUST00000196350	-	17	23.4207	47.0322	9.93151	19.3859	4.83943	2.02806	TGTGACGAAAGGATGGACC	3.54	0	6.57	4.25	1.19
Akap9	ENSMUST00000196350	+	30	23.4207	47.0322	9.93151	19.3859	4.83943	2.02806	ATCTCAGCTCCAAACTTTGT	0	2.82	0	0	0
Akap9	ENSMUST00000196350	-	45	23.4207	47.0322	9.93151	19.3859	4.83943	2.02806	TGGAAGGAGTTACAGAGACGGA	0	0	4.61	0	0
Akap9	ENSMUST00000196350	-	11	23.4207	47.0322	9.93151	19.3859	4.83943	2.02806	TGAAAGGATGGACCATGTAG	0	2.95	0	0	0
Akap9	ENSMUST00000196350	+	0	23.4207	47.0322	9.93151	19.3859	4.83943	2.02806	TAAGGCAGTCTCTACATGGTC	0	4.06	0	0	0
Akap9	ENSMUST00000196350	+	84	23.4207	47.0322	9.93151	19.3859	4.83943	2.02806	ATTCTAAGGAGGGGCATAGTGT	0	4.47	0	0	0
Akap9	ENSMUST00000196350	-	69	23.4207	47.0322	9.93151	19.3859	4.83943	2.02806	TTAGAATTGGGAACAAAACACC	6.86	4.23	0	6.37	0
Akap9	ENSMUST00000196350	+	20	23.4207	47.0322	9.93151	19.3859	4.83943	2.02806	CCATCCTTTCATCTCAGCTCCAAA	0	0	3.88	0	0
Anapc10	ENSMUST00000048147	-	1025	41.556	52.6994	32.8526	22.5135	4.18901	7.03985	CAGGAAAACACAATCAAACA	0	9.34	0	0	0
Ankrd17	ENSMUST00000199965	-	1133	34.7666	6.84108	25.0411	37.4689	7.43058	10.0484	ATCAGCCCAGGCTATACAGAGA	12.2	4.13	0	7.37	2.38
Ankrd17	ENSMUST00000196919	-	817	34.7666	6.84108	25.0411	37.4689	7.43058	10.0484	TCCGTAACGAGATCTGGCGCCCT	0	2.44	0	0	0
Ankrd17	ENSMUST00000199965	-	1134	34.7666	6.84108	25.0411	37.4689	7.43058	10.0484	ATCAGCCCAGGCTATACAGAG	4.02	4.35	0	0	0
Ankrd17	ENSMUST00000014421	-	3226	34.7666	6.84108	25.0411	37.4689	7.43058	10.0484	AGATGCTGGCAAGGATGT	0	0.14	0	0	0
Ankrd17	ENSMUST00000168058	-	3213	34.7666	6.84108	25.0411	37.4689	7.43058	10.0484	AGATGCTGGCAAGGATGT	0	0.14	0	0	0
Ankrd17	ENSMUST00000199965	-	1133	34.7666	6.84108	25.0411	37.4689	7.43058	10.0484	TCAGCCCAGGCTATACAGAGA	5.02	3.39	0	0	0
Ankrd17	ENSMUST00000196919	-	818	34.7666	6.84108	25.0411	37.4689	7.43058	10.0484	ATCCGTAACGAGATCTGGCGCCC	0	0.14	0	0	0
Ankrd17	ENSMUST00000199905	-	1170	34.7666	6.84108	25.0411	37.4689	7.43058	10.0484	AGAAAGGACAAAATAAAAGAGC	8.85	4.74	0	0	0
Ankrd17	ENSMUST00000197021	-	2410	34.7666	6.84108	25.0411	37.4689	7.43058	10.0484	AGATGCTGGCAAGGATGT	0	0.14	0	0	0
Ankrd17	ENSMUST00000199905	-	1169	34.7666	6.84108	25.0411	37.4689	7.43058	10.0484	AAAGGACAAAATAAAAGAGCC	0	6.64	0	0	0
Ankrd17	ENSMUST00000199905	-	1169	34.7666	6.84108	25.0411	37.4689	7.43058	10.0484	GAAAGGACAAAATAAAAGAGCC	0	3.93	0	0	0
Ankrd42	ENSMUST00000138267	+	115	6.71497	6.64835	4.82949	0.397164	0.5757	0	CAGGAAACAGGAGATTGT	0	3.66	0	0	0
Ankrd42	ENSMUST00000126305	+	121	6.71497	6.64835	4.82949	0.397164	0.5757	0	CAGGAAACAGGAGATTGT	0	3.66	0	0	0
Ankrd42	ENSMUST00000056106	+	87	6.71497	6.64835	4.82949	0.397164	0.5757	0	CAGGAAACAGGAGATTGT	0	3.66	0	0	0
Ankrd42	ENSMUST00000142971	+	20	6.71497	6.64835	4.82949	0.397164	0.5757	0	CAGGAAACAGGAGATTGT	0	3.66	0	0	0
Ankrd42	ENSMUST00000118157	+	127	6.71497	6.64835	4.82949	0.397164	0.5757	0	CAGGAAACAGGAGATTGT	0	3.66	0	0	0
Apaf1	ENSMUST00000162618	-	3619	16.5703	23.705	8.02147	11.5932	0.054639	2.94892	ACCAGAACCACAGAATCTTC	4.83	3.59	4.48	0	0
Apaf1	ENSMUST00000161987	-	1845	16.5703	23.705	8.02147	11.5932	0.054639	2.94892	CCCAGGGAGTCTTATCAC	0	0	1.66	0	0
Apaf1	ENSMUST00000161987	+	1846	16.5703	23.705	8.02147	11.5932	0.054639	2.94892	TGATAAGACTCCCTGGGCA	6.15	2.57	9.58	5.7	6.64
Apaf1	ENSMUST00000020157	-	3761	16.5703	23.705	8.02147	11.5932	0.054639	2.94892	ACCAGAACCACAGAATCTTC	4.83	3.59	4.48	0	0
Apaf1	ENSMUST00000161987	-	1846	16.5703	23.705	8.02147	11.5932	0.054639	2.94892	TGCCCAGGGAGTCTTATCA	2.04	0	0.34	0.25	0
Apaf1	ENSMUST00000161987	-	1846	16.5703	23.705	8.02147	11.5932	0.054639	2.94892	GCCCAGGGAGTCTTATCA	0	0.38	0	0	0
Apaf1	ENSMUST00000159110	-	1296	16.5703	23.705	8.02147	11.5932	0.054639	2.94892	TGATTTTCAAAAGCTGTT	0	0	3.07	0	0
Apaf1	ENSMUST00000161987	-	1845	16.5703	23.705	8.02147	11.5932	0.054639	2.94892	TGCCCAGGGAGTCTTATCAC	11.87	12.04	18.84	4.12	0
Apaf1	ENSMUST00000161987	-	1847	16.5703	23.705	8.02147	11.5932	0.054639	2.94892	TGCCCAGGGAGTCTTATC	0	1.63	17.03	0	0.85
Apaf1	ENSMUST00000162618	-	3615	16.5703	23.705	8.02147	11.5932	0.054639	2.94892	AACCACAGAATCTTCACAA	0	4.23	0	0	0
Apaf1	ENSMUST00000161987	+	1845	16.5703	23.705	8.02147	11.5932	0.054639	2.94892	GTGATAAGACTCCCTGGGCA	0	0.27	0	0	0.73
Apaf1	ENSMUST00000159110	-	3610	16.5703	23.705	8.02147	11.5932	0.054639	2.94892	ACCAGAACCACAGAATCTTC	4.83	3.59	4.48	0	0
Apaf1	ENSMUST00000020157	-	3757	16.5703	23.705	8.02147	11.5932	0.054639	2.94892	AACCACAGAATCTTCACAA	0	4.23	0	0	0
Apaf1	ENSMUST00000159110	-	3606	16.5703	23.705	8.02147	11.5932	0.054639	2.94892	AACCACAGAATCTTCACAA	0	4.23	0	0	0
Apaf1	ENSMUST00000162618	-	1305	16.5703	23.705	8.02147	11.5932	0.054639	2.94892	TGATTTTCAAAAGCTGTT	0	0	3.07	0	0
Apaf1	ENSMUST00000161987	+	1847	16.5703	23.705	8.02147	11.5932	0.054639	2.94892	GATAAGACTCCCTGGGCA	0	1.92	0	0	0
Apaf1	ENSMUST00000020157	-	1447	16.5703	23.705	8.02147	11.5932	0.054639	2.94892	TGATTTTCAAAAGCTGTT	0	0	3.07	0	0
Apex2	ENSMUST00000112725	-	1426	12.8459	10.5383	3.16554	3.9438	0.577016	0.920744	CTTCCCCGAATAAAGCCTCATG	0	0.14	0	0	0
Apex2	ENSMUST00000112725	+	1377	12.8459	10.5383	3.16554	3.9438	0.577016	0.920744	ATAGCAGACACCCAAGAACTCA	0	0.26	0	0	0
Apex2	ENSMUST00000112725	+	1438	12.8459	10.5383	3.16554	3.9438	0.577016	0.920744	TTCGGGGAAAGCCAGAGCTCT	8.18	3.93	0	0	0
Apex2	ENSMUST00000112725	-	1605	12.8459	10.5383	3.16554	3.9438	0.577016	0.920744	TTTCCTTGTACCCCTCACATAC	0	0.14	0	0	0
Apex2	ENSMUST00000112727	-	747	12.8459	10.5383	3.16554	3.9438	0.577016	0.920744	TGAAAGATCCTGGCAGAATGTAA	3.82	6.95	5.63	0	0
Apex2	ENSMUST00000112725	-	1616	12.8459	10.5383	3.16554	3.9438	0.577016	0.920744	TGCACCAGACTCTTTCCTTGTAC	0	0	13.35	0	0
Apex2	ENSMUST00000112725	+	1384	12.8459	10.5383	3.16554	3.9438	0.577016	0.920744	ACACCCAAAAACTCACGACAG	0	0.13	0.11	0	0
Apex2	ENSMUST00000112725	-	1779	12.8459	10.5383	3.16554	3.9438	0.577016	0.920744	TTTAGAAAAATAGAGGTACAC	0	0.14	0	0	0
Apex2	ENSMUST00000112725	-	1557	12.8459	10.5383	3.16554	3.9438	0.577016	0.920744	ATCTGGAAATCCCCTAATCT	2.08	9.75	0	0	0
Apex2	ENSMUST00000112725	-	1607	12.8459	10.5383	3.16554	3.9438	0.577016	0.920744	ACTCTTTCCTTGTACCCCTCCCAA	3.62	4.2	6.66	0	0
Apex2	ENSMUST00000112725	+	1456	12.8459	10.5383	3.16554	3.9438	0.577016	0.920744	TCTGGGGACGACTCATATCC	2.01	0.13	4.2	0	0
Apex2	ENSMUST00000112725	+	1374	12.8459	10.5383	3.16554	3.9438	0.577016	0.920744	ACAATAGTGGACACCCAAGA	0	0.14	0	0	0.12
Apex2	ENSMUST00000112725	+	1434	12.8459	10.5383	3.16554	3.9438	0.577016	0.920744	TTTATTCGGGGAAAGCCAGAG	3.02	5.89	0.11	0	0
Apex2	ENSMUST00000112725	-	1624	12.8459	10.5383	3.16554	3.9438	0.577016	0.920744	TACACCTGCACCAGACTCTTT	8.5	17.01	6.02	0	0
Apex2	ENSMUST00000112725	+	1746	12.8459	10.5383	3.16554	3.9438	0.577016	0.920744	ACACACACAGGTTCAAGGAGT	0	2.95	0	0	2.3
Apex2	ENSMUST00000112725	-	1623	12.8459	10.5383	3.16554	3.9438	0.577016	0.920744	CTACACCTGCACCAGACTCTTTC	3.12	3.97	0	0	0
Apex2	ENSMUST00000112725	+	1422	12.8459	10.5383	3.16554	3.9438	0.577016	0.920744	ACCACATGAGGCTTTATTCGG	8.21	0.41	0	0	0
Apex2	ENSMUST00000112725	-	1751	12.8459	10.5383	3.16554	3.9438	0.577016	0.920744	TGGCCACTCCTTGAACCTGTG	8.23	4.26	4.09	0	4.71
Apex2	ENSMUST00000112725	+	1776	12.8459	10.5383	3.16554	3.9438	0.577016	0.920744	ATTGTGCACCTCTATTTTTCTA	8.33	13.19	0	0	0
Apex2	ENSMUST00000112725	-	1830	12.8459	10.5383	3.16554	3.9438	0.577016	0.920744	TGAAATTGGCAAGATAGA	3.02	0	0.13	6.24	2.62
Apex2	ENSMUST00000112725	-	1768	12.8459	10.5383	3.16554	3.9438	0.577016	0.920744	TAGAGGTGCACAATGCTCTGGC	0	3.71	0	0	0
Apex2	ENSMUST00000112725	-	1373	12.8459	10.5383	3.16554	3.9438	0.577016	0.920744	TCTTGGGTGTCCGCTATTGTC	3.12	0.14	5.51	0	0
Apex2	ENSMUST00000112725	-	1846	12.8459	10.5383	3.16554	3.9438	0.577016	0.920744	TAAAAGGACACAGAAGCCCTG	4.02	4.35	0	0	0
Apex2	ENSMUST00000112725	-	1620	12.8459	10.5383	3.16554	3.9438	0.577016	0.920744	ACCTGCACCAGACTCTTTCCTT	0	3.59	0	0	0
Apex2	ENSMUST00000112725	-	1765	12.8459	10.5383	3.16554	3.9438	0.577016	0.920744	TGCACAATGCTCTGGCCAC	3.03	0.27	0.38	0	0
Apex2	ENSMUST00000112725	-	1849	12.8459	10.5383	3.16554	3.9438	0.577016	0.920744	ATGTAAAAGGACACAGAAGCC	35.9	34.8	17.15	0	4.53
Apex2	ENSMUST00000112725	+	1364	12.8459	10.5383	3.16554	3.9438	0.577016	0.920744	AGGCCTCAGGACAATAGCGGAC	35.31	53.61	20.78	0	0
Apex2	ENSMUST00000112725	+	1780	12.8459	10.5383	3.16554	3.9438	0.577016	0.920744	TGCACCTCTATTTTTCTAAATC	34.4	42.92	7.33	3.62	0.24
Apex2	ENSMUST00000112725	-	1394	12.8459	10.5383	3.16554	3.9438	0.577016	0.920744	AAGCTTGGTCTGTTGTGAGT	7.89	3.24	4.61	7.43	3.03
Apex2	ENSMUST00000112725	+	1624	12.8459	10.5383	3.16554	3.9438	0.577016	0.920744	AAAGAGTCTGGTGCAGGTGTA	3.12	0	0.11	0	0
Apex2	ENSMUST00000112725	-	1744	12.8459	10.5383	3.16554	3.9438	0.577016	0.920744	TTCCTTGAACCCATGTGTGTGC	0	0.13	6.27	0	0
Apex2	ENSMUST00000112725	-	1777	12.8459	10.5383	3.16554	3.9438	0.577016	0.920744	TTTAGAAAAATAGAGGTGCACAA	0	3.71	7.81	0	0.24
Apex2	ENSMUST00000112725	+	1761	12.8459	10.5383	3.16554	3.9438	0.577016	0.920744	AGGAGTGGCCAGAGCATTGTA	0	0	0.11	0	0
Apex2	ENSMUST00000112725	-	1585	12.8459	10.5383	3.16554	3.9438	0.577016	0.920744	TACCCATTTCTTGAAAATAGACA	0	3.84	0	0	0
Apex2	ENSMUST00000112725	+	1422	12.8459	10.5383	3.16554	3.9438	0.577016	0.920744	ACCACATGAGGCTTTATTCGGG	3.97	3.97	0	0	0
Apex2	ENSMUST00000112725	+	1761	12.8459	10.5383	3.16554	3.9438	0.577016	0.920744	AGGAGTGGCCAGAGCATTGTG	8.73	2.57	7.56	0.12	0
Apex2	ENSMUST00000112727	-	735	12.8459	10.5383	3.16554	3.9438	0.577016	0.920744	CAGAATGTAAAAGGACACAGAA	0	3.07	0	0	0
Apex2	ENSMUST00000112725	+	1379	12.8459	10.5383	3.16554	3.9438	0.577016	0.920744	AGCGGACACCCAAGAACTCACAA	0	0	6.15	0	0
Apex2	ENSMUST00000112725	-	1576	12.8459	10.5383	3.16554	3.9438	0.577016	0.920744	CTTGAGAATAGACATTGTTTAGA	0	0.13	0	0	0
Apex2	ENSMUST00000112727	-	732	12.8459	10.5383	3.16554	3.9438	0.577016	0.920744	ATGTAAAAGGACACAGAAGCC	35.9	34.8	17.15	0	4.53
Apex2	ENSMUST00000112727	-	732	12.8459	10.5383	3.16554	3.9438	0.577016	0.920744	TGTAAAAGGACACAGAAGCC	5.5	2.69	0	0	0
Apex2	ENSMUST00000112725	-	1849	12.8459	10.5383	3.16554	3.9438	0.577016	0.920744	TGTAAAAGGACACAGAAGCC	5.5	2.69	0	0	0
Apex2	ENSMUST00000112725	+	1380	12.8459	10.5383	3.16554	3.9438	0.577016	0.920744	GCGGACACCCAAGAACTCACG	0	0.14	0	0	0
Apex2	ENSMUST00000112725	+	1773	12.8459	10.5383	3.16554	3.9438	0.577016	0.920744	AGCATTGTGCACCTCTATTTT	3.12	0.14	0	0	0
Apex2	ENSMUST00000112725	+	1793	12.8459	10.5383	3.16554	3.9438	0.577016	0.920744	TTCTAAATCAGTGAAGCTAGTT	6	3.52	0	7.5	0.48
Apex2	ENSMUST00000112725	-	1424	12.8459	10.5383	3.16554	3.9438	0.577016	0.920744	TCCCCGAATAAAGCCTCATGTG	3.22	0	3.88	0	0
Apex2	ENSMUST00000112725	+	1657	12.8459	10.5383	3.16554	3.9438	0.577016	0.920744	TGGCCGGGCTGTGGTTGC	0	0.14	0	0	0
Apex2	ENSMUST00000112725	-	1778	12.8459	10.5383	3.16554	3.9438	0.577016	0.920744	TTTAGAAAAATAGAGGTGCACA	8.76	17.14	19.67	0	0
Apex2	ENSMUST00000112725	-	1453	12.8459	10.5383	3.16554	3.9438	0.577016	0.920744	GATATGAGTCATCCCCAGAGCT	0	0.13	0	0	0
Apex2	ENSMUST00000112725	+	1857	12.8459	10.5383	3.16554	3.9438	0.577016	0.920744	TGTCCTTTTACATTCTGCC	5.96	9.26	4.74	0	3.6
Apex2	ENSMUST00000112725	+	1760	12.8459	10.5383	3.16554	3.9438	0.577016	0.920744	AAGGAGTGGCCAGAGCATTG	0	0.13	7.81	7.83	1.19
Apex2	ENSMUST00000112725	-	1461	12.8459	10.5383	3.16554	3.9438	0.577016	0.920744	TGCGTGGGATATGAGTCGTCC	8.84	1.22	0	0	0
Apex2	ENSMUST00000112725	-	1602	12.8459	10.5383	3.16554	3.9438	0.577016	0.920744	CCTTGTACCCCTCCCATACCCA	5.66	1.81	0	0	0
Apex2	ENSMUST00000112725	+	1842	12.8459	10.5383	3.16554	3.9438	0.577016	0.920744	ATTTCAGGGCTTCTGTGTCC	5.63	4.06	0	0	0
Apex2	ENSMUST00000112725	+	1841	12.8459	10.5383	3.16554	3.9438	0.577016	0.920744	AATTTCAGGGCTTCTGTGTCCT	4.31	0	0	9.02	0
Apex2	ENSMUST00000112727	-	749	12.8459	10.5383	3.16554	3.9438	0.577016	0.920744	TGAAAGATCCTGGCAGAATGT	4.31	6.02	0	7.96	2.55
Apex2	ENSMUST00000112725	+	1775	12.8459	10.5383	3.16554	3.9438	0.577016	0.920744	CATTGTGCACCTCTATTTTTC	0	3.07	6.15	0	0
Apex2	ENSMUST00000112725	+	1594	12.8459	10.5383	3.16554	3.9438	0.577016	0.920744	TCAAGAAATGGGTATGGGAGG	0	3.07	0	0	0
Apex2	ENSMUST00000112725	+	1778	12.8459	10.5383	3.16554	3.9438	0.577016	0.920744	TGTGCACCTCTATTTTTCTA	2.2	5.92	0.13	0	0
Apex2	ENSMUST00000112727	-	750	12.8459	10.5383	3.16554	3.9438	0.577016	0.920744	TGAAAGATCCTGGCAGAATG	0	0.38	0	0	0
Apex2	ENSMUST00000112725	-	1627	12.8459	10.5383	3.16554	3.9438	0.577016	0.920744	TTGCTACACCTGCACCAGACTC	3.62	0.14	0	0	0
Apex2	ENSMUST00000112725	-	1614	12.8459	10.5383	3.16554	3.9438	0.577016	0.920744	CACCAGACTCTTTCCTTGTACCC	0	3.84	0	0	0
Apex2	ENSMUST00000112725	+	1396	12.8459	10.5383	3.16554	3.9438	0.577016	0.920744	TCACGACAGACCGAGCTT	2.21	3.11	0	3.85	13.63
Apex2	ENSMUST00000112725	+	1513	12.8459	10.5383	3.16554	3.9438	0.577016	0.920744	GTTCCCAGTTTTTATAGGC	0	0.26	0	0	0
Apex2	ENSMUST00000112725	-	1600	12.8459	10.5383	3.16554	3.9438	0.577016	0.920744	TGTACCCCTCCCATACCCATT	5.8	2.44	0.13	0	0
Apex2	ENSMUST00000112725	-	1752	12.8459	10.5383	3.16554	3.9438	0.577016	0.920744	CTGGCCACTCCTTGAACCTGT	2.08	1.41	0	6.25	0
Apex2	ENSMUST00000112725	+	1425	12.8459	10.5383	3.16554	3.9438	0.577016	0.920744	ACATGAGGCTTTATTCGGGGAA	35.94	23.06	0	0	0
Apex2	ENSMUST00000112725	+	1757	12.8459	10.5383	3.16554	3.9438	0.577016	0.920744	TTCGAGGAGTGGCCAGAG	0	0.14	0	0	0
Apex2	ENSMUST00000112725	-	1799	12.8459	10.5383	3.16554	3.9438	0.577016	0.920744	TAGCAGAACTAGCTTCACTGAT	0.15	5.69	0	0	0
Apex2	ENSMUST00000112727	-	748	12.8459	10.5383	3.16554	3.9438	0.577016	0.920744	TGAAAGATCCTGGCAGAATGTA	5.41	23.2	0	0	0
Apex2	ENSMUST00000112725	-	1761	12.8459	10.5383	3.16554	3.9438	0.577016	0.920744	ACAATGCTCTGGCCACTCCT	0	3.2	0	0	4.12
Apex2	ENSMUST00000112725	-	1758	12.8459	10.5383	3.16554	3.9438	0.577016	0.920744	TGCTCTGGCCACTCCTTGA	6.28	0	0	14.49	0
Apex2	ENSMUST00000112725	-	1753	12.8459	10.5383	3.16554	3.9438	0.577016	0.920744	TGCTCTGGCCACTCCTTGAACCAA	0	3.2	0	0	0
Apex2	ENSMUST00000112725	-	1781	12.8459	10.5383	3.16554	3.9438	0.577016	0.920744	CTGATTTAGAAAAATAGAGGTGC	4.46	0	6.15	5.97	2.86
Apex2	ENSMUST00000112725	+	1440	12.8459	10.5383	3.16554	3.9438	0.577016	0.920744	CGGGGAAAGCCAGAGCTCTGG	3.72	2.05	0	0	0
Apex2	ENSMUST00000112725	+	1560	12.8459	10.5383	3.16554	3.9438	0.577016	0.920744	GTAGGGGATTTCCAGATCTAAAC	0	0.13	0	0	0
Apex2	ENSMUST00000112725	+	1757	12.8459	10.5383	3.16554	3.9438	0.577016	0.920744	TTCAAGGAGTGGCCAGAGCA	4.02	4.74	5.92	0.27	0.12
Apex2	ENSMUST00000112725	-	1852	12.8459	10.5383	3.16554	3.9438	0.577016	0.920744	CAGAATGTAAAAGGACACAGAA	0	3.07	0	0	0
Apex2	ENSMUST00000112725	-	1612	12.8459	10.5383	3.16554	3.9438	0.577016	0.920744	TGGACTCTTTCCTTGTACCCCT	3.27	3.07	0	0	0
Apex2	ENSMUST00000112725	-	1593	12.8459	10.5383	3.16554	3.9438	0.577016	0.920744	CCTCCCATACCCATTTCTTGAA	4.02	4.6	2.91	0	0
Apex2	ENSMUST00000112725	+	1852	12.8459	10.5383	3.16554	3.9438	0.577016	0.920744	TTCTGTGTCCTTTTACATTCTGC	0	2.95	0	0	0
Apex2	ENSMUST00000112725	-	1462	12.8459	10.5383	3.16554	3.9438	0.577016	0.920744	CTGCGTGGGATATGAGTCGTC	0	0.64	0	0	0
Apex2	ENSMUST00000112725	-	1609	12.8459	10.5383	3.16554	3.9438	0.577016	0.920744	GACTCTTTCCTTGTACCCCTCCC	0.15	0.4	0.13	0	0
Apex2	ENSMUST00000112725	+	1377	12.8459	10.5383	3.16554	3.9438	0.577016	0.920744	ATAGCGGACACCCAAGAACGCA	0	0.14	0	0	0
Apex2	ENSMUST00000112725	+	1437	12.8459	10.5383	3.16554	3.9438	0.577016	0.920744	ATTCGGGGAAAGCCAGAGC	0	0.14	0	0	0
Apex2	ENSMUST00000112727	+	740	12.8459	10.5383	3.16554	3.9438	0.577016	0.920744	TGTCCTTTTACATTCTGCC	5.96	9.26	4.74	0	3.6
Apex2	ENSMUST00000112725	-	1601	12.8459	10.5383	3.16554	3.9438	0.577016	0.920744	TTGTACCCCTCCCATAGCCAT	0	0	0.13	0	0
Apex2	ENSMUST00000112725	-	1610	12.8459	10.5383	3.16554	3.9438	0.577016	0.920744	AGACTCTTTCCTTGTACCCCTCA	3.22	16.02	0.11	0	0
Apex2	ENSMUST00000112725	+	1621	12.8459	10.5383	3.16554	3.9438	0.577016	0.920744	AGGAAAGAGTCTGGTGCAGGTG	0	0	0.13	0	0
Apex2	ENSMUST00000112725	-	1781	12.8459	10.5383	3.16554	3.9438	0.577016	0.920744	TGATTTAGAAAAATAGAGGAGC	0	0.13	0	0	0
Apex2	ENSMUST00000112725	+	1364	12.8459	10.5383	3.16554	3.9438	0.577016	0.920744	AGGCCTCAGGACAATAGCGGACA	0	4.87	0	0	0
Apex2	ENSMUST00000112725	-	1607	12.8459	10.5383	3.16554	3.9438	0.577016	0.920744	TCCTTGTACCCCTCCCAT	0	0.14	0.58	0	0
Apex2	ENSMUST00000112725	+	1509	12.8459	10.5383	3.16554	3.9438	0.577016	0.920744	AAGAGGTCCCAGTTTTTAT	0	1.28	4.2	0	0
Apex2	ENSMUST00000112725	+	1758	12.8459	10.5383	3.16554	3.9438	0.577016	0.920744	TCAAGGAGTGGCCAGAGCATTG	3.27	2.71	0	6.25	0
Apex2	ENSMUST00000112725	-	1778	12.8459	10.5383	3.16554	3.9438	0.577016	0.920744	TTAGAAAAATAGAGGTGCACA	0	3.71	0	0	0
Apex2	ENSMUST00000112725	+	1614	12.8459	10.5383	3.16554	3.9438	0.577016	0.920744	GGGTACAAGGAAAGAGTCC	0	0	0.26	0	0
Apex2	ENSMUST00000112725	-	1618	12.8459	10.5383	3.16554	3.9438	0.577016	0.920744	TGCACCAGACTCTTTCCTTGT	0.15	6.15	0	0	0
Apex2	ENSMUST00000112727	-	739	12.8459	10.5383	3.16554	3.9438	0.577016	0.920744	TGGCAGAATGTAAAAGGACAC	7.78	12.19	0	0	0
Apex2	ENSMUST00000112725	-	1598	12.8459	10.5383	3.16554	3.9438	0.577016	0.920744	TACCCCTCCCATACCCATTTC	8.17	0	0	0.25	0
Apex2	ENSMUST00000112725	+	1369	12.8459	10.5383	3.16554	3.9438	0.577016	0.920744	TCAGGACAATAGCGGACACC	3.22	5.55	0	0	0.49
Apex2	ENSMUST00000112725	-	1856	12.8459	10.5383	3.16554	3.9438	0.577016	0.920744	TGGCAGAATGTAAAAGGACAC	7.78	12.19	0	0	0
Apex2	ENSMUST00000112725	-	1766	12.8459	10.5383	3.16554	3.9438	0.577016	0.920744	TAGAGGTGCACAATGCTCTGGCCA	2.53	0	0.11	0	0
Apex2	ENSMUST00000112725	-	1362	12.8459	10.5383	3.16554	3.9438	0.577016	0.920744	TCCGCTATTGTCCTGAGGCCTGA	4.05	3.52	0	0	0
Apex2	ENSMUST00000112725	+	1854	12.8459	10.5383	3.16554	3.9438	0.577016	0.920744	CTGTGTCCTTTTACATTCTGCC	7.32	7.69	0	0	0
Apex2	ENSMUST00000112727	-	729	12.8459	10.5383	3.16554	3.9438	0.577016	0.920744	TAAAAGGACACAGAAGCCCTG	4.02	4.35	0	0	0
Apex2	ENSMUST00000112725	-	1371	12.8459	10.5383	3.16554	3.9438	0.577016	0.920744	TGGGTGTCCGCTATTGTCCT	5.93	2.05	5.49	0	0
Apex2	ENSMUST00000112725	-	1859	12.8459	10.5383	3.16554	3.9438	0.577016	0.920744	TGGCAGAATGTAAAAGGA	0	3.71	0	0	0
Apex2	ENSMUST00000112725	-	1426	12.8459	10.5383	3.16554	3.9438	0.577016	0.920744	TTCCCCAAATAAAGCCTCATG	0	0.13	0	0	0
Apex2	ENSMUST00000112725	+	1608	12.8459	10.5383	3.16554	3.9438	0.577016	0.920744	TGGGAGGGGTACAAGGAAAGAA	0	0	8.4	0	0
Apex2	ENSMUST00000112725	+	1761	12.8459	10.5383	3.16554	3.9438	0.577016	0.920744	AGGAGTGGCCAGAACATTGTGC	0	0	0.13	0	0
Apex2	ENSMUST00000112725	+	1593	12.8459	10.5383	3.16554	3.9438	0.577016	0.920744	CTCAAGAAATGGGTATGGGAGG	3.02	2.17	0	0	0
Apex2	ENSMUST00000112725	-	1624	12.8459	10.5383	3.16554	3.9438	0.577016	0.920744	CTACACCTGCACCAGACTCTTT	6.23	6.4	0	0	0
Apex2	ENSMUST00000112725	-	1421	12.8459	10.5383	3.16554	3.9438	0.577016	0.920744	CGAATAAAGCCTCATGTGGTT	0	0.14	0	0	0
Apex2	ENSMUST00000112725	-	1612	12.8459	10.5383	3.16554	3.9438	0.577016	0.920744	TAGACTCTTTCCTTGTACCCCT	19.39	10.07	13.06	0	0
Apex2	ENSMUST00000112725	-	1623	12.8459	10.5383	3.16554	3.9438	0.577016	0.920744	TACACCTGCACCAGACTCTTTC	17.4	12.87	16.9	0	0
Apex2	ENSMUST00000112727	-	731	12.8459	10.5383	3.16554	3.9438	0.577016	0.920744	ATGTAAAAGGACACAGAAGCCC	6.25	4.88	0	0	0
Apex2	ENSMUST00000112725	-	1848	12.8459	10.5383	3.16554	3.9438	0.577016	0.920744	ATGTAAAAGGACACAGAAGCCC	6.25	4.88	0	0	0
Apex2	ENSMUST00000112725	-	1784	12.8459	10.5383	3.16554	3.9438	0.577016	0.920744	CACTGATTTAGAAAAATAGAGG	0	3.97	0	0	0
Apex2	ENSMUST00000112725	-	1592	12.8459	10.5383	3.16554	3.9438	0.577016	0.920744	CCTCCCATACCCATTTCTTGAAA	2.1	1.28	4.63	0	0
Apex2	ENSMUST00000112725	+	1514	12.8459	10.5383	3.16554	3.9438	0.577016	0.920744	TTCCCAGTTTTTATAGGCCC	2.21	0.14	0	0	0
Apex2	ENSMUST00000112725	-	1365	12.8459	10.5383	3.16554	3.9438	0.577016	0.920744	CGCTATTGTCCTGAGGCC	0	1.02	0	0	0
Apex2	ENSMUST00000112725	+	1384	12.8459	10.5383	3.16554	3.9438	0.577016	0.920744	ACACCCAAGAACTCACGATA	0	0.13	0	0	0
Apex2	ENSMUST00000112725	+	1377	12.8459	10.5383	3.16554	3.9438	0.577016	0.920744	ATAGTGGACACCCAAGAACTCA	0	0.41	0.38	0	0
Apex2	ENSMUST00000112725	+	1600	12.8459	10.5383	3.16554	3.9438	0.577016	0.920744	AATGGGTATGGGAGGGGTAC	0	3.59	0	0	0
Apex2	ENSMUST00000112725	-	1603	12.8459	10.5383	3.16554	3.9438	0.577016	0.920744	TTCCTTGTACCCCTCCCATACCC	5.48	2.02	0	0	0
Apex2	ENSMUST00000112725	-	1021	12.8459	10.5383	3.16554	3.9438	0.577016	0.920744	AGAGGCCTTGAATAGACAC	0	3.84	0	0	0
Apex2	ENSMUST00000112725	-	1782	12.8459	10.5383	3.16554	3.9438	0.577016	0.920744	TGATTTAGAAAAATAGAGGTG	5.34	3.52	0	0	0
Apex2	ENSMUST00000112725	-	1739	12.8459	10.5383	3.16554	3.9438	0.577016	0.920744	TGAACCCATGTGTGTGCCCACT	1.64	1.76	0	0	0
Apex2	ENSMUST00000112725	-	1613	12.8459	10.5383	3.16554	3.9438	0.577016	0.920744	ACCAGACTCTTTCCTTGTACCCC	0	0.14	0	0	0
Apex2	ENSMUST00000112725	+	1373	12.8459	10.5383	3.16554	3.9438	0.577016	0.920744	GACAATAGCGGACACCCAAAA	0	0	0.13	0	0
Apex2	ENSMUST00000112725	+	1774	12.8459	10.5383	3.16554	3.9438	0.577016	0.920744	GCATTGTGCACCTCTATTTTTC	2.21	3.84	0	0	0
Apex2	ENSMUST00000112725	-	1423	12.8459	10.5383	3.16554	3.9438	0.577016	0.920744	TTCCCCGAATAAAGCCTCATGTAG	4.46	8.07	0	0	3.88
Apex2	ENSMUST00000112725	-	1798	12.8459	10.5383	3.16554	3.9438	0.577016	0.920744	TAGCAGAACTAGCTTCACTGATT	8.84	0	0.13	0	0
Apex2	ENSMUST00000112725	+	1560	12.8459	10.5383	3.16554	3.9438	0.577016	0.920744	TTAGGGGATTTCCAGATTTAAA	0	0.26	0	0	0
Apex2	ENSMUST00000112725	-	1439	12.8459	10.5383	3.16554	3.9438	0.577016	0.920744	CCCAGAGCTCTGGCTTTCCCCGA	0	0.26	0	0	0
Apex2	ENSMUST00000112725	-	1619	12.8459	10.5383	3.16554	3.9438	0.577016	0.920744	CCTGCACCAGACTCTTTCCTTG	4.43	2.18	4.95	0	0.24
Apex2	ENSMUST00000112725	+	1374	12.8459	10.5383	3.16554	3.9438	0.577016	0.920744	ACAATAGCGGACACCCAAGAA	96.57	104.17	41.37	8.61	8.92
Apex2	ENSMUST00000112725	-	1370	12.8459	10.5383	3.16554	3.9438	0.577016	0.920744	TGGGTGTCCGCTATTGTCCTG	6.24	1.79	0.13	3.75	1.43
Apex2	ENSMUST00000112725	+	1773	12.8459	10.5383	3.16554	3.9438	0.577016	0.920744	AGCATTGTGCACCTCTATTTTT	5.36	12.71	0	0	0
Apex2	ENSMUST00000112725	+	1446	12.8459	10.5383	3.16554	3.9438	0.577016	0.920744	AAGCCAGAGCTCTGGGGACGACT	0	1.66	0	0	0
Apex2	ENSMUST00000112725	-	1755	12.8459	10.5383	3.16554	3.9438	0.577016	0.920744	TCTGGCCACTCCTTGAACC	4.23	0	0.13	0	0
Apex2	ENSMUST00000112725	-	1604	12.8459	10.5383	3.16554	3.9438	0.577016	0.920744	TTCCTTGTACCCCTCCCATACC	183.71	99.41	55.39	6.37	3.12
Apex2	ENSMUST00000112725	+	1763	12.8459	10.5383	3.16554	3.9438	0.577016	0.920744	GAGTGGCCAGAGCATTGTGCA	4.61	3.11	0	0	0
Apex2	ENSMUST00000112725	-	1850	12.8459	10.5383	3.16554	3.9438	0.577016	0.920744	ATGTAAAAGGACACAGAAGC	4.52	5.01	0	0	0
Apex2	ENSMUST00000112725	+	1757	12.8459	10.5383	3.16554	3.9438	0.577016	0.920744	TTCAAGGAGCGGCCAGAGC	0	0	0.11	0	0
Apex2	ENSMUST00000112725	+	1377	12.8459	10.5383	3.16554	3.9438	0.577016	0.920744	ATAGCGGACACCCAAGAACTC	113.3	147.54	76.34	18.28	5.82
Apex2	ENSMUST00000112725	+	1378	12.8459	10.5383	3.16554	3.9438	0.577016	0.920744	TAGCGGACACCCAAGAACTCAC	4.02	3.39	6.02	0	2.38
Apex2	ENSMUST00000112725	+	1427	12.8459	10.5383	3.16554	3.9438	0.577016	0.920744	ATGAGGCTTTATTCGGGGAA	5.3	2.18	0	0	0
Apex2	ENSMUST00000112725	-	1864	12.8459	10.5383	3.16554	3.9438	0.577016	0.920744	TGAAAGATCCTGGCAGAATGTAA	3.82	6.95	5.63	0	0
Apex2	ENSMUST00000112720	-	1724	12.8459	10.5383	3.16554	3.9438	0.577016	0.920744	AATGTTGGGTCCTGTTTGT	0	0.13	0	0	0
Apex2	ENSMUST00000112725	+	1778	12.8459	10.5383	3.16554	3.9438	0.577016	0.920744	TGTGCACCTCTATTTTTC	1.34	3.84	2.48	0	0
Apex2	ENSMUST00000112725	-	1514	12.8459	10.5383	3.16554	3.9438	0.577016	0.920744	TGAGGGCCTATAAAAACTGGGAA	6.25	2.95	12.52	0	3.64
Apex2	ENSMUST00000112725	-	1857	12.8459	10.5383	3.16554	3.9438	0.577016	0.920744	TCCTGGCAGAATGTAAAAGGACA	6.4	3.71	0	0	3.64
Apex2	ENSMUST00000112725	-	1572	12.8459	10.5383	3.16554	3.9438	0.577016	0.920744	GAATAGACATTGTTTAGATCTG	0	2.3	0	0	0
Apex2	ENSMUST00000112725	-	1601	12.8459	10.5383	3.16554	3.9438	0.577016	0.920744	TTGTACCCCTCCCATACCCAT	75.48	46.73	60.46	10	6.49
Apex2	ENSMUST00000112725	+	1612	12.8459	10.5383	3.16554	3.9438	0.577016	0.920744	AGGGGTACAAGGAAAGAATCT	0	0	0.24	0	0
Apex2	ENSMUST00000112725	-	1426	12.8459	10.5383	3.16554	3.9438	0.577016	0.920744	TTCCCCGAATAAAGCCTCATG	71.16	45.77	29.3	40.06	23.84
Apex2	ENSMUST00000112725	+	1773	12.8459	10.5383	3.16554	3.9438	0.577016	0.920744	AGCATTGTGCACCTCTATTT	4.76	9.6	0	0	0
Apex2	ENSMUST00000112725	-	1779	12.8459	10.5383	3.16554	3.9438	0.577016	0.920744	TTTAGAAAAATAGAGGCGCAC	0	0	0.11	0	0
Apex2	ENSMUST00000112725	-	1444	12.8459	10.5383	3.16554	3.9438	0.577016	0.920744	CGTCCCCAGAGCTCTGGCTTTC	0	1.54	0	0	0
Apex2	ENSMUST00000112727	-	732	12.8459	10.5383	3.16554	3.9438	0.577016	0.920744	AATGTAAAAGGACACAGAAGCC	8.93	4.74	0	0	0
Apex2	ENSMUST00000112725	-	1753	12.8459	10.5383	3.16554	3.9438	0.577016	0.920744	CTCTGGCCACTCCTTGAACCTG	4.63	3.59	0	0	0
Apex2	ENSMUST00000112725	-	1602	12.8459	10.5383	3.16554	3.9438	0.577016	0.920744	TTCCTTGTACCCCTCCCATACCCA	0	1.28	2.91	0	0
Apex2	ENSMUST00000112725	-	1867	12.8459	10.5383	3.16554	3.9438	0.577016	0.920744	TGAAAGATCCTGGCAGAATG	0	0.38	0	0	0
Apex2	ENSMUST00000112725	-	1753	12.8459	10.5383	3.16554	3.9438	0.577016	0.920744	TGGCCACTCCTTGAACCTG	0	0.26	0	0	0
Apex2	ENSMUST00000112725	+	1725	12.8459	10.5383	3.16554	3.9438	0.577016	0.920744	CAATGGGCTTCATCAGTGGG	0	0.26	0	0	0
Apex2	ENSMUST00000112725	-	1603	12.8459	10.5383	3.16554	3.9438	0.577016	0.920744	TCCTTGTACCCCTCCCATACCC	184.64	133.32	82.92	2.52	3.94
Apex2	ENSMUST00000112725	-	1787	12.8459	10.5383	3.16554	3.9438	0.577016	0.920744	TTCACTGATTTAGAAAAATAG	0	0.41	0	0	0
Apex2	ENSMUST00000112725	-	1334	12.8459	10.5383	3.16554	3.9438	0.577016	0.920744	TCCTCTCGGAGTCTTTCAC	0	0.41	1.28	0	0
Apex2	ENSMUST00000112725	-	1445	12.8459	10.5383	3.16554	3.9438	0.577016	0.920744	TCCCCAGAGCTCTGGCTTT	8.78	4.48	3.33	0	6
Apex2	ENSMUST00000112725	+	1559	12.8459	10.5383	3.16554	3.9438	0.577016	0.920744	ATTAGGGGATTTCCAGATCTA	0	0.27	0	0	0
Apex2	ENSMUST00000112725	-	1615	12.8459	10.5383	3.16554	3.9438	0.577016	0.920744	ATTAGACTCTTTCCTTGTACC	37.2	32.54	38.54	0	3.46
Apex2	ENSMUST00000112725	-	1608	12.8459	10.5383	3.16554	3.9438	0.577016	0.920744	TTCCTTGTACCCCTCCCA	0	0.66	0.54	0	0
Apex2	ENSMUST00000112725	+	1377	12.8459	10.5383	3.16554	3.9438	0.577016	0.920744	ATAGCAGACACCCAAGAACT	0	0.27	0	0	0
Apex2	ENSMUST00000112725	+	1774	12.8459	10.5383	3.16554	3.9438	0.577016	0.920744	ACATTGTGCACCTCTATTTTTCT	0	0.14	0	0	0
Apex2	ENSMUST00000112725	-	1756	12.8459	10.5383	3.16554	3.9438	0.577016	0.920744	TGCTCTGGCCACTCCTTGAAC	36.09	20.46	5.92	0	0
Apex2	ENSMUST00000112725	-	1425	12.8459	10.5383	3.16554	3.9438	0.577016	0.920744	TCCCCAAATAAAGCCTCATGT	0	0.14	0	0	0.24
Apex2	ENSMUST00000112725	-	1466	12.8459	10.5383	3.16554	3.9438	0.577016	0.920744	TACCCCTGCGTGGGATATGAGT	0	1.15	0	0	0
Apex2	ENSMUST00000112725	-	1442	12.8459	10.5383	3.16554	3.9438	0.577016	0.920744	TCCCCAGAGCTCTGGCTTTCCC	4.63	2.17	0	0	0
Apex2	ENSMUST00000112725	-	1368	12.8459	10.5383	3.16554	3.9438	0.577016	0.920744	TGTCCGCTATTGTCCTGAG	0.15	1.49	0	0	2.43
Apex2	ENSMUST00000112725	+	1606	12.8459	10.5383	3.16554	3.9438	0.577016	0.920744	TATGGGAGGGGTACAAGGAA	3.02	3.59	7.88	0	0
Apex2	ENSMUST00000112725	-	1515	12.8459	10.5383	3.16554	3.9438	0.577016	0.920744	TTGAGGGCCTATAAAAACTGGGA	7.95	0	0	7.7	0
Apex2	ENSMUST00000112725	+	1377	12.8459	10.5383	3.16554	3.9438	0.577016	0.920744	ATAGCAGACACCCAAGAACTC	0	0.26	0.11	0	0
Apex2	ENSMUST00000112725	-	1365	12.8459	10.5383	3.16554	3.9438	0.577016	0.920744	TCCGCTATTGTCCTGAGGCC	30.77	11.45	10.56	5.18	7.88
Apex2	ENSMUST00000112727	+	737	12.8459	10.5383	3.16554	3.9438	0.577016	0.920744	CTGTGTCCTTTTACATTCTGCC	7.32	7.69	0	0	0
Apex2	ENSMUST00000112725	-	1780	12.8459	10.5383	3.16554	3.9438	0.577016	0.920744	GATTTAGAAAAATAGAGGAGCA	0	0.14	0	0	0
Apex2	ENSMUST00000112725	-	1610	12.8459	10.5383	3.16554	3.9438	0.577016	0.920744	ACTCTTTCCTTGTACCCCTCA	7.72	10.29	0	0	0
Apex2	ENSMUST00000112725	-	1453	12.8459	10.5383	3.16554	3.9438	0.577016	0.920744	TATGAGTCGTCCCCAGAGCT	0.6	5.6	4.74	0	2.62
Apex2	ENSMUST00000112725	+	1763	12.8459	10.5383	3.16554	3.9438	0.577016	0.920744	GAGTGGCCAGAGCATTGTG	0	0	0.13	0	0
Apex2	ENSMUST00000112725	+	1855	12.8459	10.5383	3.16554	3.9438	0.577016	0.920744	TGTGTCCTTTTACATTCTGCCA	5.14	3.3	2.56	0	0
Apex2	ENSMUST00000112725	+	1746	12.8459	10.5383	3.16554	3.9438	0.577016	0.920744	ACACACACAGGTTCAAGGAGTGGC	2.53	2.56	0	0	0
Apex2	ENSMUST00000112725	-	1866	12.8459	10.5383	3.16554	3.9438	0.577016	0.920744	AAAGATCCTGGCAGAATGT	0	0	0.13	9.24	4.29
Apex2	ENSMUST00000112725	-	1367	12.8459	10.5383	3.16554	3.9438	0.577016	0.920744	GGTGTCCGCTATTGTCCTGAGG	0	2.18	6.78	0	0
Apex2	ENSMUST00000112725	-	1437	12.8459	10.5383	3.16554	3.9438	0.577016	0.920744	CCAGAGCTCTGGCTTTCCCCGAAT	0	2.18	0	0	0
Apex2	ENSMUST00000112725	+	1384	12.8459	10.5383	3.16554	3.9438	0.577016	0.920744	ACACCCAAGAACTCACGACAGACC	4.68	13.41	2.82	0.25	0
Apex2	ENSMUST00000112725	+	1362	12.8459	10.5383	3.16554	3.9438	0.577016	0.920744	TCAGGCCTCAGGACAATAGCGGA	4.79	8.77	0	0	3.61
Apex2	ENSMUST00000112725	-	1606	12.8459	10.5383	3.16554	3.9438	0.577016	0.920744	TTCCTTGTACCCCTCCCATA	4.65	0.26	7.39	2.25	2.5
Apex2	ENSMUST00000112725	+	1853	12.8459	10.5383	3.16554	3.9438	0.577016	0.920744	TCTGTGTCCTTTTACATTCTGCC	3.3	7.71	0	0	0
Apex2	ENSMUST00000112725	-	1393	12.8459	10.5383	3.16554	3.9438	0.577016	0.920744	AAGCTTGGTCTGTTGTGAGTT	0	6.55	0.11	0	0
Apex2	ENSMUST00000112725	-	1606	12.8459	10.5383	3.16554	3.9438	0.577016	0.920744	TTTCTTTGTACCCCTCCCATA	0	0.13	0	0	0
Apex2	ENSMUST00000112725	+	1378	12.8459	10.5383	3.16554	3.9438	0.577016	0.920744	TAGCGGACACCCAAGAACTCA	4.63	9.86	6.79	0	0
Apex2	ENSMUST00000112725	-	1849	12.8459	10.5383	3.16554	3.9438	0.577016	0.920744	AATGTAAAAGGACACAGAAGCC	8.93	4.74	0	0	0
Apex2	ENSMUST00000112725	+	1445	12.8459	10.5383	3.16554	3.9438	0.577016	0.920744	AAAGCCAGAGCTCTGGGGACGACT	8.94	0	6.68	0	0
Apex2	ENSMUST00000112725	+	1374	12.8459	10.5383	3.16554	3.9438	0.577016	0.920744	ACAGTAGCGGACACCCAAGA	0	0.38	0	0	0
Apex2	ENSMUST00000112725	+	1387	12.8459	10.5383	3.16554	3.9438	0.577016	0.920744	CCCAAGAACTCACGACAGA	0	0.13	0	0	1.19
Apex2	ENSMUST00000112725	+	1377	12.8459	10.5383	3.16554	3.9438	0.577016	0.920744	ATAGCGGACACCCAAGAACT	184.74	165.03	184.32	30.06	5.64
Apex2	ENSMUST00000112725	+	1608	12.8459	10.5383	3.16554	3.9438	0.577016	0.920744	TGGGAGGGGTACAAGGAAAGA	3.27	0	6.46	0	3.1
Apex2	ENSMUST00000112725	+	1476	12.8459	10.5383	3.16554	3.9438	0.577016	0.920744	CACGCAGGGGTAGAGGAGTCGA	0	4.35	0	0	0
Apex2	ENSMUST00000112725	+	1796	12.8459	10.5383	3.16554	3.9438	0.577016	0.920744	TAAATCAGTGAAGCTAGTTCTGC	0	4.23	0	0	0
Apex2	ENSMUST00000112725	-	1842	12.8459	10.5383	3.16554	3.9438	0.577016	0.920744	GACACAGAAGCCCTGAAAT	2.53	2.3	0	0	0
Apex2	ENSMUST00000112725	-	1776	12.8459	10.5383	3.16554	3.9438	0.577016	0.920744	TTAGAAAAATAGAGGTGCACAAA	0	4.1	8.2	0	0
Apex2	ENSMUST00000112725	-	1782	12.8459	10.5383	3.16554	3.9438	0.577016	0.920744	CTGATTTAGAAAAATAGAGGTA	0	3.97	0	0	0
Apex2	ENSMUST00000112725	-	1869	12.8459	10.5383	3.16554	3.9438	0.577016	0.920744	TGAAAGATCCTGGCAGAA	2.53	0	6.27	0.13	0
Apex2	ENSMUST00000112727	-	742	12.8459	10.5383	3.16554	3.9438	0.577016	0.920744	TGGCAGAATGTAAAAGGA	0	3.71	0	0	0
Apex2	ENSMUST00000112725	-	1781	12.8459	10.5383	3.16554	3.9438	0.577016	0.920744	TTTAGAAAAATAGAGGTGC	0	0	3.84	15.66	0.12
Apex2	ENSMUST00000112725	-	1781	12.8459	10.5383	3.16554	3.9438	0.577016	0.920744	CTGATTTAGAAAAATAGAGGTAC	0	0	0.38	0	0
Apex2	ENSMUST00000112725	+	1376	12.8459	10.5383	3.16554	3.9438	0.577016	0.920744	AATAGCGGACACCCAAGA	2.53	0	0	6.77	0
Apex2	ENSMUST00000112725	+	1377	12.8459	10.5383	3.16554	3.9438	0.577016	0.920744	ATAGCGGACACCCAAGAACTCAC	101.15	95.51	41.59	0	0
Apex2	ENSMUST00000112725	-	1601	12.8459	10.5383	3.16554	3.9438	0.577016	0.920744	TTGTATCCCTCCCATACCCAT	0	0	0.11	0	0
Apex2	ENSMUST00000112725	+	1424	12.8459	10.5383	3.16554	3.9438	0.577016	0.920744	CACATGAGGCTTTATTCGGGGAAA	0	3.46	0	0	0
Apex2	ENSMUST00000112725	+	1606	12.8459	10.5383	3.16554	3.9438	0.577016	0.920744	TATGGGAGGGGTACAAGGAAA	5.46	0	5.71	0	0
Apex2	ENSMUST00000112725	-	1865	12.8459	10.5383	3.16554	3.9438	0.577016	0.920744	TGAAAGATCCTGGCAGAATGTA	5.41	23.2	0	0	0
Apex2	ENSMUST00000112725	-	1781	12.8459	10.5383	3.16554	3.9438	0.577016	0.920744	CTGATTTAGAAAAATAGAGGCGC	0	0	0.13	0	0
Apex2	ENSMUST00000112725	+	1374	12.8459	10.5383	3.16554	3.9438	0.577016	0.920744	ACAATAGCGGACACCCAAG	0	5.01	0	4.37	0
Apex2	ENSMUST00000112725	+	1456	12.8459	10.5383	3.16554	3.9438	0.577016	0.920744	TCTGGGGACGACTCATATCCC	17.19	5.17	0	3.75	0.12
Apex2	ENSMUST00000112725	-	1621	12.8459	10.5383	3.16554	3.9438	0.577016	0.920744	CCTGCACCAGACTCTTTCCT	0	0	0.13	0	0
Apex2	ENSMUST00000112725	+	1439	12.8459	10.5383	3.16554	3.9438	0.577016	0.920744	TCGGGGAAAGCCAGAGCTCTGG	2.23	5.53	0	0	0
Apex2	ENSMUST00000112725	-	1762	12.8459	10.5383	3.16554	3.9438	0.577016	0.920744	CACAATGCTCTGGCCACTCC	2.23	1.92	0.11	0	0
Apex2	ENSMUST00000112725	-	1438	12.8459	10.5383	3.16554	3.9438	0.577016	0.920744	CCAGAGCTCTGTCTTTCCCCGAA	0	0	0.11	0	0
Apex2	ENSMUST00000112725	-	1600	12.8459	10.5383	3.16554	3.9438	0.577016	0.920744	TTGTACCCCTCCCATACCCGTT	0	0.13	0	0	0
Apex2	ENSMUST00000112727	+	735	12.8459	10.5383	3.16554	3.9438	0.577016	0.920744	TTCTGTGTCCTTTTACATTCTGC	0	2.95	0	0	0
Apex2	ENSMUST00000112725	-	1625	12.8459	10.5383	3.16554	3.9438	0.577016	0.920744	TTGCTACACCTGCACCAGACTCTT	0	1.79	0	0	0
Apex2	ENSMUST00000112725	-	1614	12.8459	10.5383	3.16554	3.9438	0.577016	0.920744	TAGACTCTTTCCTTGTACCC	4.83	3.33	3.04	0	0
Apex2	ENSMUST00000112725	+	1707	12.8459	10.5383	3.16554	3.9438	0.577016	0.920744	AATATCACAAACACCTGGCAAT	0	0.13	0	0	0
Apex2	ENSMUST00000112725	+	1436	12.8459	10.5383	3.16554	3.9438	0.577016	0.920744	TATTCGGGGAAAGCCAGAGCTCT	4.83	4.35	0	0	0
Apex2	ENSMUST00000112725	-	1425	12.8459	10.5383	3.16554	3.9438	0.577016	0.920744	TTCCCCGAATAAAGCCTCATGT	772.73	747.45	580.72	502.72	464.95
Apex2	ENSMUST00000112725	-	1603	12.8459	10.5383	3.16554	3.9438	0.577016	0.920744	TTGTACCCCTCCCATACCC	4.81	0	14.91	0	3.76
Apex2	ENSMUST00000112725	+	1780	12.8459	10.5383	3.16554	3.9438	0.577016	0.920744	TGCACCTCTATTTTTCTAAA	4.78	5.28	3.2	2.39	2.62
Apex2	ENSMUST00000112725	-	1613	12.8459	10.5383	3.16554	3.9438	0.577016	0.920744	TTAGACTCTTTCCTTGTACCCC	322.66	341.23	73.49	25.57	6.48
Apex2	ENSMUST00000112725	+	1766	12.8459	10.5383	3.16554	3.9438	0.577016	0.920744	TGGCCAGAGCATTGTGCACCT	4.76	3.66	0	1.99	0
Apex2	ENSMUST00000112725	-	1610	12.8459	10.5383	3.16554	3.9438	0.577016	0.920744	AGACTCTTTCCTTGTACCCCTCC	8.93	0.26	0.11	0	0
Apex2	ENSMUST00000112725	+	1513	12.8459	10.5383	3.16554	3.9438	0.577016	0.920744	GTTCCCAGTTTTTATAGGCCCT	4.64	1.44	0	0	0.24
Apex2	ENSMUST00000112725	+	1437	12.8459	10.5383	3.16554	3.9438	0.577016	0.920744	ATTCGGGGAAAGCCAGAGCTC	13.15	3.52	0	0	0
Apex2	ENSMUST00000112725	+	1595	12.8459	10.5383	3.16554	3.9438	0.577016	0.920744	CAAGAAATGGGTATGGGAG	0	0.13	0	0	0
Apex2	ENSMUST00000112725	+	1382	12.8459	10.5383	3.16554	3.9438	0.577016	0.920744	GGACACCCAAGAACTCACGACA	0	1.28	0	3.5	0
Apex2	ENSMUST00000112727	-	746	12.8459	10.5383	3.16554	3.9438	0.577016	0.920744	AAAGATCCTGGCAGAATGTAAA	0.3	4.74	0	10.99	0
Apex2	ENSMUST00000112727	-	740	12.8459	10.5383	3.16554	3.9438	0.577016	0.920744	TCCTGGCAGAATGTAAAAGGACA	6.4	3.71	0	0	3.64
Apex2	ENSMUST00000112725	+	1437	12.8459	10.5383	3.16554	3.9438	0.577016	0.920744	ATTCGGGGAAAGCCAGAGCTCT	0	3.11	0	0	0
Apex2	ENSMUST00000112725	+	1757	12.8459	10.5383	3.16554	3.9438	0.577016	0.920744	TTCAAGGAGTGGCCAGAGCATT	189.43	56.16	41.35	91.34	29.53
Apex2	ENSMUST00000112725	-	1598	12.8459	10.5383	3.16554	3.9438	0.577016	0.920744	TGTACCCCTCCCATACCCATTTC	1.64	5.55	0	0	0
Apex2	ENSMUST00000112725	-	1605	12.8459	10.5383	3.16554	3.9438	0.577016	0.920744	TTTCCTTGTACCCCTCCCATAC	176.9	114.61	130.16	52.12	22.12
Apex2	ENSMUST00000112725	+	1761	12.8459	10.5383	3.16554	3.9438	0.577016	0.920744	AGGAGTGGCCAGAGCATTGTGC	152.97	215.12	191.74	94.7	38.86
Apex2	ENSMUST00000112727	-	733	12.8459	10.5383	3.16554	3.9438	0.577016	0.920744	ATGTAAAAGGACACAGAAGC	4.52	5.01	0	0	0
Apex2	ENSMUST00000112725	-	1614	12.8459	10.5383	3.16554	3.9438	0.577016	0.920744	ATTAGACTCTTTCCTTGTACCC	117.11	170.69	91.41	23.37	2.98
Apex2	ENSMUST00000112725	-	1426	12.8459	10.5383	3.16554	3.9438	0.577016	0.920744	TTTCCCCGAATAAAGCCTCATG	106.63	141.77	69.59	3.98	3.1
Apex2	ENSMUST00000112725	+	1455	12.8459	10.5383	3.16554	3.9438	0.577016	0.920744	CTCTGGGGACGACTCATATCCC	4.43	3.11	0	0	0
Apex2	ENSMUST00000112725	-	1608	12.8459	10.5383	3.16554	3.9438	0.577016	0.920744	TTTCCTTGTACCCCTCCCA	1.24	1.15	0	0	0
Apex2	ENSMUST00000112725	-	1612	12.8459	10.5383	3.16554	3.9438	0.577016	0.920744	CAGACTCTTTCCTTGTACCCCT	0	0.14	0	0	0
Apex2	ENSMUST00000112725	+	1614	12.8459	10.5383	3.16554	3.9438	0.577016	0.920744	GGGTACAAGGAAAGAGTCT	0	0	2.82	0	0
Apex2	ENSMUST00000112725	-	1394	12.8459	10.5383	3.16554	3.9438	0.577016	0.920744	CAAGCTTGGTCTGTTGTGAGT	1.24	0.26	5.76	2.92	3.57
Apex2	ENSMUST00000112725	-	1866	12.8459	10.5383	3.16554	3.9438	0.577016	0.920744	TGAAAGATCCTGGCAGAATGT	4.31	6.02	0	7.96	2.55
Apex2	ENSMUST00000112725	-	1593	12.8459	10.5383	3.16554	3.9438	0.577016	0.920744	TCCCATACCCATTTCTTGAA	1.21	0	8.07	0	1.33
Apex2	ENSMUST00000112725	-	1752	12.8459	10.5383	3.16554	3.9438	0.577016	0.920744	TCTGGCCACTCCTTGAACCTGT	4.23	8.32	3.55	5.62	0
Apex2	ENSMUST00000112725	-	1601	12.8459	10.5383	3.16554	3.9438	0.577016	0.920744	TCCTTGTACCCCTCCCATACCCAT	4.15	1.69	3.55	0.5	0.36
Apex2	ENSMUST00000112725	-	1758	12.8459	10.5383	3.16554	3.9438	0.577016	0.920744	AATGCTCTGGCCACTCCTTGA	4.11	5.51	0	0	0
Apex2	ENSMUST00000112725	+	1377	12.8459	10.5383	3.16554	3.9438	0.577016	0.920744	ATAGCGGACACCCAAAAA	0	0.13	0.11	0	0
Apex2	ENSMUST00000112725	-	1768	12.8459	10.5383	3.16554	3.9438	0.577016	0.920744	AGGTGCACAATGCTCTGGC	0	0.13	0	0	0
Apex2	ENSMUST00000112725	+	1760	12.8459	10.5383	3.16554	3.9438	0.577016	0.920744	GAGGAGTGGCCAGAGCATTGT	0	0.13	0	0	0
Apex2	ENSMUST00000112725	-	1604	12.8459	10.5383	3.16554	3.9438	0.577016	0.920744	CCTTGTACCCCTCCCATACC	2.09	0	1.28	0	0
Apex2	ENSMUST00000112725	+	1757	12.8459	10.5383	3.16554	3.9438	0.577016	0.920744	TTCAAGGAGTGGCCAGAGC	5.23	11.5	10.76	28.74	23.77
Apex2	ENSMUST00000112725	-	1591	12.8459	10.5383	3.16554	3.9438	0.577016	0.920744	TCCCATACCCATTTCTTGAAAA	3.87	2.25	3.97	0.8	1.19
Apex2	ENSMUST00000112725	-	1614	12.8459	10.5383	3.16554	3.9438	0.577016	0.920744	CATTAGACTCTTTCCTTGTACCC	0	2.69	0	0	0
Apex2	ENSMUST00000112725	+	1763	12.8459	10.5383	3.16554	3.9438	0.577016	0.920744	GAGTGGCCAGAGCATTGTGC	4.83	9.05	8.43	26.5	16.77
Apex2	ENSMUST00000112725	+	1375	12.8459	10.5383	3.16554	3.9438	0.577016	0.920744	CAATAGCGGACACCCAAGAAC	0	2.82	12.17	0	2.55
Apex2	ENSMUST00000112725	-	1604	12.8459	10.5383	3.16554	3.9438	0.577016	0.920744	TTGTACCCCTCCCATACC	4.91	7.71	16.39	0	3.24
Apex2	ENSMUST00000112725	-	1604	12.8459	10.5383	3.16554	3.9438	0.577016	0.920744	TCCTTGTATCCCTCCCATACC	0	0.13	0	0	0
Apex2	ENSMUST00000112725	-	1427	12.8459	10.5383	3.16554	3.9438	0.577016	0.920744	CTTTCCCCGAATAAAGCCTCAT	5	3.11	5.71	7.17	2.43
Apex2	ENSMUST00000112727	+	736	12.8459	10.5383	3.16554	3.9438	0.577016	0.920744	TCTGTGTCCTTTTACATTCTGCC	3.3	7.71	0	0	0
Apex2	ENSMUST00000112725	+	1560	12.8459	10.5383	3.16554	3.9438	0.577016	0.920744	TTAGGGGATTTCCAGATCTAAA	3.42	10.21	0	0	0
Apex2	ENSMUST00000112725	-	1361	12.8459	10.5383	3.16554	3.9438	0.577016	0.920744	CTATTGTCCTGAGGCCTGAG	0	0.13	0	0	0
Apex2	ENSMUST00000112725	-	1605	12.8459	10.5383	3.16554	3.9438	0.577016	0.920744	TTCCTTGTACCCCTCCCATAC	321.92	273.22	199.85	42.53	13.22
Apex2	ENSMUST00000112725	+	1377	12.8459	10.5383	3.16554	3.9438	0.577016	0.920744	ATAGCGGACACCCAAGAACTCAT	3.27	4.33	25.52	0	0
Apex2	ENSMUST00000112725	-	1453	12.8459	10.5383	3.16554	3.9438	0.577016	0.920744	GATATGAGTCGTCCCCAGAGCT	9.07	4.36	0	0	0
Apex2	ENSMUST00000112725	-	1439	12.8459	10.5383	3.16554	3.9438	0.577016	0.920744	CAGAGCTCTGGCTTTCCCCGA	12.67	6.03	0	0	3.57
Apex2	ENSMUST00000112725	+	1449	12.8459	10.5383	3.16554	3.9438	0.577016	0.920744	CCAGAGCTCTGGGGACGACT	0	0.54	0	0	0
Apex2	ENSMUST00000112725	+	1580	12.8459	10.5383	3.16554	3.9438	0.577016	0.920744	AACAATGTCTATTCTCAAGAAA	13.29	5.42	0	0	3.27
Apex2	ENSMUST00000112725	+	1513	12.8459	10.5383	3.16554	3.9438	0.577016	0.920744	GTTCCCAGTTTTTATAGGCCC	1.65	0.81	0	0	0
Apex2	ENSMUST00000112725	-	1374	12.8459	10.5383	3.16554	3.9438	0.577016	0.920744	TCTTGGGTGTCCGCTATTGT	6.44	0.64	7.21	2.39	0.95
Apex2	ENSMUST00000112725	+	1423	12.8459	10.5383	3.16554	3.9438	0.577016	0.920744	CCACATGAGGCTTTATTCGGGGAA	0.3	1.9	5.28	4.12	3.1
Apex2	ENSMUST00000112725	-	1446	12.8459	10.5383	3.16554	3.9438	0.577016	0.920744	TCCCCAGAGCTCTGGCTT	0	0.13	0	0	0.24
Apex2	ENSMUST00000112725	+	1456	12.8459	10.5383	3.16554	3.9438	0.577016	0.920744	TCTGGGGACGACTCATATCTC	0	0.13	0	0	0
Apex2	ENSMUST00000112725	+	1362	12.8459	10.5383	3.16554	3.9438	0.577016	0.920744	TCAGGCCTCAGGACAATAGCGG	37.42	39	38.36	6.75	7.77
Apex2	ENSMUST00000112725	-	1603	12.8459	10.5383	3.16554	3.9438	0.577016	0.920744	TCCTTGTATCCCTCCCATACCC	0.2	0	0.11	0	0
Apex2	ENSMUST00000112725	-	1475	12.8459	10.5383	3.16554	3.9438	0.577016	0.920744	TGACTCCTCTACCCCTGCGTGG	0.2	0.13	0.11	0	0
Apex2	ENSMUST00000112725	-	1427	12.8459	10.5383	3.16554	3.9438	0.577016	0.920744	TTTCCCCGAATAAAGCCTCAT	36.93	54.19	31	22.49	8.38
Apex2	ENSMUST00000112725	-	1461	12.8459	10.5383	3.16554	3.9438	0.577016	0.920744	CCTGCGTGGGATATGAGTCGTCC	0	0.14	0	0	0
Apex2	ENSMUST00000112725	+	1778	12.8459	10.5383	3.16554	3.9438	0.577016	0.920744	TGTGCTCCTCTATTTTTCTAA	0	0.14	0	0	0
Apex2	ENSMUST00000112725	+	1385	12.8459	10.5383	3.16554	3.9438	0.577016	0.920744	CACCCAAGAACTCACGAC	0	0	2.95	0	0
Apex2	ENSMUST00000112725	-	1555	12.8459	10.5383	3.16554	3.9438	0.577016	0.920744	TCTGGAAATCCCCTAATCTCC	0	0	0.11	0	0
Apex2	ENSMUST00000112725	-	1372	12.8459	10.5383	3.16554	3.9438	0.577016	0.920744	CTTGGGTGTCCGCTATTGTCC	2.53	0.9	3.2	0	0
Apex2	ENSMUST00000112725	-	1604	12.8459	10.5383	3.16554	3.9438	0.577016	0.920744	CTTGTACCCCTCCCATACC	2.5	0	4.52	0	2.55
Apex2	ENSMUST00000112725	-	1425	12.8459	10.5383	3.16554	3.9438	0.577016	0.920744	TTCCCCAAATAAAGCCTCATGT	0.15	0.13	0.22	0	0
Apex2	ENSMUST00000112725	-	1781	12.8459	10.5383	3.16554	3.9438	0.577016	0.920744	TGATTTAGAAAAATAGAGGTGC	33.48	4.1	6.66	11.41	7.19
Apex2	ENSMUST00000112725	+	1797	12.8459	10.5383	3.16554	3.9438	0.577016	0.920744	AAATCAGTGAAGCTAGTTCTGC	7.95	7.99	0.13	0	0
Apex2	ENSMUST00000112725	-	1623	12.8459	10.5383	3.16554	3.9438	0.577016	0.920744	ACACCTGCACCAGACTCTTTC	0	0	7.43	0	0
Apex2	ENSMUST00000112725	+	1374	12.8459	10.5383	3.16554	3.9438	0.577016	0.920744	ACAATAGCGGACACCCAAGAACT	32.61	31.03	7.56	0.12	0.12
Apex2	ENSMUST00000112725	-	1779	12.8459	10.5383	3.16554	3.9438	0.577016	0.920744	TTTAGAAAAATAGAGGTGCAC	30.67	33.59	8.08	6.62	0.6
Apex2	ENSMUST00000112725	-	1602	12.8459	10.5383	3.16554	3.9438	0.577016	0.920744	TCCTTGTACCCCTCCCATACCCA	32.42	18.87	14.06	1.19	0.61
Apex2	ENSMUST00000112725	-	1762	12.8459	10.5383	3.16554	3.9438	0.577016	0.920744	ACAATGCTCTGGCCACTCC	0	0.13	0	0	3.03
Apex2	ENSMUST00000112725	-	1754	12.8459	10.5383	3.16554	3.9438	0.577016	0.920744	TCTGGCCACTCCTTGAACCT	0.74	2.3	3.84	0	5.29
Apex2	ENSMUST00000112725	+	1776	12.8459	10.5383	3.16554	3.9438	0.577016	0.920744	ATTGTGCACCTCTATTTTTC	14.85	0.13	0.13	0.25	2.62
Apex2	ENSMUST00000112725	+	1377	12.8459	10.5383	3.16554	3.9438	0.577016	0.920744	ATAGTGGACACCCAAGAACTC	0	0.13	0	0	0
Apex2	ENSMUST00000026303	-	1512	12.8459	10.5383	3.16554	3.9438	0.577016	0.920744	AATGTTGGGTCCTGTTTGT	0	0.13	0	0	0
Apex2	ENSMUST00000112725	+	1612	12.8459	10.5383	3.16554	3.9438	0.577016	0.920744	AGGGGTACAAGGAAAGAGTCTG	0	2.82	0	0	0
Apex2	ENSMUST00000112725	-	1614	12.8459	10.5383	3.16554	3.9438	0.577016	0.920744	CAGACTCTTTCCTTGTACCC	3.62	0	0	6.25	0
Apex2	ENSMUST00000112725	+	1387	12.8459	10.5383	3.16554	3.9438	0.577016	0.920744	CCCAAGAACTCACGACAGACC	0	2.82	0	0	0
Apex2	ENSMUST00000112725	-	1393	12.8459	10.5383	3.16554	3.9438	0.577016	0.920744	AGCTTGGTCTGTTGTGAGTT	3.57	2.03	0.22	0	0
Apex2	ENSMUST00000112725	-	1605	12.8459	10.5383	3.16554	3.9438	0.577016	0.920744	CTTGTACCCCTCCCATAC	0	2.43	5.82	0	0
Apex2	ENSMUST00000112725	-	1443	12.8459	10.5383	3.16554	3.9438	0.577016	0.920744	TCCCCAGAGCTCTGGCTTTCC	0	2.43	4.95	0	0
Apex2	ENSMUST00000112725	+	1377	12.8459	10.5383	3.16554	3.9438	0.577016	0.920744	ATAGCGGACACCCAAGAACTCA	426.03	642.78	252.09	31.28	18.2
Apex2	ENSMUST00000112725	-	1755	12.8459	10.5383	3.16554	3.9438	0.577016	0.920744	ATGCTCTGGCCACTCCTTGAACT	0	0.13	0	0	0
Apex2	ENSMUST00000112725	+	1851	12.8459	10.5383	3.16554	3.9438	0.577016	0.920744	CTTCTGTGTCCTTTTACATTCT	0	1.41	0	0	0
Apex2	ENSMUST00000112725	-	1368	12.8459	10.5383	3.16554	3.9438	0.577016	0.920744	GGTGTCCGCTATTGTCCTGAG	13.62	12.91	5.92	0	0
Apex2	ENSMUST00000112725	-	1751	12.8459	10.5383	3.16554	3.9438	0.577016	0.920744	TCTGGCCACTCCTTGAACCTGTG	8.99	3.33	0	0	2.62
Apex2	ENSMUST00000112725	-	1756	12.8459	10.5383	3.16554	3.9438	0.577016	0.920744	ATGCTCTGGCCACTCCTTGAAC	13.39	8.2	0	0.12	0
Apex2	ENSMUST00000112725	+	1595	12.8459	10.5383	3.16554	3.9438	0.577016	0.920744	CAAGAAATGGGTATGGGAGGGG	0	0.68	0	0	0
Apex2	ENSMUST00000112725	+	1473	12.8459	10.5383	3.16554	3.9438	0.577016	0.920744	TCCCACGCAGGGGTAGAGGAG	0.3	0.92	0.38	0	0
Apex2	ENSMUST00000112725	-	1428	12.8459	10.5383	3.16554	3.9438	0.577016	0.920744	TTCCCCGAATAAAGCCTCA	1.81	10.71	0.38	0.12	2.14
Apex2	ENSMUST00000112725	-	1613	12.8459	10.5383	3.16554	3.9438	0.577016	0.920744	AGACTCTTTCCTTGTACCCC	20.09	8.88	16.05	6.77	0
Apex2	ENSMUST00000112725	+	1800	12.8459	10.5383	3.16554	3.9438	0.577016	0.920744	TCAGTGAAGCTAGTTCTGCTAAC	19.49	8.9	9.15	0	0
[truncated: 12,640 more rows]

## Sheet: miRNA-MII 2C 
Supplementary Table 4
[truncated: 692 more rows]

## Sheet: miRNA-2C 4C
Supplementary Table 4
[truncated: 224 more rows]
