# Supplementary material for: Argonaute 2 is a key regulator of maternal mRNA degradation in mouse early embryos
Source: Cell Death Discov. 2020 Nov 27;6:133. doi: 10.1038/s41420-020-00368-x (PMC7691497; doi:10.1038/s41420-020-00368-x)
Supplement: Supplementary file 7 — CMR-lncRNA and target maternal gene [file 41420_2020_368_MOESM7_ESM.xlsx]

## Sheet: 1-cell
Supplementary Table 5
CMR-lncRNA and target maternal gene in 1-cell
lncRNA	start	end	Gene	Gene ID	start	end	position
ENSMUST00000002874.7	54985648	54992707	Ggct	ENSMUSG00000002797	54982580	54992950	9989
ENSMUST00000015948.13	45521007	45525605	Med28	ENSMUSG00000015804	45520229	45529276	778
ENSMUST00000028677.4	121457134	121458363	Hypk	ENSMUSG00000027245	121453290	121458510	3844
ENSMUST00000031839.11	49073892	49080129	Tmed10	ENSMUSG00000021248	85342788	85374847	14813
ENSMUST00000043755.13	120404224	120460850	Ganc	ENSMUSG00000062646	120404768	120461700	30493
ENSMUST00000061251.5	114812793	114813945	1500011B03Rik	ENSMUSG00000072694	114809036	114823460	4744
ENSMUST00000066794.8	12855836	12858633	Zfp946	ENSMUSG00000071266	22424268	22456689	30776
ENSMUST00000071320.5	66670771	66698243	AW146154	ENSMUSG00000074166	41478874	41499890	1891
ENSMUST00000071745.3	148354656	148355598	Tmtc1	ENSMUSG00000030306	148232430	148444389	122226
ENSMUST00000075968.13	181154738	181166381	Cep170	ENSMUSG00000057335	176778393	176814067	20098
ENSMUST00000076037.8	100736152	100744588	Plekhg1	ENSMUSG00000040624	3834879	3964452	34317
ENSMUST00000076585.12	107418056	107422327	Nup107	ENSMUSG00000052798	117750621	117792705	35374
ENSMUST00000076633.5	55038462	55042979	Pdzd2	ENSMUSG00000022197	12359711	12592556	215129
ENSMUST00000078939.5	110028773	110040717	Ccdc34	ENSMUSG00000027160	110017817	110045316	22755
ENSMUST00000086013.3	23946646	23947290	Usp32	ENSMUSG00000000804	84984442	85140038	110742
ENSMUST00000086502.4	4504786	4508025	Stx8	ENSMUSG00000020903	67966193	68207148	40854
ENSMUST00000091130.4	54481438	54482925	Micu1	ENSMUSG00000020111	59702618	59864130	103908
ENSMUST00000098007.10	128611328	128671622	Etl4	ENSMUSG00000036617	19909780	20744816	155702
ENSMUST00000100308.9	36760075	36763393	Stard7	ENSMUSG00000027367	127270229	127298932	21355
ENSMUST00000100564.9	132025979	132542032	Auts2	ENSMUSG00000029673	132030990	132449360	227934
ENSMUST00000100847.4	115102923	115110268	Myo10	ENSMUSG00000022272	25622525	25813673	64480
ENSMUST00000101214.3	48396034	48754564	Magi3	ENSMUSG00000052539	104013625	104220103	123031
ENSMUST00000107848.7	65666235	65684224	Lekr1	ENSMUSG00000074579	65666268	65831355	17622
ENSMUST00000108257.2	13328691	13330084	Pla2g4c	ENSMUSG00000033847	13325667	13360668	3024
ENSMUST00000110244.1	53083146	53196255	Ext1	ENSMUSG00000061731	53064038	53346159	28243
ENSMUST00000112256.2	23787741	23797057	Lrrc17	ENSMUSG00000039883	21543563	21575904	5383
ENSMUST00000114122.7	89787111	89857817	Tiam1	ENSMUSG00000002489	89787111	90143769	17972
ENSMUST00000114403.7	54040039	54222550	Mcph1	ENSMUSG00000039842	18595131	18803189	86633
ENSMUST00000115360.7	16344198	16375395	Stau2	ENSMUSG00000025920	16228816	16520112	115382
ENSMUST00000117870.8	40801302	40803026	Pou2f1	ENSMUSG00000026565	165911323	166002613	30508
ENSMUST00000118887.7	89211384	89227278	Mthfs	ENSMUSG00000066442	89211157	89240240	4050
ENSMUST00000120161.7	74442605	74659060	Myo5b	ENSMUSG00000025885	74440936	74617023	1669
ENSMUST00000120860.1	44121893	44124123	Txndc16	ENSMUSG00000021830	45134448	45219394	70118
ENSMUST00000121635.6	107556611	107562263	Rassf1	ENSMUSG00000010067	107551567	107562263	6202
ENSMUST00000122814.1	156296405	156304692	Phf20	ENSMUSG00000038116	156196642	156309952	99763
ENSMUST00000122820.7	111720010	111807054	Slc23a2	ENSMUSG00000027340	132052496	132145108	48707
ENSMUST00000122925.1	97770201	97771005	Ppip5k2	ENSMUSG00000040648	97706048	97770411	64153
ENSMUST00000122956.1	133131344	133139783	Enox2	ENSMUSG00000031109	49011017	49288242	250283
ENSMUST00000123118.1	45217888	45219390	Txndc16	ENSMUSG00000021830	45134448	45219394	83440
ENSMUST00000123130.2	44883825	44884671	Tspan9	ENSMUSG00000030352	127961396	128143563	156793
ENSMUST00000123147.1	68043968	68051046	Macf1	ENSMUSG00000028649	123349716	123684360	107346
ENSMUST00000123203.1	74515163	74531742	D6Ertd527e	ENSMUSG00000090891	87104748	87112997	3610
ENSMUST00000123229.7	86855752	86857354	Reep5	ENSMUSG00000005873	34346992	34372497	16370
ENSMUST00000123233.1	126407696	126429541	Ago3	ENSMUSG00000028842	126332732	126429556	84496
ENSMUST00000123252.1	46457906	46475634	Sufu	ENSMUSG00000025231	46397026	46476954	76545
ENSMUST00000123366.1	86195699	86201166	Brip1	ENSMUSG00000034329	86058138	86201193	140734
ENSMUST00000123467.7	85037453	85039271	Fam168a	ENSMUSG00000029461	100706720	100839182	21618
ENSMUST00000123551.7	151957143	151971542	Ksr1	ENSMUSG00000018334	79013440	79146407	66467
ENSMUST00000123562.1	114198560	114201440	Zfp770	ENSMUSG00000040321	114193461	114201469	7875
ENSMUST00000123689.1	3353408	3356203	Limk2	ENSMUSG00000020451	3344256	3371376	11016
ENSMUST00000123721.1	192654960	192687706	Tpd52l2	ENSMUSG00000000827	181497187	181517962	14527
ENSMUST00000123730.1	156759945	156762779	Dlgap4	ENSMUSG00000061689	156700622	156763179	61150
ENSMUST00000123795.7	153741602	153758084	Mapre1	ENSMUSG00000027479	153741274	153773310	328
ENSMUST00000123824.1	78895854	78911209	Ctnna1	ENSMUSG00000037815	35118913	35223524	57255
ENSMUST00000124048.8	119348590	119359886	Glud1	ENSMUSG00000021794	34310727	34345265	11774
ENSMUST00000124064.7	111804913	111812201	Klc1	ENSMUSG00000021288	111781947	111807844	22966
ENSMUST00000124114.7	43507024	43513729	Tyw1	ENSMUSG00000056310	130257035	130341563	33026
ENSMUST00000124132.7	91730182	91810969	Ambra1	ENSMUSG00000040506	91730184	91918848	40726
ENSMUST00000124197.1	111789322	111794398	Klc1	ENSMUSG00000021288	111759013	111806727	35323
ENSMUST00000124256.7	5644090	5798382	Fam110b	ENSMUSG00000049119	5644121	5801101	34780
ENSMUST00000124278.7	32615451	32631810	Casp8ap2	ENSMUSG00000028282	32615478	32653265	15587
ENSMUST00000124306.1	43774606	43836332	Eps8	ENSMUSG00000015766	137499639	137648283	138959
ENSMUST00000124403.1	140395460	140420495	Macrod2	ENSMUSG00000068205	140395595	140420495	23221
ENSMUST00000124408.1	9574872	9595689	Asph	ENSMUSG00000028207	9449079	9669344	125793
ENSMUST00000124456.1	34674979	34687255	Slc35a1	ENSMUSG00000028293	34669498	34683369	5481
ENSMUST00000124521.1	150571508	150589868	Apex2	ENSMUSG00000025269	150519519	150589844	70243
ENSMUST00000124540.7	103073695	103092631	Apip	ENSMUSG00000010911	103073675	103092644	14885
ENSMUST00000124551.1	87917924	87933425	Hmces	ENSMUSG00000030060	87914306	87936629	18933
ENSMUST00000124579.1	132008109	132014456	Elk4	ENSMUSG00000026436	132008297	132018305	6084
ENSMUST00000124594.7	102191809	102193652	Taf3	ENSMUSG00000025782	9914552	10048596	75059
ENSMUST00000124621.1	12117866	12122337	Dnmt3a	ENSMUSG00000020661	3807030	3914443	88098
ENSMUST00000124623.1	48485458	48486518	Pcgf3	ENSMUSG00000033623	108461232	108506976	19745
ENSMUST00000124937.1	81436224	81455392	Cpeb1	ENSMUSG00000025586	81348280	81454675	87944
ENSMUST00000125148.1	94654031	94659717	Lsm14a	ENSMUSG00000066568	34353814	34389080	29886
ENSMUST00000125151.1	137657395	137658530	Celf2	ENSMUSG00000002107	6543430	7081302	48813
ENSMUST00000125206.1	100736180	100744114	Plekhg1	ENSMUSG00000040624	3834879	3964452	34344
ENSMUST00000125334.1	155301266	155304692	Wnk2	ENSMUSG00000037989	49037981	49148014	70008
ENSMUST00000125439.1	132361026	132364948	Tmcc2	ENSMUSG00000042066	132356316	132367887	8385
ENSMUST00000125451.1	109830176	109832706	Pdzd2	ENSMUSG00000022197	12359711	12592556	215128
ENSMUST00000125453.1	127026445	127027549	Ndc1	ENSMUSG00000028614	107367784	107416346	14754
ENSMUST00000125566.1	84082038	84087460	Mthfd2	ENSMUSG00000005667	83311871	83325908	10814
ENSMUST00000125702.1	64071398	64079468	Cox10	ENSMUSG00000042148	63962627	64079466	116708
ENSMUST00000125789.1	26369507	26371142	Macf1	ENSMUSG00000028649	123349718	123527459	154507
ENSMUST00000125801.7	124923624	124936781	Cdca8	ENSMUSG00000028873	124918465	124936917	18124
ENSMUST00000125848.1	26348121	26352100	Pid1	ENSMUSG00000045658	84115332	84341110	177915
ENSMUST00000125926.1	22151464	22162992	Igf2bp2	ENSMUSG00000033581	22059460	22161450	101786
ENSMUST00000125966.7	48256897	48267969	Peli1	ENSMUSG00000020134	21091291	21150323	46117
ENSMUST00000126022.7	117696041	117710711	Mdm2	ENSMUSG00000020184	117688875	117710758	21069
ENSMUST00000126103.7	29889811	29902276	Odf2	ENSMUSG00000026790	29889785	29922539	12400
ENSMUST00000126157.7	53605636	53611483	Neil3	ENSMUSG00000039396	53586867	53639065	21846
ENSMUST00000126224.1	35199874	35200978	Rab14	ENSMUSG00000026878	35180205	35201120	20554
ENSMUST00000126246.1	39004612	39005122	Rhbdd2	ENSMUSG00000039917	135632618	135646376	4739
ENSMUST00000126345.2	105899906	105929346	Cox10	ENSMUSG00000042148	63962627	64079466	54600
ENSMUST00000126567.1	51816013	51829397	Arhgap20	ENSMUSG00000053199	51765352	51853856	55811
ENSMUST00000126638.7	69198647	69206123	Macrod2	ENSMUSG00000068205	140395356	142392966	695378
ENSMUST00000126904.1	137597248	137600800	Mospd3	ENSMUSG00000037221	137596645	137601044	603
ENSMUST00000126929.7	133221448	133224555	Cd164l2	ENSMUSG00000028865	133220810	133224555	3554
ENSMUST00000126982.7	6107400	6122344	Rerg	ENSMUSG00000030222	137056389	137140063	55617
ENSMUST00000127075.1	128081837	128143594	Tspan9	ENSMUSG00000030352	127966431	128143560	116951
ENSMUST00000127139.7	27950002	27957400	Pld1	ENSMUSG00000027695	27950003	28028687	5710
ENSMUST00000127170.1	37878988	37881868	Mitd1	ENSMUSG00000026088	37874801	37890407	4187
ENSMUST00000127365.1	30778130	30786934	Znfx1	ENSMUSG00000039501	167044032	167060425	7828
ENSMUST00000127385.1	91012489	91013372	Celf2	ENSMUSG00000002107	6539705	6721615	10180
ENSMUST00000127539.7	93886207	93908941	Mbtd1	ENSMUSG00000059474	93886880	93930278	4458
ENSMUST00000127578.1	9005989	9011128	Hus1	ENSMUSG00000020413	8993137	9011191	14355
ENSMUST00000127609.1	5923875	5924776	Myo5b	ENSMUSG00000025885	74442537	74771493	313393
ENSMUST00000127614.1	87908772	87910054	Smarca2	ENSMUSG00000024921	26748189	26774254	25443
ENSMUST00000127724.7	132074834	132145108	Slc23a2	ENSMUSG00000027340	132052496	132145108	38717
ENSMUST00000127742.7	35902351	35979913	Ttll11	ENSMUSG00000026885	35751241	35979624	189431
ENSMUST00000127775.7	31141164	31222657	Elp4	ENSMUSG00000027167	105731448	105865982	13089
ENSMUST00000127868.1	89214946	89239971	Mthfs	ENSMUSG00000066442	89211157	89226458	3789
ENSMUST00000127911.7	94370767	94409710	Pigp	ENSMUSG00000022940	94364447	94371015	6320
ENSMUST00000127926.1	80644204	80653414	Nup35	ENSMUSG00000026999	80638832	80656004	14021
ENSMUST00000127960.1	3078168	3084183	Rsrc1	ENSMUSG00000034544	66985704	67356558	118713
ENSMUST00000127998.1	101317023	101320024	Psme3	ENSMUSG00000078652	101316213	101320008	1114
ENSMUST00000128010.1	116636511	116651396	Tmtc1	ENSMUSG00000030306	148232430	148444389	125107
ENSMUST00000128212.1	57130264	57135725	Adtrp	ENSMUSG00000058022	41764590	41847616	23115
ENSMUST00000128237.1	40510023	40515835	Cnot7	ENSMUSG00000031601	40492542	40515847	20147
ENSMUST00000128252.1	116319849	116330696	Tmem178b	ENSMUSG00000057716	40110251	40248437	122133
ENSMUST00000128278.7	81590904	81597590	Tle6	ENSMUSG00000034758	81590904	81600875	1
ENSMUST00000128282.3	52768797	52778309	Jazf1	ENSMUSG00000063568	52768797	53068631	9352
ENSMUST00000128381.7	86585027	86612055	Plekhg1	ENSMUSG00000040624	3903586	3967298	63058
ENSMUST00000128391.1	136973954	136975013	Cldn15	ENSMUSG00000001739	136967869	136975844	6571
ENSMUST00000128544.7	52908906	52919268	Auh	ENSMUSG00000021460	52835119	52929661	84080
ENSMUST00000128548.1	59774088	59783838	Inip	ENSMUSG00000038544	59769637	59783866	12615
ENSMUST00000128578.1	120160480	120173566	Stau1	ENSMUSG00000039536	166948273	166996299	35516
ENSMUST00000128765.1	69789712	69800005	Phospho2	ENSMUSG00000027088	69789636	69797223	76
ENSMUST00000128930.7	87791853	88033281	Mllt3	ENSMUSG00000028496	87772673	87806314	19180
ENSMUST00000128962.1	108386065	108386712	Ext1	ENSMUSG00000061731	53064038	53346159	42968
ENSMUST00000129013.1	135063737	135064079	Fam107b	ENSMUSG00000026655	3713458	3782142	60948
ENSMUST00000129123.1	36851252	36859572	Iqcb1	ENSMUSG00000022837	36828408	36872713	30954
ENSMUST00000129240.7	44633129	44927264	Gtdc1	ENSMUSG00000036890	44575478	44927161	249872
ENSMUST00000129282.7	81590905	81592715	Tle6	ENSMUSG00000034758	81590904	81600875	1
ENSMUST00000129326.1	73658779	73675118	Smad4	ENSMUSG00000024515	73640001	73678231	22655
ENSMUST00000129393.1	178957250	178989345	Smyd3	ENSMUSG00000055067	178951960	179518034	37114
ENSMUST00000129504.7	114158599	114175338	Aqr	ENSMUSG00000040383	114105162	114175277	64863
ENSMUST00000129557.1	98169911	98193276	Ube2w	ENSMUSG00000025939	16540790	16619312	43424
ENSMUST00000129673.7	26912192	26913318	Fam107b	ENSMUSG00000026655	3613758	3779787	66359
ENSMUST00000129746.1	126862467	126864171	Hirip3	ENSMUSG00000042606	126861972	126865377	843
ENSMUST00000129748.1	94567514	94576388	Plaa	ENSMUSG00000028577	94569167	94603244	5998
ENSMUST00000129781.1	144190733	144195893	Oog2	ENSMUSG00000066030	144190729	144196934	4
ENSMUST00000129854.1	163636831	163645125	Rsrc1	ENSMUSG00000034544	66985967	67358396	110754
ENSMUST00000129869.7	60201364	60202215	Srebf1	ENSMUSG00000020538	60199089	60207188	2275
ENSMUST00000129974.2	40595246	40615251	Dnajb4	ENSMUSG00000028035	152185081	152210019	11067
ENSMUST00000129992.7	67966490	68203770	Stx8	ENSMUSG00000020903	67966193	68207148	297
ENSMUST00000130001.1	86855862	86857332	Reep5	ENSMUSG00000005873	34346992	34372497	16370
ENSMUST00000130029.1	180227468	180230025	Psen2	ENSMUSG00000010609	180227004	180253138	2381
ENSMUST00000130470.1	5445070	5676400	Camk1d	ENSMUSG00000039145	5298887	5676046	266761
ENSMUST00000130503.7	40743584	40757883	Raf1	ENSMUSG00000000441	115618569	115675964	51587
ENSMUST00000130616.7	124863039	124885307	Zfp664	ENSMUSG00000079215	124862691	124888630	22258
ENSMUST00000130899.1	29891996	29901121	Odf2	ENSMUSG00000026790	29889795	29931745	2201
ENSMUST00000130913.7	35423329	35445833	Ggta1	ENSMUSG00000035778	35407945	35442101	24568
ENSMUST00000130951.7	89898351	89960737	Tiam1	ENSMUSG00000002489	89787111	90143769	173564
ENSMUST00000131100.7	69789660	69792474	Phospho2	ENSMUSG00000027088	69789650	69797223	634
ENSMUST00000131141.2	119352247	119359914	Pcm1	ENSMUSG00000031592	41239773	41332344	15856
ENSMUST00000131159.2	132018443	132031694	Elk4	ENSMUSG00000026436	132007607	132026448	11740
ENSMUST00000131170.1	101319834	101322099	Psme3	ENSMUSG00000078652	101316977	101320594	3417
ENSMUST00000131202.1	87115869	87122107	Ska2	ENSMUSG00000020492	87109234	87124635	6635
ENSMUST00000131231.1	56812140	56814319	Exoc4	ENSMUSG00000029763	33249128	33477149	204285
ENSMUST00000131269.7	101896030	101898025	Fam168a	ENSMUSG00000029461	100706635	100841381	130515
ENSMUST00000131339.7	73640158	73642563	Smad4	ENSMUSG00000024515	73640001	73678231	2525
ENSMUST00000131424.7	118986418	119006717	Uggt2	ENSMUSG00000042104	118985039	119099430	17787
ENSMUST00000131479.1	156263185	156272624	Phf20	ENSMUSG00000038116	156196642	156309952	67637
ENSMUST00000131513.1	143514669	143517608	Rac1	ENSMUSG00000001847	143505482	143527993	11973
ENSMUST00000131530.7	81595209	81597338	Tle6	ENSMUSG00000034758	81590904	81600875	6391
ENSMUST00000131534.7	34811839	34826311	Lekr1	ENSMUSG00000074579	65666268	65831355	104337
ENSMUST00000131569.1	120096899	120098700	Akap12	ENSMUSG00000038587	4266380	4359470	7092
ENSMUST00000131625.7	156162813	156169231	Dcun1d2	ENSMUSG00000038506	13255963	13288125	23482
ENSMUST00000131674.1	86675405	86684491	Snrnp27	ENSMUSG00000001158	86675672	86684522	7182
ENSMUST00000131754.1	37878890	37880118	Mitd1	ENSMUSG00000026088	37878888	37890411	729
ENSMUST00000131785.7	114152743	114175338	Aqr	ENSMUSG00000040383	114101170	114175339	71517
ENSMUST00000131839.7	34090578	34107814	Smyd3	ENSMUSG00000055067	178951960	179518034	54801
ENSMUST00000131884.1	127938205	127942911	Rab3gap1	ENSMUSG00000036104	127868773	127943868	73642
ENSMUST00000132010.7	11156441	11174379	Trp53inp1	ENSMUSG00000028211	11156431	11174379	8656
ENSMUST00000132022.1	20078686	20112867	Cd36	ENSMUSG00000002944	17782016	17835696	13827
ENSMUST00000132031.1	53176168	53191225	Mllt3	ENSMUSG00000028496	87769925	88033364	219331
ENSMUST00000132200.1	40500733	40507585	Cnot7	ENSMUSG00000031601	40492542	40515847	8191
ENSMUST00000132265.1	150897384	150901835	Vps53	ENSMUSG00000017288	76117674	76166201	1569
ENSMUST00000132598.7	52896703	52923865	Auh	ENSMUSG00000021460	52840869	52929458	55834
ENSMUST00000132600.1	104704950	104712166	Ubxn4	ENSMUSG00000026353	128244162	128279378	12434
ENSMUST00000132618.1	100320884	100321533	Sdha	ENSMUSG00000021577	74323066	74350201	17667
ENSMUST00000132636.7	38740424	38785111	Nr6a1	ENSMUSG00000063972	38723370	38927688	61705
ENSMUST00000132651.2	87913958	87915003	Hmces	ENSMUSG00000030060	87914306	87936629	184
ENSMUST00000132739.1	93909987	93912419	Mbtd1	ENSMUSG00000059474	93886880	93930278	25495
ENSMUST00000132842.7	33249128	33818122	Exoc4	ENSMUSG00000029763	33249085	33973979	98696
ENSMUST00000132928.1	20829797	20831022	Lrrc28	ENSMUSG00000030556	67513410	67645231	80259
ENSMUST00000132946.1	144207198	144213015	C87977	ENSMUSG00000046262	144206776	144213017	422
ENSMUST00000133107.1	34592073	34598620	Numa1	ENSMUSG00000066306	101934138	101995554	10628
ENSMUST00000133128.7	38608723	38613426	H13	ENSMUSG00000019188	152669461	152708670	18248
ENSMUST00000133241.1	21874204	21875256	Pnisr	ENSMUSG00000028248	21847583	21876475	27328
ENSMUST00000133386.1	123228190	123245268	Psmd9	ENSMUSG00000029440	123234594	123248527	7237
ENSMUST00000133404.1	86682676	86684517	Snrnp27	ENSMUSG00000001158	86675672	86684522	7004
ENSMUST00000133407.1	132089109	132094629	Slc23a2	ENSMUSG00000027340	132094224	132111448	279
ENSMUST00000133442.1	44791193	44927149	Gtdc1	ENSMUSG00000036890	44591910	44862275	199283
ENSMUST00000133481.1	37097450	37110322	Myo10	ENSMUSG00000022272	25758785	25780409	12039
ENSMUST00000133624.1	125300360	125316632	Scarb1	ENSMUSG00000037936	125277087	125341094	39389
ENSMUST00000133652.1	59836638	59839812	Scarb1	ENSMUSG00000037936	125277087	125341094	8343
ENSMUST00000133673.7	170347945	170357113	Bcas1	ENSMUSG00000013523	170346991	170406509	2190
ENSMUST00000133784.7	20782385	20855191	Phtf2	ENSMUSG00000039987	20758663	20882124	23722
ENSMUST00000133902.7	138177917	138208508	Eif4g3	ENSMUSG00000028760	137993456	138207079	200587
ENSMUST00000133906.7	52912849	52923868	Auh	ENSMUSG00000021460	52835119	52929661	77730
ENSMUST00000133910.2	93178983	93184176	Pla2g4c	ENSMUSG00000033847	13325667	13360668	6943
ENSMUST00000134019.1	135345692	135353202	Srrm1	ENSMUSG00000028809	135342411	135353142	4702
ENSMUST00000134211.7	157569066	157579783	Cdc123	ENSMUSG00000039128	5794294	5845164	122
ENSMUST00000134323.1	34815268	34826217	Tbccd1	ENSMUSG00000004462	22813214	22857669	898
ENSMUST00000134463.2	124875970	124885477	Zfp664	ENSMUSG00000079215	124862691	124888630	22696
ENSMUST00000134473.1	124884569	124888630	Zfp664	ENSMUSG00000079215	124862691	124888630	21878
ENSMUST00000134480.7	50280350	50296687	Mmadhc	ENSMUSG00000026766	50281141	50296681	11667
ENSMUST00000134555.8	87832781	87874542	Mllt3	ENSMUSG00000028496	87769925	88033364	103912
ENSMUST00000134653.1	33862100	33874181	Exoc4	ENSMUSG00000029763	33249085	33973979	624853
ENSMUST00000134685.1	77054494	77078435	Ggta1	ENSMUSG00000035778	35400183	35461449	26052
ENSMUST00000134695.7	97216528	97228846	Bcl9	ENSMUSG00000038256	97203662	97227364	18117
ENSMUST00000134765.1	83352095	83358333	Thsd4	ENSMUSG00000032289	59966931	60497126	192660
ENSMUST00000134770.1	60536381	60554367	Alkbh5	ENSMUSG00000042650	60537978	60558512	15736
ENSMUST00000134780.1	127241826	127287336	Etl4	ENSMUSG00000036617	19909780	20744816	311068
ENSMUST00000134813.1	44565133	44571347	Gtdc1	ENSMUSG00000036890	44564412	44861622	6801
ENSMUST00000134908.1	60206594	60209748	Prkar2a	ENSMUSG00000032601	108692457	108746994	43199
ENSMUST00000134909.1	80184223	80190011	Snx12	ENSMUSG00000046032	101097786	101222553	1716
ENSMUST00000135008.1	81595953	81597367	Tle6	ENSMUSG00000034758	81590904	81600875	5049
ENSMUST00000135041.1	74310381	74311033	Gdi1	ENSMUSG00000015291	74304998	74311862	5640
ENSMUST00000135049.1	39010018	39015877	Rhot1	ENSMUSG00000017686	80242611	80266744	16359
ENSMUST00000135113.1	8730440	8778488	Ica1	ENSMUSG00000062995	8659001	8778487	83252
ENSMUST00000135177.7	81361586	81455465	Cpeb1	ENSMUSG00000025586	81348280	81454675	13306
ENSMUST00000135247.5	97216553	97227535	Bcl9	ENSMUSG00000038256	97203662	97227364	18117
ENSMUST00000135250.1	3724402	3863903	Macrod2	ENSMUSG00000068205	140395356	142392966	1269026
ENSMUST00000135257.8	4125959	4131444	Tmem134	ENSMUSG00000097394	4125987	4131726	1586
ENSMUST00000135411.1	66535678	66536073	Mad2l1	ENSMUSG00000029910	66535468	66540991	210
ENSMUST00000135488.1	37634928	37703348	Strbp	ENSMUSG00000026915	37569868	37647285	70983
ENSMUST00000135571.7	124919556	124936407	Cdca8	ENSMUSG00000028873	124918465	124936917	1091
ENSMUST00000135606.1	98495056	98508194	Pacsin2	ENSMUSG00000016664	83376122	83464570	15005
ENSMUST00000135616.7	127292109	127297338	Stard7	ENSMUSG00000027367	127270229	127298932	26877
ENSMUST00000135627.7	8311139	8327008	Sft2d1	ENSMUSG00000073468	8311102	8327442	9496
ENSMUST00000135703.1	66989434	66999725	Zranb3	ENSMUSG00000036086	127954184	128102462	51827
ENSMUST00000135710.1	111311802	111316119	Stradb	ENSMUSG00000026027	58973522	58991512	1472
ENSMUST00000135770.7	75301305	75342188	Rpa1	ENSMUSG00000000751	75298166	75348324	13780
ENSMUST00000135874.1	86930691	86934822	Fam172a	ENSMUSG00000064138	77708710	77952033	225279
ENSMUST00000135878.1	74440964	74512195	Myo5b	ENSMUSG00000025885	74440936	74617023	70485
ENSMUST00000135894.1	74413804	74428849	G6pdx	ENSMUSG00000031400	74409483	74429194	5424
ENSMUST00000135927.1	91211621	91236960	Ddb2	ENSMUSG00000002109	91211856	91236982	22958
ENSMUST00000135947.1	80249674	80266738	Rhot1	ENSMUSG00000017686	80209119	80266767	40555
ENSMUST00000136174.7	86854804	86857345	Bnc2	ENSMUSG00000028487	84275352	84675275	153568
ENSMUST00000136207.1	23136684	23155897	Mastl	ENSMUSG00000026779	23115606	23156024	40071
ENSMUST00000136267.7	89154127	89159617	Stk36	ENSMUSG00000033276	74601639	74636043	4713
ENSMUST00000136291.7	180227389	180230062	Psen2	ENSMUSG00000010609	180227004	180253138	2376
ENSMUST00000136485.1	70687813	70691721	Gorasp2	ENSMUSG00000014959	70661576	70691743	29081
ENSMUST00000136511.1	84403402	84408984	Entpd5	ENSMUSG00000021236	84373857	84405476	29545
ENSMUST00000136545.7	11204110	11213185	Ccne2	ENSMUSG00000028212	11191726	11204779	12384
ENSMUST00000136618.7	13819306	13835448	Pdxdc1	ENSMUSG00000022680	13833148	13903127	1533
ENSMUST00000136655.2	116040069	116046960	Umad1	ENSMUSG00000089862	8259350	8427138	151720
ENSMUST00000136669.1	94585760	94603135	Plaa	ENSMUSG00000028577	94569167	94603244	20714
ENSMUST00000140021.1	38705481	38737762	Zfp277	ENSMUSG00000055917	40315046	40445902	1
ENSMUST00000206433.1	75030194	75058162	Zfp277	ENSMUSG00000055917	40315046	40445902	59
ENSMUST00000219521.1	102319613	102321894	Zfp277	ENSMUSG00000055917	40315046	40445902	1
ENSMUST00000136700.7	20286930	20301329	Fam107b	ENSMUSG00000026655	3570488	3782142	115991
ENSMUST00000136733.1	191827148	191829988	Nde1	ENSMUSG00000022678	14163345	14192918	23366
ENSMUST00000136754.1	93301428	93302902	Nr6a1	ENSMUSG00000063972	38723370	38927688	92364
ENSMUST00000136769.1	52328834	52338798	Fam107b	ENSMUSG00000026655	3613758	3779787	38042
ENSMUST00000137065.1	63667813	63743265	Smad3	ENSMUSG00000032402	63666148	63751077	76820
ENSMUST00000137102.7	117694934	117710078	Mdm2	ENSMUSG00000020184	117688875	117710758	6059
ENSMUST00000137143.1	46366734	46375252	Pja2	ENSMUSG00000024083	64281005	64331916	24293
ENSMUST00000137152.1	160960064	160964796	Chd6	ENSMUSG00000057133	160946978	161109022	13086
ENSMUST00000137323.1	61871672	61878450	Tmem178b	ENSMUSG00000057716	39873071	40255075	159332
ENSMUST00000137375.1	9633116	9643717	Asph	ENSMUSG00000028207	9449079	9669344	190118
ENSMUST00000137447.7	74309852	74310936	Gdi1	ENSMUSG00000015291	74304998	74311862	5640
ENSMUST00000137456.7	133965440	133967275	Msh3	ENSMUSG00000014850	92211886	92355003	94216
ENSMUST00000137525.1	61555469	61579670	Epn2	ENSMUSG00000001036	61517250	61579687	59873
ENSMUST00000137579.3	4126029	4131732	Tmem134	ENSMUSG00000024845	4125987	4131730	5240
ENSMUST00000137664.1	101296569	101297387	Ate1	ENSMUSG00000030850	130394558	130520369	6999
ENSMUST00000137781.7	24308578	24316624	Zfp111	ENSMUSG00000087598	24193947	24208149	9412
ENSMUST00000137831.1	161014092	161018249	Chd6	ENSMUSG00000057133	160983184	161109022	30908
ENSMUST00000137844.1	101124500	101125828	Tsc22d1	ENSMUSG00000022010	76415587	76507762	83702
ENSMUST00000137903.7	40203777	40220600	Uvrag	ENSMUSG00000035354	98885021	99141141	76445
ENSMUST00000137938.1	146120595	146147208	Rac1	ENSMUSG00000001847	143503634	143528036	12186
ENSMUST00000138027.1	149387081	149387662	Scarb1	ENSMUSG00000037936	125277087	125341094	55100
ENSMUST00000138089.1	60206593	60209159	Atic	ENSMUSG00000026192	71557150	71579631	1414
ENSMUST00000138097.1	59781007	59783849	Inip	ENSMUSG00000038544	59769637	59783866	14091
ENSMUST00000138106.7	114518145	114545891	Dph6	ENSMUSG00000057147	114516420	114654964	19105
ENSMUST00000138130.1	150343244	150362744	Zfp442	ENSMUSG00000068130	150407141	150451486	4069
ENSMUST00000138135.7	10213465	10319278	Prlr	ENSMUSG00000005268	10223986	10349180	90177
ENSMUST00000138160.7	66987273	66989841	Zranb3	ENSMUSG00000036086	127954184	128102462	51235
ENSMUST00000138189.1	118475861	118479648	Srp14	ENSMUSG00000009549	118475850	118479711	3700
ENSMUST00000138347.8	6607765	6884628	Celf2	ENSMUSG00000002107	6624704	6871972	39411
ENSMUST00000138401.1	47084775	47098438	Kdm1b	ENSMUSG00000038080	47043499	47085279	41276
ENSMUST00000138428.7	80402997	80406766	9530068E07Rik	ENSMUSG00000036275	52396428	52408723	8942
ENSMUST00000138443.1	107043041	107047275	Rasa2	ENSMUSG00000032413	96539300	96631617	61450
ENSMUST00000138450.1	62134521	62143920	Anapc10	ENSMUSG00000036977	79711820	79777320	29086
ENSMUST00000138593.8	4125959	4131727	Tmem134	ENSMUSG00000097394	4125987	4131729	1559
ENSMUST00000138630.1	121750880	121752383	BC048403	ENSMUSG00000053684	121739937	121752865	10943
ENSMUST00000138681.7	21848064	21857990	Pnisr	ENSMUSG00000028248	21848055	21876467	9
ENSMUST00000138874.1	120496099	120497963	Ext1	ENSMUSG00000061731	53064038	53346159	223219
ENSMUST00000138900.7	145123974	145126932	Arpc1b	ENSMUSG00000029622	145114312	145128073	10273
ENSMUST00000138936.1	81344704	81345224	Btbd9	ENSMUSG00000062202	30220334	30527351	175545
ENSMUST00000138973.1	68903234	68906989	Ankrd17	ENSMUSG00000055204	90228741	90339743	6325
ENSMUST00000139039.1	141024062	141147910	Macrod2	ENSMUSG00000068205	140395356	142392966	752271
ENSMUST00000139132.1	33249136	33319396	Exoc4	ENSMUSG00000029763	33249132	33580909	69987
ENSMUST00000139147.1	116094264	116100058	Umad1	ENSMUSG00000089862	8259288	8459470	43825
ENSMUST00000139339.1	32965406	32969446	Stx8	ENSMUSG00000020903	67966469	67987607	10768
ENSMUST00000139378.1	116023509	116024473	H3f3b	ENSMUSG00000016559	116021961	116024504	1663
ENSMUST00000139531.1	20798672	20808881	Etl4	ENSMUSG00000036617	20737314	20810713	61358
ENSMUST00000139558.1	40510103	40511304	Cnot7	ENSMUSG00000031601	40492540	40511754	18474
ENSMUST00000139623.1	116023193	116024514	H3f3b	ENSMUSG00000016559	116021912	116027962	1281
ENSMUST00000139682.1	108943621	108950783	Axin2	ENSMUSG00000000142	108920349	108950783	23272
ENSMUST00000139730.1	99016593	99022210	Atf7ip	ENSMUSG00000030213	136506167	136566758	32097
ENSMUST00000139741.1	105413443	105535988	G3bp2	ENSMUSG00000029405	92052164	92083719	26508
ENSMUST00000139748.2	143823145	143824383	Cep70	ENSMUSG00000056267	99243463	99297985	23529
ENSMUST00000139846.1	100320518	100321349	Sdha	ENSMUSG00000021577	74322254	74350280	18315
ENSMUST00000139897.7	119282273	119294490	Cep70	ENSMUSG00000056267	99243461	99264928	16531
ENSMUST00000139952.1	66547867	66576038	Usp3	ENSMUSG00000032376	66514637	66593142	52198
ENSMUST00000139961.1	120783752	120850468	Bnc2	ENSMUSG00000028487	84293604	84674997	257554
ENSMUST00000139978.1	143789364	143795292	Gm13023	ENSMUSG00000066031	143789352	143795575	5379
ENSMUST00000139987.8	4125960	4132305	Tmem134	ENSMUSG00000097394	4125987	4131729	1769
ENSMUST00000140257.1	180027909	180033810	Lsm14a	ENSMUSG00000066568	34344646	34389687	8757
ENSMUST00000140267.8	4125959	4131727	Tmem134	ENSMUSG00000097394	4125987	4131726	5372
ENSMUST00000140281.1	82647843	82652518	Pole4	ENSMUSG00000030042	82621852	82652870	30231
ENSMUST00000140317.1	138184478	138188225	Eif4g3	ENSMUSG00000028760	137993513	138206154	190965
ENSMUST00000140340.1	144543821	144550790	Spats2	ENSMUSG00000051934	99126556	99213215	61391
ENSMUST00000140351.7	68653786	68664967	Rora	ENSMUSG00000032238	68653786	69388246	1
ENSMUST00000140405.8	4125989	4131727	Tmem134	ENSMUSG00000097394	4125987	4131729	1769
ENSMUST00000140563.1	50287853	50296676	Mmadhc	ENSMUSG00000026766	50287866	50296801	3418
ENSMUST00000140616.1	40208185	40208795	Zcchc7	ENSMUSG00000035649	44756568	44932203	101799
ENSMUST00000140681.1	133370644	133412136	Slc9a1	ENSMUSG00000028854	133369706	133423702	41968
ENSMUST00000140696.1	71391334	71396187	Rmnd5a	ENSMUSG00000002222	71388887	71399293	4214
ENSMUST00000140727.1	51802330	51809132	Satb1	ENSMUSG00000023927	51736187	51832672	72855
ENSMUST00000140837.1	32821271	32822801	Casp8ap2	ENSMUSG00000028282	32615473	32653265	20165
ENSMUST00000140848.1	98958988	98960314	Mdm4	ENSMUSG00000054387	132959484	133025338	14487
ENSMUST00000140880.7	93886106	93921485	Mbtd1	ENSMUSG00000059474	93886219	93946985	18940
ENSMUST00000140906.7	24091584	24150916	Pdpk1	ENSMUSG00000024122	24073683	24141553	27128
ENSMUST00000141016.1	98804271	98805779	Msl1	ENSMUSG00000052915	98795800	98806434	9046
ENSMUST00000141138.7	82647316	82652520	Pole4	ENSMUSG00000030042	82646701	82652929	4735
ENSMUST00000141308.7	19996164	20014124	Hps3	ENSMUSG00000027615	19995945	20035315	14855
ENSMUST00000141335.1	61546749	61579662	Epn2	ENSMUSG00000001036	61517250	61579687	62317
ENSMUST00000141384.1	134164112	134187085	Galnt11	ENSMUSG00000038072	25222882	25265918	16004
ENSMUST00000141393.1	49069755	49288242	Enox2	ENSMUSG00000031109	49010458	49288242	59297
ENSMUST00000141414.1	42150154	42211419	Pak3	ENSMUSG00000031284	143518698	143765378	37417
ENSMUST00000141513.1	62951925	62967287	Spock3	ENSMUSG00000054162	62951800	63357094	15209
ENSMUST00000141544.7	61593165	61654090	Tank	ENSMUSG00000064289	61593136	61651799	51169
ENSMUST00000141555.1	109244582	109253823	Calr4	ENSMUSG00000028558	109234485	109254251	10097
ENSMUST00000141569.1	22705523	22706385	Tbpl1	ENSMUSG00000071359	22705381	22731938	142
ENSMUST00000141615.1	130316279	130318739	Zcchc17	ENSMUSG00000028772	130315383	130359943	896
ENSMUST00000141658.1	133419972	133422320	Slc9a1	ENSMUSG00000028854	133369706	133423702	51079
ENSMUST00000141683.1	80402998	80406795	9530068E07Rik	ENSMUSG00000036275	52396428	52408723	9179
ENSMUST00000141847.1	144190719	144194060	Oog2	ENSMUSG00000066030	144190729	144196934	1
ENSMUST00000141881.1	33152511	33154465	Lsm14a	ENSMUSG00000066568	34344646	34389687	22954
ENSMUST00000142184.1	33367324	33373185	Nr6a1	ENSMUSG00000063972	38723374	38926217	81018
ENSMUST00000142186.1	32683302	32685004	Fpgs	ENSMUSG00000009566	32682609	32694185	693
ENSMUST00000142191.1	165222445	165236922	Gstcd	ENSMUSG00000028018	132981752	133091825	47719
ENSMUST00000142198.7	151967838	151974284	Asph	ENSMUSG00000028207	9449079	9669162	201842
ENSMUST00000142218.2	24205741	24211443	Zfp111	ENSMUSG00000087598	24193947	24208149	13109
ENSMUST00000142455.7	40494014	40501072	Cnot7	ENSMUSG00000031601	40493036	40511304	7716
ENSMUST00000142461.1	28075050	28076677	Macrod2	ENSMUSG00000068205	140395309	142392966	480639
ENSMUST00000142515.7	52908895	52923844	Auh	ENSMUSG00000021460	52910210	52929681	13535
ENSMUST00000142593.7	66989425	67000508	Zranb3	ENSMUSG00000036086	127954184	128102462	51818
ENSMUST00000142617.1	116018287	116114959	Suco	ENSMUSG00000040297	161816114	161876682	55040
ENSMUST00000142633.1	172552116	172553518	Gpr180	ENSMUSG00000022131	118137158	118163261	7125
ENSMUST00000142649.1	67966506	67973641	Stx8	ENSMUSG00000020903	67966480	67974591	26
ENSMUST00000142668.1	159362321	159363505	Nckap5	ENSMUSG00000049690	126222627	126830799	487327
ENSMUST00000142792.1	150119316	150136656	Zfp442	ENSMUSG00000068130	150407141	150451486	4069
ENSMUST00000142863.1	13714049	13732898	Tcte2	ENSMUSG00000038347	13716436	13761386	16199
ENSMUST00000142866.1	144993994	145004679	Kpna7	ENSMUSG00000038770	144983727	145009633	20844
ENSMUST00000142922.1	53262895	53296967	Pms1	ENSMUSG00000026098	53197112	53297017	70716
ENSMUST00000143094.1	21882369	21899145	Picalm	ENSMUSG00000039361	90165513	90208930	2332
ENSMUST00000143333.1	44570370	44571714	Gtdc1	ENSMUSG00000036890	44564412	44861622	5958
ENSMUST00000143350.7	179975899	180041641	Usp28	ENSMUSG00000032267	48985375	49003909	7269
ENSMUST00000143363.7	85593444	85598779	Mdm4	ENSMUSG00000054387	133009151	133030561	20467
ENSMUST00000143372.1	27240054	27243823	Itga10	ENSMUSG00000090210	96645584	96664513	12958
ENSMUST00000143377.1	59948598	59960655	Nr2e3	ENSMUSG00000032292	59942771	59950117	6154
ENSMUST00000143409.7	120404338	120415651	Ganc	ENSMUSG00000062646	120404768	120461700	1496
ENSMUST00000143430.1	86438708	86439488	Srrm1	ENSMUSG00000028809	135321094	135353244	27639
ENSMUST00000143507.1	68655303	68664180	Rora	ENSMUSG00000032238	68653786	69388246	9557
ENSMUST00000143766.7	44788728	44927234	Gtdc1	ENSMUSG00000036890	44785490	44927236	141650
ENSMUST00000143799.1	104027848	104057490	Fbxo3	ENSMUSG00000027180	104027860	104057504	5736
ENSMUST00000143800.1	60905954	60914750	Natd1	ENSMUSG00000018931	60902246	60913812	4635
ENSMUST00000144055.1	3417876	3452334	Rnf185	ENSMUSG00000020448	3415982	3452363	3880
ENSMUST00000144081.7	71390467	71396282	Rmnd5a	ENSMUSG00000002222	71388634	71440637	5991
ENSMUST00000144205.1	125162843	125164916	Pdzd2	ENSMUSG00000022197	12359711	12592556	215199
ENSMUST00000144441.7	20826350	20830755	Lrrc28	ENSMUSG00000030556	67513410	67645231	80288
ENSMUST00000144445.1	115031278	115032265	Stk36	ENSMUSG00000033276	74601503	74634100	2607
ENSMUST00000144601.1	40736306	40739264	Gpat4	ENSMUSG00000031545	23171265	23208346	31209
ENSMUST00000144622.7	6917554	6980465	Celf2	ENSMUSG00000002107	6553889	7395893	706092
ENSMUST00000144630.1	127025924	127026614	Ndc1	ENSMUSG00000028614	107367784	107416346	14754
ENSMUST00000144639.1	96559723	96561858	Txnip	ENSMUSG00000038393	96557957	96561883	3425
ENSMUST00000144678.1	134311998	134345153	Exoc4	ENSMUSG00000029763	33249132	33580909	170716
ENSMUST00000144697.1	80639264	80646464	Nup35	ENSMUSG00000026999	80638832	80656004	432
ENSMUST00000144811.1	20877084	20921262	Zfp442	ENSMUSG00000068130	150407141	150451486	4089
ENSMUST00000144913.1	13836956	13840332	Pdxdc1	ENSMUSG00000022680	13834160	13903021	3935
ENSMUST00000144930.1	89211386	89240226	Mthfs	ENSMUSG00000066442	89211157	89240240	28682
ENSMUST00000145109.7	111805074	111813873	Klc1	ENSMUSG00000021288	111759013	111806727	46061
ENSMUST00000145202.7	154791369	154857338	Raly	ENSMUSG00000027593	154791352	154864049	3046
ENSMUST00000145369.1	53432842	53433780	Gdf9	ENSMUSG00000018238	53433299	53437904	306
ENSMUST00000145378.1	44129508	44139586	Stau2	ENSMUSG00000025920	16343407	16519211	115166
ENSMUST00000145405.1	149731164	149737770	Tmem201	ENSMUSG00000044700	149715375	149738044	16461
ENSMUST00000145441.1	116689967	116694609	Igsf3	ENSMUSG00000042035	101378338	101460156	22521
ENSMUST00000145521.1	71409363	71433327	Mfhas1	ENSMUSG00000070056	35587798	35679449	40433
ENSMUST00000145709.7	143507060	143518182	Rac1	ENSMUSG00000001847	143503634	143528036	3691
ENSMUST00000145863.1	122094032	122101347	G3bp2	ENSMUSG00000029405	92053717	92083513	22124
ENSMUST00000145870.1	8630699	8647819	Ica1	ENSMUSG00000062995	8630527	8778154	17192
ENSMUST00000145881.7	137375574	137410756	Kif1bp	ENSMUSG00000036955	62539655	62570415	8663
ENSMUST00000145898.2	140334573	140335812	Mapkap1	ENSMUSG00000038696	34406862	34623475	60175
ENSMUST00000145920.1	170397532	170427845	Bcas1	ENSMUSG00000013523	170347144	170427845	59129
ENSMUST00000145999.1	43939003	43943550	Ccdc191	ENSMUSG00000022701	43889800	43964314	49203
ENSMUST00000146004.1	24888740	24889804	Nlrp9b	ENSMUSG00000060508	19991465	20019269	22032
ENSMUST00000146118.1	94589687	94603181	Plaa	ENSMUSG00000028577	94569167	94603244	33710
ENSMUST00000146188.1	132008099	132014598	Elk4	ENSMUSG00000026436	132007876	132023661	6506
ENSMUST00000146266.1	114910980	114919354	Ostf1	ENSMUSG00000024725	18579328	18631789	38013
ENSMUST00000146280.1	40507318	40511722	Cnot7	ENSMUSG00000031601	40492542	40515847	18996
ENSMUST00000146339.1	116081829	116086995	Ift74	ENSMUSG00000028576	94614491	94693229	52061
ENSMUST00000146365.1	95301530	95310208	Sufu	ENSMUSG00000025231	46396896	46488804	23875
ENSMUST00000146378.1	129618243	129619080	Fsd1l	ENSMUSG00000054752	53631569	53701153	8016
ENSMUST00000146533.1	23656086	23665673	Pex13	ENSMUSG00000020283	23646479	23665959	18895
ENSMUST00000146534.7	26435646	26451654	Nlrp4a	ENSMUSG00000040601	26435646	26464606	13600
ENSMUST00000146721.1	24898131	24903505	Ndufaf4	ENSMUSG00000028261	24898083	24905001	48
ENSMUST00000146758.7	6106858	6124835	Mast4	ENSMUSG00000034751	102732491	103334460	428035
ENSMUST00000146884.7	101198638	101200943	Pot1a	ENSMUSG00000029676	25743737	25809226	30337
ENSMUST00000147054.1	108328189	108332643	Tpx2	ENSMUSG00000027469	152847978	152894654	27053
ENSMUST00000147131.1	103091836	103092638	Apip	ENSMUSG00000010911	103073675	103092644	18161
ENSMUST00000147143.1	26912619	26913318	Pbrm1	ENSMUSG00000042323	31019157	31082598	57652
ENSMUST00000147199.7	24088181	24093798	Pdpk1	ENSMUSG00000024122	24073680	24141595	14501
ENSMUST00000147242.7	156296029	156298691	Phf20	ENSMUSG00000038116	156196642	156309952	99387
ENSMUST00000147345.7	50279881	50296695	Mmadhc	ENSMUSG00000026766	50287866	50296801	8776
ENSMUST00000147372.1	11232568	11235968	Tyw1	ENSMUSG00000056310	130257035	130341563	45490
ENSMUST00000147444.7	121018222	121022806	Uba3	ENSMUSG00000030061	97183670	97205560	5683
ENSMUST00000147614.1	31430716	31474376	Mkln1	ENSMUSG00000025609	31398735	31516811	60218
ENSMUST00000147633.8	4125959	4131727	Tmem134	ENSMUSG00000097394	4125987	4131729	1769
ENSMUST00000147644.1	89218454	89240170	Mthfs	ENSMUSG00000066442	89211157	89240240	28684
ENSMUST00000147648.1	24722682	24724394	Prkar1a	ENSMUSG00000020612	109649405	109669656	11133
ENSMUST00000147724.7	12915701	12918114	Mrpl18	ENSMUSG00000057388	12911349	12916345	4352
ENSMUST00000147823.1	117702259	117710292	Mdm2	ENSMUSG00000020184	117688875	117710758	21069
ENSMUST00000147843.7	71469199	71472246	Ankrd44	ENSMUSG00000052331	54645342	54926387	162955
ENSMUST00000147892.7	59947371	59949394	Nr2e3	ENSMUSG00000032292	59942771	59950117	6405
ENSMUST00000147967.1	60205959	60210392	Srebf1	ENSMUSG00000020538	60200463	60210465	6374
ENSMUST00000147973.2	103159795	103164069	Mast4	ENSMUSG00000034751	102852506	103334460	307289
ENSMUST00000148098.1	100591019	100596708	Thsd4	ENSMUSG00000032289	59966931	60511035	324525
ENSMUST00000148239.7	70015812	70022737	Gtf2a2	ENSMUSG00000033543	70012550	70022866	9887
ENSMUST00000148278.1	14299442	14317332	Tank	ENSMUSG00000064289	61578586	61654171	18927
ENSMUST00000148321.8	6604171	6616180	Celf2	ENSMUSG00000002107	6539705	6721615	68176
ENSMUST00000148543.1	35189900	35200789	Rab14	ENSMUSG00000026878	35180205	35201120	11307
ENSMUST00000148561.1	21871034	21873864	Pnisr	ENSMUSG00000028248	21848055	21876467	22979
ENSMUST00000148571.7	155705718	155713318	Numa1	ENSMUSG00000066306	101934111	101999689	17326
ENSMUST00000148732.1	110755236	110790888	Il1rap	ENSMUSG00000022514	26581742	26724353	17646
ENSMUST00000148768.1	86464040	86469947	Amfr	ENSMUSG00000031751	93971588	94012842	11103
ENSMUST00000148771.1	3350392	3352817	Limk2	ENSMUSG00000020451	3344256	3371376	8031
ENSMUST00000148777.1	118041316	118053664	Tbc1d8	ENSMUSG00000003134	39373316	39478700	31299
ENSMUST00000148807.8	4125979	4131735	Tmem134	ENSMUSG00000097394	4125987	4131726	5239
ENSMUST00000149017.2	28041266	28048122	Pld1	ENSMUSG00000027695	27938695	28133239	107767
ENSMUST00000149040.1	45686357	45698178	Tmem63b	ENSMUSG00000036026	45670014	45686905	16343
ENSMUST00000149053.7	53605636	53611429	Neil3	ENSMUSG00000039396	53586867	53639065	22537
ENSMUST00000149291.1	33616390	33624602	Tmcc3	ENSMUSG00000020023	94312024	94578796	84862
ENSMUST00000149339.1	26912671	26913212	Ciapin1	ENSMUSG00000031781	94819804	94838358	16607
ENSMUST00000149358.1	105294546	105308869	Ndfip2	ENSMUSG00000053253	105258573	105309298	43725
ENSMUST00000149365.1	75341978	75348293	Rpa1	ENSMUSG00000000751	75298166	75348324	50058
ENSMUST00000149424.1	43346842	43476520	Tpk1	ENSMUSG00000029735	43345001	43666278	78620
ENSMUST00000149427.7	144339005	144374450	Auts2	ENSMUSG00000029673	132030990	132449360	364538
ENSMUST00000149442.1	35432514	35463231	Ggta1	ENSMUSG00000035778	35400183	35461449	32331
ENSMUST00000149513.1	58810625	58811842	Clcn3	ENSMUSG00000004319	60910389	60955233	25657
ENSMUST00000149522.1	30191122	30205789	Rnf168	ENSMUSG00000014074	32277461	32301434	2868
ENSMUST00000149560.1	73688799	73710831	Zfp735	ENSMUSG00000060630	73688778	73713798	21
ENSMUST00000149587.7	129461672	129466990	Bsdc1	ENSMUSG00000040859	129461581	129488498	91
ENSMUST00000149621.1	32861460	32868338	Rubcn	ENSMUSG00000035629	32823859	32877766	37601
ENSMUST00000149721.1	81595229	81597331	Tle6	ENSMUSG00000034758	81590904	81600875	4940
ENSMUST00000149748.7	86195033	86201164	Brip1	ENSMUSG00000034329	86058138	86201193	136895
ENSMUST00000149751.2	24596347	24604767	Msl1	ENSMUSG00000052915	98795516	98807859	7608
ENSMUST00000149755.8	130316695	130344859	Zcchc17	ENSMUSG00000028772	130315383	130359943	14190
ENSMUST00000149943.1	23753748	23797997	Mapre2	ENSMUSG00000024277	23752339	23883696	1409
ENSMUST00000149988.1	96483782	96493718	Ccdc88a	ENSMUSG00000032740	29373658	29510808	20794
ENSMUST00000150398.1	60610270	60649710	Lrrc49	ENSMUSG00000047766	60587239	60687534	62241
ENSMUST00000150435.7	13833578	13840327	Pdxdc1	ENSMUSG00000022680	13834160	13903021	5476
ENSMUST00000150460.7	140395442	140510135	Macrod2	ENSMUSG00000068205	140395309	142392966	114569
ENSMUST00000150555.7	49187767	49194924	Ninj1	ENSMUSG00000037966	49187525	49196244	242
ENSMUST00000150574.1	40754376	40757831	Trmt13	ENSMUSG00000033439	116581093	116614587	11261
ENSMUST00000150606.1	79737089	79743131	Pex11a	ENSMUSG00000030545	79735957	79743080	6952
ENSMUST00000150648.1	45213294	45219364	Txndc16	ENSMUSG00000021830	45167355	45219390	45939
ENSMUST00000150659.7	33382305	33390308	Mapk8	ENSMUSG00000021936	33382308	33410977	7934
ENSMUST00000150876.1	5822816	5844851	Cdc123	ENSMUSG00000039128	5809555	5833678	13261
ENSMUST00000150927.1	21858726	21862043	Pnisr	ENSMUSG00000028248	21848058	21871342	10668
ENSMUST00000150999.7	94234599	94238157	2700049A03Rik	ENSMUSG00000034601	71136848	71243303	84755
ENSMUST00000151059.7	66989246	66999905	Zranb3	ENSMUSG00000036086	127954670	128103001	51274
ENSMUST00000151179.7	126375678	126404294	Ago3	ENSMUSG00000028842	126332732	126429556	71473
ENSMUST00000151277.1	51842301	51857125	Cwf19l2	ENSMUSG00000025898	3403592	3479236	47580
ENSMUST00000151291.1	101218395	101226442	Cdh4	ENSMUSG00000000305	179442431	179899373	285908
ENSMUST00000151401.8	4125975	4131727	Tmem134	ENSMUSG00000097394	4125987	4131729	1066
ENSMUST00000151548.1	100623377	100626271	Pdzd11	ENSMUSG00000015668	100622908	100625935	1623
ENSMUST00000151573.2	100464211	100470152	C2cd3	ENSMUSG00000047248	100372233	100470150	91978
ENSMUST00000151621.1	21848073	21854924	Pnisr	ENSMUSG00000028248	21847583	21876475	6763
ENSMUST00000151640.1	148844567	148851367	Caprin2	ENSMUSG00000030309	148842493	148896150	2074
ENSMUST00000151655.7	89898310	89974699	Tiam1	ENSMUSG00000002489	89787111	89974699	168823
ENSMUST00000151661.1	81361750	81372485	Cpeb1	ENSMUSG00000025586	81348280	81454675	13470
ENSMUST00000151733.1	101788914	101792156	Cdc123	ENSMUSG00000039128	5794294	5845164	120
ENSMUST00000151756.1	60206126	60209801	Atic	ENSMUSG00000026192	71557150	71579631	1414
ENSMUST00000151792.7	118036031	118061773	Macrod2	ENSMUSG00000068205	140395309	142392966	706011
ENSMUST00000152036.7	150342836	150362742	Zfp442	ENSMUSG00000068130	150407141	150451486	3799
ENSMUST00000152055.1	103448738	103449823	Mtus2	ENSMUSG00000029651	147957320	148316065	344830
ENSMUST00000152216.1	44138466	44139666	Exo1	ENSMUSG00000039748	175880581	175913489	9238
ENSMUST00000152437.7	120406114	120460223	Ganc	ENSMUSG00000062646	120404768	120461700	43618
ENSMUST00000152441.1	39001619	39005043	Rhbdd2	ENSMUSG00000039917	135632618	135646376	4524
ENSMUST00000152461.1	170348089	170349795	Bcas1	ENSMUSG00000013523	170347148	170427828	941
ENSMUST00000152468.1	3452949	3453867	Btbd9	ENSMUSG00000062202	30220334	30527351	118900
ENSMUST00000152617.7	156196734	156309949	Phf20	ENSMUSG00000038116	156196642	156309952	75899
ENSMUST00000152835.1	33332355	33505825	Exoc4	ENSMUSG00000029763	33249132	33580909	192819
ENSMUST00000152861.1	88168252	88168906	Cfap97	ENSMUSG00000031631	46151771	46170191	15617
ENSMUST00000153063.7	129852511	129862798	Usp29	ENSMUSG00000051527	6730583	6967219	168246
ENSMUST00000153096.1	31994821	31998697	Atad1	ENSMUSG00000013662	32672822	32739786	34469
ENSMUST00000153210.1	175424397	175435800	Zfp442	ENSMUSG00000068130	150407141	150451486	4090
ENSMUST00000153267.2	53605662	53612564	Neil3	ENSMUSG00000039396	53586867	53639065	22537
ENSMUST00000153312.1	104095840	104114263	Eps8	ENSMUSG00000015766	137539337	137649242	108218
ENSMUST00000153419.2	81361586	81372441	Cpeb1	ENSMUSG00000025586	81347028	81436377	14558
ENSMUST00000153480.1	15504583	15516868	Tbp	ENSMUSG00000014767	15499922	15514372	13606
ENSMUST00000153776.1	92561149	92564720	Ccdc90b	ENSMUSG00000030613	92561149	92582294	3365
ENSMUST00000153819.1	49190296	49196244	Ninj1	ENSMUSG00000037966	49187525	49196244	8076
ENSMUST00000153933.7	137527395	137649229	Eps8	ENSMUSG00000015766	137499639	137648283	37979
ENSMUST00000153982.1	106204293	106205542	Lrrc49	ENSMUSG00000047766	60569172	60649801	13107
ENSMUST00000154009.1	132075606	132078008	Slc23a2	ENSMUSG00000027340	132052496	132145108	24933
ENSMUST00000154020.1	34683341	34687396	Slc35a1	ENSMUSG00000028293	34663257	34687438	20084
ENSMUST00000154053.7	76978461	77006872	Katnal2	ENSMUSG00000025420	76977157	77047243	20441
ENSMUST00000154156.1	46051368	46052321	Sft2d1	ENSMUSG00000073468	8311102	8327442	9496
ENSMUST00000154254.7	50281154	50296423	Mmadhc	ENSMUSG00000026766	50279881	50296717	7914
ENSMUST00000154309.1	24308986	24316582	Zfp111	ENSMUSG00000087598	24196877	24203583	6482
ENSMUST00000154435.7	120404774	120414357	Ganc	ENSMUSG00000062646	120404768	120461700	9467
ENSMUST00000154468.7	91651498	91654533	Dnaaf5	ENSMUSG00000025857	139150223	139186510	19186
ENSMUST00000154505.7	140395456	140645744	Macrod2	ENSMUSG00000068205	140395356	140706455	100
ENSMUST00000154529.1	41371248	41379416	Stx17	ENSMUSG00000061455	48124915	48185911	1611
ENSMUST00000154549.1	127292111	127297367	Stard7	ENSMUSG00000027367	127270229	127298932	25253
ENSMUST00000154574.7	120403896	120423659	Ganc	ENSMUSG00000062646	120404768	120461700	1
ENSMUST00000154693.1	61643831	61649977	Tank	ENSMUSG00000064289	61593077	61654171	56660
ENSMUST00000154712.1	124714883	124718727	Cntrob	ENSMUSG00000032782	69299487	69323775	17626
ENSMUST00000154770.1	167485513	167492878	Chd6	ENSMUSG00000057133	160946978	161109022	116607
ENSMUST00000154954.7	31398859	31433131	Mkln1	ENSMUSG00000025609	31398735	31516811	34199
ENSMUST00000154963.7	120404201	120419485	Ganc	ENSMUSG00000062646	120404768	120461700	6665
ENSMUST00000154964.1	98188294	98195445	Mipep	ENSMUSG00000021993	60784573	60904229	35701
ENSMUST00000154965.1	73873274	73892550	Wnk2	ENSMUSG00000037989	49038874	49148014	70102
ENSMUST00000154971.1	148847610	148860588	Caprin2	ENSMUSG00000030309	148842493	148896150	16105
ENSMUST00000154972.7	100597427	100619579	Tyw1	ENSMUSG00000056310	130257035	130341563	58477
ENSMUST00000154976.1	62309042	62328451	Kat6b	ENSMUSG00000021767	21499785	21672478	74217
ENSMUST00000154989.1	35607277	35677020	Mfhas1	ENSMUSG00000070056	35588956	35677020	18321
ENSMUST00000154998.7	6917554	6980314	Celf2	ENSMUSG00000002107	6615729	7396198	644252
ENSMUST00000155004.1	103082957	103091790	Apip	ENSMUSG00000010911	103073675	103092644	15728
ENSMUST00000155359.2	35191537	35200947	Rab14	ENSMUSG00000026878	35182163	35200976	10457
ENSMUST00000155454.1	123921282	123935546	Rragc	ENSMUSG00000028646	123917446	123936997	7301
ENSMUST00000155460.1	105137563	105140394	Desi2	ENSMUSG00000026502	178187417	178250901	57903
ENSMUST00000155518.7	93917756	93932490	Mbtd1	ENSMUSG00000059474	93886219	93946985	37572
ENSMUST00000155532.1	109665944	109666976	Prkar1a	ENSMUSG00000020612	109650921	109669656	15023
ENSMUST00000155761.1	3284281	3307135	Macrod2	ENSMUSG00000068205	140395435	142384388	1503700
ENSMUST00000155770.7	49062224	49288259	Enox2	ENSMUSG00000031109	49009707	49080752	59928
ENSMUST00000155774.1	72494919	72502443	Pcm1	ENSMUSG00000031592	41239773	41332344	55211
ENSMUST00000155875.7	167485406	167492845	Ctbp2	ENSMUSG00000030970	133015164	133123425	40756
ENSMUST00000155915.1	89908548	89973899	Tiam1	ENSMUSG00000002489	89787111	89974699	168823
ENSMUST00000155927.1	5565486	5714503	Camk1d	ENSMUSG00000039145	5298887	5676046	266599
ENSMUST00000156037.1	53431023	53436902	Gdf9	ENSMUSG00000018238	53433299	53437904	3315
ENSMUST00000156079.1	133416306	133420555	Slc9a1	ENSMUSG00000028854	133369706	133423702	50396
ENSMUST00000156301.7	38742441	38784469	Nr6a1	ENSMUSG00000063972	38723374	38926217	61019
ENSMUST00000156455.7	73816520	73892628	Camk1d	ENSMUSG00000039145	5298887	5676046	5894
ENSMUST00000156536.2	12917967	12981070	Triqk	ENSMUSG00000055963	12906858	12983553	11109
ENSMUST00000156549.1	45805804	45807367	Sorbs2	ENSMUSG00000031626	45507808	45827905	299178
ENSMUST00000156657.7	170347931	170349740	Bcas1	ENSMUSG00000013523	170347148	170427828	2033
ENSMUST00000156759.1	25827001	25828816	Btbd9	ENSMUSG00000062202	30220100	30576262	76847
ENSMUST00000156967.7	34406872	34478768	Mapkap1	ENSMUSG00000038696	34407183	34624949	71510
ENSMUST00000157052.1	52374100	52376775	Etl4	ENSMUSG00000036617	19909780	20744816	127813
ENSMUST00000159045.1	152738043	152740196	Pigk	ENSMUSG00000039047	152714113	152785922	26014
ENSMUST00000159477.1	5603744	5642873	Stau2	ENSMUSG00000025920	16345594	16519307	122138
ENSMUST00000159520.7	28262347	28326006	Lrrfip1	ENSMUSG00000026305	90998777	91122539	112440
ENSMUST00000159533.8	33512888	33624196	Clvs2	ENSMUSG00000019785	33589912	33624619	5831
ENSMUST00000159672.1	7868648	7872897	Birc3	ENSMUSG00000032000	7860791	7873170	7857
ENSMUST00000159691.1	93635274	93671417	AA792892	ENSMUSG00000073497	94339749	94385010	1
ENSMUST00000159765.1	12913846	12915624	Mrpl18	ENSMUSG00000057388	12911349	12916345	4206
ENSMUST00000159934.1	126027877	126035125	Nckap5	ENSMUSG00000049690	125913620	126492927	114257
ENSMUST00000160052.1	37252922	37253365	Rsrc1	ENSMUSG00000034544	66985703	67358390	67114
ENSMUST00000160146.1	31601852	31621227	Phf20	ENSMUSG00000038116	156196642	156309952	79426
ENSMUST00000160253.1	8419678	8428238	Umad1	ENSMUSG00000089862	8259382	8428764	167587
ENSMUST00000160301.2	94825216	94832695	Ciapin1	ENSMUSG00000031781	94822561	94838265	2655
ENSMUST00000160348.1	8771803	8790448	Sdc1	ENSMUSG00000020592	8771742	8790842	17664
ENSMUST00000160514.7	26377150	26403696	Nlrp9c	ENSMUSG00000040614	26364691	26394243	12459
ENSMUST00000160520.1	4229230	4231206	Pbrm1	ENSMUSG00000042323	31025510	31120020	51076
ENSMUST00000160563.1	24199627	24208071	Zfp111	ENSMUSG00000087598	24198082	24211443	5287
ENSMUST00000160725.1	90989313	90991590	Apaf1	ENSMUSG00000019979	90989311	91082662	2
ENSMUST00000160736.1	125914319	125965200	Nckap5	ENSMUSG00000049690	125913637	126830632	682
ENSMUST00000160803.1	99680247	99728821	Mdm4	ENSMUSG00000054387	132989845	133025348	25495
ENSMUST00000160939.1	35784085	35882002	Ttll11	ENSMUSG00000026885	35751947	35940806	129953
ENSMUST00000161124.7	29627048	29639563	Whamm	ENSMUSG00000045795	81571292	81596836	13001
ENSMUST00000161131.2	69831740	69873760	Tiam1	ENSMUSG00000002489	89787111	90143769	212052
ENSMUST00000161225.7	95305911	95343887	AA792892	ENSMUSG00000073497	94339749	94385010	41605
ENSMUST00000161226.8	131437333	132543344	Auts2	ENSMUSG00000029673	131439298	131538687	37255
ENSMUST00000161309.7	82618992	82705365	Pole4	ENSMUSG00000030042	82646701	82652929	5382
ENSMUST00000161400.1	8259444	8279552	Umad1	ENSMUSG00000089862	8270466	8428767	3
ENSMUST00000161577.7	132998831	133091747	Gstcd	ENSMUSG00000028018	132981752	133091825	102822
ENSMUST00000161593.1	34335372	34341957	Glud1	ENSMUSG00000021794	34334266	34342167	1106
ENSMUST00000161894.1	162386023	162424589	Thsd4	ENSMUSG00000032289	59966931	60497126	286780
ENSMUST00000161919.1	93636335	93638052	AA792892	ENSMUSG00000073497	94339749	94385010	43777
ENSMUST00000162088.7	4878668	4885397	Atf7ip	ENSMUSG00000030213	136518806	136563769	40138
ENSMUST00000162134.1	4878690	4885395	Atf7ip	ENSMUSG00000030213	136506167	136566758	52777
ENSMUST00000162137.1	74344878	74350157	Sdha	ENSMUSG00000021577	74322254	74350280	22624
ENSMUST00000162221.2	99964505	99965726	Kcnk13	ENSMUSG00000045404	99964499	100062682	6
ENSMUST00000162483.1	100812189	100816030	Lima1	ENSMUSG00000023022	99778470	99820143	13320
ENSMUST00000162781.7	12913951	12916103	Mrpl18	ENSMUSG00000057388	12911349	12916345	4287
ENSMUST00000162924.1	22900023	22972859	Commd1	ENSMUSG00000051355	22956152	22982184	258
ENSMUST00000162928.1	12913995	12916202	Mrpl18	ENSMUSG00000057388	12911349	12916345	4287
ENSMUST00000162979.1	131445424	131455862	Auts2	ENSMUSG00000029673	131440329	131460151	11553
ENSMUST00000163133.1	38564189	38582000	Tmem39a	ENSMUSG00000002845	38562812	38592162	12929
ENSMUST00000164934.1	40500451	40510268	Cnot7	ENSMUSG00000031601	40493036	40511304	17036
ENSMUST00000166857.1	64716770	64726453	Rab11a	ENSMUSG00000004771	64716953	64737752	8549
ENSMUST00000167597.7	33971081	34002767	Rab3gap1	ENSMUSG00000036104	127868773	127943868	49932
ENSMUST00000167656.1	16219632	16317274	Rsrc1	ENSMUSG00000034544	66985703	67358390	163127
ENSMUST00000168226.1	103070140	103334451	Mast4	ENSMUSG00000034751	102852506	103334460	287655
ENSMUST00000168343.7	36679592	36680959	Slc35a4	ENSMUSG00000033272	36679215	36683861	377
ENSMUST00000168762.1	133043718	133123856	Ctbp2	ENSMUSG00000030970	133015164	133123425	107976
ENSMUST00000168843.1	88729541	88731101	Fam168a	ENSMUSG00000029461	100706701	100836487	107430
ENSMUST00000168949.1	53638180	53679054	Fam184a	ENSMUSG00000019856	53633145	53751123	41991
ENSMUST00000169055.7	4125934	4132285	Tmem134	ENSMUSG00000024845	4125987	4131730	1067
ENSMUST00000170083.7	143909964	143933968	Clasp1	ENSMUSG00000064302	118389473	118607165	102858
ENSMUST00000170097.1	38587211	38591346	Tmem39a	ENSMUSG00000002845	38562812	38592162	28100
ENSMUST00000170200.1	18692087	18699547	Mcph1	ENSMUSG00000039842	18595131	18803189	99265
ENSMUST00000170288.1	36679583	36681702	Slc35a4	ENSMUSG00000033272	36679215	36683861	368
ENSMUST00000170327.2	47556030	47578010	Stx8	ENSMUSG00000020903	67966193	68207148	158061
ENSMUST00000170335.3	61259008	61259972	Dclk2	ENSMUSG00000028078	86786159	86920335	78330
ENSMUST00000170898.1	71916556	71918851	Stx8	ENSMUSG00000020903	67966193	68207148	34850
ENSMUST00000170952.1	59740084	59740758	Micu1	ENSMUSG00000020111	59702649	59788938	37435
ENSMUST00000170984.1	91735054	91771170	Ston2	ENSMUSG00000020961	91633009	91786436	137582
ENSMUST00000171951.1	33918232	33922059	Senp7	ENSMUSG00000052917	56075464	56126539	48921
ENSMUST00000172539.7	57641779	57664964	Cenpj	ENSMUSG00000064128	56526761	56575382	5336
ENSMUST00000172584.1	35096352	35100940	Abhd16a	ENSMUSG00000007036	35089291	35102987	11043
ENSMUST00000172672.7	36958619	36964941	Auts2	ENSMUSG00000029673	132030990	132449360	15230
ENSMUST00000172799.7	33952000	33954490	Nhsl1	ENSMUSG00000039835	18469981	18525959	42553
ENSMUST00000172807.1	66930620	66933000	Mterf3	ENSMUSG00000021519	66912118	66933088	20816
ENSMUST00000173200.1	109778897	109805668	Mastl	ENSMUSG00000026779	23115606	23156024	26
ENSMUST00000173279.1	33913559	33915518	Daxx	ENSMUSG00000002307	33909601	33915582	5740
ENSMUST00000173366.7	73248661	73257580	Suclg1	ENSMUSG00000052738	73248660	73276904	1
ENSMUST00000173792.1	35914561	35916203	Elp4	ENSMUSG00000027167	105701027	105904564	184988
ENSMUST00000174105.7	36709440	36726585	Chek1	ENSMUSG00000032113	36708482	36726374	4837
ENSMUST00000174134.1	66912237	66919661	Mterf3	ENSMUSG00000021519	66912118	66933088	4493
ENSMUST00000174264.1	99935278	99965734	Rnf169	ENSMUSG00000058761	99920254	99980448	35213
ENSMUST00000174534.1	35601578	35650565	Il1rap	ENSMUSG00000022514	26581704	26725264	60342
ENSMUST00000174573.1	59462802	59464215	Emx2	ENSMUSG00000043969	59458372	59465357	4430
ENSMUST00000174731.2	46889008	46909575	Nt5c2	ENSMUSG00000025041	46887670	46961920	11133
ENSMUST00000174835.1	95129726	95131266	Ambra1	ENSMUSG00000040506	91730225	91918849	24787
ENSMUST00000175649.1	39256127	39274985	Btbd9	ENSMUSG00000062202	30220099	30576449	325986
ENSMUST00000175757.7	84293238	84507739	Bnc2	ENSMUSG00000028487	84293604	84674997	120642
ENSMUST00000175811.7	76437766	76440382	Tsc22d1	ENSMUSG00000022010	76414961	76507762	23972
ENSMUST00000175935.7	26681010	26751934	Smarca2	ENSMUSG00000024921	26605119	26778275	86224
ENSMUST00000175979.1	25169090	25238717	Akap12	ENSMUSG00000038587	4266380	4359470	61647
ENSMUST00000176005.1	122351732	122359279	Ston2	ENSMUSG00000020961	91633009	91786436	19905
ENSMUST00000176022.1	44092674	44093933	Usp2	ENSMUSG00000032010	44067078	44093929	26049
ENSMUST00000176126.1	58582444	58643668	Nptn	ENSMUSG00000032336	58582436	58651318	41250
ENSMUST00000176476.7	84293635	84533396	Bnc2	ENSMUSG00000028487	84275610	84675086	18025
ENSMUST00000176734.1	63444777	63617900	Rora	ENSMUSG00000032238	68653786	69388246	370282
ENSMUST00000176829.1	99209503	99291277	Foxn3	ENSMUSG00000033713	99195094	99450074	96143
ENSMUST00000176830.1	105839205	105841211	Phf20	ENSMUSG00000038116	156196642	156309952	94935
ENSMUST00000177020.1	58651976	58652818	Nptn	ENSMUSG00000032336	58582292	58652878	70072
ENSMUST00000177116.7	26753600	26777651	Smarca2	ENSMUSG00000024921	26748425	26776135	25746
ENSMUST00000177422.7	44092468	44094364	Usp2	ENSMUSG00000032010	44069443	44093993	23025
ENSMUST00000177484.2	26770491	26777432	Smarca2	ENSMUSG00000024921	26748399	26776133	23107
ENSMUST00000177690.1	66689496	66825729	Fa2h	ENSMUSG00000033579	111345141	111393824	34127
ENSMUST00000178095.1	89788422	89795282	Tiam1	ENSMUSG00000002489	89787111	89974699	1311
ENSMUST00000178905.1	54762368	54813443	Ankrd44	ENSMUSG00000052331	54645340	54926387	168024
ENSMUST00000179014.1	52924571	52940635	Pcgf3	ENSMUSG00000033623	108461232	108506976	31987
ENSMUST00000180378.1	170254049	170255739	Katnal2	ENSMUSG00000025420	76977148	77047308	54157
ENSMUST00000180531.1	98088557	98093305	Senp1	ENSMUSG00000033075	98038744	98093744	49813
ENSMUST00000180739.1	93889689	93890294	Fam172a	ENSMUSG00000064138	77708694	78164781	430963
ENSMUST00000180781.1	22089597	22100644	Etl4	ENSMUSG00000036617	20289913	20662052	219763
ENSMUST00000181031.1	87954503	87960391	Oog1	ENSMUSG00000096576	87602688	87608850	4100
ENSMUST00000181063.1	4561780	4564637	Pdzd2	ENSMUSG00000022197	12359711	12592556	216264
ENSMUST00000181560.1	130385022	130388628	Ccnt2	ENSMUSG00000026349	127774164	127808061	18985
ENSMUST00000181614.1	22144302	22148823	Mtus2	ENSMUSG00000029651	147957342	148076537	18723
ENSMUST00000181677.1	22117362	22148610	D7Ertd443e	ENSMUSG00000030994	134265779	134376828	32979
ENSMUST00000182037.1	7394076	7509563	Celf2	ENSMUSG00000002107	6539694	7396000	856164
ENSMUST00000182072.1	9915965	9917397	Pdzd2	ENSMUSG00000022197	12359711	12592556	215421
ENSMUST00000182101.7	6039406	6092857	Nlrp9b	ENSMUSG00000060508	20019172	20073306	15255
ENSMUST00000182115.1	125162871	125165590	Pdzd2	ENSMUSG00000022197	12359711	12592556	215121
ENSMUST00000182143.1	103762917	103763545	Zfp850	ENSMUSG00000096916	27988712	28008416	11409
ENSMUST00000182210.3	130728161	130747623	Zfp735	ENSMUSG00000060630	73688778	73713798	912
ENSMUST00000182246.1	54804221	54805766	Thsd4	ENSMUSG00000032289	59966931	60511035	457446
ENSMUST00000182251.7	47524073	47536896	Btbd9	ENSMUSG00000062202	30220099	30576449	341178
ENSMUST00000182355.1	6546872	6592800	Celf2	ENSMUSG00000002107	6545635	6721928	46858
ENSMUST00000182575.7	131437805	132542657	Auts2	ENSMUSG00000029673	132030990	132449360	19318
ENSMUST00000182582.1	34336419	34342628	Phf8	ENSMUSG00000041229	151520672	151633857	97142
ENSMUST00000182605.7	103232922	103298310	Auh	ENSMUSG00000021460	52835119	52929661	38261
ENSMUST00000182611.1	98089191	98092887	Senp1	ENSMUSG00000033075	98041733	98093251	50914
ENSMUST00000182652.1	150220716	150226021	Macrod2	ENSMUSG00000068205	140395356	142392966	73496
ENSMUST00000182670.1	125163346	125165603	Fam168a	ENSMUSG00000029461	100706726	100836165	55058
ENSMUST00000182700.1	54872669	54873312	Acbd6	ENSMUSG00000033701	155558122	155691330	88117
ENSMUST00000182923.1	21733713	21734917	Zfp946	ENSMUSG00000071266	22424268	22456689	122
ENSMUST00000182925.1	59988404	59990383	Helq	ENSMUSG00000035266	100762145	100798598	22295
ENSMUST00000182974.7	131439416	132541871	Auts2	ENSMUSG00000029673	131437788	131616605	7611
ENSMUST00000183081.1	29494553	29518560	Anapc10	ENSMUSG00000036977	79711820	79777320	9681
ENSMUST00000183153.1	131476742	131534397	Auts2	ENSMUSG00000029673	131439298	131538687	94523
ENSMUST00000183303.1	65646893	65685660	Zfp532	ENSMUSG00000042439	65581444	65687646	104081
ENSMUST00000183337.1	10605945	10616313	Pdzd2	ENSMUSG00000022197	12359711	12592556	215106
ENSMUST00000183356.1	26081516	26094724	Etl4	ENSMUSG00000036617	20339824	20661918	5691
ENSMUST00000184851.1	72532243	72605019	Thsd4	ENSMUSG00000032289	59966931	60511035	248764
ENSMUST00000185273.1	31529093	31531326	Ctnna1	ENSMUSG00000037815	35118913	35223524	8943
ENSMUST00000185387.1	131978964	131981906	Slc45a3	ENSMUSG00000026435	131970609	131982964	8355
ENSMUST00000185431.1	63888602	63890512	Smyd3	ENSMUSG00000055067	178951960	179518034	457631
ENSMUST00000185619.1	12522564	12549785	Pdzd2	ENSMUSG00000022197	12458146	12549877	91088
ENSMUST00000185818.1	67529711	67535397	Lrrc28	ENSMUSG00000030556	67513410	67645231	16301
ENSMUST00000185856.7	67071164	67098088	2610021A01Rik	ENSMUSG00000091474	41599261	41628533	27337
ENSMUST00000186136.1	84107507	84124240	Bckdhb	ENSMUSG00000032263	83948781	84124240	175186
ENSMUST00000186242.1	58431020	58432185	Wdr20	ENSMUSG00000037957	110737992	110795028	3519
ENSMUST00000186403.1	90082266	90090143	Akap9	ENSMUSG00000040407	3928274	4081310	123317
ENSMUST00000186721.1	88688606	88719581	Mthfs	ENSMUSG00000066442	89211157	89240240	28682
ENSMUST00000187533.1	63208742	63214223	Tsc22d1	ENSMUSG00000022010	76415587	76507762	43136
ENSMUST00000187853.1	41610007	41612837	Sin3a	ENSMUSG00000042557	57086581	57128366	22513
ENSMUST00000188094.6	91111214	91116921	Lrrfip1	ENSMUSG00000026305	91053507	91128918	59144
ENSMUST00000188200.6	84045887	84124239	Bckdhb	ENSMUSG00000032263	83925150	84124239	198817
ENSMUST00000188270.1	7791420	7792824	Strbp	ENSMUSG00000026915	37640855	37703859	47191
ENSMUST00000188660.6	106290839	106350521	Spock3	ENSMUSG00000054162	62951232	63356860	63465
ENSMUST00000188708.1	91111233	91114852	Lrrfip1	ENSMUSG00000026305	90998779	91128940	112454
ENSMUST00000189622.1	156835287	156837924	Mtus2	ENSMUSG00000029651	147957320	148316065	37350
ENSMUST00000189690.6	90042135	90090144	Akap9	ENSMUSG00000040407	3928274	4081310	123317
ENSMUST00000189931.6	78471186	78488795	Farsb	ENSMUSG00000026245	78425068	78488897	53124
ENSMUST00000190115.6	67514406	67579750	Lrrc28	ENSMUSG00000030556	67545376	67645204	14482
ENSMUST00000190312.6	132996641	133018858	Mdm4	ENSMUSG00000054387	132959484	133025338	59293
ENSMUST00000190692.1	20787479	20790585	Il17f	ENSMUSG00000041872	20777783	20790617	9696
ENSMUST00000191242.6	92211880	92241130	Msh3	ENSMUSG00000014850	92212257	92235599	8697
ENSMUST00000191386.1	67595401	67619998	Lrrc28	ENSMUSG00000030556	67513410	67645231	106540
ENSMUST00000191611.1	110738018	110742242	Wdr20	ENSMUSG00000037957	110737992	110795028	4134
ENSMUST00000191882.5	41011088	41040178	Etl4	ENSMUSG00000036617	20510047	20810524	205355
ENSMUST00000192281.1	160288605	160293361	Ankrd44	ENSMUSG00000052331	54651669	54763728	100449
ENSMUST00000192474.1	107853360	107872771	Rbm6	ENSMUSG00000032582	107773559	107872829	99089
ENSMUST00000193051.1	65527489	65529213	Tiparp	ENSMUSG00000034640	65528410	65555518	1
ENSMUST00000193247.1	21236123	21237193	Tspan9	ENSMUSG00000030352	127966431	128143560	168569
ENSMUST00000193729.1	160247982	160250758	Plekhg1	ENSMUSG00000040624	3872667	3964549	1875
ENSMUST00000193919.1	184033030	184034301	Dusp10	ENSMUSG00000039384	184013302	184037274	19728
ENSMUST00000193957.5	107800733	107872735	Rbm6	ENSMUSG00000032582	107773563	107872821	73703
ENSMUST00000194006.1	41033534	41040198	Etl4	ENSMUSG00000036617	20510047	20810524	205355
ENSMUST00000194095.1	155087719	155093197	Fpgt	ENSMUSG00000053870	155084918	155093403	2801
ENSMUST00000194118.1	110794104	110804029	Wdr20	ENSMUSG00000037957	110737944	110804238	56160
ENSMUST00000194388.1	161835146	161844793	Suco	ENSMUSG00000040297	161816114	161876682	27888
ENSMUST00000194432.5	83921365	83968228	Nfxl1	ENSMUSG00000072889	72540364	72559599	11142
ENSMUST00000194476.1	155563117	155687095	Acbd6	ENSMUSG00000033701	155558122	155691330	43329
ENSMUST00000194619.1	170083632	170097328	Bnc2	ENSMUSG00000028487	84275095	84675034	113461
ENSMUST00000195505.1	155091410	155093227	Fpgt	ENSMUSG00000053870	155084918	155093403	6492
ENSMUST00000196066.1	119760554	119783691	Ptbp2	ENSMUSG00000028134	119760556	119783307	20948
ENSMUST00000196152.1	72159876	72165720	Trafd1	ENSMUSG00000042726	121379597	121385629	951
ENSMUST00000196272.1	139483526	139487396	Aspm	ENSMUSG00000033952	139454775	139494091	28751
ENSMUST00000196318.1	79345550	79358068	Magi3	ENSMUSG00000052539	104013259	104220374	194376
ENSMUST00000196331.1	116673669	116676428	Tmem47	ENSMUSG00000025666	81070705	81095731	11165
ENSMUST00000196586.1	97216553	97297917	Bcl9	ENSMUSG00000038256	97203662	97227364	18117
ENSMUST00000197289.1	109969017	110003289	Map4	ENSMUSG00000032479	109931460	110083955	71284
ENSMUST00000197295.1	129814662	129822494	Lima1	ENSMUSG00000023022	99778470	99875456	46130
ENSMUST00000197401.1	109143278	109148118	Fbxw21	ENSMUSG00000047237	109142363	109162021	915
ENSMUST00000197415.4	122488882	122501621	Bckdhb	ENSMUSG00000032263	83925150	84124239	9905
ENSMUST00000197590.1	122419823	122471601	Bcar3	ENSMUSG00000028121	122419778	122530191	35268
ENSMUST00000197898.1	94334394	94335090	Fam168a	ENSMUSG00000029461	100706720	100839182	89089
ENSMUST00000197961.1	8840361	8853626	Txndc16	ENSMUSG00000021830	45133465	45219425	77017
ENSMUST00000198015.1	109524379	109534858	Fbxw21	ENSMUSG00000047237	109142363	109162021	4261
ENSMUST00000198346.1	108644325	108645116	Tmem175	ENSMUSG00000013495	108630009	108646671	14316
ENSMUST00000198399.4	119747911	119784464	Ptbp2	ENSMUSG00000028134	119718742	119783388	34201
ENSMUST00000198527.2	19894886	19901033	Ccdc191	ENSMUSG00000022701	43889800	43964314	11446
ENSMUST00000198651.1	102818705	102833883	Macrod2	ENSMUSG00000068205	140395309	142392966	1509477
ENSMUST00000198666.1	109766052	109773903	Fbxw27	ENSMUSG00000104614	109766053	109790650	6006
ENSMUST00000198673.1	113578788	113581866	Rnf185	ENSMUSG00000020448	3415982	3452363	28097
ENSMUST00000198861.1	146286176	146292168	Ccdc15	ENSMUSG00000034303	37275835	37348392	1992
ENSMUST00000199026.4	119760549	119784466	Ptbp2	ENSMUSG00000028134	119760556	119783307	20948
ENSMUST00000199197.5	109772082	109773845	Fbxw27	ENSMUSG00000104614	109766045	109789718	7706
ENSMUST00000199277.1	21543559	21552349	Lrrc17	ENSMUSG00000039883	21543563	21575904	7335
ENSMUST00000199439.1	116581336	116583476	Trmt13	ENSMUSG00000033439	116581093	116614587	1400
ENSMUST00000200136.1	128268805	128275879	Tbc1d8	ENSMUSG00000003134	39373316	39478700	31282
ENSMUST00000200173.1	23525731	23542118	Bnc2	ENSMUSG00000028487	84293604	84674997	93615
ENSMUST00000200366.4	109054948	109056551	Thsd4	ENSMUSG00000032289	59966931	60497126	312499
ENSMUST00000200483.1	138186078	138187216	Nt5c2	ENSMUSG00000025041	46887828	47015153	103124
ENSMUST00000200501.4	152094194	152146788	Usp3	ENSMUSG00000032376	66518075	66593006	53313
ENSMUST00000200542.1	9155733	9160986	Ago3	ENSMUSG00000028842	126332732	126429556	80462
ENSMUST00000200800.1	31053870	31054623	Thegl	ENSMUSG00000029248	77016023	77061529	16024
ENSMUST00000200979.1	74535979	74545452	Fip1l1	ENSMUSG00000029227	74535481	74596145	6527
ENSMUST00000201162.1	59300042	59306729	Unc13b	ENSMUSG00000028456	43059073	43263622	64981
ENSMUST00000201476.1	56075404	56077136	Senp7	ENSMUSG00000052917	56075475	56139043	665
ENSMUST00000201524.1	135249173	135255513	Stau2	ENSMUSG00000025920	16228674	16519306	229898
ENSMUST00000201888.1	115103191	115107962	Lima1	ENSMUSG00000023022	99778470	99820143	31782
ENSMUST00000201915.4	56075424	56123936	Senp7	ENSMUSG00000052917	56075480	56141897	6874
ENSMUST00000202192.1	150522690	150526684	Brca2	ENSMUSG00000041147	150522632	150539748	541
ENSMUST00000202352.3	92056360	92067532	G3bp2	ENSMUSG00000029405	92052164	92083719	5803
ENSMUST00000202465.1	74205081	74288610	Phf20	ENSMUSG00000038116	156196466	156254310	35937
ENSMUST00000202666.1	35052900	35133687	Cnot4	ENSMUSG00000038784	35022065	35133625	30835
ENSMUST00000202880.1	53891104	53903738	Fam184a	ENSMUSG00000019856	53633370	53699343	45505
ENSMUST00000202891.1	36956850	36959888	Zfp850	ENSMUSG00000096916	27984854	28014115	20365
ENSMUST00000203064.1	131038244	131052469	Zfp735	ENSMUSG00000060630	73688778	73713798	919
ENSMUST00000203464.1	63044965	63048172	Dclk2	ENSMUSG00000028078	86798921	86920374	64363
ENSMUST00000203484.1	94578190	94603582	Slc25a26	ENSMUSG00000045100	94500331	94604672	98846
ENSMUST00000203522.1	37438479	37443135	Rubcn	ENSMUSG00000035629	32823859	32877766	46984
ENSMUST00000203649.2	43345073	43625966	Tpk1	ENSMUSG00000029735	43345001	43666278	143872
ENSMUST00000203725.1	87104782	87111407	D6Ertd527e	ENSMUSG00000090891	87104748	87112996	34
ENSMUST00000203823.1	130989228	131003919	Zfp735	ENSMUSG00000060630	73688778	73713798	912
ENSMUST00000203850.1	61785111	61820121	Ccser1	ENSMUSG00000039578	61180324	62382865	630307
ENSMUST00000203997.1	23804985	23972185	Auts2	ENSMUSG00000029673	131439298	131538687	13889
ENSMUST00000204178.1	51874472	51933440	Skap2	ENSMUSG00000059182	51859166	52012515	50134
ENSMUST00000204366.1	65328105	65329174	Il1rap	ENSMUSG00000022514	26581704	26725264	96022
ENSMUST00000204571.1	89176374	89179474	Mtap	ENSMUSG00000062937	89137122	89181081	39252
ENSMUST00000204942.1	148887671	148896162	Caprin2	ENSMUSG00000030309	148842493	148896150	48116
ENSMUST00000204992.1	131168186	131182379	Zfp735	ENSMUSG00000060630	73688778	73713798	1502
ENSMUST00000205174.1	51859104	51871929	Skap2	ENSMUSG00000059182	51857422	52012549	1682
ENSMUST00000205195.1	130870317	130888691	Zfp735	ENSMUSG00000060630	73688778	73713798	918
ENSMUST00000205513.1	98593499	98595016	Emsy	ENSMUSG00000035401	98587137	98656779	6362
ENSMUST00000205551.1	64729402	64744518	Apba2	ENSMUSG00000030519	64501706	64753878	227696
ENSMUST00000205682.1	134425278	134498984	D7Ertd443e	ENSMUSG00000030994	134349181	134498984	76097
ENSMUST00000205995.1	41489847	41499408	AW146154	ENSMUSG00000074166	41478874	41499890	10973
ENSMUST00000206061.1	64743839	64753366	Apba2	ENSMUSG00000030519	64501706	64753878	248397
ENSMUST00000206072.1	79669537	79675713	Ticrr	ENSMUSG00000046591	79660196	79698148	15075
ENSMUST00000206569.1	18871370	18890459	Pid1	ENSMUSG00000045658	84107794	84364180	53851
ENSMUST00000207092.1	100338404	100367588	Ppme1	ENSMUSG00000030718	100326737	100372307	21384
ENSMUST00000207267.1	6066636	6067876	Nlrp4b	ENSMUSG00000034087	10687793	10730158	28490
ENSMUST00000207418.1	26745209	26774221	Smarca2	ENSMUSG00000024921	26748423	26777383	3401
ENSMUST00000207919.1	98888509	98943905	Uvrag	ENSMUSG00000035354	98885021	99141141	21471
ENSMUST00000208012.1	99056063	99099427	Uvrag	ENSMUSG00000035354	98885021	99141141	214291
ENSMUST00000208018.1	100465407	100470152	C2cd3	ENSMUSG00000047248	100430150	100470152	39228
ENSMUST00000208646.1	98699225	98702888	Myo5b	ENSMUSG00000025885	74442607	74770805	178772
ENSMUST00000208744.1	20900743	20921262	Zfp442	ENSMUSG00000068130	150407141	150451486	4089
ENSMUST00000209084.1	100706859	100813431	Fam168a	ENSMUSG00000029461	100706701	100836487	158
ENSMUST00000209106.1	14276301	14320317	Sesn3	ENSMUSG00000032009	14275083	14325777	33378

## Sheet: 2-cell
Supplementary Table 5
CMR-lncRNA and target maternal gene in 2-cell
lncRNA	start	end	Gene	Gene ID	start	end	position
ENSMUST00000002874.7	54985648	54992707	Ggct	ENSMUSG00000002797	54985956	54992863	6613
ENSMUST00000015948.13	45521007	45525605	Med28	ENSMUSG00000015804	45520229	45529276	4922
ENSMUST00000028677.4	121457134	121458363	Hypk	ENSMUSG00000027245	121453290	121458510	4701
ENSMUST00000061251.5	114812793	114813945	1500011B03Rik	ENSMUSG00000072694	114808196	114813976	4597
ENSMUST00000066794.8	12855836	12858633	Zfp946	ENSMUSG00000071266	22451123	22455838	4089
ENSMUST00000071320.5	66670771	66698243	AW146154	ENSMUSG00000074166	41478874	41499890	1891
ENSMUST00000071745.3	148354656	148355598	Tmtc1	ENSMUSG00000030306	148232430	148444389	122226
ENSMUST00000076585.12	107418056	107422327	Nup107	ENSMUSG00000052798	117750621	117792705	35374
ENSMUST00000076633.5	55038462	55042979	Pdzd2	ENSMUSG00000022197	12359711	12592556	215129
ENSMUST00000086013.3	23946646	23947290	Usp32	ENSMUSG00000000804	84984442	85140038	110742
ENSMUST00000091130.4	54481438	54482925	Micu1	ENSMUSG00000020111	59702618	59864130	103908
ENSMUST00000100982.4	118886618	118924580	Fam184a	ENSMUSG00000019856	53633145	53751123	86603
ENSMUST00000110244.1	53083146	53196255	Ext1	ENSMUSG00000061731	53064038	53346159	41989
ENSMUST00000113442.2	150305528	150306207	Neil3	ENSMUSG00000039396	53609508	53638678	17503
ENSMUST00000117870.8	40801302	40803026	Pou2f1	ENSMUSG00000026565	165865154	166002678	76677
ENSMUST00000120860.1	44121893	44124123	Txndc16	ENSMUSG00000021830	45134448	45219394	70118
ENSMUST00000122956.1	133131344	133139783	Enox2	ENSMUSG00000031109	49011017	49288242	250283
ENSMUST00000123203.1	74515163	74531742	D6Ertd527e	ENSMUSG00000090891	87104746	87112940	3612
ENSMUST00000123229.7	86855752	86857354	Reep5	ENSMUSG00000005873	34344885	34373369	18477
ENSMUST00000123233.1	126407696	126429541	Ago3	ENSMUSG00000028842	126332732	126429556	96535
ENSMUST00000123562.1	114198560	114201440	Zfp770	ENSMUSG00000040321	114193461	114201469	7875
ENSMUST00000123730.1	156759945	156762779	Dlgap4	ENSMUSG00000061689	156721070	156762903	38875
ENSMUST00000123761.7	116312291	116316076	Mast4	ENSMUSG00000034751	102741969	102905786	32216
ENSMUST00000123824.1	78895854	78911209	Ctnna1	ENSMUSG00000037815	35118913	35223524	57255
ENSMUST00000124092.1	155956005	155957483	Macrod2	ENSMUSG00000068205	140395309	142392966	737297
ENSMUST00000124403.1	140395460	140420495	Macrod2	ENSMUSG00000068205	140395435	142384388	24468
ENSMUST00000124623.1	48485458	48486518	Pcgf3	ENSMUSG00000033623	108461232	108489224	19745
ENSMUST00000125088.1	27527772	27533355	Cdc123	ENSMUSG00000039128	5809555	5833678	2671
ENSMUST00000125266.7	133965442	133967251	Msh3	ENSMUSG00000014850	92211872	92354995	94236
ENSMUST00000125451.1	109830176	109832706	Pdzd2	ENSMUSG00000022197	12359711	12592556	215128
ENSMUST00000125453.1	127026445	127027549	Ndc1	ENSMUSG00000028614	107367784	107416346	14754
ENSMUST00000125566.1	84082038	84087460	Mthfd2	ENSMUSG00000005667	83311871	83325908	10814
ENSMUST00000125702.1	64071398	64079468	Cox10	ENSMUSG00000042148	63962627	64079466	110910
ENSMUST00000125801.7	124923624	124936781	Cdca8	ENSMUSG00000028873	124918465	124936917	5159
ENSMUST00000125926.1	22151464	22162992	Igf2bp2	ENSMUSG00000033581	22059009	22163299	103775
ENSMUST00000125966.7	48256897	48267969	Usp46	ENSMUSG00000054814	74029316	74065748	12202
ENSMUST00000126246.1	39004612	39005122	Rhbdd2	ENSMUSG00000039917	135632618	135646376	4739
ENSMUST00000126389.7	167485355	167492872	Rnf114	ENSMUSG00000006418	167492645	167516166	112
ENSMUST00000126398.1	143413010	143414374	Ston2	ENSMUSG00000020961	91633009	91786436	56824
ENSMUST00000126638.7	69198647	69206123	Macrod2	ENSMUSG00000068205	140395356	142392966	695378
ENSMUST00000127385.1	91012489	91013372	Celf2	ENSMUSG00000002107	6539694	7396000	10191
ENSMUST00000127552.1	115299556	115300879	Auts2	ENSMUSG00000029673	131437788	131616605	132258
ENSMUST00000127609.1	5923875	5924776	Etl4	ENSMUSG00000036617	20289913	20662052	142935
ENSMUST00000127614.1	87908772	87910054	Smarca2	ENSMUSG00000024921	26748411	26777392	25221
ENSMUST00000127724.7	132074834	132145108	Slc23a2	ENSMUSG00000027340	132052496	132145108	38717
ENSMUST00000127775.7	31141164	31222657	Elp4	ENSMUSG00000027167	105701027	105904564	43510
ENSMUST00000127868.1	89214946	89239971	Mthfs	ENSMUSG00000066442	89211157	89240240	28678
ENSMUST00000127926.1	80644204	80653414	Nup35	ENSMUSG00000026999	80638832	80656004	7573
ENSMUST00000128010.1	116636511	116651396	Tmtc1	ENSMUSG00000030306	148232430	148444389	125107
ENSMUST00000128096.1	142738511	142744336	Pigk	ENSMUSG00000039047	152714113	152785922	23652
ENSMUST00000128227.1	59211720	59213909	Macf1	ENSMUSG00000028649	123349718	123684360	187610
ENSMUST00000128252.1	116319849	116330696	Tmem178b	ENSMUSG00000057716	39873071	40255075	359313
ENSMUST00000128278.7	81590904	81597590	Tle6	ENSMUSG00000034758	81590905	81600900	4417
ENSMUST00000128381.7	86585027	86612055	Plekhg1	ENSMUSG00000040624	3740364	3967303	226280
ENSMUST00000128507.1	107324655	107336502	Rbm6	ENSMUSG00000032582	107773559	107872829	5490
ENSMUST00000128548.1	59774088	59783838	Inip	ENSMUSG00000038544	59769637	59783866	14091
ENSMUST00000128962.1	108386065	108386712	Ext1	ENSMUSG00000061731	53064038	53346159	42968
ENSMUST00000129013.1	135063737	135064079	Fam107b	ENSMUSG00000026655	3704807	3779617	69599
ENSMUST00000129033.7	145114258	145122795	Arpc1b	ENSMUSG00000029622	145114312	145128073	8220
ENSMUST00000129240.7	44633129	44927264	Gtdc1	ENSMUSG00000036890	44591910	44862275	233440
ENSMUST00000129555.1	73845734	73850604	Eya1	ENSMUSG00000025932	14168958	14310235	136200
ENSMUST00000129557.1	98169911	98193276	Ube2w	ENSMUSG00000025939	16569782	16619489	14432
ENSMUST00000129673.7	26912192	26913318	Ciapin1	ENSMUSG00000031781	94819804	94838358	16325
ENSMUST00000129748.1	94567514	94576388	Plaa	ENSMUSG00000028577	94569167	94603244	1
ENSMUST00000129781.1	144190733	144195893	Oog2	ENSMUSG00000066030	144190729	144196934	5076
ENSMUST00000129854.1	163636831	163645125	Galnt11	ENSMUSG00000038072	25222882	25265918	16690
ENSMUST00000129974.2	40595246	40615251	Dnajb4	ENSMUSG00000028035	152183982	152210083	12166
ENSMUST00000130001.1	86855862	86857332	Reep5	ENSMUSG00000005873	34344885	34373369	18477
ENSMUST00000130487.7	81342732	81344531	Btbd9	ENSMUSG00000062202	30220334	30527351	175249
ENSMUST00000130503.7	40743584	40757883	Raf1	ENSMUSG00000000441	115618569	115675964	51587
ENSMUST00000130508.1	108241466	108242038	Foxn3	ENSMUSG00000033713	99195094	99393072	128165
ENSMUST00000130623.1	44777325	44925857	Tmtc1	ENSMUSG00000030306	148232430	148444389	107196
ENSMUST00000131170.1	101319834	101322099	Psme3	ENSMUSG00000078652	101316977	101320594	3233
ENSMUST00000131202.1	87115869	87122107	Ska2	ENSMUSG00000020492	87109234	87124635	12698
ENSMUST00000131231.1	56812140	56814319	Exoc4	ENSMUSG00000029763	33249128	33477149	204285
ENSMUST00000131513.1	143514669	143517608	Rac1	ENSMUSG00000001847	143503634	143528036	13524
ENSMUST00000131625.7	156162813	156169231	Dcun1d2	ENSMUSG00000038506	13255963	13288125	23482
ENSMUST00000131674.1	86675405	86684491	Snrnp27	ENSMUSG00000001158	86675672	86684522	5234
ENSMUST00000132010.7	11156441	11174379	Trp53inp1	ENSMUSG00000028211	11156431	11174379	10
ENSMUST00000132031.1	53176168	53191225	Mllt3	ENSMUSG00000028496	87769925	88033364	219331
ENSMUST00000132185.1	105132449	105138981	Dusp10	ENSMUSG00000039384	184013302	184037274	648
ENSMUST00000132200.1	40500733	40507585	Cnot7	ENSMUSG00000031601	40493036	40511304	14418
ENSMUST00000132265.1	150897384	150901835	Vps53	ENSMUSG00000017288	76046226	76179647	73017
ENSMUST00000132618.1	100320884	100321533	Sdha	ENSMUSG00000021577	74323066	74350201	17667
ENSMUST00000132739.1	93909987	93912419	Mbtd1	ENSMUSG00000059474	93886217	93945321	26158
ENSMUST00000133404.1	86682676	86684517	Snrnp27	ENSMUSG00000001158	86675151	86684522	9296
ENSMUST00000133407.1	132089109	132094629	Slc23a2	ENSMUSG00000027340	132052496	132145108	41646
ENSMUST00000133481.1	37097450	37110322	Myo10	ENSMUSG00000022272	25742409	25781194	28415
ENSMUST00000133652.1	59836638	59839812	Scarb1	ENSMUSG00000037936	125277089	125341071	8341
ENSMUST00000133673.7	170347945	170357113	Bcas1	ENSMUSG00000013523	170347144	170427845	801
ENSMUST00000133840.1	112346995	112351633	AW146154	ENSMUSG00000074166	41478874	41499890	17184
ENSMUST00000133910.2	93178983	93184176	Pla2g4c	ENSMUSG00000033847	13329318	13360672	3292
ENSMUST00000134473.1	124884569	124888630	Zfp664	ENSMUSG00000079215	124862691	124888630	21878
ENSMUST00000134555.8	87832781	87874542	Mllt3	ENSMUSG00000028496	87769925	88033364	103912
ENSMUST00000134685.1	77054494	77078435	Ggta1	ENSMUSG00000035778	35400179	35432633	26056
ENSMUST00000134770.1	60536381	60554367	Alkbh5	ENSMUSG00000042650	60537978	60558512	16257
ENSMUST00000134908.1	60206594	60209748	Prkar2a	ENSMUSG00000032601	108716873	108744263	18783
ENSMUST00000135049.1	39010018	39015877	Rhot1	ENSMUSG00000017686	80209055	80267907	49915
ENSMUST00000135488.1	37634928	37703348	Strbp	ENSMUSG00000026915	37640855	37703859	6261
ENSMUST00000135616.7	127292109	127297338	Stard7	ENSMUSG00000027367	127270229	127298932	21880
ENSMUST00000135627.7	8311139	8327008	Sft2d1	ENSMUSG00000073468	8311102	8327442	10698
ENSMUST00000135874.1	86930691	86934822	Etl4	ENSMUSG00000036617	19909780	20744816	314270
ENSMUST00000135894.1	74413804	74428849	G6pdx	ENSMUSG00000031400	74409483	74429194	5631
ENSMUST00000135947.1	80249674	80266738	Rhot1	ENSMUSG00000017686	80254701	80266041	2813
ENSMUST00000136174.7	86854804	86857345	Bnc2	ENSMUSG00000028487	84293577	84675027	135343
ENSMUST00000136207.1	23136684	23155897	Mastl	ENSMUSG00000026779	23115606	23156024	35382
ENSMUST00000136485.1	70687813	70691721	Gorasp2	ENSMUSG00000014959	70661576	70712636	29081
ENSMUST00000136618.7	13819306	13835448	Pdxdc1	ENSMUSG00000022680	13834160	13903021	521
ENSMUST00000136656.7	84911469	84916366	Peak1	ENSMUSG00000074305	56205129	56418067	149242
ENSMUST00000136700.7	20286930	20301329	Fam107b	ENSMUSG00000026655	3613758	3779787	72721
ENSMUST00000136708.1	87820707	87824469	Nos1	ENSMUSG00000029361	117781032	117867456	11504
ENSMUST00000136733.1	191827148	191829988	Nde1	ENSMUSG00000022678	14163345	14192918	23366
ENSMUST00000137323.1	61871672	61878450	Tmem178b	ENSMUSG00000057716	39873071	40255075	159332
ENSMUST00000137456.7	133965440	133967275	Msh3	ENSMUSG00000014850	92211886	92355003	94216
ENSMUST00000137831.1	161014092	161018249	Chd6	ENSMUSG00000057133	160946978	161109022	70194
ENSMUST00000138089.1	60206593	60209159	Atic	ENSMUSG00000026192	71557150	71579631	1414
ENSMUST00000138097.1	59781007	59783849	Inip	ENSMUSG00000038544	59769637	59783866	11370
ENSMUST00000138106.7	114518145	114545891	Dph6	ENSMUSG00000057147	114516416	114654953	19109
ENSMUST00000138160.7	66987273	66989841	Zranb3	ENSMUSG00000036086	127954670	128103001	50749
ENSMUST00000138189.1	118475861	118479648	Srp14	ENSMUSG00000009549	118478565	118479635	813
ENSMUST00000138419.1	21854068	21859202	Pnisr	ENSMUSG00000028248	21848055	21876467	11027
ENSMUST00000138443.1	107043041	107047275	Rasa2	ENSMUSG00000032413	96539300	96631617	61450
ENSMUST00000138450.1	62134521	62143920	Anapc10	ENSMUSG00000036977	79711851	79779059	29055
ENSMUST00000138458.7	133965430	133968650	Msh3	ENSMUSG00000014850	92211886	92355003	94216
ENSMUST00000138681.7	21848064	21857990	Pnisr	ENSMUSG00000028248	21847583	21876475	481
ENSMUST00000138973.1	68903234	68906989	Ankrd17	ENSMUSG00000055204	90228465	90366228	6601
ENSMUST00000139147.1	116094264	116100058	Umad1	ENSMUSG00000089862	8259382	8428764	43731
ENSMUST00000139339.1	32965406	32969446	Stx8	ENSMUSG00000020903	67966193	68207148	11044
ENSMUST00000139558.1	40510103	40511304	Cnot7	ENSMUSG00000031601	40493036	40511304	17978
ENSMUST00000139846.1	100320518	100321349	Sdha	ENSMUSG00000021577	74323066	74350201	17503
ENSMUST00000139897.7	119282273	119294490	Cep70	ENSMUSG00000056267	99243367	99263762	16625
ENSMUST00000139952.1	66547867	66576038	Usp3	ENSMUSG00000032376	66514637	66593142	47917
ENSMUST00000139978.1	143789364	143795292	Gm13023	ENSMUSG00000066031	143789352	143795575	12
ENSMUST00000139987.8	4125960	4132305	Tmem134	ENSMUSG00000024845	4125960	4132307	1
ENSMUST00000140267.8	4125959	4131727	Tmem134	ENSMUSG00000097394	4125987	4131726	1559
ENSMUST00000140281.1	82647843	82652518	Pole4	ENSMUSG00000030042	82646701	82652929	1142
ENSMUST00000140405.8	4125989	4131727	Tmem134	ENSMUSG00000024845	4125987	4131730	1560
ENSMUST00000140670.7	91948904	91962556	Celf2	ENSMUSG00000002107	6541869	6884996	18281
ENSMUST00000140696.1	71391334	71396187	Rmnd5a	ENSMUSG00000002222	71388634	71440637	4467
ENSMUST00000141016.1	98804271	98805779	Msl1	ENSMUSG00000052915	98795800	98806434	9046
ENSMUST00000141138.7	82647316	82652520	Pole4	ENSMUSG00000030042	82621852	82652870	25464
ENSMUST00000141555.1	109244582	109253823	Calr4	ENSMUSG00000028558	109234485	109254251	16839
ENSMUST00000141569.1	22705523	22706385	Tbpl1	ENSMUSG00000071359	22705381	22731938	142
ENSMUST00000141847.1	144190719	144194060	Oog2	ENSMUSG00000066030	144190730	144195106	2712
ENSMUST00000141881.1	33152511	33154465	Lsm14a	ENSMUSG00000066568	34353814	34389080	13786
ENSMUST00000142186.1	32683302	32685004	Fpgs	ENSMUSG00000009566	32682609	32694185	693
ENSMUST00000142191.1	165222445	165236922	Gstcd	ENSMUSG00000028018	132982772	133092033	46699
ENSMUST00000142263.7	87109251	87124634	Ska2	ENSMUSG00000020492	87109234	87124635	8432
ENSMUST00000142455.7	40494014	40501072	Cnot7	ENSMUSG00000031601	40492547	40511718	6747
ENSMUST00000142461.1	28075050	28076677	Rnf214	ENSMUSG00000042790	45863425	45906869	38725
ENSMUST00000142593.7	66989425	67000508	Zranb3	ENSMUSG00000036086	127954184	128102462	51818
ENSMUST00000142866.1	144993994	145004679	Kpna7	ENSMUSG00000038770	144985690	145008028	15452
ENSMUST00000142976.1	52214518	52232811	Bmp6	ENSMUSG00000039004	38345107	38500302	1138
ENSMUST00000143333.1	44570370	44571714	Gtdc1	ENSMUSG00000036890	44564412	44861622	5958
ENSMUST00000143350.7	179975899	180041641	Usp28	ENSMUSG00000032267	48985375	49003909	7269
ENSMUST00000143363.7	85593444	85598779	Mdm4	ENSMUSG00000054387	133009151	133030561	20467
ENSMUST00000143529.2	155381592	155384662	Tet3	ENSMUSG00000034832	83362373	83441675	78426
ENSMUST00000143714.7	73826359	73892613	Sec24a	ENSMUSG00000036391	51692264	51756618	13363
ENSMUST00000143766.7	44788728	44927234	Gtdc1	ENSMUSG00000036890	44575478	44927161	284811
ENSMUST00000144081.7	71390467	71396282	Rmnd5a	ENSMUSG00000002222	71388634	71440637	7440
ENSMUST00000144106.1	93798380	93799361	Susd3	ENSMUSG00000021384	49231303	49248663	4173
ENSMUST00000144205.1	125162843	125164916	Pdzd2	ENSMUSG00000022197	12359711	12592556	215199
ENSMUST00000144441.7	20826350	20830755	Lrrc28	ENSMUSG00000030556	67545376	67645204	48322
ENSMUST00000144581.1	110667370	110668188	Ep400	ENSMUSG00000029505	110664373	110770527	2997
ENSMUST00000144601.1	40736306	40739264	Gpat4	ENSMUSG00000031545	23171265	23208346	31209
ENSMUST00000144630.1	127025924	127026614	Ndc1	ENSMUSG00000028614	107367784	107416346	14754
ENSMUST00000144663.1	38452890	38456414	Stau1	ENSMUSG00000039536	166948147	166996103	46285
ENSMUST00000144697.1	80639264	80646464	Nup35	ENSMUSG00000026999	80638832	80656004	432
ENSMUST00000144930.1	89211386	89240226	Mthfs	ENSMUSG00000066442	89211157	89226458	229
ENSMUST00000145113.1	98220401	98225522	Ext1	ENSMUSG00000061731	53064038	53346159	54514
ENSMUST00000145223.1	3396779	3409189	Limk2	ENSMUSG00000020451	3344256	3409174	64789
ENSMUST00000145252.7	11204384	11213752	Ccne2	ENSMUSG00000028212	11191726	11204779	12658
ENSMUST00000145378.1	44129508	44139586	Stau2	ENSMUSG00000025920	16228674	16519306	229899
ENSMUST00000145521.1	71409363	71433327	Mfhas1	ENSMUSG00000070056	35588956	35677020	39275
ENSMUST00000145863.1	122094032	122101347	G3bp2	ENSMUSG00000029405	92054500	92083658	21341
ENSMUST00000145870.1	8630699	8647819	Ica1	ENSMUSG00000062995	8630527	8778439	17192
ENSMUST00000145881.7	137375574	137410756	Kif1bp	ENSMUSG00000036955	62539655	62570415	8663
ENSMUST00000146004.1	24888740	24889804	Nlrp9b	ENSMUSG00000060508	20008023	20062940	5474
ENSMUST00000146263.1	93731562	93734856	Pcyt1b	ENSMUSG00000035246	93654863	93749951	76699
ENSMUST00000146266.1	114910980	114919354	Ostf1	ENSMUSG00000024725	18579328	18631789	38013
ENSMUST00000146280.1	40507318	40511722	Cnot7	ENSMUSG00000031601	40492540	40511754	18998
ENSMUST00000146533.1	23656086	23665673	Pex13	ENSMUSG00000020283	23646479	23665959	9607
ENSMUST00000146721.1	24898131	24903505	Ndufaf4	ENSMUSG00000028261	24898083	24905001	3610
ENSMUST00000146924.1	94364452	94365517	Pigp	ENSMUSG00000022940	94364447	94371015	5
ENSMUST00000146979.1	50296199	50299378	Canx	ENSMUSG00000020368	50294467	50325673	1732
ENSMUST00000147131.1	103091836	103092638	Apip	ENSMUSG00000010911	103073675	103092644	18767
ENSMUST00000147143.1	26912619	26913318	Pbrm1	ENSMUSG00000042323	31019208	31119119	57601
ENSMUST00000147199.7	24088181	24093798	Pdpk1	ENSMUSG00000024122	24073680	24141595	19859
ENSMUST00000147242.7	156296029	156298691	Phf20	ENSMUSG00000038116	156196642	156309952	101877
ENSMUST00000148030.1	87490978	87497093	Macf1	ENSMUSG00000028649	123349716	123573060	154537
ENSMUST00000148239.7	70015812	70022737	Gtf2a2	ENSMUSG00000033543	70012565	70022737	3247
ENSMUST00000148543.1	35189900	35200789	Rab14	ENSMUSG00000026878	35182163	35200976	9349
ENSMUST00000148753.7	74262810	74269682	Celf2	ENSMUSG00000002107	6539694	7396000	760982
ENSMUST00000148768.1	86464040	86469947	Amfr	ENSMUSG00000031751	93971588	94012842	11103
ENSMUST00000148771.1	3350392	3352817	Limk2	ENSMUSG00000020451	3344256	3409174	6385
ENSMUST00000148777.1	118041316	118053664	Tbc1d8	ENSMUSG00000003134	39373316	39478700	31299
ENSMUST00000148807.8	4125979	4131735	Tmem134	ENSMUSG00000024845	4125987	4131730	1560
ENSMUST00000149339.1	26912671	26913212	Ciapin1	ENSMUSG00000031781	94822561	94838265	13850
ENSMUST00000149358.1	105294546	105308869	Ndfip2	ENSMUSG00000053253	105258753	105308871	39250
ENSMUST00000149442.1	35432514	35463231	Ggta1	ENSMUSG00000035778	35400179	35461266	32335
ENSMUST00000149513.1	58810625	58811842	Clcn3	ENSMUSG00000004319	60910389	60983300	25657
ENSMUST00000149615.7	118475851	118478883	Srp14	ENSMUSG00000009549	118475850	118479711	976
ENSMUST00000149755.8	130316695	130344859	Zcchc17	ENSMUSG00000028772	130315383	130359943	29321
ENSMUST00000150206.7	25584111	25590372	Tnrc6b	ENSMUSG00000047888	80711313	80941085	85859
ENSMUST00000150574.1	40754376	40757831	Trmt13	ENSMUSG00000033439	116581093	116614587	11261
ENSMUST00000150606.1	79737089	79743131	Pex11a	ENSMUSG00000030545	79735957	79743080	1132
ENSMUST00000150648.1	45213294	45219364	Txndc16	ENSMUSG00000021830	45133465	45219425	79829
ENSMUST00000150927.1	21858726	21862043	Pnisr	ENSMUSG00000028248	21848055	21876467	12820
ENSMUST00000150955.1	97778056	97778635	Etl4	ENSMUSG00000036617	20519791	20809885	186762
ENSMUST00000151059.7	66989246	66999905	Zranb3	ENSMUSG00000036086	127954184	128102462	51760
ENSMUST00000151105.7	126624948	126626016	Camk1d	ENSMUSG00000039145	5293457	5714515	234092
ENSMUST00000151401.8	4125975	4131727	Tmem134	ENSMUSG00000097394	4125987	4131726	1066
ENSMUST00000151548.1	100623377	100626271	Pdzd11	ENSMUSG00000015668	100622886	100626568	2402
ENSMUST00000151553.1	101986860	101989084	Fam193a	ENSMUSG00000037210	34369933	34486456	33648
ENSMUST00000151621.1	21848073	21854924	Pnisr	ENSMUSG00000028248	21847583	21876475	490
ENSMUST00000151733.1	101788914	101792156	Rsrc1	ENSMUSG00000034544	66985685	67353722	93156
ENSMUST00000151756.1	60206126	60209801	Atic	ENSMUSG00000026192	71557150	71579631	1414
ENSMUST00000151792.7	118036031	118061773	Macrod2	ENSMUSG00000068205	140395356	142392966	705964
ENSMUST00000152216.1	44138466	44139666	Exo1	ENSMUSG00000039748	175880581	175913489	9238
ENSMUST00000152441.1	39001619	39005043	Rhbdd2	ENSMUSG00000039917	135632618	135646376	4524
ENSMUST00000152450.1	13834276	13837081	Pdxdc1	ENSMUSG00000022680	13833148	13903127	1128
ENSMUST00000152577.1	116079416	116083054	Wdr20	ENSMUSG00000037957	110737992	110795028	23093
ENSMUST00000152948.1	50281166	50289199	Mmadhc	ENSMUSG00000026766	50279881	50296717	9046
ENSMUST00000153096.1	31994821	31998697	Atad1	ENSMUSG00000013662	32672822	32739783	34469
ENSMUST00000153419.2	81361586	81372441	Cpeb1	ENSMUSG00000025586	81347028	81436377	14558
ENSMUST00000153748.1	20268286	20297432	Macrod2	ENSMUSG00000068205	140395309	142392966	1625978
ENSMUST00000153776.1	92561149	92564720	Ccdc90b	ENSMUSG00000030613	92561149	92582294	1
ENSMUST00000153819.1	49190296	49196244	Ninj1	ENSMUSG00000037966	49187525	49196244	2771
ENSMUST00000153855.1	52396428	52404242	9530068E07Rik	ENSMUSG00000036275	52396428	52408728	6617
ENSMUST00000153982.1	106204293	106205542	Lrrc49	ENSMUSG00000047766	60569172	60649801	13107
ENSMUST00000154009.1	132075606	132078008	Slc23a2	ENSMUSG00000027340	132052496	132145108	24933
ENSMUST00000154254.7	50281154	50296423	Mmadhc	ENSMUSG00000026766	50281141	50296681	7786
ENSMUST00000154549.1	127292111	127297367	Stard7	ENSMUSG00000027367	127270229	127298932	26877
ENSMUST00000154574.7	120403896	120423659	Ganc	ENSMUSG00000062646	120404768	120461700	1
ENSMUST00000154693.1	61643831	61649977	Tank	ENSMUSG00000064289	61593097	61654171	50734
ENSMUST00000154965.1	73873274	73892550	Wnk2	ENSMUSG00000037989	49036309	49147232	72667
ENSMUST00000154972.7	100597427	100619579	Tyw1	ENSMUSG00000056310	130257035	130341563	58477
ENSMUST00000155359.2	35191537	35200947	Rab14	ENSMUSG00000026878	35182163	35200976	9815
ENSMUST00000155460.1	105137563	105140394	Desi2	ENSMUSG00000026502	178187532	178257301	57788
ENSMUST00000155509.1	144269454	144270784	Snx12	ENSMUSG00000046032	101097786	101222553	19076
ENSMUST00000155532.1	109665944	109666976	Prkar1a	ENSMUSG00000020612	109650921	109669656	15023
ENSMUST00000155920.1	33124228	33125569	Kat6b	ENSMUSG00000021767	21499785	21672478	65682
ENSMUST00000156186.1	18271264	18278545	Odf2	ENSMUSG00000026790	29889817	29931745	9791
ENSMUST00000156759.1	25827001	25828816	Btbd9	ENSMUSG00000062202	30215524	30576488	81423
ENSMUST00000157052.1	52374100	52376775	Etl4	ENSMUSG00000036617	19909780	20744816	127813
ENSMUST00000159691.1	93635274	93671417	AA792892	ENSMUSG00000073497	94339749	94385010	42382
ENSMUST00000159765.1	12913846	12915624	Mrpl18	ENSMUSG00000057388	12911349	12916345	4206
ENSMUST00000159835.7	7647594	7651536	Fam168a	ENSMUSG00000029461	100706726	100836165	122413
ENSMUST00000160052.1	37252922	37253365	Rasa2	ENSMUSG00000032413	96539300	96631617	44951
ENSMUST00000160514.7	26377150	26403696	Nlrp9c	ENSMUSG00000040614	26322473	26394238	57942
ENSMUST00000160520.1	4229230	4231206	Pbrm1	ENSMUSG00000042323	31025510	31118948	51076
ENSMUST00000161124.7	29627048	29639563	Whamm	ENSMUSG00000045795	81571292	81596836	13001
ENSMUST00000161225.7	95305911	95343887	AA792892	ENSMUSG00000073497	94377317	94385079	6210
ENSMUST00000161309.7	82618992	82705365	Pole4	ENSMUSG00000030042	82621852	82652870	29584
ENSMUST00000161593.1	34335372	34341957	Glud1	ENSMUSG00000021794	34334266	34342167	1106
ENSMUST00000162152.1	108071382	108073121	Celf2	ENSMUSG00000002107	6546334	6884946	36873
ENSMUST00000162483.1	100812189	100816030	Lima1	ENSMUSG00000023022	99778470	99820143	13320
ENSMUST00000162548.1	116983836	116991361	Nceh1	ENSMUSG00000027698	27183004	27284608	95087
ENSMUST00000164934.1	40500451	40510268	Cnot7	ENSMUSG00000031601	40492540	40511754	7911
ENSMUST00000165841.1	59617911	59634752	Naa35	ENSMUSG00000021555	59585295	59635922	49121
ENSMUST00000167796.1	32082872	32085692	Dph3	ENSMUSG00000021905	32080566	32085609	4340
ENSMUST00000168843.1	88729541	88731101	Fam168a	ENSMUSG00000029461	100706702	100841656	107429
ENSMUST00000169055.7	4125934	4132285	Tmem134	ENSMUSG00000024845	4125960	4132307	1
ENSMUST00000170327.2	47556030	47578010	Smyd3	ENSMUSG00000055067	178951960	179518034	234509
ENSMUST00000170335.3	61259008	61259972	Dclk2	ENSMUSG00000028078	86786153	86920852	78336
ENSMUST00000170482.1	61582844	61586498	Csnk1a1	ENSMUSG00000024576	61555274	61590061	29889
ENSMUST00000170927.1	8418427	8422694	Taok3	ENSMUSG00000061288	117133618	117252658	90941
ENSMUST00000172539.7	57641779	57664964	Cenpj	ENSMUSG00000064128	56526761	56575382	5336
ENSMUST00000172584.1	35096352	35100940	Abhd16a	ENSMUSG00000007036	35089291	35102987	9400
ENSMUST00000172799.7	33952000	33954490	Nhsl1	ENSMUSG00000039835	18469981	18533889	42553
ENSMUST00000173200.1	109778897	109805668	Mastl	ENSMUSG00000026779	23115606	23156024	26
ENSMUST00000173279.1	33913559	33915518	Daxx	ENSMUSG00000002307	33909601	33915582	3958
ENSMUST00000173698.1	60798652	60802670	Golga3	ENSMUSG00000029502	110176701	110226470	45929
ENSMUST00000173792.1	35914561	35916203	Elp4	ENSMUSG00000027167	105701027	105904564	184988
ENSMUST00000174134.1	66912237	66919661	Mterf3	ENSMUSG00000021519	66912118	66933088	7395
ENSMUST00000174583.7	87327030	87357784	Rnf168	ENSMUSG00000014074	32277461	32300906	3451
ENSMUST00000174835.1	95129726	95131266	Ambra1	ENSMUSG00000040506	91730184	91918848	24828
ENSMUST00000175677.1	73043774	73045291	Gtf2a1	ENSMUSG00000020962	91555262	91590009	23583
ENSMUST00000175757.7	84293238	84507739	Bnc2	ENSMUSG00000028487	84293214	84674996	97674
ENSMUST00000175811.7	76437766	76440382	Tsc22d1	ENSMUSG00000022010	76414961	76507762	23972
ENSMUST00000175979.1	25169090	25238717	Akap12	ENSMUSG00000038587	4266380	4359470	61647
ENSMUST00000176022.1	44092674	44093933	Usp2	ENSMUSG00000032010	44067021	44095627	26750
ENSMUST00000177020.1	58651976	58652818	Nptn	ENSMUSG00000032336	58629106	58655208	23258
ENSMUST00000177256.7	84390959	84546619	Bnc2	ENSMUSG00000028487	84293214	84674996	252990
ENSMUST00000177422.7	44092468	44094364	Usp2	ENSMUSG00000032010	44067021	44095627	25447
ENSMUST00000178095.1	89788422	89795282	Tiam1	ENSMUSG00000002489	89787730	89818352	6948
ENSMUST00000180739.1	93889689	93890294	Fam172a	ENSMUSG00000064138	77708690	78166235	430967
ENSMUST00000181031.1	87954503	87960391	Gm10436	ENSMUSG00000066027	88175599	88181894	6141
ENSMUST00000181063.1	4561780	4564637	Klhl8	ENSMUSG00000029312	103862050	103911259	37260
ENSMUST00000181614.1	22144302	22148823	Mtus2	ENSMUSG00000029651	147957320	148316065	18745
ENSMUST00000181663.1	121564331	121578790	Mapkap1	ENSMUSG00000038696	34406862	34623475	135021
ENSMUST00000182115.1	125162871	125165590	Pdzd2	ENSMUSG00000022197	12359711	12592556	215121
ENSMUST00000182143.1	103762917	103763545	Zfp850	ENSMUSG00000096916	27984854	28014115	15267
ENSMUST00000182210.3	130728161	130747623	2610021A01Rik	ENSMUSG00000091474	41599261	41628533	27918
ENSMUST00000182246.1	54804221	54805766	Thsd4	ENSMUSG00000032289	59966931	60511035	457446
ENSMUST00000182652.1	150220716	150226021	Macrod2	ENSMUSG00000068205	140395356	142392966	73496
ENSMUST00000182925.1	59988404	59990383	Sumf1	ENSMUSG00000030101	108108476	108185556	3065
ENSMUST00000183047.1	33385707	33394605	Zfp952	ENSMUSG00000053390	32993139	33005457	8491
ENSMUST00000183081.1	29494553	29518560	Chrdl1	ENSMUSG00000031283	143326038	143393901	50101
ENSMUST00000183337.1	10605945	10616313	Pdzd2	ENSMUSG00000022197	12359711	12592556	215106
ENSMUST00000185387.1	131978964	131981906	Slc45a3	ENSMUSG00000026435	131962967	131982969	18323
ENSMUST00000186721.1	88688606	88719581	Mthfs	ENSMUSG00000066442	89211157	89226458	232
ENSMUST00000186976.1	39446109	39449221	Dusp10	ENSMUSG00000039384	184013302	184037274	8823
ENSMUST00000187098.1	92452053	92462989	Ndufa10	ENSMUSG00000026260	92439010	92473860	23277
ENSMUST00000187707.1	33403985	33405976	Thsd4	ENSMUSG00000032289	59966931	60497126	312399
ENSMUST00000188094.6	91111214	91116921	Lrrfip1	ENSMUSG00000026305	91053454	91117315	58702
ENSMUST00000188708.1	91111233	91114852	Lrrfip1	ENSMUSG00000026305	91053454	91117315	61141
ENSMUST00000189690.6	90042135	90090144	Akap9	ENSMUSG00000040407	3928274	4081310	123317
ENSMUST00000190692.1	20787479	20790585	Il17f	ENSMUSG00000041872	20777783	20790617	12704
ENSMUST00000191242.6	92211880	92241130	Msh3	ENSMUSG00000014850	92211872	92354995	8
ENSMUST00000191611.1	110738018	110742242	Wdr20	ENSMUSG00000037957	110737992	110795028	26
ENSMUST00000193051.1	65527489	65529213	Tiparp	ENSMUSG00000034640	65528410	65555518	1
ENSMUST00000194373.5	180641355	180649193	Rnf185	ENSMUSG00000020448	3415982	3452363	31577
ENSMUST00000194619.1	170083632	170097328	Bnc2	ENSMUSG00000028487	84275352	84675275	113204
ENSMUST00000195505.1	155091410	155093227	Fpgt	ENSMUSG00000053870	155084918	155093403	8016
ENSMUST00000196213.1	25221904	25225913	Galnt11	ENSMUSG00000038072	25222882	25265918	1
ENSMUST00000196318.1	79345550	79358068	Magi3	ENSMUSG00000052539	104013259	104220374	194376
ENSMUST00000196650.1	110866271	110866720	Tpd52l2	ENSMUSG00000000827	181497181	181517371	14527
ENSMUST00000196729.1	110026119	110028121	Map4	ENSMUSG00000032479	109931864	110083947	94255
ENSMUST00000197415.4	122488882	122501621	Bckdhb	ENSMUSG00000032263	83925145	84124239	9910
ENSMUST00000198399.4	119747911	119784464	Ptbp2	ENSMUSG00000028134	119718742	119783388	42961
ENSMUST00000198527.2	19894886	19901033	Rspo2	ENSMUSG00000051920	43020797	43170818	9846
ENSMUST00000198651.1	102818705	102833883	Thsd4	ENSMUSG00000032289	59969719	60141220	76500
ENSMUST00000198666.1	109766052	109773903	Fbxw27	ENSMUSG00000104614	109766074	109790670	7048
ENSMUST00000200483.1	138186078	138187216	Nt5c2	ENSMUSG00000025041	46887828	47015153	103124
ENSMUST00000200800.1	31053870	31054623	Thegl	ENSMUSG00000029248	77016023	77061522	16024
ENSMUST00000201149.1	150529106	150532402	Brca2	ENSMUSG00000041147	150522644	150569747	9038
ENSMUST00000201162.1	59300042	59306729	Spats2	ENSMUSG00000051934	99125921	99186022	59807
ENSMUST00000201888.1	115103191	115107962	Lima1	ENSMUSG00000023022	99778470	99820143	30451
ENSMUST00000202666.1	35052900	35133687	Cnot4	ENSMUSG00000038784	35044955	35133715	88546
ENSMUST00000203850.1	61785111	61820121	Ccser1	ENSMUSG00000039578	61373997	61811718	411114
ENSMUST00000204178.1	51874472	51933440	Skap2	ENSMUSG00000059182	51859166	52012515	63097
ENSMUST00000204882.1	122608027	122609824	B4galt5	ENSMUSG00000017929	167298444	167349183	43095
ENSMUST00000204942.1	148887671	148896162	Caprin2	ENSMUSG00000030309	148842492	148896237	53526
ENSMUST00000205174.1	51859104	51871929	Skap2	ENSMUSG00000059182	51857422	52012549	1682
ENSMUST00000205682.1	134425278	134498984	D7Ertd443e	ENSMUSG00000030994	134349181	134498984	76097
ENSMUST00000205995.1	41489847	41499408	AW146154	ENSMUSG00000074166	41478874	41499890	10973
ENSMUST00000206072.1	79669537	79675713	Ticrr	ENSMUSG00000046591	79660196	79698148	10669
ENSMUST00000206224.1	98206971	98208626	Senp7	ENSMUSG00000052917	56075409	56190011	108298
ENSMUST00000206569.1	18871370	18890459	Pid1	ENSMUSG00000045658	84157129	84284611	4516
ENSMUST00000207418.1	26745209	26774221	Smarca2	ENSMUSG00000024921	26605052	26778321	140157
ENSMUST00000208054.1	81342735	81345227	Btbd9	ENSMUSG00000062202	30220100	30576262	175486

## Sheet: 4-cell
Supplementary Table 5
CMR-lncRNA and target maternal gene in 4-cell
lncRNA	start	end	Gene	Gene ID	start	end	position
ENSMUST00000002874.7	54985648	54992707	Ggct	ENSMUSG00000002797	54982580	54992950	9989
ENSMUST00000015948.13	45521007	45525605	Med28	ENSMUSG00000015804	45520303	45525637	4848
ENSMUST00000028677.4	121457134	121458363	Hypk	ENSMUSG00000027245	121456963	121458672	1186
ENSMUST00000061251.5	114812793	114813945	1500011B03Rik	ENSMUSG00000072694	114808196	114813976	4597
ENSMUST00000066794.8	12855836	12858633	Zfp946	ENSMUSG00000071266	22451123	22455838	2325
ENSMUST00000071745.3	148354656	148355598	Tmtc1	ENSMUSG00000030306	148232430	148444389	122226
ENSMUST00000075968.13	181154738	181166381	Cep170	ENSMUSG00000057335	176788467	176807124	10024
ENSMUST00000076585.12	107418056	107422327	Nup107	ENSMUSG00000052798	117750624	117792698	35371
ENSMUST00000076633.5	55038462	55042979	Pdzd2	ENSMUSG00000022197	12359711	12592556	215129
ENSMUST00000086013.3	23946646	23947290	Usp32	ENSMUSG00000000804	84984442	85140038	110742
ENSMUST00000091130.4	54481438	54482925	Micu1	ENSMUSG00000020111	59702477	59864132	104049
ENSMUST00000098564.8	74110356	74142880	Pid1	ENSMUSG00000045658	84157129	84284611	67783
ENSMUST00000100847.4	115102923	115110268	Myo10	ENSMUSG00000022272	25622525	25813673	64480
ENSMUST00000100982.4	118886618	118924580	Fam184a	ENSMUSG00000019856	53633145	53751123	86603
ENSMUST00000117870.8	40801302	40803026	Pou2f1	ENSMUSG00000026565	165875457	166002622	66374
ENSMUST00000120860.1	44121893	44124123	Txndc16	ENSMUSG00000021830	45134907	45220328	69659
ENSMUST00000122956.1	133131344	133139783	Enox2	ENSMUSG00000031109	49010458	49288242	250842
ENSMUST00000123229.7	86855752	86857354	Reep5	ENSMUSG00000005873	34346992	34372497	16370
ENSMUST00000123233.1	126407696	126429541	Ago3	ENSMUSG00000028842	126332732	126429556	96535
ENSMUST00000123366.1	86195699	86201166	Brip1	ENSMUSG00000034329	86058138	86201193	137561
ENSMUST00000123533.7	28468082	28471165	Ccser1	ENSMUSG00000039578	61570670	61820582	209441
ENSMUST00000123562.1	114198560	114201440	Zfp770	ENSMUSG00000040321	114193461	114201469	7875
ENSMUST00000123624.1	32757291	32757983	Pdzd2	ENSMUSG00000022197	12359711	12592556	71876
ENSMUST00000124092.1	155956005	155957483	Macrod2	ENSMUSG00000068205	140395356	142392966	737250
ENSMUST00000124540.7	103073695	103092631	Apip	ENSMUSG00000010911	103073675	103092644	18071
ENSMUST00000124582.1	125277787	125284159	Scarb1	ENSMUSG00000037936	125277566	125294109	6332
ENSMUST00000125004.7	23156518	23177068	Pdxdc1	ENSMUSG00000022680	13834160	13903021	7685
ENSMUST00000125088.1	27527772	27533355	Cdc123	ENSMUSG00000039128	5809555	5833678	2671
ENSMUST00000125148.1	94654031	94659717	Lsm14a	ENSMUSG00000066568	34353814	34389080	29886
ENSMUST00000125151.1	137657395	137658530	Celf2	ENSMUSG00000002107	6553889	7395893	38354
ENSMUST00000125160.1	127104034	127107522	Rubcn	ENSMUSG00000035629	32823859	32877766	46977
ENSMUST00000125453.1	127026445	127027549	Ndc1	ENSMUSG00000028614	107367784	107416346	14754
ENSMUST00000125556.1	20713311	20743986	Etl4	ENSMUSG00000036617	20519791	20809885	193520
ENSMUST00000125702.1	64071398	64079468	Cox10	ENSMUSG00000042148	63962627	64079466	110910
ENSMUST00000125801.7	124923624	124936781	Cdca8	ENSMUSG00000028873	124918465	124936917	8200
ENSMUST00000125848.1	26348121	26352100	Pid1	ENSMUSG00000045658	84037231	84336173	256016
ENSMUST00000125989.1	69649605	69651081	Raf1	ENSMUSG00000000441	115623523	115632995	6537
ENSMUST00000126246.1	39004612	39005122	Rhbdd2	ENSMUSG00000039917	135632618	135646376	4739
ENSMUST00000126345.2	105899906	105929346	Lima1	ENSMUSG00000023022	99819795	99874671	44264
ENSMUST00000126638.7	69198647	69206123	Macrod2	ENSMUSG00000068205	140395356	142392966	695378
ENSMUST00000127170.1	37878988	37881868	Mitd1	ENSMUSG00000026088	37874801	37890407	6129
ENSMUST00000127552.1	115299556	115300879	Ambra1	ENSMUSG00000040506	91730184	91918848	12940
ENSMUST00000127609.1	5923875	5924776	Myo5b	ENSMUSG00000025885	74442607	74770805	307380
ENSMUST00000127775.7	31141164	31222657	Elp4	ENSMUSG00000027167	105731448	105865982	13089
ENSMUST00000127868.1	89214946	89239971	Mthfs	ENSMUSG00000066442	89211157	89240240	3789
ENSMUST00000128010.1	116636511	116651396	Tmtc1	ENSMUSG00000030306	148232430	148444389	125107
ENSMUST00000128548.1	59774088	59783838	Inip	ENSMUSG00000038544	59769637	59783866	4451
ENSMUST00000129013.1	135063737	135064079	Fam107b	ENSMUSG00000026655	3713458	3782142	60948
ENSMUST00000129194.1	115616549	115617905	Vcpip1	ENSMUSG00000045210	9718622	9748382	7788
ENSMUST00000129504.7	114158599	114175338	Aqr	ENSMUSG00000040383	114105162	114175277	61031
ENSMUST00000129673.7	26912192	26913318	Ciapin1	ENSMUSG00000031781	94819804	94838358	16325
ENSMUST00000129748.1	94567514	94576388	Plaa	ENSMUSG00000028577	94569167	94603244	1
ENSMUST00000129781.1	144190733	144195893	Oog2	ENSMUSG00000066030	144190729	144196934	5076
ENSMUST00000129854.1	163636831	163645125	Rsrc1	ENSMUSG00000034544	66985704	67356558	111017
ENSMUST00000129869.7	60201364	60202215	Srebf1	ENSMUSG00000020538	60199089	60220604	3069
ENSMUST00000129974.2	40595246	40615251	Dnajb4	ENSMUSG00000028035	152185081	152210019	11067
ENSMUST00000130001.1	86855862	86857332	Reep5	ENSMUSG00000005873	34346992	34372497	16370
ENSMUST00000130487.7	81342732	81344531	Btbd9	ENSMUSG00000062202	30220100	30576262	175483
ENSMUST00000130503.7	40743584	40757883	Raf1	ENSMUSG00000000441	115618569	115676635	51587
ENSMUST00000130711.7	180227004	180230065	Psen2	ENSMUSG00000010609	180227004	180256300	1
ENSMUST00000131159.2	132018443	132031694	Elk4	ENSMUSG00000026436	132007607	132026448	11740
ENSMUST00000131170.1	101319834	101322099	Psme3	ENSMUSG00000078652	101316977	101320594	2857
ENSMUST00000131202.1	87115869	87122107	Ska2	ENSMUSG00000020492	87109234	87124635	12698
ENSMUST00000131479.1	156263185	156272624	Phf20	ENSMUSG00000038116	156196642	156309952	66543
ENSMUST00000131513.1	143514669	143517608	Rac1	ENSMUSG00000001847	143503634	143528036	11035
ENSMUST00000131534.7	34811839	34826311	Lekr1	ENSMUSG00000074579	65666268	65831355	104337
ENSMUST00000131674.1	86675405	86684491	Snrnp27	ENSMUSG00000001158	86675151	86684522	254
ENSMUST00000131754.1	37878890	37880118	Mitd1	ENSMUSG00000026088	37878888	37890411	729
ENSMUST00000131880.1	49238904	49242900	Susd3	ENSMUSG00000021384	49230829	49248706	11960
ENSMUST00000132010.7	11156441	11174379	Trp53inp1	ENSMUSG00000028211	11156431	11174379	13279
ENSMUST00000132022.1	20078686	20112867	Cd36	ENSMUSG00000002944	17781690	17849792	14153
ENSMUST00000132031.1	53176168	53191225	Mllt3	ENSMUSG00000028496	87769925	88033364	219331
ENSMUST00000132185.1	105132449	105138981	Dusp10	ENSMUSG00000039384	184013302	184037274	648
ENSMUST00000132200.1	40500733	40507585	Cnot7	ENSMUSG00000031601	40492542	40515847	8191
ENSMUST00000132265.1	150897384	150901835	Vps53	ENSMUSG00000017288	76062980	76179499	56263
ENSMUST00000132600.1	104704950	104712166	Olah	ENSMUSG00000026645	3342017	3366569	19384
ENSMUST00000132618.1	100320884	100321533	Sdha	ENSMUSG00000021577	74323066	74350201	17667
ENSMUST00000132739.1	93909987	93912419	Mbtd1	ENSMUSG00000059474	93885866	93921475	24121
ENSMUST00000132928.1	20829797	20831022	Lrrc28	ENSMUSG00000030556	67545376	67645204	48293
ENSMUST00000133386.1	123228190	123245268	Psmd9	ENSMUSG00000029440	123234594	123248527	4948
ENSMUST00000133404.1	86682676	86684517	Snrnp27	ENSMUSG00000001158	86675151	86684522	7525
ENSMUST00000133652.1	59836638	59839812	Scarb1	ENSMUSG00000037936	125277089	125341071	8341
ENSMUST00000133910.2	93178983	93184176	Pla2g4c	ENSMUSG00000033847	13324655	13359350	7955
ENSMUST00000134038.1	116616984	116623922	Pdcd6ip	ENSMUSG00000032504	113651744	113708259	43033
ENSMUST00000134323.1	34815268	34826217	Tbccd1	ENSMUSG00000004462	22813214	22857669	898
ENSMUST00000134473.1	124884569	124888630	Zfp664	ENSMUSG00000079215	124862691	124888630	21878
ENSMUST00000134565.1	137421008	137422791	Smyd3	ENSMUSG00000055067	178951960	179518034	490320
ENSMUST00000134685.1	77054494	77078435	Ggta1	ENSMUSG00000035778	35400183	35461449	26052
ENSMUST00000134770.1	60536381	60554367	Alkbh5	ENSMUSG00000042650	60537978	60558512	15736
ENSMUST00000134908.1	60206594	60209748	Atic	ENSMUSG00000026192	71557150	71579631	1414
ENSMUST00000135049.1	39010018	39015877	Rhot1	ENSMUSG00000017686	80209055	80267907	49915
ENSMUST00000135294.1	119292500	119293596	Tmem108	ENSMUSG00000042757	103506666	103761829	127743
ENSMUST00000135332.1	103028190	103043198	Dcakd	ENSMUSG00000020935	102999644	103028304	28546
ENSMUST00000135703.1	66989434	66999725	Zranb3	ENSMUSG00000036086	127954184	128102462	51827
ENSMUST00000135874.1	86930691	86934822	Etl4	ENSMUSG00000036617	19909780	20744816	314270
ENSMUST00000135947.1	80249674	80266738	Rhot1	ENSMUSG00000017686	80209055	80267907	45603
ENSMUST00000136174.7	86854804	86857345	Bnc2	ENSMUSG00000028487	84391052	84675078	37868
ENSMUST00000136269.7	26910817	26913057	Pbrm1	ENSMUSG00000042323	31019138	31120041	57602
ENSMUST00000136485.1	70687813	70691721	Gorasp2	ENSMUSG00000014959	70661576	70712636	27607
ENSMUST00000136618.7	13819306	13835448	Pdxdc1	ENSMUSG00000022680	13833148	13903127	1533
ENSMUST00000136656.7	84911469	84916366	Nbr1	ENSMUSG00000017119	101556058	101581012	14686
ENSMUST00000136700.7	20286930	20301329	Fam107b	ENSMUSG00000026655	3570488	3782142	116473
ENSMUST00000136733.1	191827148	191829988	Nde1	ENSMUSG00000022678	14183573	14190520	3138
ENSMUST00000137456.7	133965440	133967275	Msh3	ENSMUSG00000014850	92211872	92354995	94230
ENSMUST00000137844.1	101124500	101125828	Tsc22d1	ENSMUSG00000022010	76488436	76507170	10853
ENSMUST00000138089.1	60206593	60209159	Prkar2a	ENSMUSG00000032601	108692143	108750436	43513
ENSMUST00000138106.7	114518145	114545891	Dph6	ENSMUSG00000057147	114516644	114654887	29084
ENSMUST00000138189.1	118475861	118479648	Srp14	ENSMUSG00000009549	118475850	118479711	3064
ENSMUST00000138428.7	80402997	80406766	9530068E07Rik	ENSMUSG00000036275	52396428	52408723	9179
ENSMUST00000138443.1	107043041	107047275	Rasa2	ENSMUSG00000032413	96539300	96631617	61450
ENSMUST00000138458.7	133965430	133968650	Msh3	ENSMUSG00000014850	92211886	92355003	94216
ENSMUST00000138521.7	44119000	44126329	Bivm	ENSMUSG00000041684	44118957	44126566	7307
ENSMUST00000138593.8	4125959	4131727	Tmem134	ENSMUSG00000097394	4125987	4131729	1769
ENSMUST00000138630.1	121750880	121752383	BC048403	ENSMUSG00000053684	121739937	121752865	11989
ENSMUST00000138681.7	21848064	21857990	Pnisr	ENSMUSG00000028248	21848055	21876467	6291
ENSMUST00000138936.1	81344704	81345224	Btbd9	ENSMUSG00000062202	30220341	30513675	175538
ENSMUST00000138973.1	68903234	68906989	Ankrd17	ENSMUSG00000055204	90227166	90366577	7900
ENSMUST00000139026.1	117349910	117355005	Psmd9	ENSMUSG00000029440	123241835	123248527	6193
ENSMUST00000139147.1	116094264	116100058	Umad1	ENSMUSG00000089862	8259430	8428760	43683
ENSMUST00000139339.1	32965406	32969446	Stx8	ENSMUSG00000020903	67966469	67987607	10768
ENSMUST00000139378.1	116023509	116024473	H3f3b	ENSMUSG00000016559	116021912	116027962	1969
ENSMUST00000139558.1	40510103	40511304	Cnot7	ENSMUSG00000031601	40493036	40511304	17067
ENSMUST00000139846.1	100320518	100321349	Sdha	ENSMUSG00000021577	74323066	74350201	17503
ENSMUST00000139897.7	119282273	119294490	Cep70	ENSMUSG00000056267	99243461	99264928	16531
ENSMUST00000139978.1	143789364	143795292	Gm13023	ENSMUSG00000066031	143789365	143794759	4161
ENSMUST00000140001.1	156170040	156177383	Ston2	ENSMUSG00000020961	91633009	91786436	56448
ENSMUST00000140267.8	4125959	4131727	Tmem134	ENSMUSG00000024845	4125987	4131730	5373
ENSMUST00000140281.1	82647843	82652518	Pole4	ENSMUSG00000030042	82621852	82652870	30532
ENSMUST00000140405.8	4125989	4131727	Tmem134	ENSMUSG00000097394	4125987	4131729	1066
ENSMUST00000140441.1	114112126	114119187	Aqr	ENSMUSG00000040383	114105162	114175277	13514
ENSMUST00000140543.1	100695063	100696620	Eif4g3	ENSMUSG00000028760	137993022	138208508	11616
ENSMUST00000140597.7	16101295	16102082	Map4	ENSMUSG00000032479	109931800	110005739	39208
ENSMUST00000140696.1	71391334	71396187	Rmnd5a	ENSMUSG00000002222	71388634	71440637	4467
ENSMUST00000140740.1	65691728	65697014	Erich5	ENSMUSG00000044726	34453305	34473892	19250
ENSMUST00000141016.1	98804271	98805779	Msl1	ENSMUSG00000052915	98795800	98806434	9542
ENSMUST00000141138.7	82647316	82652520	Pole4	ENSMUSG00000030042	82621852	82652870	29584
ENSMUST00000141384.1	134164112	134187085	Galnt11	ENSMUSG00000038072	25222882	25265918	16497
ENSMUST00000141408.1	49237685	49240618	Susd3	ENSMUSG00000021384	49230690	49248294	8098
ENSMUST00000141460.1	132698119	132750582	Zfyve16	ENSMUSG00000021706	92487108	92530868	9294
ENSMUST00000141555.1	109244582	109253823	Calr4	ENSMUSG00000028558	109234485	109254251	10097
ENSMUST00000141683.1	80402998	80406795	9530068E07Rik	ENSMUSG00000036275	52396428	52408723	9179
ENSMUST00000141847.1	144190719	144194060	Oog2	ENSMUSG00000066030	144190729	144196934	2713
ENSMUST00000141881.1	33152511	33154465	Lsm14a	ENSMUSG00000066568	34353814	34389080	13786
ENSMUST00000141938.7	116289063	116290480	Cdh4	ENSMUSG00000000305	179442622	179847704	39265
ENSMUST00000142140.7	63047029	63058149	Mdm4	ENSMUSG00000054387	132986220	133025416	7998
ENSMUST00000142186.1	32683302	32685004	Fpgs	ENSMUSG00000009566	32682609	32694185	2141
ENSMUST00000142191.1	165222445	165236922	Gstcd	ENSMUSG00000028018	132981752	133091825	47719
ENSMUST00000142263.7	87109251	87124634	Ska2	ENSMUSG00000020492	87109234	87124635	12698
ENSMUST00000142461.1	28075050	28076677	E330021D16Rik	ENSMUSG00000045291	136400317	136415569	9644
ENSMUST00000143333.1	44570370	44571714	Gtdc1	ENSMUSG00000036890	44564412	44861622	5958
ENSMUST00000143363.7	85593444	85598779	Mdm4	ENSMUSG00000054387	133009151	133030561	20467
ENSMUST00000143377.1	59948598	59960655	Nr2e3	ENSMUSG00000032292	59942771	59950117	6154
ENSMUST00000143430.1	86438708	86439488	Srrm1	ENSMUSG00000028809	135342411	135353142	6322
ENSMUST00000144081.7	71390467	71396282	Rmnd5a	ENSMUSG00000002222	71388887	71399293	5738
ENSMUST00000144127.7	144272819	144280479	Caprin2	ENSMUSG00000030309	148842492	148896237	39119
ENSMUST00000144581.1	110667370	110668188	Ep400	ENSMUSG00000029505	110664373	110770527	3690
ENSMUST00000144601.1	40736306	40739264	Gpat4	ENSMUSG00000031545	23171265	23208346	31209
ENSMUST00000144630.1	127025924	127026614	Ndc1	ENSMUSG00000028614	107367784	107416346	14754
ENSMUST00000144832.3	73404076	73409858	R3hdm1	ENSMUSG00000056211	128103324	128237736	9479
ENSMUST00000144930.1	89211386	89240226	Mthfs	ENSMUSG00000066442	89211157	89226458	229
ENSMUST00000145863.1	122094032	122101347	G3bp2	ENSMUSG00000029405	92068325	92083263	7516
ENSMUST00000145881.7	137375574	137410756	Kif1bp	ENSMUSG00000036955	62539655	62570415	8663
ENSMUST00000145999.1	43939003	43943550	Ccdc191	ENSMUSG00000022701	43889800	43964314	49203
ENSMUST00000146004.1	24888740	24889804	Nlrp9b	ENSMUSG00000060508	19991465	20019269	22032
ENSMUST00000146266.1	114910980	114919354	Ostf1	ENSMUSG00000024725	18579328	18631789	38013
ENSMUST00000146280.1	40507318	40511722	Cnot7	ENSMUSG00000031601	40492540	40511754	18998
ENSMUST00000146721.1	24898131	24903505	Ndufaf4	ENSMUSG00000028261	24898083	24905001	48
ENSMUST00000147054.1	108328189	108332643	Tpx2	ENSMUSG00000027469	152847964	152895321	27067
ENSMUST00000147131.1	103091836	103092638	Apip	ENSMUSG00000010911	103073675	103092644	18161
ENSMUST00000147143.1	26912619	26913318	Pbrm1	ENSMUSG00000042323	31025507	31113945	51302
ENSMUST00000147191.7	114170045	114181048	Aqr	ENSMUSG00000040383	114101170	114175339	73922
ENSMUST00000147199.7	24088181	24093798	Pdpk1	ENSMUSG00000024122	24078881	24141576	14658
ENSMUST00000147234.1	156282631	156292528	Phf20	ENSMUSG00000038116	156196642	156309952	91157
ENSMUST00000147614.1	31430716	31474376	Mkln1	ENSMUSG00000025609	31398735	31516811	60218
ENSMUST00000147633.8	4125959	4131727	Tmem134	ENSMUSG00000097394	4125987	4131729	5239
ENSMUST00000147973.2	103159795	103164069	Mast4	ENSMUSG00000034751	102852506	103334460	307289
ENSMUST00000148030.1	87490978	87497093	Commd1	ENSMUSG00000051355	22899759	22982252	44669
ENSMUST00000148239.7	70015812	70022737	Gtf2a2	ENSMUSG00000033543	70012571	70022737	6817
ENSMUST00000148582.7	87506565	87509219	Nt5c2	ENSMUSG00000025041	46887828	47015153	86319
ENSMUST00000148753.7	74262810	74269682	Celf2	ENSMUSG00000002107	6539694	7396000	760982
ENSMUST00000148768.1	86464040	86469947	Amfr	ENSMUSG00000031751	93971588	94012842	11103
ENSMUST00000148777.1	118041316	118053664	Tbc1d8	ENSMUSG00000003134	39371492	39478755	33123
ENSMUST00000148786.1	44751895	44825403	Gtdc1	ENSMUSG00000036890	44591910	44862275	159985
ENSMUST00000148807.8	4125979	4131735	Tmem134	ENSMUSG00000024845	4125960	4132307	5400
ENSMUST00000149075.1	11192597	11193235	Ccne2	ENSMUSG00000028212	11191726	11204779	871
ENSMUST00000149339.1	26912671	26913212	Pbrm1	ENSMUSG00000042323	31019157	31082598	57583
ENSMUST00000149365.1	75341978	75348293	Rpa1	ENSMUSG00000000751	75300350	75348310	47874
ENSMUST00000149615.7	118475851	118478883	Srp14	ENSMUSG00000009549	118475850	118479711	976
ENSMUST00000149755.8	130316695	130344859	Zcchc17	ENSMUSG00000028772	130315383	130359943	1312
ENSMUST00000150206.7	25584111	25590372	Tnrc6b	ENSMUSG00000047888	80711313	80941085	85859
ENSMUST00000150574.1	40754376	40757831	Trmt13	ENSMUSG00000033439	116585812	116594685	6542
ENSMUST00000150946.7	96034951	96039878	Gtf2a1	ENSMUSG00000020962	91555262	91590009	23395
ENSMUST00000150955.1	97778056	97778635	Etl4	ENSMUSG00000036617	20519828	20810536	186725
ENSMUST00000151049.1	124721733	124723382	Cenpf	ENSMUSG00000026605	189658725	189688086	26611
ENSMUST00000151105.7	126624948	126626016	Macf1	ENSMUSG00000028649	123349716	123564694	68668
ENSMUST00000151168.1	71953447	71968176	Macrod2	ENSMUSG00000068205	140395435	142384388	76179
ENSMUST00000151553.1	101986860	101989084	C87977	ENSMUSG00000046262	144206776	144213017	1822
ENSMUST00000151573.2	100464211	100470152	C2cd3	ENSMUSG00000047248	100430150	100470152	34061
ENSMUST00000151756.1	60206126	60209801	Atic	ENSMUSG00000026192	71557150	71579631	1414
ENSMUST00000151792.7	118036031	118061773	Macrod2	ENSMUSG00000068205	140395309	142392966	706011
ENSMUST00000151864.1	76837433	76844689	Macrod2	ENSMUSG00000068205	140395435	142384388	1762076
ENSMUST00000151968.1	80945579	80946970	Smyd3	ENSMUSG00000055067	179395224	179518041	8642
ENSMUST00000152196.1	3493761	3504748	Rbfox2	ENSMUSG00000033565	77078990	77306928	114341
ENSMUST00000152441.1	39001619	39005043	Rhbdd2	ENSMUSG00000039917	135632618	135646376	4524
ENSMUST00000152450.1	13834276	13837081	Pdxdc1	ENSMUSG00000022680	13833148	13903127	3893
ENSMUST00000152577.1	116079416	116083054	Wdr20	ENSMUSG00000037957	110737992	110795028	23093
ENSMUST00000152666.7	21848058	21860468	Pnisr	ENSMUSG00000028248	21848058	21871342	9122
ENSMUST00000152861.1	88168252	88168906	Cfap97	ENSMUSG00000031631	46163715	46170440	3673
ENSMUST00000152948.1	50281166	50289199	Mmadhc	ENSMUSG00000026766	50287866	50296801	1061
ENSMUST00000153096.1	31994821	31998697	Atad1	ENSMUSG00000013662	32672822	32739786	34469
ENSMUST00000153269.2	30136489	30163625	Lrrc17	ENSMUSG00000039883	21543563	21575904	5410
ENSMUST00000153480.1	15504583	15516868	Tbp	ENSMUSG00000014767	15499888	15528379	14340
ENSMUST00000153748.1	20268286	20297432	Macrod2	ENSMUSG00000068205	140395435	142384388	1625852
ENSMUST00000154156.1	46051368	46052321	Sft2d1	ENSMUSG00000073468	8311102	8327442	9496
ENSMUST00000154693.1	61643831	61649977	Tank	ENSMUSG00000064289	61578586	61654171	71151
ENSMUST00000154965.1	73873274	73892550	Wnk2	ENSMUSG00000037989	49038874	49148014	70102
ENSMUST00000154972.7	100597427	100619579	Tyw1	ENSMUSG00000056310	130257035	130341563	58477
ENSMUST00000155066.1	161025886	161029548	Chd6	ENSMUSG00000057133	160946978	161109022	78908
ENSMUST00000155325.1	120594509	120595657	Tmed10	ENSMUSG00000021248	85342788	85374847	27450
ENSMUST00000155460.1	105137563	105140394	Desi2	ENSMUSG00000026502	178187417	178250901	57903
ENSMUST00000155532.1	109665944	109666976	Prkar1a	ENSMUSG00000020612	109649405	109669656	16539
ENSMUST00000155645.1	126397956	126404335	Ago3	ENSMUSG00000028842	126332732	126429556	65224
ENSMUST00000156186.1	18271264	18278545	Odf2	ENSMUSG00000026790	29889795	29931095	9813
ENSMUST00000156304.1	60201366	60202624	Srebf1	ENSMUSG00000020538	60199089	60220604	2277
ENSMUST00000156464.1	46646243	46647667	Rspry1	ENSMUSG00000050079	94601937	94660275	55927
ENSMUST00000156524.1	96034956	96043661	Fam193a	ENSMUSG00000037210	34369933	34486456	7869
ENSMUST00000156759.1	25827001	25828816	Lig4	ENSMUSG00000049717	9970877	9977686	3618
ENSMUST00000156869.1	80224441	80226818	Trmt13	ENSMUSG00000033439	116581093	116614587	21660
ENSMUST00000157052.1	52374100	52376775	Etl4	ENSMUSG00000036617	19909780	20744816	127813
ENSMUST00000159765.1	12913846	12915624	Mrpl18	ENSMUSG00000057388	12911349	12916345	4206
ENSMUST00000160052.1	37252922	37253365	Rsrc1	ENSMUSG00000034544	66985704	67356558	67113
ENSMUST00000160146.1	31601852	31621227	Phf20	ENSMUSG00000038116	156196642	156309952	79426
ENSMUST00000160253.1	8419678	8428238	Umad1	ENSMUSG00000089862	8259288	8459470	160390
ENSMUST00000160514.7	26377150	26403696	Nlrp9c	ENSMUSG00000040614	26322473	26394238	54677
ENSMUST00000160520.1	4229230	4231206	Pbrm1	ENSMUSG00000042323	31019138	31121592	57448
ENSMUST00000161225.7	95305911	95343887	AA792892	ENSMUSG00000073497	94377317	94385079	4037
ENSMUST00000161309.7	82618992	82705365	Naa35	ENSMUSG00000021555	59585394	59608817	17488
ENSMUST00000161400.1	8259444	8279552	Umad1	ENSMUSG00000089862	8259350	8427138	19925
ENSMUST00000161593.1	34335372	34341957	Glud1	ENSMUSG00000021794	34310727	34345265	28033
ENSMUST00000162332.1	143308303	143315340	Uggt2	ENSMUSG00000042104	118985039	119099430	6424
ENSMUST00000162483.1	100812189	100816030	Lima1	ENSMUSG00000023022	99778470	99820143	13320
ENSMUST00000162548.1	116983836	116991361	Nceh1	ENSMUSG00000027698	27183004	27284608	95087
ENSMUST00000162972.1	55407383	55412287	Clasp1	ENSMUSG00000064302	118419724	118612678	59551
ENSMUST00000163039.7	57390712	57401522	Tyw5	ENSMUSG00000048495	57388237	57407101	8489
ENSMUST00000164106.1	126164033	126168403	Peli1	ENSMUSG00000020134	21135469	21150323	3208
ENSMUST00000164934.1	40500451	40510268	Cnot7	ENSMUSG00000031601	40492540	40511754	17532
ENSMUST00000165686.1	46161161	46162158	Fam184a	ENSMUSG00000019856	53633145	53751123	97230
ENSMUST00000167656.1	16219632	16317274	Rsrc1	ENSMUSG00000034544	66981390	67356559	167440
ENSMUST00000167796.1	32082872	32085692	Dph3	ENSMUSG00000021905	32082758	32085729	2793
ENSMUST00000167843.1	19490308	19492290	Etl4	ENSMUSG00000036617	19909780	20744816	68259
ENSMUST00000169055.7	4125934	4132285	Tmem134	ENSMUSG00000024845	4125960	4132307	1
ENSMUST00000170083.7	143909964	143933968	Clasp1	ENSMUSG00000064302	118389058	118609432	103273
ENSMUST00000170097.1	38587211	38591346	Tmem39a	ENSMUSG00000002845	38562812	38592162	24399
ENSMUST00000170327.2	47556030	47578010	Smyd3	ENSMUSG00000055067	178951960	179518034	234509
ENSMUST00000170335.3	61259008	61259972	Dclk2	ENSMUSG00000028078	86786151	86920379	78338
ENSMUST00000170898.1	71916556	71918851	Stx8	ENSMUSG00000020903	67966193	68207148	34850
ENSMUST00000172539.7	57641779	57664964	Nr6a1	ENSMUSG00000063972	38723374	38926217	97895
ENSMUST00000172799.7	33952000	33954490	Nhsl1	ENSMUSG00000039835	18318985	18531973	193549
ENSMUST00000173200.1	109778897	109805668	Mastl	ENSMUSG00000026779	23115606	23156024	26
ENSMUST00000174134.1	66912237	66919661	Mterf3	ENSMUSG00000021519	66906968	66916631	5269
ENSMUST00000174583.7	87327030	87357784	Rnf168	ENSMUSG00000014074	32277461	32301434	3451
ENSMUST00000174835.1	95129726	95131266	Ambra1	ENSMUSG00000040506	91730138	91918848	24874
ENSMUST00000175792.7	58652850	58659292	Nptn	ENSMUSG00000032336	58629106	58655208	23744
ENSMUST00000175979.1	25169090	25238717	Akap12	ENSMUSG00000038587	4266380	4359470	61647
ENSMUST00000176005.1	122351732	122359279	Pms1	ENSMUSG00000026098	53189187	53297018	39648
ENSMUST00000176022.1	44092674	44093933	Usp2	ENSMUSG00000032010	44069443	44093993	23684
ENSMUST00000176748.1	35220836	35221657	Nbr1	ENSMUSG00000017119	101552234	101559546	5132
ENSMUST00000177020.1	58651976	58652818	Nptn	ENSMUSG00000032336	58582406	58652878	69570
ENSMUST00000177422.7	44092468	44094364	Usp2	ENSMUSG00000032010	44069443	44093993	23684
ENSMUST00000180726.1	22113050	22148819	Mtus2	ENSMUSG00000029651	147957320	148316065	277477
ENSMUST00000180974.1	78175914	78178879	Etl4	ENSMUSG00000036617	20339824	20661918	290201
ENSMUST00000181031.1	87954503	87960391	Gm2042	ENSMUSG00000096276	87954080	87959053	4542
ENSMUST00000181063.1	4561780	4564637	Klhl8	ENSMUSG00000029312	103862050	103911259	37260
ENSMUST00000181614.1	22144302	22148823	Mtus2	ENSMUSG00000029651	147957342	148076537	18723
ENSMUST00000182072.1	9915965	9917397	Pdzd2	ENSMUSG00000022197	12359711	12592556	215421
ENSMUST00000182115.1	125162871	125165590	Pdzd2	ENSMUSG00000022197	12359711	12592556	215121
ENSMUST00000182143.1	103762917	103763545	Zfp850	ENSMUSG00000096916	27988712	28008416	11409
ENSMUST00000182700.1	54872669	54873312	Acbd6	ENSMUSG00000033701	155558122	155691330	88117
ENSMUST00000182925.1	59988404	59990383	Helq	ENSMUSG00000035266	100762145	100798598	22295
ENSMUST00000183285.1	58878833	58879315	Etl4	ENSMUSG00000036617	19909780	20744816	86635
ENSMUST00000185273.1	31529093	31531326	Ctnna1	ENSMUSG00000037815	35119442	35174419	8414
ENSMUST00000185387.1	131978964	131981906	Slc45a3	ENSMUSG00000026435	131962967	131982969	15997
ENSMUST00000185431.1	63888602	63890512	Smyd3	ENSMUSG00000055067	178951960	179518034	457631
ENSMUST00000186242.1	58431020	58432185	Wdr20	ENSMUSG00000037957	110737992	110795028	3519
ENSMUST00000186721.1	88688606	88719581	Mthfs	ENSMUSG00000066442	89211157	89226458	232
ENSMUST00000186976.1	39446109	39449221	Dusp10	ENSMUSG00000039384	184013302	184037274	8823
ENSMUST00000187098.1	92452053	92462989	Ndufa10	ENSMUSG00000026260	92439010	92473860	23277
ENSMUST00000187632.1	58652878	58664269	Nptn	ENSMUSG00000032336	58629106	58655208	23772
ENSMUST00000187705.1	85152621	85155512	Mtus2	ENSMUSG00000029651	147957320	148316065	191690
ENSMUST00000188254.2	34415763	34417986	Tmem178b	ENSMUSG00000057716	39873071	40255075	52866
ENSMUST00000188270.1	7791420	7792824	Strbp	ENSMUSG00000026915	37583156	37703275	104890
ENSMUST00000189622.1	156835287	156837924	Mtus2	ENSMUSG00000029651	147957342	148076537	37328
ENSMUST00000189690.6	90042135	90090144	Akap9	ENSMUSG00000040407	3928274	4081310	123317
ENSMUST00000189931.6	78471186	78488795	Farsb	ENSMUSG00000026245	78425068	78488897	57240
ENSMUST00000190312.6	132996641	133018858	Mdm4	ENSMUSG00000054387	132991354	133025356	13300
ENSMUST00000191456.1	59976740	59980676	Chd6	ENSMUSG00000057133	160946978	161109022	55491
ENSMUST00000192281.1	160288605	160293361	Anapc10	ENSMUSG00000036977	79711820	79777320	9683
ENSMUST00000192300.1	41602430	41604807	Auts2	ENSMUSG00000029673	132030990	132449360	284449
ENSMUST00000193029.1	37652753	37654172	Cpm	ENSMUSG00000020183	117629500	117687352	50983
ENSMUST00000193729.1	160247982	160250758	Rbbp7	ENSMUSG00000031353	162760402	162779092	13427
ENSMUST00000193919.1	184033030	184034301	Dusp10	ENSMUSG00000039384	184013302	184037274	19728
ENSMUST00000196213.1	25221904	25225913	Galnt11	ENSMUSG00000038072	25222882	25265918	1
ENSMUST00000196331.1	116673669	116676428	Tmem47	ENSMUSG00000025666	81070716	81097872	11154
ENSMUST00000196729.1	110026119	110028121	Map4	ENSMUSG00000032479	109931460	110083955	96438
ENSMUST00000196871.1	96559511	96560204	Txnip	ENSMUSG00000038393	96557960	96561857	1551
ENSMUST00000197417.1	86066812	86067895	Cnot6l	ENSMUSG00000034724	96076801	96161547	64466
ENSMUST00000197654.1	138606116	138607057	Zfp68	ENSMUSG00000058291	138603652	138619761	3131
ENSMUST00000197741.1	144767732	144768691	Ccnt2	ENSMUSG00000026349	127774164	127808061	25616
ENSMUST00000198015.1	109524379	109534858	Fbxw20	ENSMUSG00000061701	109221811	109234724	4045
ENSMUST00000198346.1	108644325	108645116	Tmem175	ENSMUSG00000013495	108630002	108647263	14323
ENSMUST00000198527.2	19894886	19901033	Dlgap4	ENSMUSG00000061689	156720572	156749091	23761
ENSMUST00000198651.1	102818705	102833883	Celf2	ENSMUSG00000002107	6546334	6884946	294749
ENSMUST00000198673.1	113578788	113581866	Rnf185	ENSMUSG00000020448	3415982	3452363	28097
ENSMUST00000198861.1	146286176	146292168	Ccdc15	ENSMUSG00000034303	37275835	37348432	1992
ENSMUST00000199152.1	139021840	139074798	Rap1gds1	ENSMUSG00000028149	138940766	139075148	109715
ENSMUST00000199154.1	124874152	124876297	Zfp664	ENSMUSG00000079215	124862691	124888630	11461
ENSMUST00000200483.1	138186078	138187216	Nt5c2	ENSMUSG00000025041	46887828	47015153	103124
ENSMUST00000200542.1	9155733	9160986	Btbd9	ENSMUSG00000062202	30220100	30576262	239380
ENSMUST00000200800.1	31053870	31054623	Thegl	ENSMUSG00000029248	77016023	77061529	16024
ENSMUST00000200832.1	129869859	129871977	Mast4	ENSMUSG00000034751	102732486	103334192	496962
ENSMUST00000200979.1	74535979	74545452	Fip1l1	ENSMUSG00000029227	74535481	74596145	498
ENSMUST00000201149.1	150529106	150532402	Brca2	ENSMUSG00000041147	150522644	150569747	9408
ENSMUST00000201162.1	59300042	59306729	Nckap5	ENSMUSG00000049690	125913637	126830632	755562
ENSMUST00000201888.1	115103191	115107962	Lima1	ENSMUSG00000023022	99778470	99875456	30451
ENSMUST00000202891.1	36956850	36959888	Zfp60	ENSMUSG00000037640	27736956	27750023	11440
ENSMUST00000203464.1	63044965	63048172	Dclk2	ENSMUSG00000028078	86786153	86920852	77131
ENSMUST00000203640.1	39157486	39162235	Tiam1	ENSMUSG00000002489	89787111	90143769	195253
ENSMUST00000205736.1	24134174	24136910	Zfp235	ENSMUSG00000047603	24134242	24143241	1741
ENSMUST00000205766.2	59046861	59054202	Pak3	ENSMUSG00000031284	143518591	143797792	13573
ENSMUST00000206072.1	79669537	79675713	Ticrr	ENSMUSG00000046591	79660196	79698148	9341
ENSMUST00000206207.1	34694272	34697450	Pak3	ENSMUSG00000031284	143518698	143765378	21687
ENSMUST00000206224.1	98206971	98208626	Senp7	ENSMUSG00000052917	56075409	56190011	108298
ENSMUST00000206458.1	123123885	123162663	Celf2	ENSMUSG00000002107	6615729	7396198	537565
ENSMUST00000206809.1	24134228	24136914	Zfp111	ENSMUSG00000087598	24198082	24211443	8976
ENSMUST00000207345.1	28797898	28798779	Rab3gap1	ENSMUSG00000036104	127868812	127942610	18727
ENSMUST00000208018.1	100465407	100470152	C2cd3	ENSMUSG00000047248	100372233	100470150	93174
ENSMUST00000208054.1	81342735	81345227	Btbd9	ENSMUSG00000062202	30364549	30576209	31037
ENSMUST00000208417.1	106504239	106507728	Apba2	ENSMUSG00000030519	64502138	64695371	54897
ENSMUST00000208646.1	98699225	98702888	Etl4	ENSMUSG00000036617	19909780	20744816	2741
